# Supplementary material for: Exploring timing activation of functional pathway based on differential co-expression analysis in preimplantation embryogenesis
Source: Oncotarget. 2016 Sep 29;7(45):74120–31. doi: 10.18632/oncotarget.12339 (PMC5342040; doi:10.18632/oncotarget.12339)
Supplement: Supplementary file 2 [file oncotarget-07-74120-s002.xlsx]

## Sheet: Oocyte
LOC506032	248.678	225.915	89.1941	73.1886	40.0655	114.428	109.162
VPS72	6930.8	6619.35	5591.47	6295.31	644.544	617.317	399.806
INTS9	5128.07	4621.07	1922.17	1609.24	430.232	215.861	244.958
TBC1D4	29.1919	27.3769	28.2959	24.5967	25.3108	26.7749	21.8724
CADM4	91.9807	82.1919	77.6096	80.928	80.0404	80.4467	78.6639
CSDE1	3586.15	3505.27	2606.36	2741.93	947.526	1340.95	1528.58
SLC35A5	590.585	372.756	313.017	349.082	275.578	123.886	138.264
PLSCR1	357.221	340.843	200.621	159.318	16.3802	143.693	335.454
C1H8orf42	1703.59	1699.9	1234.27	1453.44	70.9189	263.089	306.912
MYF5	3643.1	3229.35	2758.89	3243.84	97.3047	17.0022	20.0366
RBL2	672.125	520.146	187.855	148.646	130.441	61.1835	77.8969
ERG	22.8473	20.4088	20.6897	17.9356	17.047	18.4035	17.5756
MED10	3483.6	2803.79	3080.3	3336.17	2893.87	1207.98	711.403
ARNT2	155.76	132.61	129.692	120.609	48.1849	35.0599	33.804
PALMD	17.9528	17.1037	16.9226	15.5103	17.0743	15.6502	16.2259
GPR37 /// LOC790388	62.448	52.6116	33.8138	44.8414	31.4446	20.1654	28.1932
FCGRT	296.179	240.016	168.351	220.113	118.269	65.2922	111.404
SF3B1	1936.48	1556.83	482.836	320.066	317.503	923.205	1434.31
TMCO3	3346.87	2750.37	2328.46	2497.03	402.618	702.661	676.608
SLC39A13	324.932	240.961	156.536	151.646	75.9359	101.821	161.886
COL12A1	36.6333	36.0286	34.307	36.4554	36.3173	35.5337	32.1643
HIP1R	161.661	139.189	141.655	140.889	131.183	132.864	154.133
DPYSL4	64.0475	62.718	54.1928	53.9761	60.411	61.6561	48.3616
LOC100335198 /// RPA3	3941.96	2424.39	1673.17	1169.72	1477.34	2624.96	2108.8
SAE1	6773.53	6126.46	3660.24	4046.53	2906.11	3337.27	3146.85
ZBTB49	1262.36	1249.52	1014.35	1229.76	1011.07	280.491	284.82
C20H5orf34	157.713	136.059	73.5738	70.8961	53.7951	14.5265	14.072
CDCA3	4037.75	3734.15	2170.72	2171.04	1549.42	1327.55	1067.7
LPPR2	53.7875	52.5793	41.9981	42.7836	35.486	38.7368	42.3011
LOC100295263	148.686	76.9083	49.3784	34.9153	69.3162	107.303	93.4797
RNF13	1277.79	1063.84	810.215	626.805	389.282	607.688	485.005
DHX30	1033.82	997.085	599.238	569.967	234.061	463.74	490.45
WDR17	637.019	538.894	190.803	196.069	43.9885	45.1921	38.2106
LOC100298890 /// LOC100850865	29.665	28.0196	24.9859	28.0299	27.7375	27.5404	22.5714
PARP16	1830.83	1655.57	1031.01	1043.33	110.065	95.863	97.2802
DYNC2LI1	77.7754	41.6426	36.7366	35.6539	16.0372	18.8921	20.3733
KLC2	47.4918	44.6986	39.8376	42.5879	44.5484	40.7003	43.0353
DIAPH1	560.331	388.82	255.789	178.755	307.743	292.913	339.927
PAPSS2	50.5958	30.4171	26.5826	27.5488	23.3231	17.9624	23.006
PEX5	896.707	756.585	478.943	462.335	238.341	297.942	402.079
PPP1R18	59.668	55.8425	48.4391	48.2018	48.3873	42.6846	41.2471
CCZ1	7417.82	6573.23	5834.47	6249.25	1200.88	1970.68	2318.12
C23H6orf89	338.871	298.441	74.4821	59.4021	126.421	82.2043	96.3646
WDR70	3064.87	2824.89	2715.25	2731.24	570.151	735.802	745.979
MSRB3	35.1297	26.7417	25.3954	25.4633	26.3908	19.7119	33.8386
STAG1	527.57	412.396	195.305	169.242	48.3848	147.127	229.07
VAMP3	8020.38	7740.53	7041.5	7234.46	3065.54	5953.32	6021.72
VTN	62.2026	54.9802	51.699	57.3779	56.1493	45.3511	43.9959
SH3BP5L	1795.28	1765.8	818.7	961.483	1092.76	218.724	261.538
SYNE2	5132.67	4731.02	4666.36	4533.76	2939.19	394.326	687.943
CAT	3220.93	2461.38	2520.91	2354.01	1095	1599.55	1431.03
OAF	610.89	407.154	129.331	132.436	63.1611	81.7972	98.3989
TULP4	2155.94	1952.48	2074.81	1556.15	196.019	341.456	642.094
ALPK3	32.9128	32.1281	29.9662	31.8164	27.4253	29.0078	24.7892
SERINC3	1116.61	923.51	590.931	577.397	96.701	83.7457	226.592
ADCY6	243.093	221.832	98.4181	74.3563	68.702	65.0528	76.1626
LZTS2	149.84	116.912	96.0161	123.397	64.6407	68.6646	73.6398
MIER2	313.027	270.286	140.89	153.386	83.4433	56.9923	79.4601
CCNY	607.794	569.446	385.465	433.493	69.6074	209.346	195.768
FGD2	89.3412	71.952	80.9315	76.1158	35.5397	33.2496	33.4715
FLCN	3290.71	2635.46	1482.13	1581.23	703.485	380.653	616.487
KIR2DL5A	20.5159	18.9793	17.865	19.1952	17.773	18.2439	16.6666
SORT1	417.99	385.33	258.355	211.584	43.1465	50.3734	67.4022
MYOZ1	644.618	542.448	483.914	512.08	102.304	126.821	116.173
PROKR1	25.6849	21.7241	22.8033	20.4306	24.4579	23.9719	21.146
PAPSS1	765.973	683.489	720.812	596.3	576.365	244.499	169.204
TOP2B	3941.07	3390.79	2817.52	3357.5	293.422	764.026	1018.69
IFI27	117.832	50.7057	67.7824	53.2776	114.288	44.7805	54.7619
CBY1	1879.04	1577.98	1389.95	1430.28	494.38	402.503	531.437
SMOC2	22.204	18.3893	16.942	18.6632	20.8586	17.8128	18.4969
COLQ	63.704	59.2325	52.6963	51.3258	52.5382	57.4408	55.3527
CHCHD6	164.152	112.67	111.326	122.344	76.3945	86.2082	74.3765
LOC786287 /// PNKD	160.57	156.133	137.494	133.926	107.902	95.6209	91.1742
PRKDC	826.296	777.834	436.315	344.082	275.975	365.205	464.626
MTHFSD	26.1539	23.4089	21.9084	24.3619	18.5163	19.9959	17.807
ITPA	1759.58	1757.82	1068.85	1002.88	173.206	900.524	1275.39
MRPS27	1534.43	1442.31	916.049	941.17	521.019	654.042	557.546
HOXA5	18.4251	17.7188	16.2109	15.5161	17.7376	17.0715	16.3827
TADA3	247.848	217.321	184.67	221.089	120.65	172.053	135.641
MPP5	6755.06	6488.3	6008.6	5919.03	3174.93	1329.14	1571.73
RAPSN	37.4994	34.5164	31.2501	31.2092	36.3333	31.1302	25.5353
TMEM216	98.0107	85.2097	69.8157	75.1458	87.6306	91.4429	78.7759
CIAPIN1	972.922	968.435	945.965	861.835	265.252	763.973	665.383
P4HA3	2993.17	2212.43	1513.82	1941.56	151.612	33.7452	49.6591
LOC100850955	545.636	502.714	305.139	306.09	31.2131	421.994	461.029
BCL10	2041.52	1610.21	1559.38	1821.24	107.436	391.484	598.139
bta-mir-154c	17.4855	16.3287	14.3728	15.1621	14.4859	15.7358	15.4194
UTP14A	21.4094	19.9976	15.7761	18.4262	20.2157	16.8031	14.5898
USB1	2749.94	2713.92	1461.59	1495.33	496.552	174.267	219.442
RALGAPB	981.686	934.244	338.709	245.951	711.091	427.872	530.196
GSK3A	5109.93	4375.52	3526.78	3204.38	2588.78	1741.43	1938.81
PDLIM5	29.9854	27.5538	19.1615	20.7809	16.1586	10.8071	10.005
VRK1	3791.99	2459.91	1404.67	1921.85	1338.42	903.936	709.956
DDC /// LOC100337102	220.815	163.394	80.8356	55.3107	27.9738	24.1662	25.507
CRABP2	122.149	98.9781	64.8597	74.076	47.7675	29.3526	29.9557
PLAC9	63.5215	55.6651	62.4379	60.1688	44.3425	48.6935	59.2605
RBPMS	4638.18	4594.28	2668.66	2857.53	274.075	526.692	346.115
DYM	68.2349	67.7028	55.5255	58.8786	56.4547	57.2579	56.8254
BCL2L2	253.121	225.029	192.507	193.998	48.1982	40.2746	45.1003
MAPKBP1	344.227	313.621	151.145	132.312	110.751	113.815	107.46
MGST3	852.87	780.706	566.43	505.636	189.599	755.708	755.436
DDX25	4387.22	3608.09	3264.4	2988.59	882.619	54.7403	62.6655
CECR5	357.005	273.229	164.05	152.871	131.71	142.312	119.976
LOC100139161	363.286	320.412	184.362	175.726	28.0208	106.713	68.1165
CXHXorf64	35.2644	32.0068	30.9992	33.996	30.4896	30.2859	26.9762
THBS4	1368.61	1067.6	542.262	407.722	88.3947	88.3513	271.09
ADCY7	130.582	100.164	64.2646	70.8757	70.8259	57.6305	43.9
NKD2	73.436	64.7384	61.0828	64.0412	66.3016	67.6708	71.8985
GPX7	23.4483	17.3019	17.2957	21.1167	18.9206	23.3423	18.5008
SCAP	601.807	595.613	437.719	418.209	363.932	521.328	507.606
RPS12	45.1545	40.9641	41.6476	37.7761	39.6721	39.8884	43.0358
SEC16A	44.9876	36.896	35.3615	36.4631	43.3699	40.9404	41.4905
LOC100298789	4664.01	4082.21	2379.28	2543.75	991.899	437.876	457.828
NEUROD6	41.7254	40.7887	36.9443	40.1043	40.6785	37.6794	37.0112
LAMC1	81.4231	73.4889	54.3851	51.25	48.4506	51.8157	57.8263
LOC100851083 /// S100A1	45.9321	22.5706	20.5076	22.0841	22.4766	24.0641	25.8776
C24H18orf32	3599.69	3167.04	2994.54	3121.57	1056.75	949.725	879.659
ESPL1	3039.68	2694.19	735.445	560.504	2201.87	546.586	357.189
ZC3HAV1	107.871	99.8498	107.318	96.3881	84.3115	106.565	104.228
APEX2	204.642	125.985	83.4187	86.4024	154.942	127.963	78.4802
PPP1R15A	803.087	622.855	373.211	495.869	183.664	99.5665	115.165
NAA30	2875.6	2590.88	2746.08	2632.26	331.037	160.828	243.878
ERP44	237.048	80.8356	43.4534	48.0835	36.2717	57.424	73.1579
DUT	4430.69	3567.92	2602.99	2310.78	295.615	2431.15	2993.28
MCART1	1393.24	1068.72	899.865	863.462	205.929	98.1413	156.998
CLDN12	1091.18	880.336	750.049	571.622	85.3369	207.004	267.397
NCAN	48.28	47.6282	38.5458	40.5026	34.6299	31.9751	28.2114
DNMBP	2516.37	2435.14	1302.85	1134.47	198.855	210.196	370.514
FRZB	1086.68	988.58	814.219	765.794	58.0461	25.9466	36.9763
MTERFD1	11691.8	11673.2	10511.7	11328.8	1736.36	1623.94	1348.46
KDM1B	2933.62	2617.53	1777.39	1692.44	127.14	120.592	81.725
MUC13	155.82	100.186	123.463	66.8982	30.8701	28.3976	106.267
PPARGC1A	74.7633	33.454	66.0478	61.0282	19.1809	16.0266	25.7012
UBAC2	436.594	380.779	242.897	249.843	71.1781	132.965	142.968
LOC539009 /// LOC614531 /// RRAGA	6235.46	4457.84	3962.98	4335.22	2855.53	3937.82	3076.64
INSL3	58.8782	35.5966	31.7384	32.7251	41.0838	32.1881	35.2275
BRI3BP	1092.73	861.739	503.189	434.481	225.895	232.683	174.422
C1QTNF5	26.9416	25.2924	22.3929	25.7478	21.5511	20.5559	20.3307
NTRK2	22.264	21.6047	19.2969	20.7236	19.5841	18.3365	18.6818
CEP104	190.009	106.516	79.7746	56.9056	43.7821	53.6002	54.6677
LOC506672	79.2948	72.9985	56.9248	63.7532	51.6894	47.0147	39.5966
LOC788761	64.9472	59.15	48.2555	47.6633	40.0078	50.9978	53.6414
LOC100851547 /// NMI	16.3323	12.6435	14.926	15.1049	12.5029	13.7943	15.1042
EVC2 /// LOC100850936	26.1798	24.4447	20.3955	20.4499	21.9952	19.3599	18.8222
MYH2	72.522	53.8899	47.9783	38.7749	24.2606	24.2917	23.6184
PLAT	128.739	81.0275	62.3918	44.0206	107.407	25.8736	70.5911
PAM	145.641	87.4392	104.009	79.1965	60.9438	80.3821	69.9713
ISG15	123.058	50.3152	60.1102	81.0794	84.1753	54.5819	58.5119
EXOC4	229.081	148.992	57.0274	66.7751	32.235	133.755	149.063
OAZ2	1657.29	1593.28	843.917	699.435	279.322	268.974	310.151
PCDHGA8 /// PCDHGB4 /// PCDHGC3	2966.1	2590.22	1671.33	1741.73	139.243	147.358	110.646
LOC785870 /// PDYN	24.7118	23.1125	19.0067	21.3081	24.2478	24.5178	23.7553
ATP6V1C1	8223.93	7875.74	6523.2	6455.27	688.443	1598.01	1487.8
ETNK2	133.519	106.785	110.804	127.556	71.0128	132.131	126.128
HAUS4	2141.23	1767.38	815.831	577.482	272.723	507.643	310.253
BRI3	2927.36	2807.89	1719.91	2000.75	168.972	996.005	1293.73
RNF167	907.244	555.14	280.71	233.487	576.329	903.689	670.144
TPM2	133.403	23.2141	20.9943	26.2664	59.1438	39.3466	47.1498
USP22	4919.92	4467.56	2665.1	2474.05	2482.19	3383.72	3339.41
BT.97040	142.623	119.901	98.2912	118.488	132.337	116.957	121.779
COL6A3	46.4475	39.32	37.0034	36.0875	44.3059	36.5032	46.0263
GUCY2D	59.4273	55.4687	47.8296	47.7516	50.8692	44.7985	37.0628
LOC100847751	254.165	167.789	124.373	104.058	57.8657	48.559	48.2522
FAM13A	33.613	31.9203	25.5566	24.2353	14.2641	15.042	15.475
KCNK2	94.7443	85.8054	86.0923	83.7564	76.4887	75.4547	72.103
ASB15	19.9493	18.2284	17.2454	17.1818	19.6919	18.1327	16.9382
LOC100848213	192.62	157.544	87.6142	78.3163	80.1528	54.9203	52.7456
SLC31A2	3663.3	2520.23	1809.05	2124.28	751.479	363.41	714.266
LOC100336614	491.856	407.408	270.118	229.72	50.6932	25.1567	22.0821
LOC100847167	1602.03	1304.17	976.956	837.293	70.8627	44.3668	37.3369
SLIT3	65.3118	56.4896	59.3098	54.4535	35.4214	42.0458	34.1983
MED25	299.094	226.85	211.107	195.968	158.784	138.661	162.134
SYNPO	62.0982	36.1775	35.6228	36.6364	36.9949	59.1457	59.4123
COASY /// LOC100335995	311.173	263.822	308.773	256.901	180.988	265.998	302.005
COL16A1 /// LOC100849968	186.775	130.008	55.5309	51.6692	21.0028	20.0037	20.7412
TM9SF3	2471.3	2058.27	2177.52	2218.77	679.803	1926.14	2167.18
MAP4K1	108.146	102.009	88.2714	79.4696	82.6664	77.0937	74.5662
GSDMD	167.863	163.855	149.453	166.596	134.381	162.956	129.415
SAP30L	1718.38	1526	1425.25	1518.3	1692.39	737.838	537.878
ATP2C2	167.699	78.6345	79.0312	86.0256	97.8482	57.0602	47.4904
IGF1	17.2615	17.17	16.4041	15.8576	15.7431	15.731	15.9105
PRPH2	49.5801	45.4211	41.7426	43.5824	40.2261	42.1928	38.2049
IGF1R	95.5648	82.3534	68.6737	91.8988	69.1892	71.0797	65.3664
SLC34A1	32.8288	28.7685	25.7018	29.2328	31.1406	26.7276	26.3032
PCK1	28.4923	24.5466	21.8821	27.5525	23.7764	23.3648	21.7167
SNCA	2042.58	1085.17	1126.99	1455.63	559.793	31.5096	43.5303
IL17A	42.6947	38.955	36.4102	39.2138	41.2128	35.006	29.8061
PDC	36.0237	32.8071	24.9411	30.2175	31.8717	28.8724	26.8997
ADAM1B /// LOC783350	39.1014	35.2431	30.534	36.1915	31.9873	29.4713	30.4362
KIT	20.0196	18.7073	17.8349	19.1409	15.3446	15.8484	14.9047
HR44	28.2267	23.5728	22.6176	23.0158	25.7442	21.017	23.6156
LOC100336570 /// LOC785571 /// LOC785608 /// LOC786698 /// LOC786741 /// TSPY	131.857	125.49	131.375	117.409	126.182	123.274	112.752
BANF1	5753.73	5512.49	4534.08	4357.3	3039.34	4232.5	2652.64
GPBP1L1	877.474	827.737	866.088	834.422	774.116	521.558	496.163
REEP4	640.489	237.78	107.358	96.3717	222.145	344.627	403.58
RARRES2	459.067	102.02	103.593	74.8718	137.461	106.496	147.539
PMM2	1590	1474.71	1070.66	1083.04	1585.55	816.703	806.139
UROS	817.264	646.701	526.271	469.156	389.182	264.132	222.778
LOC100335386 /// MIF4GD	1714.2	1432.39	789.262	958.465	553.204	514.541	757.852
EIF4E2	631.117	495.07	453.748	572.117	359.732	186.013	237.261
TAC1	63.8353	23.4431	20.5785	15.9394	19.0834	17.4409	15.5825
FGFR3	65.5477	63.8944	52.1405	55.5935	58.9767	54.3735	48.2024
MSLNL	115.681	103.748	103.485	111.249	112.497	93.9413	89.045
LOC100847414	15.3272	13.7368	13.1725	13.4266	12.4809	11.9307	11.616
PDXDC1	1621.7	1583.78	656.683	601.526	38.0244	165.039	186.528
FGF10	39.6787	39.401	34.8418	38.0337	37.6535	33.2356	37.8766
HMMR	26.0365	19.7361	20.6424	17.0439	16.1368	13.7328	15.4522
LOC100335904	28.5288	24.8442	25.0909	27.5837	26.9978	24.9853	20.7392
LOC100298610 /// LOC100848275 /// LOC100850178 /// LOC787220 /// TCRA	82.6713	67.4229	63.5718	76.0998	72.5714	73.0707	60.857
LOC100296123	27.1311	25.4445	23.7789	21.053	24.7266	27.0997	25.3179
ATP1A3	35.0838	29.0192	30.9427	32.2103	34.2736	24.4589	26.3484
RGS9BP	87.9713	84.9985	69.0268	78.6471	81.247	73.366	85.9369
HYAL3	101.361	98.8622	82.7354	81.8141	86.3602	86.5581	82.1796
CHRM5	67.3159	60.8898	57.857	54.1595	53.2481	48.3458	55.5469
CACNA1G	56.0031	50.1646	45.4849	49.2741	52.8009	54.1314	45.8701
KCNJ8	21.5606	20.603	21.1582	20.112	21.2121	19.3824	20.0208
PAPPA	36.6404	34.329	28.8092	30.3589	33.8477	34.3386	36.5009
SDC3	347.354	277.365	230.144	242.086	132.56	191.901	161.884
CD6	139.933	134.256	112.346	130.05	107.94	113.947	104.174
MMP15	38.3852	35.2411	30.3714	30.8208	36.2904	37.9791	30.1831
TXNRD3	65.7695	60.6486	59.0807	45.1303	62.8269	50.3293	52.3003
FIGF	27.2464	26.8189	25.3545	24.236	24.117	25.466	25.6347
CACNA2D1	14.1041	12.8555	13.3666	14.0355	12.3361	11.3502	11.064
F9	15.3498	14.2893	14.0067	13.5389	14.576	14.5156	14.0677
ADAMTS5	25.4996	24.2494	23.14	22.382	25.2645	22.2584	19.2199
PTPRN	50.5199	50.3528	39.0594	48.5762	38.3622	45.2093	45.6778
ALDH3A1	45.8477	44.5797	36.3818	39.2225	43.8484	42.6527	41.9783
SHH	37.7982	33.1237	29.5217	32.6872	35.7717	32.4504	31.9283
LIPE /// LOC785088	27.5417	26.5553	22.1871	24.532	25.1072	25.2555	24.3358
ESR1	21.1649	20.2686	18.2804	18.8599	17.7833	20.9336	20.0582
FLT1	24.6779	24.4532	23.4141	22.7682	24.4293	23.7366	22.5303
LPHN1	39.711	37.0782	30.9459	34.2455	37.5452	29.549	27.409
NRAS	3702.43	3520.16	2717.1	3031.27	571.996	1927.31	2284.66
ATF5	106.653	91.0781	53.5113	48.1447	105.879	55.7161	84.9103
CCDC14	326.69	197.92	221.011	263.92	89.934	16.8061	29.5878
PPP1CB	617.337	458.138	306.206	337.67	162.739	181.444	181.756
MRPS35	2004.02	1703.91	1333.67	1756.65	443.703	570.082	558.581
TMX3	1372.27	647.118	78.8771	65.5391	80.8553	191.51	166.238
CIZ1	1277.26	1109.37	929.319	1012.85	685.831	321.143	415.114
SCD5	675.87	449.689	469.01	483.185	82.3508	81.2071	287.663
LOC529423	1046.94	968.949	699.502	615.04	45.2223	38.6077	27.3411
UBE2G1	3804.12	3156.6	2976.31	3368.01	1521.1	824.89	632.252
PPARD	511.91	463.712	261.182	311.693	292.833	193.265	169.904
GNA11	570.853	477.093	405.509	437.296	186.11	170.579	216.948
NCOA1	884.697	710.745	460.619	516.641	380.993	488.34	500.282
PDK4	22.8145	12.2509	18.7574	13.6879	13.0818	13.1952	15.6136
FANCI	1262.84	1176.69	953.682	921.714	483.972	378.816	344.03
NUP88	13095.7	12549.2	8694.74	7671.56	5402.93	1638.57	1369.47
RICTOR	679.973	547.924	285.322	224.731	355.558	367.915	359.745
SACM1L	6518.67	6487.87	5737.95	6012.22	1605.17	2610.83	2542.08
COMMD6	1279.04	556.86	430.869	351.731	219.381	740.466	797.886
LOC100847118	117.035	105.611	81.6116	111.769	101.44	110.576	113.436
KIF23	9629.81	8025.35	8983.17	9359.45	7627.36	2935.27	2431.06
NHSL1	2704.23	2325.93	1727.18	1698.81	154.254	314.935	275.755
BOLA-DOB	38.8684	35.036	31.8238	37.6483	32.8509	34.526	38.6087
DUS4L	68.0747	62.2591	35.86	37.005	26.3685	29.3674	29.6136
CHPF2	141.547	130.663	64.994	66.3134	112.193	65.0348	74.2591
PLA2G16	650.895	499.249	309.554	300.061	31.0489	35.2776	162.993
CFH /// LOC100336868	16.2145	16.1078	14.5598	14.7846	15.5994	13.7633	13.7667
PRKRA	33.9446	32.4821	25.4873	22.4487	17.1475	15.2262	12.8125
MAN2A1	1219.09	1018.62	653.18	582.405	180.552	636.815	693.398
LOC100337041	3168.04	2681.52	1909.4	1600.41	351.3	743.924	306.585
SERPINB9	21.7993	21.5074	19.8873	20.757	20.4155	20.7378	19.2929
CCDC43	604.398	241.502	323.992	242.962	126.518	318.651	307.567
C8H9orf40	1651.38	1175.13	655.367	746.801	509.781	466.517	365.437
ANGPT2	14.2551	12.5137	10.9655	11.1083	13.7133	12.282	12.4055
ASS1	86.8786	74.371	74.6487	80.9057	70.9852	76.6506	68.7223
PHAX	3161.46	2919.95	2755.91	3031.13	1563.55	1603.37	1304.96
C26H10orf88	194.036	115.937	130.921	129.849	46.1913	59.7487	80.5945
TMEM50B	1140.97	933.881	848.677	892.425	59.4856	58.4048	163.922
GLE1	3674.26	3309.52	2712.97	3097.25	805.076	1015.67	812.082
MAP2	268.555	222.543	137.873	134.566	61.5672	26.5617	27.6289
RFT1	116.162	92.6148	75.8841	94.0588	51.3933	62.0427	59.5038
TAF9B	58.0751	25.4863	18.0435	15.4014	11.7155	12.6916	14.2969
LOC510723	216.41	175.556	213.974	176.881	102.183	191.067	201.732
PDRG1	872.815	868.256	662.077	782.548	633.665	144.613	105.226
FUT11	24.2988	22.2242	21.3101	19.2399	21.2453	21.7994	22.6335
IL13RA1	1697.83	835.71	330.181	234.029	66.6053	697.379	482.629
CDC26	3163.83	3068	2209.87	2126.33	1047.13	668.843	387.899
OCLN	6550.15	6445.18	5229.5	6196.92	206.22	1214.68	1475.08
GCH1	146.884	144.679	100.426	103.235	54.9342	28.5028	67.0182
CLPX	6683.06	6535.61	4590.92	5595.66	1119.81	845.28	701.362
LOC100848730	35.2243	33.9608	30.3304	33.3588	30.2505	29.1848	33.199
C19H17orf101	334.254	267.055	106.501	74.4857	61.3476	116.335	150.387
TRAPPC2	4443.57	4377.55	3072.88	3317	256.156	272.492	265.311
NUP210	212.051	210.608	171.632	158.524	183.748	182.299	177.033
CHST7	310.787	179.571	148.011	135.646	118.839	54.833	47.0531
CTDP1	1342.5	1323.96	598.111	586.062	541.465	440.547	534.753
PDCD2L	2987.34	2270.42	1410.18	1181.3	1177.76	728.46	541.548
CAV2	96.9551	74.6598	43.7426	38.5851	10.6785	16.8501	36.7524
RNPC3	1276.2	1015.96	884.118	936.454	652.143	125.609	94.3014
FAM120A	2328.62	2260.77	1304.25	1373.65	1563.07	1980.51	2301.41
CSGALNACT2	1882.78	1831.01	1266.52	1374.99	230.925	17.8619	21.6673
NNT	834.048	778.926	455.29	325.423	26.8896	26.5046	76.2694
ANKRD10	196.471	114.352	81.7912	86.0707	63.7124	86.8867	69.1478
NMNAT1	1073.53	760.848	719.097	720.775	846.406	750.353	535.128
FAM105A	265.719	260.735	191.143	216.308	35.7316	37.6987	29.067
SMG7	15.1976	14.3673	15.0813	14.0377	14.8364	15.0091	15.0345
TTLL1	22.1272	19.8599	19.8413	20.2243	19.5363	19.7974	17.3898
MASP1	19.8471	17.3939	17.9849	17.6586	18.8731	18.1671	17.3324
NUS1	306.277	223.566	202.666	190.05	162.052	140.792	113.929
C3H1orf51	7814.76	5311.92	5912.96	6782.51	2286.39	30.2369	23.5371
NEB	254.666	208.57	102.766	61.6679	32.7607	35.0399	31.2587
SFI1	84.1499	80.9137	70.3229	63.4804	78.0488	53.5058	48.32
ELAVL1	2729.29	2165.89	2570.21	2587.23	1101.77	1377.74	1503.94
GRSF1	1237.45	1120.63	798.853	701.285	885.417	928.272	678.792
GCAT	251.574	109.249	119.901	86.5197	51.4883	133.689	219.56
C28H10orf10	40.2239	36.8349	30.7522	34.0924	29.2692	33.0565	32.7549
ZDHHC1	154.19	137.505	143.601	123.867	104.16	83.0527	79.1047
SGPL1	999.438	955.666	320.266	444.68	632.587	755.323	894.781
OSBPL1A	4433.29	3714.85	2736.99	2035.51	168.195	1771.27	2280.63
SLC22A3	18.2374	14.0343	12.7252	12.6781	11.8419	13.7097	13.1736
HSPBAP1	411.394	357.162	233.686	296.006	202.516	102.107	82.3581
LOC515631	320.168	207.062	277.229	277.355	56.0566	18.5341	24.3892
KIFC1	340.31	299.731	270.407	243.443	276.454	303.146	286.863
RGS9	21.3092	21.1305	16.613	17.9024	17.1248	16.8921	19.1514
CD109	258.023	201.951	101.461	98.933	32.9624	56.1128	39.9072
LOC100847179	23.385	22.9372	19.7624	21.4566	22.4505	20.6528	22.0238
RELN	105.078	85.4216	80.5905	82.1063	56.5076	63.305	65.7631
AFM	14.888	13.9854	12.9883	13.8824	12.3492	11.9112	12.8156
TMEM159	7705.96	7001.94	6899.36	6768.31	335.375	132.91	257.384
ZNF236	420.108	260.525	193.447	151.402	324.465	200.388	298.696
RAD17	4669.93	3891.01	4012.87	4200.1	1411.82	486.504	337.436
BNIPL	154.621	142.712	147.558	114.445	138.176	80.1475	85.0276
ARG1	15.4853	15.4347	13.7319	14.6069	13.7194	13.9567	13.8655
CTAGE5	2932.59	2780.25	1914.32	1650.52	926.957	1110.22	790.003
RAB3IP	2812.04	2205.29	2274.38	2190.41	386.517	222.124	356.222
EDEM3	978.03	678.907	364.263	345.248	824.143	478.815	398.895
GC	19.0058	18.4628	17.1778	15.8923	17.8083	16.7555	18.3386
WBSCR16	4125.3	3938.84	2051.84	2405.48	3298.02	1596.83	1618.15
MGC152281	3638.12	2446.61	844.029	845.784	201.899	545.911	912.686
AQP1	22.7911	21.0787	21.1474	20.8319	21.4422	19.7536	20.4747
CALML4	815.247	290.614	288.29	311.772	139.138	49.0697	69.5407
STT3B	263.047	246.757	179.293	174.773	123.113	167.579	189.028
C11H9orf78	2500.47	2230.25	2428.54	2441.87	2297.91	1155.55	1321.27
SOBP	144.048	129.285	112.968	110.26	123.301	116.163	109.441
MSX1	18337.8	17081.9	16278.6	17549.9	1034.26	560.584	976.401
TMEM176A	102.021	81.9045	72.6003	76.3707	73.4319	81.7008	65.3557
NAE1	6802.69	6695.47	4985.08	5172.46	688.744	2072.5	1703.99
SLC16A3	197.541	98.1845	116.548	189.963	84.6707	50.223	60.8884
HELZ	599.09	456.89	511.622	484.146	202.476	310.547	344.71
RECQL5	96.8159	93.8695	89.764	79.1231	89.2074	88.9271	87.9029
ADAMTS4	2012.01	1513.53	1589.6	1784.03	542.318	33.1189	38.913
HERC4	1059.86	987.059	662.248	499.671	620.5	478.124	725.914
PER2	4083.08	3393.8	2257.53	2915.31	171.568	68.3521	63.0845
PCBP2	5962.6	4396.99	2428.73	2104.79	5961.77	4340.14	3564.4
FDX1	10906.2	10314.3	9567.59	10044.6	4190.72	3216.45	3508.5
CDC42BPB	732.651	673.035	314.239	242.97	195.38	243.117	423.744
BCAR1	349.324	339.032	215.59	268.996	131.304	165.986	204.317
FECH	1322.64	1311.85	940.549	627.331	57.5324	464.623	600.67
INPP5F	3205.71	2742.98	1923.11	1606.15	965.934	664.634	880.535
TBCB	5307.35	5051.46	2716.08	2110.65	661.011	1852.79	2557.31
CDR2	2147.14	1463.27	1461.6	1665.17	799.104	210.347	150.72
PGA5	64.5887	56.1158	49.6142	57.9292	49.8846	56.9797	55.3583
ALAS1	1753.58	1441.04	1313.3	1353.69	774.905	883.974	1423.48
PICK1	234.07	212.889	192.686	195.493	201.818	181.338	175.569
FGF2	22.2338	12.3774	11.8337	11.1415	12.8761	10.5377	13.6023
NUP93	1352.54	1249.5	1013.26	1037.36	580.11	450.885	636.912
MPTX	22.8616	22.5884	19.4643	19.5176	18.9856	20.0138	19.7415
METTL7A /// METTL7A	618.125	519.494	370.623	301.82	54.6986	54.7235	57.5566
IL36A	13.6177	12.4686	12.3378	13.175	13.1982	12.7657	13.5725
LRRC70	1049.16	942.623	488.445	564.216	126.001	70.9227	48.3764
RB1	817.034	715.384	566.123	506.001	71.1815	18.447	21.3672
CLCA2	14.1038	13.5326	13.3382	12.7138	14.0232	13.574	12.4992
SMN1	31.8883	22.766	23.3507	25.992	23.8112	24.4781	22.1877
TRAPPC3	2973.06	2717	1462.55	1650.93	410.719	576.87	665.338
SLC8A1	25.5881	23.0191	22.1659	23.4855	21.8739	21.5985	21.6647
TNFRSF1B	117.086	109.461	89.336	106.58	84.4091	103.549	106.107
P2RX5	28.0002	26.2542	25.1858	24.6112	27.6947	25.9502	22.9383
SLC35A2	110.886	101.035	93.8832	84.4539	109.936	107.509	96.2442
CHRNA1	18.6808	15.1976	16.5147	14.5748	14.8174	13.5009	13.8035
KCNRG	27.2073	22.6424	26.0061	25.5694	23.0701	22.7526	24.3492
LEPR	21.9699	19.2363	17.0438	17.0995	14.6501	16.8073	16.422
SEPN1	46.0301	44.5528	41.5009	42.6209	45.1301	45.2055	36.7283
SLC25A22	1367.64	992.705	686.677	880.768	205.009	188.568	205.642
PLXND1	170.991	153.008	113.413	106.889	76.5408	48.7946	40.0296
TAGLN	47.2233	40.1389	37.3544	38.9884	44.2564	38.1737	32.8598
SORL1	580.6	503.933	173.564	136.342	80.5903	62.7001	78.4638
NID2	2727.1	2085.4	1426.77	1386.13	887.374	193.085	115.061
MYO5C	328.903	240.662	89.672	66.7792	45.6853	55.0986	55.0173
TMEM43	464.766	452.527	374.542	362.644	106.044	91.9103	80.3213
SLC35A1	2489.02	1834.18	2288.57	2353.16	703.428	303.035	443.845
PPM1D	1850.13	1309.49	1787.91	1400.42	1108.59	850.903	787.891
GNLY	19.8513	16.8434	15.5752	16.694	18.8533	18.2034	18.4497
GNLY /// LOC100300483 /// LOC100850470	26.6468	25.8276	22.5687	25.334	23.331	24.537	21.2902
APOB	89.6075	80.2827	68.62	51.1901	15.6928	16.6918	13.3786
HOXB4	65.9902	25.9808	39.9165	24.7514	24.4607	16.1688	58.9889
AKAP11	2969.27	2680.05	2213.04	2219.56	1001.35	68.0869	163.472
KIAA1033	493.978	225.408	86.1775	53.4166	38.311	123.446	114.72
OTUD4	636.719	625.291	551.428	581.083	175.358	494.923	383.02
HECA	310.873	295.349	224.981	224.266	306.089	112.97	137.763
SOD3	37.0154	34.9734	27.3666	30.4519	34.4407	28.152	28.5649
CPN1	517.381	480.878	498.765	442.814	121.631	31.4204	28.8436
PARP11	327.339	168.347	72.6352	76.6167	53.4703	94.3581	120.751
FAM114A1	17.2669	16.7226	16.4136	16.1785	14.7206	15.2502	13.5765
ALDH1L1	227.415	203.537	185.822	187.502	174.652	182.203	159.154
LOC100847961	36.6719	33.9797	24.4448	23.7013	23.8115	21.6839	20.8402
EML1	101.81	98.3029	86.4226	67.0601	27.6365	26.1338	30.3413
TEX12	3122.65	2509.48	2727.71	2644.45	2901.82	2964.06	901.187
FAM120B	330.388	283.225	258.856	253.113	43.0353	60.027	50.4767
AKAP13	26.5351	23.7657	22.0586	19.4081	26.031	25.3077	24.6355
HERPUD2	3377.71	3172.19	3030.43	3082.42	525.133	410.643	579.561
WDR20	6559.24	6405.92	5060.75	5938.58	1233.95	334.45	275.252
SETD3	421.326	279.798	212.06	205.204	122.764	41.6005	60.224
BHMT	15.8866	14.6538	15.8213	15.8788	13.5932	15.2354	15.0121
PTGDS	94.3502	80.4083	69.8204	81.7358	80.7331	76.144	77.6215
LOC786234 /// TEX9	1015.87	812.112	769.445	753.861	70.9903	70.552	104.397
TRABD	1285.25	1254.14	724.621	827.446	163.755	219.362	297.649
APTX	784.184	410.344	565.68	515.341	549.673	328.088	269.719
COL4A5	43.3853	26.2773	22.5565	20.0168	20.3892	16.6667	25.6839
DNAH7	16.387	15.2602	15.4007	15.636	14.8517	15.0351	15.3203
MLXIPL	21.6626	19.939	19.3378	20.5858	19.0911	21.2445	17.0315
RARS2	6303.29	5683.94	5310.94	4701	1397.66	748.876	790.98
DAGLA	208.098	168.863	104.52	87.1307	71.2612	105.323	77.6162
SESN1	406.031	209.564	140.541	203.706	19.4839	19.5152	16.8341
LOC540627	20.078	19.1128	18.293	17.7633	18.7697	19.763	18.1715
RAB35	712.499	509.657	474.801	459.686	293.327	401.627	475.716
LOC100851446 /// PENK	100.738	92.6925	75.7156	78.483	86.1227	73.4133	77.3257
KHNYN	26.3757	26.2342	23.6695	24.8981	24.3833	24.6602	21.3845
PURA	131.638	124.413	110.506	118.383	102.935	102.501	119.769
KIAA1324	27.4343	26.5538	23.3646	23.5531	25.6876	21.6232	22.6147
LOC790490 /// TRMT11	587.538	470.976	488.028	374.187	240.202	274.582	278.361
LOC100847427	39.0873	35.3892	31.0245	25.6405	19.9836	23.0399	21.4901
AATK	240.72	233.75	202.882	156.35	42.2115	25.3227	24.6831
MAP4K3	13.1531	12.9709	11.9442	11.9012	11.5575	11.4236	10.1301
MRPS34	117.479	108.957	91.4451	94.2314	108.798	101.15	112.148
PLXNA3	80.3033	71.2098	58.2713	67.9743	65.5935	67.4948	63.7135
LOC100137797	51.6867	46.7285	44.1298	46.4959	41.7002	44.5088	40.6655
LOC100847475 /// LOC100851913 /// LOC618452 /// LOC783192 /// ZNF75D	1261.09	1180.22	988.375	1231.24	258.681	73.0045	129.48
LOC100851913 /// LOC618452 /// LOC783192 /// ZNF75D	254.944	156.994	133.112	182.421	146.359	39.5388	125.811
LOC100847475 /// LOC618452 /// ZNF75D	81.7433	62.8265	61.7907	68.071	66.077	50.0281	68.7568
ADSSL1 /// LOC100849117	78.2187	76.4924	69.3701	76.3558	70.6174	73.3621	77.4221
SPAG6	17.4255	15.5554	14.3593	11.6713	13.1601	10.1219	10.094
LYPD6B	257.828	219.3	194.173	83.2609	31.8971	25.0022	33.6878
PCGF5	832.625	555.488	428.504	357.989	53.0877	32.4709	29.61
HOGA1	215.242	132.631	143.81	131.585	53.673	45.2144	41.3948
HSD17B2	32.3223	29.5689	28.2922	28.8071	27.8795	27.3277	23.9063
LOC100848595	4877.31	3568.26	2175.01	1678.05	2576.28	3192.12	3084.05
RNF130	2043.76	1536.82	771.556	566.307	312.187	711.321	637.388
BCL3	396.826	348.854	332.059	313.162	192.224	333.99	269.222
LOC100298891 /// LOC506823 /// LOC617079	67.6495	65.6341	55.4171	51.1561	46.8333	46.4045	51.1114
LOC100298891	46.0245	36.7859	35.8717	40.6227	28.776	39.6884	39.2183
HPN	57.3015	54.6524	45.9485	51.497	50.8202	52.551	43.1821
CLSTN1	48.3416	46.6029	45.9731	38.3567	40.9627	47.3772	46.5668
PRL	25.0088	23.5828	22.8374	22.0426	19.5697	24.8	24.5588
TOX2	121.917	114.279	102.701	120.055	105.457	112.874	103.091
COPZ2	149.892	137.558	128.735	132.435	136.776	121.524	110.531
GPR52	68.1455	55.1364	33.8547	30.3132	14.5359	12.9021	12.5483
RLTPR	175.965	156.697	139.241	142.158	124.296	65.6396	64.1741
PPFIA3	47.2107	44.9616	38.9439	45.3002	46.0291	43.526	40.2934
FPGT	107.659	76.7793	36.8324	32.866	19.7706	75.8164	64.3025
GABRA4	339.307	171.393	67.5882	119.078	40.892	41.9464	39.5394
ACSL3	3883.48	3623.68	3278.51	2916.48	108.211	3159.19	3577.78
KIAA0753	1619.42	1533.9	618.002	590.846	854.718	280.814	381.286
PI15	11.4018	10.6907	10.4963	10.9913	10.6195	10.8836	10.6923
HOXB2	96.3769	88.0041	84.6493	77.2365	73.2265	91.9287	81.1655
MAGI2	980.664	474.306	664.653	616.333	214.08	235.505	77.0064
SIX1	83.9847	80.3935	76.9025	77.8377	70.7139	79.5433	75.0023
AVPR1A	19.5981	19.4525	16.7625	18.9771	18.8463	18.0827	18.756
TMBIM4	39.2567	33.2411	24.3547	31.8241	21.1224	26.3233	25.8716
LOC100847396	265.014	254.35	139.989	116.709	48.7429	181.907	122.246
AMN1	299.693	224.124	276.64	290.793	36.5549	82.3365	68.5942
LPIN1	39.0954	35.6227	27.1049	30.7814	26.0453	25.2689	28.2489
ARMC2	3361.79	2257.58	2440.07	3166.73	721.671	23.9431	17.589
MED23	11.3112	10.6077	11.2622	10.8605	10.9958	10.8549	11.181
SOCS1	400.663	305.83	191.899	214.083	121.55	160.241	125.579
LIX1L	21.7597	17.9601	14.549	15.7801	15.0142	16.5626	15.4768
DIP2C	24.5065	22.7106	23.5413	20.9763	22.7729	23.5225	21.3836
SERPINA10	22.6497	19.3324	18.9991	17.2235	16.0639	16.8107	17.0651
ZNF451	1267.3	1213.63	1177.92	965.579	632.017	266.793	355.078
TCTEX1D2	733.675	617.975	470.086	374.863	277.275	401.879	333.217
COQ10A	15.8713	15.0964	13.4532	15.1535	15.0099	14.5375	15.0525
FAM184A	1137.81	1040.76	780.958	586.377	61.8751	42.4313	38.8811
PTPN3	80.7051	71.081	57.9318	57.9649	37.3547	30.3071	36.7692
LOC100335204	207.414	194.643	196.868	194.235	178.489	199.754	179.523
NDUFA4L2	57.8183	50.5513	49.8153	46.7829	52.7527	50.9962	44.7071
FAM221A	104.128	51.7108	43.9775	44.5093	35.5763	20.7929	40.2369
LOC100847424	404.187	363.914	242.659	224.25	102.878	234.155	286.832
SAA4	92.4626	66.4097	75.4198	90.5923	67.3067	79.7049	73.0192
RGSL1	16.2437	15.1809	13.3725	14.4257	15.2687	15.5369	13.3568
LOC513746	244.765	108.081	106.125	97.2609	77.7248	70.9413	52.4929
LRRN1	13.8312	13.4369	13.7598	12.8124	11.3135	11.3865	11.6389
METTL7B	88.1586	76.9141	73.5122	71.1703	77.2777	75.8843	76.7801
CAMSAP1	3689.44	3357.17	1741.6	1572.81	2345.89	1131.38	1962.47
CDH8	18.2515	14.4664	13.9507	15.9351	12.4356	13.9679	14.1644
REXO2	10446.7	8262.7	7768.35	8063.53	3284.01	3144.14	2552.57
C19ORF80	105.104	77.1883	86.6304	97.8732	53.6226	49.7327	49.299
CFHR5	15.5946	15.3184	15.0239	13.6852	14.3514	13.8912	14.8108
PGGT1B	1479.1	1167.87	1320.87	1403.9	549.074	227.823	257.159
METTL21A	719.503	623.28	288.029	306.276	112.385	105.96	91.0753
TFCP2	788.744	685.069	643.955	637.658	20.6359	63.3272	131.576
UPP2	91.7845	83.3441	57.0879	68.4802	24.8046	24.6387	24.3229
GPRIN3	168.139	116.744	104.179	98.4108	17.0828	15.3003	13.6308
GTF2A1	2728.48	2239.06	1417.34	1346.4	1054.21	573.45	634.816
C8G	97.4883	86.6127	74.209	80.6751	91.0705	58.7419	69.9816
ZFAND2A	508.125	250.287	202.49	136.376	414.796	251.472	298.423
ST7L	133.32	94.5528	70.9249	74.1649	24.5628	32.1937	31.7237
MTMR2	150.28	149.202	112.006	89.3675	42.9293	25.8501	23.1707
DSE	942.031	740.344	360.301	293.26	137.635	41.7535	32.4586
PROZ	14.2827	14.0458	13.4605	14.2227	13.926	12.5956	12.7923
SEMA3B	18.2953	17.4721	17.0588	17.2246	16.4391	17.0887	17.0518
NUDT12	112.526	111.327	86.5763	97.9398	81.9075	87.6504	92.4022
RBP1	55.8429	25.2879	20.6078	27.2141	21.8115	43.1399	34.3731
MTMR10	17.4033	15.7819	16.3073	15.2399	14.6052	14.3478	15.032
SOHLH1	204.96	169.989	165.262	197.806	137.281	67.542	63.2931
GPC5	11.8358	11.0807	10.6068	11.1672	11.2467	11.4486	11.3969
POU2AF1	17.7782	16.8952	16.0773	16.6534	14.1675	14.8568	15.1428
TMEM100	25.8958	24.2624	22.5249	19.378	23.4949	19.522	17.526
HDAC9	27.1471	26.3716	24.6761	20.5305	15.3228	14.2752	12.8785
RPAIN	2454.69	1416.93	949.781	774.313	432.845	405.738	538.036
TGFBR2	190.338	177.005	99.1132	86.8502	33.001	32.519	28.9407
LOC100852077	23.9572	23.0131	23.5372	23.2313	23.735	22.2308	21.0917
LOC100848443	62.7384	37.9622	58.0911	51.8868	31.0938	35.5811	44.2138
TMEM39A	4785.01	3698.21	4109.53	4566.85	524.688	486.451	711.986
TAF4	4738.8	3658.55	3758.86	3477.48	608.081	1059.47	1067.67
NPRL3	69.6708	59.9139	48.5868	56.751	54.2669	59.1318	64.4207
ARL1	3630.62	2661.61	2253.67	1647.71	1547.07	3310.14	2767.04
CCNO	628.129	551.611	572.314	608.603	111.581	81.07	66.6028
DVL2	4687.18	4643.91	3253.17	3566.25	552.039	430.397	659.58
NUDT10 /// NUDT11	4720.03	3955.86	3800.32	4172.71	389.263	27.8591	15.5224
LOC100301003 /// LOC506088	130.907	118.114	115.109	124.468	116.621	115.31	114.026
ZNF470	814.824	714.083	371.055	375.595	132.209	42.0889	57.0231
LOC100851961 /// ZNF470	227.542	192.646	135.36	131.843	51.9714	31.2233	25.6399
CLYBL	154.712	125.186	144.656	130.901	101.324	117.924	99.6698
ACTR3B	128.019	108.781	91.4602	95.8075	101.614	97.65	106.473
TESC	69.2639	65.0093	42.0797	38.5752	43.605	29.2823	22.4606
OLFM1	36.446	25.1361	30.8674	22.2646	15.7549	16.6492	14.4674
LOC100848942	11.7697	10.6539	11.4393	11.2409	10.1853	9.90781	10.3367
PAN2	868.655	813.716	275.182	174.752	219.415	561.542	662.534
NEDD1	1671.78	1120.73	1121.89	1077.93	296.815	182.095	126.236
CYP2C87	33.4994	28.7771	31.6903	27.116	27.9523	28.3434	32.2892
PAK6	145.945	137.584	131.829	139.146	110.883	57.2871	64.5597
MLL3	1894.87	1590.68	1034.04	1058.81	922.452	385.837	773.157
NKX2-2	160.306	107.809	70.8861	113.845	32.8218	22.4858	26.6357
OXT	172.79	115.885	106.369	110.624	127.891	104.986	104.456
LOC509506	43.7359	39.5257	38.0843	38.0859	43.7283	41.4443	40.4564
CEPT1	4614.33	4402.18	3665.98	3934.93	1408.87	2150.02	1824.66
CLASP2	64.1258	48.6071	45.5168	37.2744	24.2548	41.3358	31.8837
AVP	91.7779	87.3553	81.2099	83.1226	85.4859	91.002	78.1972
PPP4R2	1674.46	1576.04	1275.99	1256.18	813.514	669.627	402.609
FTSJD1	388.444	353.64	291.239	245.046	178.048	78.8937	128.664
ZNF385B	10.7261	10.591	10.1123	10.124	10.3504	10.1833	10.3778
PLCH2	285.808	266.761	230.548	251.581	256.316	232.687	225.965
C22H3orf67	207.009	160.986	124.818	119.057	50.1959	28.3	28.0169
ANGEL1	96.7042	95.6561	75.0311	71.5184	71.1266	79.2485	71.2404
LOC100295298	20.9136	18.1176	17.2332	17.5324	17.8012	19.4314	18.2005
SASH3	59.5475	51.8955	50.2012	51.0669	52.8535	48.323	48.555
PRSS16 /// SAP25	125.651	125.529	114.354	120.405	111.118	124.938	114.077
DBT	17.0889	15.3312	15.089	14.2116	16.4894	14.6951	14.2658
PPIH	983	763.77	714.499	684.434	414.666	196.164	209.27
MCM9	254.422	168.678	198.347	157.29	72.5927	54.026	34.2265
RAB22A	845.766	687.336	417.347	440.426	64.9897	24.4416	24.9983
CST3	1482.42	1149.57	488.204	486.381	1058.42	1208.27	1369.51
ADH1C	15.1419	14.8359	13.1529	13.7984	14.5878	13.2196	13.4816
IFT43	4807.08	3950.54	2745.29	2048.79	131.853	385.471	397.588
FAM210B	525.506	525.13	423.005	498.07	43.6281	355.256	280.71
RANBP3	15.3496	14.5071	14.7701	13.7293	14.5791	14.0497	12.4612
HABP2	30.4954	27.2024	25.6518	28.9278	28.8207	29.3481	26.7184
NRAP	19.9103	17.9231	16.3665	17.3576	19.3733	18.1553	13.9623
WDR72	88.9813	76.9129	71.64	78.2342	51.5557	57.6245	49.533
CST6	109.466	97.0954	83.3343	89.7396	79.4514	101.296	93.8183
ARSB	206.827	199.571	84.9511	86.6688	26.6688	29.689	36.2528
UCK1	13.6317	13.1168	11.8266	12.4291	12.3627	12.4697	12.533
METTL6	5214.27	3104.36	3557.03	4074.01	965.893	877.25	671.697
FAM81B	13.1041	12.6669	12.6093	11.5344	13.0031	12.0747	12.3348
CLCC1	490.589	371.404	112.972	129.84	50.8699	113.148	134.095
SLC22A23	47.89	45.1114	39.792	43.3884	38.731	39.0757	46.9597
MTG1	67.3091	61.6828	60.0365	64.4058	55.5294	60.8965	58.711
DPP10	30.5241	30.4489	26.1984	27.7964	22.8156	22.8532	18.2402
LOC100848708	114.305	102.399	93.6794	93.5352	81.6179	98.9152	89.2466
EIF4E3	618.291	379.263	252.82	202.24	15.1142	148.416	193.069
PLEKHG1	3177.81	1961.77	1653.17	1940.81	126.381	10.7493	48.0508
LOC100847382	178.172	164.534	124.023	163.969	18.3487	16.9731	19.5895
BCL2L15	32.6828	28.5035	24.7846	29.5382	28.01	31.8495	30.2612
AOAH	261.392	233.718	211.568	208.111	218.746	182.164	181.7
ISLR	37.7434	35.5773	31.3822	34.1048	35.3149	36.1982	32.7873
PIGV	745.88	394.169	210.215	129.643	260.661	388.794	435.311
PHTF1	11.4246	10.6598	11.0825	10.6032	11.2549	10.8446	10.9116
ALDH1A2	1006.77	744.349	535.863	467.218	54.6483	30.6163	33.877
ZNF154	108.626	90.9586	42.2283	37.252	56.8868	102.177	62.9246
KIAA0586	761.891	739.495	579.233	448.569	346.36	270.022	247.302
C2CD5	810.707	667.203	275.419	212.371	91.5136	223.395	217.074
NFATC1	33.2229	30.4388	26.9737	26.9864	26.6211	28.8872	25.864
APOLD1	26.8923	24.8631	21.7569	22.9302	22.1314	20.1162	20.1258
AHSA1	13446.8	12756.5	11017	11702.7	5133.02	2730.92	2527.03
FNBP1L	4387.7	3567.22	3863.67	3683.64	267.502	1159.6	1563.6
LOC516074	581.885	580.361	367.916	463.917	46.3475	39.5374	63.5075
LOC614914	38.7681	27.961	18.4934	19.9698	15.1072	14.6201	22.6873
LEP	41.9766	41.2137	38.2199	40.0002	40.3345	38.0257	37.637
PLAUR	1432.34	1420.59	856.562	1028.22	239.025	50.0787	62.5696
GYS2	11.9097	11.7035	11.3667	11.0627	11.758	11.4855	10.9891
LOC100295750 /// LOC100849288 /// TMEM60	14834.6	14504.6	12684.4	13022.8	1933.85	1459.79	1557.56
RPL26L1	9409.77	8531.7	7473.22	7037.09	5569.19	3839.18	2735.31
SNTG2	24.7281	22.2505	17.0268	18.2476	15.0275	14.8862	16.4835
ADH4	119.976	93.8835	36.8494	43.314	25.2743	23.0341	28.1443
SMARCA5	714.33	609.264	467.055	438.106	578.237	106.178	131.495
CCNG2	819.138	762.762	810.739	777.65	219.185	126.819	160.465
HSPA14	2308.36	2240.5	2203.38	2234.96	1082.33	1585.78	1165.71
MRPS28	683.452	508.714	294.303	258.118	256.477	662.415	515.915
S100A13	78.8053	46.4007	56.7215	39.3485	49.3002	55.9264	70.2604
ATXN2 /// LOC616394	4526.91	3580.38	3838.74	3407.18	3561.17	1632.35	1904.49
FAM171B	37.9926	25.5699	16.0116	16.4708	15.3416	18.406	25.3438
LOC100850721 /// NUDT3	1037.35	889.944	556.185	435.573	470.06	342.683	338.576
KIAA1432	82.3887	79.8025	45.584	52.7815	28.0162	23.7085	19.1723
PLCB4	56.1814	47.7841	44.8403	41.5655	46.2193	41.6863	34.4912
SELE	25.1059	20.5885	22.1896	20.6506	21.6362	22.6346	21.2076
CERS2	5459.52	4315.28	1378.29	1390.68	183.172	2247.08	1355.86
CCDC66	1517.65	1093.7	1172.01	1341.25	305.682	151.955	145.809
LOC509383	49.7479	39.1307	33.3937	38.1375	37.0899	36.0913	40.4361
LOC615026 /// LOC780933	35.2827	30.8533	31.2054	30.7951	25.3999	26.5977	26.4036
BT.105105	23.1484	20.8648	17.7516	19.9801	20.6917	22.6853	19.6861
DZIP3	504.65	256.486	259.371	253.144	13.5435	13.8611	26.4801
IRAK1BP1	342.538	290.868	295.429	306.552	221.867	35.8301	44.3472
B3GALT2	17.1436	16.4482	16.2001	15.9021	15.6956	16.0318	15.7801
SKAP2	867.829	807.029	502.083	454.157	66.9188	140.805	202.387
KDELR2	4263.71	4094.19	2633.6	2671.78	477.2	818.482	719.64
ZMPSTE24	1604.42	1494.84	1216.98	1169.21	157.335	496.998	433.703
PRR5L	161.08	157.898	101.508	132.289	65.4449	59.1444	58.3083
LOC100296421	15.3212	14.6646	14.0527	14.5089	14.9127	14.9421	14.2557
IGSF1	57.0341	57.0184	54.8577	55.566	56.1407	48.4387	39.5913
PNOC	228.009	197.643	146.899	141.508	32.9566	26.1924	27.0863
GPR35	65.4239	60.1049	52.5528	48.7778	54.3069	49.1864	47.063
RPA1	2841.55	2765.62	2296.52	2465.2	891.764	1900.29	1798.49
SIPA1L1	357.282	158.694	78.9198	74.3593	17.2418	91.1789	181.797
NGFRAP1	314.554	91.481	94.4547	95.8666	80.4442	54.586	93.0933
TAT	222.994	216.154	122.581	100.917	18.1973	13.7774	34.5029
LOC100848132	80.3737	71.811	70.6459	62.7345	59.5894	73.1184	62.3949
ELOVL7	908.237	869.572	437.944	426.799	53.7624	42.3867	65.2251
LOC100126544	1194.78	1137.61	345.117	335.488	191.428	158.502	167.302
UNC13B	1863.2	1727.06	1066.99	1023.18	314.681	210.506	274.644
CAPN7	3559.37	3551.23	2754.74	2644.43	1024.36	628.173	568.753
GPSM1	166.876	146.514	153.368	140.049	73.1361	62.2399	82.816
RIOK3	13581.2	13553.7	13411.7	13487.3	2204.31	1040.86	1702.15
TSHZ1	91.9632	56.3057	50.8673	54.3546	31.2741	35.5398	51.3151
TTC32	129.596	103.631	98.9345	94.0265	42.4179	41.8574	39.4406
PCGF2	61.7066	61.1733	56.4107	56.3508	39.3003	46.1576	43.6052
MOCS2	937.825	689.616	480.435	397.703	428.882	374.233	331.581
LOC100297097	15.8268	14.9216	14.1634	13.8576	15.0283	14.7316	13.4379
TCF20	552.346	407.561	504.29	454.013	215.751	167.977	172.112
IDUA	48.6652	47.2208	39.8459	43.1983	41.6341	43.3442	34.387
TXNDC11	967.555	929.779	424.749	434.997	627.056	277.854	317.689
CASP6	7297.79	6878.81	5496.08	5744.73	1310.47	2434.41	2361.96
PPP1R35	5021.06	4582.73	3815.83	3794.42	788.045	452.333	516.793
UBE2D4	54.683	48.4318	51.1029	48.0797	50.8423	53.7354	43.8404
FADS6	25.668	25.4096	19.8459	22.1644	23.0585	20.3696	18.0152
HAGH	423.212	300.205	405.264	405.82	72.3769	273.853	275.676
LOC789476	520.965	476.237	327.273	299.053	34.0444	61.2565	44.7708
PLA2G6	175.134	173.219	123.866	150.844	163.546	157.821	135.881
GLS2	1315.42	1224.72	569.377	488.467	137.822	26.1475	24.7479
LOC100847994	2722.3	1802.52	1254.32	1153.41	763.737	483.931	1080.58
ZNF76	575.21	500.167	358.815	437.452	301.322	356.576	383.027
IL17D	1274.94	1023.82	318.959	296.934	72.9146	63.2217	64.803
SLC25A15	936.068	768.159	504.9	395.806	163.311	566.002	696.803
LOC511420	713.143	619.747	283.497	231.754	348.242	316.355	301.433
GNS	2390.57	1997.24	2218.74	1885.23	261.635	809.471	885.466
HAAO	78.3951	75.0875	63.702	66.6374	57.8444	71.2147	68.106
BCNT2	8711.71	8645.14	7396.62	6811.31	1623.75	1174.77	1660.43
TOR3A	1189.76	487.128	222.636	215.943	223.25	229.876	721.525
BCL7B	2535.84	1778.74	1544.3	1842.74	1287.06	506.536	338.218
NQO2	121.17	105.694	103.14	90.7467	51.1862	59.4831	58.2377
PHF1	414.393	409.363	237.451	320.682	159.338	161.673	165.04
POC1B	995.686	859.328	795.634	688.465	20.0062	35.288	43.0679
PACSIN2	7513.93	6173.36	6553.88	7335.21	734.217	7234.58	6776.17
MZB1	84.1537	68.8559	77.5632	59.5042	54.3361	49.5109	52.2234
GPR132	48.2254	40.9328	39.9383	47.2994	38.4238	37.2659	35.9242
COQ7	883.63	837.368	681.913	655.289	131.458	670.611	633.403
TM4SF4	40.8061	39.5744	32.4544	35.986	37.1613	28.1881	29.4421
PDIA5	5441.93	5008.41	5249.85	5355.62	808.599	530.038	493.609
CPEB4	548.269	464.6	226.514	213.402	151.123	97.6656	90.2851
TMEM167B	333.939	320.37	192.999	171.197	108.042	229.826	138.754
PRC1	17428	16688.8	15957.5	15849.4	9448.06	3796.18	3063.01
PPP4R4	712.301	504.972	701.904	535.106	26.7521	17.4144	13.9027
SRPX	14323.5	14110.9	9789.57	9308.9	507.085	92.7626	83.7889
ADM	1219.97	991.751	939.84	1034.69	263.898	433.794	154.266
RFTN1	84.2261	61.6178	54.7996	82.7426	40.9735	45.8521	39.2788
LOC100848527	210.087	183.645	129.752	137.228	85.8572	107.529	104.964
RNPS1	3487.69	3112.45	2752.08	3213.33	2970.08	1588.74	841.412
KIAA1522	712.731	653.038	440.324	364.849	147.178	193.282	339.693
PIM3	6037.44	5506.75	3526.11	3535.61	523.961	402.062	896.511
RPAP3	648.906	572.255	497.551	372.615	100.81	396.289	373.043
SUN2	5163.89	4399.34	2565.97	2545.28	236.692	2020.27	1761.67
LOC100336929	5865.51	5187.06	5747.82	5275.47	1235.48	1585.78	1874.64
C29H11orf84	1132.22	1027.28	610.118	644.204	135.931	180.166	174.032
GNB2	3801.21	3630.06	2713.21	3208.06	1392.02	1670.87	1579.97
ATP13A3	1042.67	765.784	267.84	232.498	841.179	442.289	453.071
CASC4	3383.03	2716.82	648.17	504.559	272.895	1128.87	1009.93
CKS1B	18604.2	17165.7	16040.1	15919.7	5412.11	2721.36	2136.16
TMEM19	441.555	425.938	344.364	297.023	154.268	184.284	139.54
CTNNAL1	408.222	365.006	342.518	328.433	286.547	17.119	22.054
LOC100852295 /// PIP5K1B	99.6088	42.1479	48.6735	51.2822	21.9428	56.425	67.2194
CEP76	690.908	560.336	283.981	253.565	322.482	126.824	136.301
ZHX2	139.35	103.677	115.161	76.579	26.0439	22.6007	20.1416
TRAF7	1449.65	1299.72	863.741	1084.17	794.373	443.383	431.836
GNAS	2757.81	2681.06	2385.22	2349.42	702.118	1548.78	999.558
LOC100851524 /// UNC5B	66.6834	60.0773	57.0029	63.9545	59.6709	65.371	51.0095
DNAJC27	499.944	432.543	371.995	365.017	219.557	54.6443	59.7754
TADA2A	990.94	972.597	774.606	738.877	377.885	120.491	117.323
OAS1X	66.0196	62.7116	53.45	64.9853	62.6175	64.0803	64.7133
LOC100137763	1996.11	1064.16	1253.6	1143.14	69.0277	62.247	56.8474
CD96	51.8035	45.8178	47.3729	48.1926	45.0888	50.6625	49.6787
CDK2AP2	9487.33	9035.64	6262.21	8216.45	1957.36	332.597	279.151
C7H5orf63	192.455	124.062	82.9996	91.38	46.1602	173.08	157.322
WFDC3	91.1037	79.8307	50.2602	58.2104	43.2737	69.5648	42.4135
KLHL25	2938.61	2408.72	1613.03	1785.93	504.643	92.9757	120.485
NUDCD2	1236.7	658.755	188.74	144.455	208.343	983.699	867.493
RASD1	444.659	375.927	326.952	309.869	95.5792	66.0926	118.611
LOC100847942	189.681	141.98	119.443	109.877	157.8	129.461	138.744
MKNK1	4252	4196.2	2260.7	2370.17	521.012	537.886	424.933
NOA1	2617.74	2245.7	1730.42	1551.42	845.868	1803.11	1507.77
DCDC2B	47.0999	45.7741	43.539	39.8218	35.8148	38.1747	31.9259
CEP44	2068.6	1941.67	1580.31	1698.95	175.141	324.499	228.641
DPP3	1396.85	824.503	531.869	501.75	136.054	804.046	951.676
PRPSAP2	594.607	536.525	455.375	532.814	95.3747	271.62	338.966
SEC23A	1023.56	842.884	384.798	242.001	223.679	54.4574	58.8522
SELENBP1	4715.77	4450.37	3323.8	3274.82	167.241	29.996	35.7824
TRPM2	41.4129	34.525	30.8056	33.566	36.9232	34.9425	33.4519
LOC100848691 /// MIR29B-2 /// MIR29E	30.5062	27.0109	25.9178	29.3317	29.7813	28.7669	27.9644
ANKRA2	1767.82	999.866	619.049	599.503	276.268	210.574	140.807
FANCM	1062.6	863.711	434.466	394.8	715.303	154.34	112.431
LOC539231	2455.32	2381.15	1909.03	2387.03	192.459	282.63	654.562
FBXO25	3018.1	2912.1	2401.86	2535.97	817.274	343.997	335.211
PHF13	3066.56	2776.09	1740.73	1617.61	1498.62	306.345	554.899
SLC27A5	23.0262	20.7131	21.793	21.9388	21.247	21.9697	20.5035
ITGAE	3786.46	3559.73	3033.49	2872.97	3398.61	646.806	387.644
PAXIP1	1185.56	1052.96	619.589	724.269	572.499	604.078	439.384
TMEM176B	103.38	80.6454	79.6167	84.7454	87.2547	76.6856	72.3033
PCGF1	396.495	265.471	275.366	221.351	279.788	105.425	65.3925
VPS13B	1378.14	908.408	742.957	718.164	133.611	133.95	156.561
LOC100850064	416.129	365.763	156.354	170.48	26.2891	24.4701	23.2005
EIF4ENIF1	31.9466	29.5028	26.7875	28.0227	30.4133	23.373	23.9141
EDEM2	1510.7	1331	811.015	707.72	512.133	622.348	1176.48
GOLGA3	1721.35	1561.81	596.916	467.337	185.541	247.015	287.278
INTS12	295.084	234.603	204.677	186.778	51.1814	24.2597	21.8966
NFYC	2412.41	2196.9	1944.97	1940.9	293.491	514.913	328.277
FAM58A	15059	14236.9	13607	13644	1020.28	226.319	252.852
TPD52L2	12536.6	12257.3	6739.23	7213.31	5262.03	3536.16	2873.65
LOC100125946	41.0741	37.8529	32.1691	34.6921	30.0186	37.7624	36.8811
GFRA2	44.6388	40.9572	34.0391	42.965	37.5315	37.8384	37.7634
IGL@ /// LOC100297594	17.1841	16.91	15.6437	17.0076	14.496	15.1767	15.6152
LYRM9	395.15	319.027	170.089	121.97	281.945	300.849	257.909
TBC1D14	2354.01	2331.26	989.179	869.05	150.203	290.9	296.916
L2HGDH	69.3865	53.3757	53.7362	57.3621	65.7002	55.5303	57.4728
SLC20A2	176.865	123.223	81.5353	79.9063	30.3326	33.1726	42.8334
STOML2	3756.73	3686.52	1781.28	1707.98	2130.66	2125.05	1327.08
SLC3A2	1512.43	1138.56	463.795	484.68	212.042	564.998	429.056
DIP2B	616.431	572.009	168.849	113.373	359.752	279.181	147.518
ABI3BP	1232.47	886.393	1036.99	1084.66	67.6114	25.0466	21.4654
FGFR2	317.862	249.918	83.4283	67.9769	37.2569	128.439	272.386
PIEZO1	852.94	508.931	111.453	116.832	65.5106	82.5301	143.811
OXSM	1889.13	1588.58	1241.94	1353.99	105.989	187.765	237.437
LDB3	85.3849	80.736	74.0116	75.6612	80.856	76.3484	75.3468
TMEM22	267.581	221.762	192.18	219.14	31.5742	18.4202	111.784
CIDEB	62.3549	54.5966	46.5822	43.8292	31.2756	34.5558	59.1813
ADHFE1	199.24	153.805	192.484	168.064	38.7076	32.4127	30.4869
LOC100848808	45.86	37.5017	40.1796	38.8357	31.5469	35.0149	32.8559
ZNF274	21.6212	18.1662	20.4364	19.8101	20.3915	17.8298	18.9207
NRD1	3103.7	2770.32	1509.7	1519.28	811.857	858.553	691.374
PTP4A2	2479.89	2264.57	1733.5	1942.44	463.832	1213	1389.22
SEC14L1	1529.75	1027.5	933.633	1419.06	740.554	1288.6	1470.26
BBOX1	14.867	14.2452	11.9736	11.9759	14.0377	14.0801	13.866
GTDC1	146.368	131.991	68.6739	99.6181	33.9809	43.3115	33.1494
TBC1D15	1528.03	1317.32	479.825	250.505	354.028	334.219	238.432
MLF1	1324.15	1245.23	960.653	1112.86	46.6968	13.6067	17.7639
ELTD1	12.1275	11.8969	11.6023	10.519	11.0353	11.0179	11.9667
UPF1	4414.81	3815.52	1425.21	1292.33	1946.43	1865.58	2018
LOC100299061 /// LOC777601	25.5033	23.3386	22.1682	22.7676	21.7296	21.0242	20.3519
AKAP4	32.0133	24.3256	23.2196	26.7769	16.5342	16.6929	16.1223
EZH1	103.972	95.6238	86.8313	84.2571	62.3559	76.532	95.8151
LOC530077	17.4829	15.859	14.8186	16.0995	13.922	14.3225	15.8855
ALDH3B1 /// LOC784146	108.541	92.8715	89.307	95.589	89.3558	106.249	105.784
SMYD4	482.073	396.791	311.351	241.457	113.497	93.9888	129.98
SMIM7	949.693	886.475	753.199	810.316	551.935	361.308	533.145
ZRSR2	2055.99	1915.95	1603.69	1673.59	178.598	86.7303	77.5196
LOC614141	52.6097	46.4465	44.2016	47.4205	45.9777	51.3428	44.5755
CHST9	52.1417	49.7506	47.8176	44.0002	45.243	51.6422	45.5111
LSM7	5812.19	4995.6	3691.72	3276.06	1623.32	3256.02	2603.6
PBX1	51.4922	50.0158	51.0393	48.5286	37.4323	30.5836	32.4952
COL21A1	827.975	738.402	534.647	466.683	26.3538	46.3981	34.9988
AKAP3	34.4827	33.174	32.3678	33.4229	34.0611	33.3885	32.2486
DNAJB11	366.098	311.615	323.115	335.395	270.029	258.591	262.496
PXMP4	586.624	362.394	284.229	237.013	95.0865	265.241	290.231
IPP	1210.42	1078.32	691.888	717.278	31.4129	37.4129	39.8987
CMTM7	1522.04	1458.62	1183.68	1302.98	220.709	894.761	387.561
GNG10	3520.96	2239.64	2325.94	2639.66	240.916	1432.1	1160.97
FAM174A	1222.86	677.891	398.086	471.54	1155.33	442.46	429.809
ACCS	86.1938	81.1241	82.461	72.1793	48.1041	50.5943	49.6476
ARID2	1432.1	1317.26	947.526	836.705	534.474	225.425	241.284
C24H18orf25	405.508	341.514	313.59	362.083	114.514	104.138	108.303
CCDC88C	27.3438	25.1248	26.8037	24.2471	25.4654	26.3582	24.9299
VSIG10	548.575	505.449	144.462	116.559	46.9298	56.3414	97.0941
TRERF1	40.4536	31.0187	30.8064	35.1166	26.6194	31.0408	39.9196
FABP4	11.7718	10.9264	10.4451	11.2013	11.1553	11.6373	11.5527
AIM2	450.597	219.191	277.743	298.087	149.85	23.0173	18.0419
TMEM30B	612.349	430.673	157.985	124.281	22.1015	18.3054	42.9607
CYBRD1	2711.78	2553.41	1787.52	1814.96	32.5901	17.3338	148.572
ALDH7A1	138.12	114.828	124.003	125.812	70.7224	102.353	111.965
TYRP1	20.0631	19.8339	17.9151	19.0637	19.1738	17.5594	18.8142
RAB19	75.4667	66.6321	67.1172	57.2916	59.2425	53.533	58.6081
LOC100848852	51.8034	45.3664	45.6543	45.4975	47.0559	40.4547	40.0166
FAM26F	64.5167	44.3853	42.3559	50.5139	35.2157	41.4058	39.5368
HDAC3	1932.78	1775.33	723.281	586.411	158.46	597.551	489.054
IFIT5	30.4527	14.496	17.3367	25.8912	18.9255	14.4879	26.9473
VPS45	1673.41	991.665	783.527	319.538	37.8516	242.32	217.745
LZTFL1	2417.95	1768.19	1714.13	1620.3	389.156	705.652	499.569
SWT1	428.92	415.018	174.33	140.363	89.8576	109.865	148.658
C2H1orf38	57.5547	37.2886	30.1923	44.2123	46.1179	34.9684	30.5183
CLEC4G	721.81	593.196	465.317	363.474	66.3506	32.5941	24.0472
DYDC2	59.5962	55.4956	47.5952	51.2993	47.4885	45.8578	46.0149
GSTA4	2209.12	1711.53	1154.3	1066.06	114.844	196.157	412.135
ENO4	34.8218	31.3513	33.8427	32.2998	23.8212	22.9504	23.233
TOR2A	2921.98	2549.88	2237.83	2270.1	191.526	236.577	221.969
TRIOBP	348.69	344.217	250.11	241.369	342.752	255.092	250.492
CMTM4	1081.04	1063.95	532.919	534.916	137.826	1077.55	1073.6
ASGR1	113.28	111.65	98.7678	109.569	58.7201	73.5123	68.4421
DDX59	3126.64	2791.76	2370.69	2356.75	352.506	203.335	136.202
FAM171A1	56.5149	42.0765	53.7241	38.9214	34.3645	36.182	45.3808
RPRM	144.026	138.748	69.9214	95.3823	88.6063	79.3832	78.6165
SSFA2	2296.17	2132.39	952.753	926.843	301.689	379.663	1239.43
RTTN	530.14	474.734	207.474	178.851	200.002	160.093	109.375
CENPP	587.873	447.373	561.156	546.519	550.206	287.612	199.368
C3H1orf226	25.9423	22.2174	19.4712	21.3607	22.9829	23.4533	23.4166
HP1BP3	2182.06	1237.99	1483.62	1516.12	1529.29	733.813	746.354
CREB3L1	73.9447	70.6224	64.17	61.2164	56.0493	56.1671	63.0629
SH3KBP1	962.173	899.059	690.457	863.28	231.415	298.446	673.498
TROAP	4336.73	4003.35	2704.5	2353.44	1505.51	1530	1280.46
KCTD5	2322.84	1778.15	971.897	1064.32	1204.55	305.44	220.803
NEIL1	1408.05	1214.92	957.5	943.634	176.371	436.732	371.988
HPS3	1215.35	990.432	430.481	417.044	33.6512	118.365	131.057
KCNE4	31.5345	25.9839	28.1642	22.3325	25.6532	26.101	24.8048
LOC512863	40.4214	34.98	34.5767	36.6248	35.5657	34.6119	29.3719
TUBGCP5	462.235	324.757	354.65	358.08	224.424	141.569	102.873
C29H11orf75 /// SMCO4	7899.9	7842.41	5424.17	5512.04	731.28	365.872	720.381
CNOT6L	1382.51	1236.69	1197.86	1310.47	234.854	136.968	98.61
SLC7A6OS	599.276	482.036	577.809	578.251	431.674	416.207	257.174
LOC100851458	436.455	216.471	219.052	276.26	67.7339	43.0091	23.2208
PCGF6	2495.12	2439.82	1850.02	1991.89	1607.72	1291.94	807.782
LOC618591	25.3	25.0317	21.0955	23.2974	19.406	20.1699	19.5092
CBR3	1983.11	922.137	1418.4	1186.66	491.794	650.346	318.442
UBE2L3	517.438	487.917	340.31	403.525	184.786	413.895	344.053
RDH14	2264.89	2098.5	1319.5	1466.2	106.18	385.943	558.932
HPS5	69.7838	62.6183	35.8007	42.9764	33.1311	42.5979	52.3529
NPM3	1185.56	720.456	507.967	373.09	419.361	438.311	438.525
BBS5	1178.09	1086.5	1090.79	1093.54	173.215	255.672	166.436
CDK3	173.541	168.533	151.593	162.67	87.6551	133.96	120.241
PMP22	995.96	760.928	882.013	979.46	194.63	274.589	81.8073
LOC100850141 /// SPOP	891.184	758.547	596.934	714.477	56.9942	43.7533	45.6286
VPS54	42.4791	40.4408	38.336	38.7897	35.0192	36.5149	35.5104
MED30	319.668	216.726	165.495	159.038	176.418	81.7319	43.8826
DHX40	1249.04	809.815	680.725	816.011	1226.23	733.837	1069.24
C1H21orf62	50.3588	40.9688	35.8786	46.2781	47.0282	40.5086	46.4389
FAM188A	2289.25	2095.52	1877.81	1881.68	643.498	850.273	726.782
HOOK1	706.821	672.97	301.675	289.447	358.444	244.941	194.785
LRIG3	2838.21	2260.22	1932.89	1789.81	62.6056	46.9205	61.3654
HPGD	90.9844	80.6639	41.3412	43.0005	30.847	28.9083	56.1415
TMEM35	95.4925	66.0022	71.8668	78.7254	41.7123	76.8808	68.7189
GSTA3	511.742	24.0977	25.7666	23.3347	46.5558	25.1045	25.8496
GSTA2 /// GSTA3	936.925	38.9177	42.8863	35.8475	37.398	50.4644	54.8475
TRIP12	2654.29	2640.57	2032.65	1889.91	204.729	500.288	377.164
UPF3A	697.976	619.681	322.853	297.566	184.602	100.392	95.5387
CLDN18	10.7175	9.97754	10.1037	10.15	10.3535	10.145	9.95063
BOLA /// BoLA /// BOLA-A	25.621	24.6082	23.2642	23.0775	24.0674	21.5466	19.8848
SYTL2	2717.63	2496.75	2579.75	2524.92	36.235	18.184	16.2743
ARHGAP12	3952.03	3238.75	2893.99	3438.29	361.678	449.146	503.904
LOC100851799 /// SLC40A1	847.68	634.789	496.579	436.207	170.666	99.9673	505.479
SVEP1	1643.79	1332.58	1176.43	1309.44	106.916	126.708	92.7114
RAB31	778.969	690.79	332.075	258.799	142.259	107.295	161.893
KRT15	20.6036	20.2454	18.1006	19.7809	20.1612	17.8615	16.7229
DFFB	244.378	197.286	94.1236	72.037	120.195	102.565	105.269
PRKCDBP	113.745	113.071	110.14	112.412	77.3536	86.9401	97.4686
C17H22orf13	1156.2	1041.3	590.95	603.35	433.057	506.767	572.063
ANK1	23.3401	22.0077	21.4133	21.105	20.8256	20.5078	19.2051
NTRK1	26.206	23.7039	25.3933	22.6302	23.5877	24.8755	22.4074
HSD17B1 /// HSD17B1	297.894	20.1832	17.0011	18.3988	21.7691	19.8327	20.5411
CEP290	205.808	130.274	91.4803	86.6784	60.5452	20.5943	19.7476
SYT1	63.0176	53.4099	52.9546	51.538	40.5752	50.479	42.5051
DCT	22.0919	19.9071	19.7986	19.4484	21.1159	19.5716	19.8927
TRDMT1	813.12	707.205	346.794	196.341	163.632	170.272	119.575
RAX2	37.0887	32.037	33.5485	31.4407	28.9512	34.4777	35.4203
RTN1	415.897	390.13	357.155	288.701	155.694	173.115	232.256
PRG4	22.6568	19.5552	18.409	19.6642	13.3401	11.7212	13.6076
ATF6B	384.919	379.264	215.721	236.532	280.935	92.4788	140.743
SLC6A2	42.7368	40.5328	34.1352	42.393	29.4027	32.2332	26.999
CRKL	1556.96	1414.43	905.497	1032.58	681.634	396.489	298.047
C24H18orf8	5242.84	5188.19	3103.84	2817.74	1427.5	1021.77	1501.3
LOC540077	478.671	437.687	140.413	78.887	196.697	107.667	298.642
TSEN34	1998.3	1679.44	1118.13	1089.02	1000.14	642.345	547.902
FAM134C	148.821	108.881	62.1011	63.4365	67.7029	103.821	98.326
NCR1	26.4337	24.2049	24.0853	25.8064	25.3815	24.7109	20.4379
PSMD3	1730.2	1436.33	646.337	610.575	621.22	809.477	778.188
APOA2	51.9064	50.1128	44.5694	44.9412	45.8884	48.2342	46.3276
PCBD1	4653.14	4390.04	3889.47	3768.97	321.677	1211.48	1598.72
NR5A1	200.02	158.487	159.349	182.6	152.201	161.231	141.713
LOC787239	39.5776	26.8937	28.2257	31.023	17.2332	14.625	15.2679
ENPP2	473.555	338.948	282.269	357.414	375.427	29.7303	52.3754
FAIM2	31.7179	28.5373	28.3434	25.9733	26.6625	26.8884	23.788
PPP5C	242.576	177.081	126.335	138.354	85.9952	133.276	88.8228
EIF2A	80.7902	69.7316	42.065	38.8102	66.3428	60.9775	45.8762
SUCLG2	4331.02	3587.29	3684.32	3412.44	129.907	1760.9	2419.16
SLN	51.6453	47.2732	44.634	45.1419	44.1669	50.0812	42.5698
PDLIM3	13.9151	13.6988	12.7797	13.5733	11.2359	12.9196	11.9529
MCAM	121.387	80.9721	64.3402	79.5109	74.2978	69.0542	67.987
EPHX1	83.4025	49.2125	72.8171	72.484	50.1083	39.1371	66.5331
ADRBK1	219.301	213.784	189.159	191.214	166.591	185.042	171.36
NR4A1	1222.06	1114.74	823.998	842.282	162.176	146.858	171.506
EPB41L2	1606.8	1511.15	936.019	911.45	376.186	216.137	210.228
TP53INP1	5327.7	4919.85	4779.11	4093.15	1173.58	1290.64	1382.93
ADD1	1528.28	1395.95	934.337	1107.56	470.037	255.092	257.679
RBM38	5636.44	4848.57	3550.82	3675.9	2207.97	156.899	193.451
DGAT2	416.144	65.8089	86.9242	74.7264	103.863	308.496	132.338
TPK1	4458.69	3748.92	2872.51	3343.45	266.758	164.888	124.481
LOC100848343	45.7301	42.0325	42.7153	42.6966	37.8752	44.207	40.5055
KRTAP3-1	44.4639	39.6087	37.6378	34.723	38.6927	42.4429	38.2732
NOX4	19.4962	17.2599	16.3383	15.7885	16.8678	15.3029	16.4573
FYN	3610.49	2649.26	2605.79	3109.04	263.103	69.0889	77.6213
POLR1D /// POLR1D	3891.1	3250.94	2326.45	2582.73	345.848	182.441	302.75
CELF6	36.126	31.7584	33.4259	35.4198	36.0874	32.442	32.4987
FBXO9	2511.27	2066.91	1672.34	1476.92	1218.28	557.015	642.966
THRA	87.8657	73.5881	80.3431	74.2786	58.552	56.0956	66.7862
TIPARP	2088.25	1782.52	1483.87	1216.55	357.367	463.798	790.779
ERCC4	725.132	645.596	274.867	230.216	25.2138	157.899	151.161
DDAH1	368.877	332.144	300.731	223.648	38.6456	23.7553	26.6589
NUDT9	2389.95	1872.39	1084.6	1029.39	177.255	432.384	523.042
TAL1	45.1466	43.3698	40.2785	34.1961	20.2252	17.2508	15.5409
NT5E	602.193	517.174	538.902	209.34	113.766	72.8162	130.925
AMDHD1	2395.92	1637.12	1335.13	1941.72	520.477	43.7623	30.6689
RNASE4	20.0538	19.4315	17.7763	17.1393	19.6379	17.7151	17.5371
PAWR	1399.6	1216.81	930.271	827.836	50.5352	1220.24	747.742
TRPM3	19.3295	17.2538	17.5584	16.8848	16.4119	18.9285	15.7508
HOXB7	33.2505	27.6458	27.7974	28.9168	29.0739	29.3934	28.1693
NADKD1	5368.92	5316.19	1430.36	705.634	41.046	307.441	284.416
MTMR6	1374.03	1250.57	966.207	1105.6	188.272	686.688	485.395
MPO	28.5853	25.8299	22.5299	23.9175	26.9564	22.7521	22.7134
CYP2E1	15.1226	12.9448	12.3058	13.7313	13.7069	13.1519	12.4983
LOC514658 /// SULT2A1	13.786	12.1516	13.1731	12.7701	12.2226	13.1807	12.5671
ASB3	2056.91	1542.24	1835.46	1983.37	1121.3	555.922	433.326
LAMP2	66.6823	55.8986	51.2748	57.5962	27.38	46.1904	56.0293
BNIP1	147.885	97.4387	110.369	126.23	43.9118	61.9876	70.1923
FGB	38.002	32.8902	32.0969	31.0077	32.8712	35.675	33.4765
MEF2D	181.632	177.084	150.572	148.026	176.976	157.198	141.629
DENND4C	108.327	77.2138	63.7217	68.1415	34.9815	106.845	80.5487
YTHDF3	2781.74	2704.83	1564.14	1528.75	2086.84	2615.21	2533.89
IL1R2	231.487	145.55	171.803	196.917	28.5145	18.9667	16.0543
NR2E3	41.7801	25.0394	37.6504	29.9848	38.8132	18.3642	18.2107
CXHXorf57	134.708	58.4921	66.2867	81.218	53.6186	52.3188	108.876
PLAGL1	2275.68	1708.16	862.667	908.224	376.351	16.8452	16.7461
KIAA1430	939.755	656.628	509.969	544.274	192.132	81.4288	174.371
ZBTB33	1461.56	1041.24	789.359	700.788	184.523	128.278	139.293
MAPK8	670.624	566.915	299.31	232.836	83.4444	303.736	209.912
DPY19L1	201.905	138.332	68.2528	64.2706	51.4439	132.934	80.4207
SERPINA14	347.448	51.8209	48.1295	44.7313	42.3252	26.8723	32.4005
FAM122B	415.422	355.414	205.594	173.274	124.539	326.929	172.629
ASPN	11.7389	11.1914	11.1269	11.2426	11.5027	11.3113	11.4603
NUP43	860.86	778.587	555.738	621.945	455.924	385.477	309.258
CEP78	2521.24	2363.18	1308.07	1189.51	282.671	196.328	189.621
PBRM1	16.8776	14.5057	15.8532	15.3916	14.3262	14.0691	13.9633
TAF12	618.921	568.587	558.342	555.491	170.937	188.554	106.55
ATAD5	320.194	289.593	281.098	251.624	84.3187	196.822	177.331
SLC5A2	104.145	96.6837	88.9119	102.895	99.7391	94.6753	87.3972
ANGPTL7	36.6227	33.7482	32.7174	32.1958	33.0432	32.3979	33.1918
MRGPRF	157.994	151.031	118.045	136.49	111.563	120.178	121.524
PRSS35	347.459	308.368	294.21	327.471	62.919	25.5766	26.6397
SPTBN1	23.7329	22.062	19.9428	22.0459	21.5661	19.9903	20.3469
ALG13	5474	5054.53	4022.23	3133.08	94.7623	15.8773	19.9409
TRAPPC6B	2325.26	1239.39	282.947	213.74	943.667	488.196	480.947
NTM	16.1822	14.3758	12.3225	14.5403	12.7057	15.5247	14.8114
DLK2	593.648	517.266	229.132	292.507	364.125	221.292	186.726
SH2B1	516.928	479.118	265.355	249.223	204.05	250.071	190.823
DEF6	178.453	160.895	131.96	138.109	108.378	121.946	105.186
NEO1	58.9572	55.9282	47.0027	41.2626	40.1704	36.5997	35.7665
SRD5A3	237.066	212.147	141.379	111.069	87.9546	228.803	218.375
TMTC2	1703.62	1475.54	1223.2	1108.05	482.046	32.7638	33.3339
CHST8	51.574	34.5227	30.2278	32.4106	42.6649	46.3726	40.8162
MRPL39	585.4	446.859	260.874	272.168	516.253	583.371	293.2
CSF3R	30.8811	26.3155	26.7653	23.863	21.8622	24.475	25.1618
PUS1	34.0579	33.324	28.1789	30.2105	31.8047	24.9434	24.7896
SEMA5A	35.5298	29.7244	29.1907	29.7873	28.6767	27.649	30.5837
CEP120	3384.93	3377.78	2572.01	2102.41	280.098	357.549	329.989
PDCD6	4489.96	4266.77	4242.45	4219.1	2547.31	3080.66	3016.83
TBC1D30	51.7105	49.8419	44.9633	49.8665	51.1047	47.807	46.1521
CBLN4	83.5249	63.348	64.8383	57.064	53.7637	49.3792	47.2162
RSAD2	37.1213	31.1324	28.9097	28.3086	32.9386	32.2905	30.8459
TAF1A	2220.59	1988.08	1704.34	1862	1160.25	157.747	89.7226
LRFN3	131.65	117.688	119.703	126.445	109.946	112.354	111.504
KCNH8	1543.02	1288.41	657.225	697.629	59.5926	52.8826	45.7659
CABP5	20.2446	19.0367	16.4853	16.5582	18.0577	16.2258	17.5171
RPGRIP1L	162.716	145.993	41.9341	40.1606	36.5514	36.1998	23.7688
CC2D2A	155.208	117.661	106.297	94.6964	38.1737	31.0273	34.5622
PNKP	79.013	64.035	62.4518	54.1524	74.1314	65.7544	55.2778
BPGM /// LOC789638	15588.9	15081	13544.2	13760.5	3125.65	431.182	273.815
ME3	26.3347	24.1477	22.3985	24.5141	25.7484	24.8903	22.8434
LOC100847538	3380.27	2318.36	2993.13	2850.55	1660.41	377.788	237.701
HAGHL	108.261	104.589	81.8592	90.7088	107.632	104.369	92.355
SLX1A	4257.78	2767.07	1860.15	1713.32	1020.55	1093.5	772.707
SNRPF	6889.28	5996.6	5934.55	6884.53	1525.73	1287.74	967.218
DPCD	508.581	335.207	387.262	345.091	107.236	458.162	307.438
CPXM1	43.2513	35.8973	35.7048	35.5833	42.6927	36.333	33.5655
TSPAN11	122.981	117.479	113.813	120.566	105.3	100.277	98.3676
EME1	392.504	311.034	185.775	180.272	342.813	212.046	153.255
SHC2	83.9488	83.6083	76.1958	77.8278	77.1313	75.6092	77.388
MFSD7	198.648	125.032	137.491	132.163	81.7993	70.7604	153.331
MED6	2660.89	2125.16	1337.77	1632.02	1987.28	534.214	404.112
GSDMB	84.4979	78.1661	83.1014	71.9489	63.1905	65.8505	57.909
GRID1	52.2703	46.8744	45.5415	44.6163	40.8484	39.8357	40.037
USP43	434.95	401.778	353.548	357.244	26.4543	258.079	292.976
TTLL5	2430.88	2004.6	1386.42	1621.22	438.179	174.517	165.53
ECE1	111.931	101.908	72.3777	79.4821	84.6184	62.3356	89.5686
LINGO1	117.577	63.6163	51.1697	57.9537	89.9771	53.0965	54.3371
TEX30	1894.64	1208.15	965.599	864.06	1474.95	672.858	612.159
ADC	1803.9	1740.37	983.717	1109.14	157.298	139.039	120.623
VAV2	24.976	22.3179	19.5859	22.4812	22.192	21.5869	20.2651
ACYP2	161.532	120.907	91.8311	111.216	13.4391	12.1125	10.967
BAIAP2L2	62.1527	58.7453	60.0875	56.6611	48.2648	41.1252	40.9363
GLT8D2	25.3432	23.055	21.7724	25.2648	20.7486	20.6857	21.6397
PUSL1	85.3285	75.6165	75.6263	68.1674	58.6132	64.4898	54.4803
MYBPHL	23.8645	23.0848	22.4043	21.3485	23.1095	23.6996	22.5359
KIF4A	2799.56	2634.46	1016.38	792.369	1454.92	780.311	673.023
TXK	36.3367	33.0345	26.7584	27.4278	22.9287	24.1315	22.9127
ATG7	77.0402	53.1688	55.2957	47.3245	53.8608	28.2999	35.6846
POLG2	988.626	731.435	492.707	498.749	116.891	92.991	85.869
RHAG	12.9972	12.1234	12.0765	11.7556	11.5838	12.597	12.2113
FAM216A	515.699	383.808	335.302	317.674	180.338	45.1578	29.5209
USP21	1163.02	1140.16	770.786	827.791	387.177	309.286	209.82
STK33	520.169	444.073	385.051	351.467	25.1755	18.2443	21.0866
CLEC6A	13.1903	11.7818	11.9456	12.5606	12.2641	11.6001	11.2164
SLC2A6	93.8195	90.1619	74.7603	85.8779	91.2222	78.0268	75.6136
SMIM10	33.5439	32.433	32.8986	31.3718	30.3471	31.9658	33.4855
TP73	66.6088	56.8954	61.1408	58.477	53.55	66.586	65.7971
PSPH	4991.5	4677.07	3882.47	3984.91	312.416	360.77	213.832
CTTN	6828.99	6257.81	3504.89	3876.15	2425.66	3738.53	5327.25
FGD5	200.666	181.777	169.337	176.114	114.934	76.4397	96.5038
CRLS1	241.769	214.637	214.888	213.331	56.1691	64.4458	54.3355
FBXL6	244.004	221.482	120.899	109.585	63.5209	174.303	117.98
CCDC150	276.431	272.849	266.429	254.422	173.225	38.135	39.6188
PIBF1	1607.44	1033.94	1259.98	1089.85	235.023	151.76	102.198
LOC100297914 /// LOC100850027	714.893	548.261	248.584	172.798	92.854	241.95	407.262
LOC100297914	118.783	83.4754	77.5309	57.4786	33.2672	34.092	42.7382
LOC100847640	55.3874	33.618	37.28	33.5857	27.3799	20.9457	28.4935
SLCO4C1	653.785	612.457	309.431	302.091	21.104	56.831	175.788
LOC504694	124.006	113.482	89.1455	92.7401	111.14	103.419	98.6875
FAM116A	207.404	136.061	119.524	104.565	58.8026	71.8405	120.947
ING4	844.227	813.427	465.877	504.025	369.731	242.193	277.249
RPH3AL	460.616	370.489	331.496	315.576	256.872	369.407	313.029
CCDC153	95.5414	84.1171	79.2079	90.3425	91.1017	94.5437	86.1089
CCDC132	1710.7	1643.85	1226.42	1310.08	135.089	325.045	295.456
LOC530341	209.975	202.081	205.318	192.904	87.6238	30.7417	38.0675
KPNA7	25559.3	24111.9	22399	22693.2	3220.02	34.3222	22.5841
GPR21 /// LOC100850791	88.7327	74.1001	70.2846	75.576	57.28	56.4034	50.3946
P2RX2	41.8253	36.5805	33.8375	37.9514	34.2973	32.7219	26.6206
LOC100850818 /// PLA2G4A	23.1518	20.3767	15.5676	16.2238	14.3675	14.0397	18.4068
COL24A1	33.8811	17.2033	33.403	28.9642	19.6038	13.8049	11.2971
PLAC1	225.651	135.243	100.761	94.2698	34.5479	47.449	34.6405
SSH1	47.9453	47.7661	38.2047	38.8947	35.0108	36.0612	31.3001
C1GALT1C1	466.621	343.278	301.144	339.654	43.4139	370.286	400.47
CD99L2	16.7433	16.5256	14.9686	15.7437	16.1436	16.0406	15.5586
LAPTM4A	18.0315	16.4279	16.5626	17.6831	17.609	17.3844	17.8234
MAP7D2	65.212	61.1132	52.9334	42.3641	36.5706	40.7513	44.0608
ADAM23	28.3265	25.3498	26.1929	23.6076	24.0312	19.4694	18.6954
LRRC34	300.693	176.224	131.793	137.42	21.4458	15.2351	17.1015
GRM7	207.713	147.232	154.962	188.987	30.4263	25.2892	24.8053
LOC768255	17.8197	15.069	14.9268	16.7309	17.2722	17.4913	16.3784
CCDC46	467.791	394.309	376.708	436.415	89.394	66.236	80.4038
LOC100851149 /// LOC786796	25.5316	23.1953	22.1618	22.199	23.1101	24.5225	23.1858
SLC25A23	24.7011	22.9937	22.1031	21.8696	21.8308	20.9541	20.9839
APOBEC4	22.6995	22.6651	17.5285	18.6662	18.4623	18.382	19.3066
BCL6B	67.3566	53.7124	50.3488	51.5442	52.2746	63.0166	60.183
CARD14	24.3898	22.3983	19.9963	23.3383	20.4442	20.0043	20.8506
LEMD2	40.1546	37.0394	33.109	31.3983	34.9227	39.2176	37.27
CNNM1	40.4943	35.8677	34.1496	38.1829	36.8616	35.7054	33.1455
GPR61	46.5214	43.082	43.4928	46.5082	43.2996	44.936	46.2205
ADAMTSL2	53.2919	52.5928	40.558	43.9328	44.967	49.3725	49.3679
RHOA	2580.58	1892.78	1775.35	1811.07	2165.68	1323.63	1512.01
LOC100847220	17.0059	15.5432	16.2899	16.0995	16.6618	14.6587	14.5026
TBX2	53.4067	51.1176	44.1941	45.431	52.1676	47.726	49.6054
TMEM145	237.036	193.451	144.763	151.959	100.595	106.072	99.7611
CACNG6	105.539	103.662	89.5376	99.2334	98.4431	83.6926	91.9364
LOC616656	81.3946	39.2004	46.3042	46.4963	58.9227	42.783	38.3201
CDC45	506.014	447.528	212.67	189.217	222.432	313.265	291.885
UOX	14.2133	12.9361	12.551	13.7321	12.7463	12.2389	11.6601
OBSCN	22.675	20.3848	19.238	19.7184	20.2475	20.3301	20.6205
C7H5orf24	130.907	105.923	76.6848	83.6575	23.7693	16.3166	13.8398
LOC539199 /// MAMDC2	161.941	103.594	91.6728	94.5533	24.7719	30.3691	31.0932
BOLL	140.805	72.5682	85.3927	85.2299	28.713	23.7844	24.5703
SP2	963.071	756.518	455.599	372.329	170.239	216.636	156.784
ART3	24.6551	21.1519	19.8693	19.0297	16.73	17.0521	16.8283
PIWIL4	17.35	16.4248	14.5814	16.9973	15.7419	14.2962	14.8704
NUMBL	41.2743	38.889	35.8994	34.4934	38.7196	34.6805	34.1992
CECR1	39.1814	32.0932	26.6247	30.4106	34.631	35.0045	33.0308
BAI3	73.1331	60.8887	43.3667	55.299	63.9765	42.5295	27.7946
KCNIP4	13.7631	13.3393	13.0233	12.855	13.0625	12.7212	12.5361
FGF14	78.6841	60.1957	59.2597	73.3516	70.8621	45.9602	40.5805
LOC507513	27.1436	26.5261	24.8879	21.5895	22.2448	21.4044	18.4746
EXTL1	48.2452	44.9444	39.2981	44.8803	38.0605	41.6806	37.1291
KLF2	316.02	226.934	310.185	232.167	39.4133	33.9676	92.7998
IGSF11	784.095	585.395	599.525	660.652	102.997	66.2706	92.2518
DBC1	20.3035	19.0497	19.8406	17.0345	19.9388	18.3213	19.5164
GABRP	32.879	32.6991	27.9299	27.2698	22.0978	24.0074	27.3338
KLHL33	142.038	119.318	94.5954	104.837	92.2525	113.469	102.871
ZNF45	22.0988	20.9429	18.2931	18.3932	18.203	17.3547	18.9187
OCSTAMP	82.9123	71.7274	66.1953	70.7882	67.9697	71.6699	59.727
GLTSCR1	1104.78	676.607	414.27	456.469	621.836	411.988	342.395
TMEM117	68.5653	51.2662	61.0456	43.2468	19.5269	19.8558	24.0157
WDR16	118.627	114.363	92.8385	99.7735	24.4101	24.6584	25.1541
BTK	510.577	393.493	383.088	462.694	60.2472	276.41	165.095
SLC18A3	20.1676	17.9257	16.4185	18.272	19.8172	17.9227	18.0649
ALPK2	24.2057	22.4977	20.5156	18.0923	21.1666	21.8871	22.4485
LOC514211	20.1018	18.7985	16.4968	17.6657	17.7101	19.1539	18.7808
EXOC3L1	124.467	101.741	95.6917	88.0913	88.4292	82.8014	71.8335
RARA	301.034	277.901	198.752	225.882	139.388	123.545	159.138
M1AP	31.2599	30.0466	27.2506	30.5382	28.3599	28.0824	23.6804
LOC100851952	85.877	78.8857	59.5789	63.7119	65.2026	72.205	52.6797
ATP1B4	16.48	14.7185	13.2678	15.2864	15.8606	15.558	15.5411
LOC100847486 /// LY6G6F	34.841	32.1801	26.3365	27.3653	27.4538	32.8091	31.3797
ZDHHC5	320.6	291.391	133.748	130.09	312.99	269.516	310.219
TKDP3	40.6617	38.6919	32.3748	35.184	35.4387	34.7161	32.8868
TTC39C	2648.8	2506.92	2015.38	1916.8	1110.02	267.695	246.175
LZTS1	121.692	102.195	95.1258	110.441	100.873	116.058	111.743
LSMEM2	42.969	39.0847	35.0507	36.1383	34.0044	34.7975	33.952
ABTB2	530.177	462.215	196.385	177.765	247.791	253.498	356.379
LOC507627	78.7868	71.4096	70.1371	72.1174	66.9304	76.4544	65.8191
LOC100296192	19.9459	18.2552	18.2555	17.1097	15.7951	16.6418	16.7011
LDLRAD4	412.671	361.995	245.897	298.188	104.131	115.108	136.146
LOC100848832	7012.73	6276.48	5817.84	6590.93	6800.06	3859.79	4144.82
CHRNA6	29.4138	28.8237	26.6912	25.5048	22.7343	20.2366	21.9739
BCORL1	51.538	51.2394	44.6608	38.6503	33.8858	27.998	39.6978
BMP1	63.6725	60.2774	57.5422	61.3967	60.073	54.7317	53.5416
PDE4D	40.025	36.0762	31.9048	33.7024	38.5717	30.7104	32.8553
MTBP	923.784	713.281	386.449	400.492	513.253	348.117	171.574
SGIP1	22.527	20.8136	17.7074	20.2286	17.8216	20.1728	18.1093
EYA2	115.728	93.594	90.4647	85.5284	76.6212	51.0834	66.687
ZNF572	142.885	77.4783	40.8102	30.6721	36.5754	74.8299	87.7654
LOC100848699	26.8249	19.6556	23.5326	18.2228	16.7632	15.6499	17.2649
TMEM181	563.092	522.658	174.965	164.381	42.3552	117.502	391.042
ZNF706	13418.5	12895.3	11674.7	11590.8	2401.5	1595.53	1328.94
GTF2F2	1675.79	1492.97	1411.06	1565.73	193.663	127.887	142.647
MOS	14583.9	14291.5	13975.2	13711.4	1443.71	83.0853	55.7965
EBPL	52.5533	37.8103	42.6837	48.2929	14.7985	18.2799	14.8314
DONSON	2082.73	1754.4	846.192	1181.26	124.617	371.951	382.749
KIF12	114.418	102.654	100.075	103.985	109.001	103.277	98.6453
TANC1	1036.18	785.654	492.571	358.293	1027.26	314.825	421.08
LOC100138271	79.6228	77.9899	67.585	71.8847	72.2897	72.3504	68.1841
C11H2orf40	27.2691	21.9546	19.8062	20.6739	21.3617	16.6572	17.4367
LOC523388 /// WIBG	272.432	175.865	224.133	234.471	141.424	155.755	154.024
RHBDF2	544.775	516.25	302.82	275.595	269.599	122.807	145.592
NFYB	3404.82	2960.56	2305.3	2349.11	3137.76	1363.97	966.527
DOK1	72.4947	60.6044	45.8829	45.5766	31.9337	42.2165	39.9937
ACAD10	158.131	134.255	117.574	104.076	124.612	137.459	128.17
LHX3	203.903	175.204	155.432	166.658	123.092	137.097	109.557
ABCF2	3451.05	3133.26	2542.92	2639.23	1604.89	652.202	481.243
PRTN3	79.879	79.3531	58.0026	62.9031	59.1745	59.4238	53.138
KIAA0664	1849.43	1365.82	723.059	692.522	1263.12	757.08	777.448
FERMT3	1083.96	696.598	588.704	508.924	68.5165	52.1682	53.7669
TM2D1	1751.02	632.869	523.774	352.406	255.044	362.298	375.332
TRIM10	41.4164	36.9027	39	35.6073	34.2058	36.6621	32.515
ZNF414	81.3852	79.727	73.9886	77.7021	78.8652	76.3568	70.1733
TARBP1	858.199	795.272	356.943	280.457	231.873	313.661	187.766
COL27A1	213.214	212.886	168.675	199.131	201.612	186.547	183.733
NKG7	43.043	38.5928	35.1862	39.3716	38.1313	33.5002	32.6514
LOC100848736	137.458	122.764	119.815	130.432	137.343	105.961	115.452
FGF11	26.4121	22.7243	21.5217	23.363	22.7941	23.6282	21.8619
LOC100851955 /// SLC26A6	2579.7	2134.07	749.795	720.396	491.481	452.938	322.763
AASDH	2187.35	2165.69	1491.69	1435.86	621.728	244.664	220.419
KIAA0556	45.1252	43.2099	43.0198	42.4132	42.3096	41.9338	38.2334
ARF5	1799.56	1489.96	841.315	882.774	158.809	1075.37	853.13
SEMA4B	207.743	176.031	109.626	115.542	64.0555	77.5461	91.9794
TMEM134	86.8359	80.6769	55.4061	47.567	39.3103	56.4743	46.9932
AAAS	202.057	164.494	108.67	116.34	94.5823	155.287	112.149
LOC789368 /// SLC38A5	38.859	36.2777	32.2636	32.3407	36.1779	29.8264	32.7413
SOCS5	1465.79	1282.8	1220.08	1389.47	405.31	507.735	555.69
RPS6KL1	41.6999	40.3768	33.1869	34.7227	40.439	41.334	35.7178
TAB1	1785.47	1754.21	1107.11	1042.95	486.2	349.528	428.492
CALHM2	34.4816	30.9842	29.7631	33.0478	29.3056	27.5946	28.5792
GPN2	2355.28	2015.94	647.419	538.655	527.355	615.104	584.644
COQ2	52.778	48.6687	37.0379	47.7694	40.9891	48.6031	48.7663
ADAM15	36.6846	32.6456	30.0254	31.4103	29.548	34.6489	31.3968
ABCG4	110.45	97.7438	73.2642	73.2447	51.6965	45.6656	36.9566
TRIP13	7536.57	5809.49	6318.06	7347.68	2672.15	955.337	549.794
EEPD1	946.315	669.093	397.41	430.545	124.013	50.3485	48.6888
PCYOX1L	86.9336	77.6614	74.0459	76.6487	73.9693	68.7915	65.5018
C14H8orf37	1061.54	941.037	541.556	531.6	133.023	89.0465	124.357
LOC100850062 /// LY86	35.5145	34.5074	30.8685	30.9116	33.2355	25.9297	28.4122
SLC17A5	1804.5	1669.04	1219.04	1321.1	71.5815	304.161	369.572
CNTROB	1795.87	1449.47	994.326	1118.85	399.736	154.205	191.229
SLC39A12	1759.98	1333.82	1068.41	1283.13	84.4706	17.83	18.9645
LOC100848273 /// LOC100851855	496.855	319.185	447.357	410.81	242.527	51.2016	41.7816
PLXNC1	842.306	571.607	389.976	318.385	132.606	180.232	54.5679
LOC517833 /// LOC788103 /// TNFSF12	179.6	154.589	102.195	112.249	58.5581	74.0213	60.1941
ADAM10	2754.63	2600.67	2067.13	2111.4	270.699	2225.02	2702.83
INTS1	129.639	126.371	119.467	128.66	120.826	120.317	103.683
FAM76B	1128.29	1098.89	842.642	715.795	273.451	86.3123	129.648
TMC8	141.132	134.145	129.042	141.028	136.883	138.456	122.299
TEKT1	99.6928	93.2409	84.9277	93.6366	85.7574	72.1234	73.6953
FCER1A	15.5415	13.721	13.059	14.6421	14.6726	14.0267	15.4488
GPR1	183.703	158.19	161.97	129.391	26.7447	36.9491	39.823
DTWD1	2041.21	1474.34	1340.52	1252.56	80.13	170.281	120.554
PDE9A	255.045	99.31	177.466	235.725	56.0702	42.2086	52.2295
CHKA	1028.08	961.832	406.913	330.433	381.968	167.902	190.461
ACADL	62.3517	52.4005	52.8174	59.3766	51.7491	53.9711	50.3319
POLK	36.9402	32.7358	20.605	18.8153	33.1863	20.8735	18.5358
ZDHHC2	376.86	328.111	151.831	143.263	94.7747	281.512	88.4348
GAB1	764.105	554.463	478.911	571.603	38.9684	312.367	557.474
CCDC37	37.3584	30.434	34.6639	35.5233	28.8142	33.9226	24.0921
STON1	89.6157	65.482	61.21	46.7146	78.6966	74.7587	83.4045
TUBE1	2089.46	2003.08	1782.49	2028.23	423.83	71.4249	71.894
SUPV3L1	2534.18	2509.05	1241.21	1072.05	769.552	784.418	603.774
SCCPDH	4405.67	4273.7	2809.31	2611.39	199.287	295.883	631.927
HOXA9	466.151	344.334	224.308	97.026	75.5667	30.9576	31.1887
YES1	836.747	803.083	372.559	373.446	776.33	404.325	392.131
VWA9	837.513	829.58	582.106	606.638	159.597	122.991	100.346
MOSPD2	253.577	94.3458	157.834	159.097	59.4207	134.486	236.753
AGTPBP1	484.066	462.921	178.653	120.709	53.7795	59.2777	111.314
KAT2A	1100.6	1069.35	579.263	646.047	247.519	180.224	146.175
SOSTDC1	1181.38	826.645	892.948	852.939	22.8345	37.0582	22.1597
LAMC3	55.3207	53.0719	43.8096	45.5163	46.647	46.9408	46.4659
SLCO4A1	46.3591	42.0903	35.0087	39.3163	39.9573	41.3062	37.8771
LOC527711	142.903	118.748	92.865	94.351	83.8069	88.5634	70.9627
CNPY2	1954.32	890.558	1141.49	1105.12	1064.81	1505.67	1796.4
CRTC2	946.282	823.992	345.574	316.443	261.433	115.231	135.307
SMARCA1	142.144	63.5643	58.2463	64.6376	19.764	14.8147	46.5648
SGOL2	1447.85	1240.63	1020.91	1097.99	1021.72	933.641	1179.37
PHF2	81.1932	79.456	54.5637	59.9618	48.2372	50.5382	74.02
TRPC2	117.298	110.495	103.094	116.717	96.5	86.2974	78.2778
CA3	89.4897	74.7842	73.2869	87.6694	27.1814	18.9324	22.3984
ADCK1	126.951	82.4964	108.982	119.271	78.3337	58.7391	68.802
BMPER	12.0663	10.9851	10.4328	10.0421	10.3917	10.6301	9.67292
DVL3	55.4588	50.4673	44.6532	47.8628	36.3359	42.1374	38.6895
DYRK1B	155.726	147.598	138.738	148.689	151.047	112.79	121.156
SLC22A18	61.0629	56.298	54.5705	52.2258	57.6805	48.1055	53.6492
PLB1	36.3561	35.7326	26.7685	26.8412	33.8415	35.5725	30.8832
SEC31B	81.3107	76.8254	72.1409	68.7663	40.8917	39.2198	45.2257
TDRD6	82.4171	73.7125	58.3156	54.8772	66.0168	20.5312	26.6627
CEP85	1620	1568.81	1248.84	1253.15	540.002	122.94	129.43
SYT3	45.2118	40.363	39.3682	41.7417	36.8845	36.7021	36.6126
CEP112	30.334	26.6122	21.9128	25.9084	19.9782	20.8452	20.6259
AKIP1	9571.62	8966.63	6699.98	5908.83	5744.56	2051.96	1460.89
CCDC171	35.8532	35.1537	26.8637	28.854	23.0882	22.1776	27.4395
LOC100850896	198.451	131.736	85.7295	85.8538	75.344	62.7608	59.7592
WISP2	32.0647	31.6445	27.325	30.3649	29.5418	30.4528	27.1344
ABCG2	20.0119	17.7326	18.1017	16.733	18.3627	18.7259	16.0191
PLK5	49.1237	43.8164	43.2331	40.2386	35.2049	31.323	29.0525
RSPO1	68.7345	67.3955	62.3082	67.1077	64.2501	53.1848	53.817
TEX14	1064.86	956.806	573.015	619.165	407.259	94.5402	61.8145
PNO1	9294.59	8361.01	7931.49	8844.75	7123.84	2595.32	1580.31
VPS37A	2364.47	1989.81	1689.5	1754.41	1390.96	679.799	471.683
DNAH9	30.4781	27.7868	25.2155	25.2522	27.8131	24.7991	27.2038
MYO1F	34.1571	32.3236	27.971	33.4157	31.9443	29.6414	29.9777
PRRG1	349.64	176.614	132.692	123.585	67.7716	69.3595	47.2096
SLCO3A1	151.135	143.928	142.486	121.17	70.0508	50.3898	45.4761
HTR2A	47.8351	45.8804	40.4116	38.2386	41.9896	43.217	36.6449
LOC444876	12.4838	12.4549	11.7082	11.9551	11.9242	11.5823	12.321
TRGC4	105.301	95.9201	81.4216	97.8893	87.4228	95.6245	88.4431
KCNN2	306.837	265.571	200.245	186.945	114.006	24.3519	18.3626
ATP6V1B2	21.6096	20.3351	19.6806	20.0209	16.9663	19.3737	15.8246
FASLG	26.3558	24.4076	21.2404	22.4062	21.689	24.3378	22.4277
BIVM /// ERCC5	503.477	474.769	369.956	388.333	88.0255	96.7169	96.1072
RFWD3	1247.2	1112.9	1068.82	896.212	1226.97	792.367	631.879
LOC100849448 /// LOC781494	37.3156	35.6696	33.0627	32.01	29.2333	34.468	32.7191
ANKRD40	1743.51	985.066	1151.45	1386.83	150.358	57.8835	63.5321
GEM	28.3352	14.2726	12.0473	12.6389	12.9625	11.8737	12.174
PSTPIP2	609.527	583.363	297.242	344.095	165.883	211.292	137.798
CYP2U1	28.4437	22.438	23.3197	15.8855	20.6371	16.8781	18.4535
KLK1	59.4304	54.459	46.1686	55.4772	54.3906	54.7116	51.5292
LOC100848152	41.7148	36.8515	34.7726	33.5616	30.4698	35.4417	33.222
KCNE2	14.5879	13.1896	12.7165	12.1877	13.6299	12.5728	13.4501
ANXA10	16.4191	15.0685	15.1939	14.5299	14.0209	14.0563	14.8606
LOC506707	34.5125	31.7172	32.6369	32.3234	31.7139	33.4082	32.7792
SMAD5	2557.29	2205.3	1391.48	977.894	69.235	53.8969	149.58
LOC100336714	1141.16	630.931	1058.25	1003.67	109.207	166.768	163.491
NR2C1	1579.75	1506.42	1491.38	1508.24	1253.63	208.122	175.933
AHDC1	75.874	75.4739	75.6821	71.1722	72.6723	72.8053	62.3611
EPS8L3	23.7795	22.2524	21.0744	20.7792	17.6398	19.5873	18.7628
LYRM5	18.3787	16.9371	14.8346	15.7486	17.1506	16.2435	15.5178
TMEM82	75.8501	72.9673	61.7102	67.2201	73.0417	61.1759	54.9035
TMEM168	737.944	291.121	45.5397	42.2667	265.022	196.159	263.239
CMPK1	1546.32	1273.73	1176.79	1062.66	835.894	710.809	789.791
RHOJ	14.8662	14.0906	12.9895	14.746	13.853	13.1145	14.2272
ARFIP1	3063.94	2644.63	3039.2	2843.57	579.283	757.288	774.471
LOC781988	16.6816	14.9783	14.3827	14.8232	15.2089	14.44	15.04
MISP	57.9013	50.5754	48.7493	47.3417	51.5416	48.9053	44.2726
KCNQ1	63.7975	59.2589	59.1781	53.4838	55.7653	52.9458	54.9042
PPP6R2	152.982	145.858	139.654	148.751	147.123	117.076	113.046
GID8	1202.29	1164.28	683.451	804.284	848.025	812.595	751.434
LOC100852233	55.9318	37.4554	28.9051	26.9941	19.8772	16.326	14.7182
ECT2 /// LOC100849441 /// LOC100849477	3466.14	3409.21	2311.42	1998.25	2060.99	1738.32	1248.93
LOC100848339	268.444	249.907	186.21	170.897	49.2337	174.729	89.1869
LOC100296964	112.789	106.729	84.4863	67.7765	95.5811	42.458	37.514
ANAPC4	1027.29	951.905	531.177	430.896	236.116	400.262	351.632
LOC514978	17.8763	17.0518	16.5366	16.3039	17.6965	16.3089	16.5164
UBE2D2 /// UBE2D3	2038.16	2002.14	1679.93	1886.99	619.878	855.328	910.498
MICAL2	2246.62	2166.26	1198.15	1273.42	153.337	89.0941	83.9031
LOC100138660	65.5209	65.4539	59.9488	62.3782	63.3714	59.6325	52.3645
RHOU	316.992	257.114	264.561	279.337	44.2448	104.761	282.847
LOC100847211	22.4666	13.6013	14.293	14.1588	18.3275	15.2334	17.838
CALCOCO1	69.223	66.1527	48.7518	43.8709	51.757	59.9131	58.7835
TPCN2	39.8592	36.6395	34.1706	38.1129	37.2055	37.7805	34.7488
PLAA	7313.67	7189.35	5804.09	5597.99	2728.58	1197.46	863.148
LOC524810	10.0312	9.08025	9.23656	9.65891	9.61173	9.33632	9.18921
CSNK1E	709.593	666.647	525.468	575.135	172.764	75.7104	93.2606
LOC782145	2613.83	2381.49	1581.57	1498.72	263.707	284.315	279.011
LOC404103 /// PTI	64.8776	52.3811	54.7186	59.4125	48.1731	60.0001	52.5996
ANKS4B	57.087	46.6211	55.4745	51.4501	18.4431	19.1238	15.4684
LOC100336241 /// TMEM44	21.753	20.2427	20.556	19.8228	18.9875	17.3062	17.2878
TPGS2	60.8935	49.3606	38.4371	37.3063	44.2946	33.8169	37.1264
GFI1	9277.38	9018.54	7417.74	7976.76	350.029	62.7794	26.0949
FBXO36	29.43	19.6118	22.2407	22.2086	16.9317	18.041	17.9978
SMURF2	1564.73	1232.68	1335.36	1414.41	1258.86	375.169	643.541
LOC100848843	39.4802	37.1076	36.646	31.098	38.9715	32.8809	34.3617
ATAD2	113.827	101.329	58.4009	50.3121	46.009	28.2374	29.7811
GNPNAT1	937.703	883.205	697.882	787.023	50.5071	141.463	100.573
LOC518393	29.5567	27.5107	24.6776	23.6785	25.1466	23.5409	26.1333
KBTBD2	2617.96	2338.57	1365.75	1665.99	2409.05	594.457	668.228
ACVRL1	37.6202	36.7253	31.7268	33.9713	32.748	35.0743	33.5521
ANKRD49	1379.38	999.805	1264.5	1309.24	1347.48	496.74	248.501
LOC790350 /// ODC1	40.6994	32.4667	26.1845	24.5471	25.1632	28.3729	23.6186
KIAA1704	571.093	445.453	536.376	523.459	330.487	341.984	271.491
TMEM14C	12413.9	12048.1	10785.5	10720.7	2772.44	4190.32	4319.5
ALPI /// LOC100125266	16.7171	16.1409	14.9699	15.4133	15.3707	16.288	15.7084
REG4	35.9836	34.6596	28.4039	33.1553	34.3361	32.9786	31.3035
LOC615257	11.0434	10.3401	9.93287	10.3897	10.756	10.504	10.3348
ATP10B	50.7142	39.5739	30.9852	36.156	39.0946	32.2581	30.3178
EIF1	45.455	35.4799	25.7883	32.2017	30.0517	23.5084	21.8089
UBB /// UBC	19259.3	18633	17893.5	18347.9	17374.1	16440.8	15041
DET1	389.53	300.137	263.714	284.468	227.924	262.531	251.535
LOC100849678 /// NAGS	36.9678	36.1637	28.3922	35.0788	31.7042	32.6325	31.6478
H2AFV	399.146	376.31	272.143	275.734	174.466	327.875	166.152
DAAM1 /// LOC538749	1064.76	971.29	869.478	689.011	437.176	485.925	423.565
NLRP6	65.7357	62.2397	53.4825	58.8973	64.522	60.2921	58.5903
C18H16orf80	3982.89	3888.81	3536.12	3563.31	2441.48	502.056	538.401
KCNMB2	13.9418	12.8088	13.0158	13.4812	11.4862	13.8607	12.2502
JMJD1C	325.193	268.848	139.333	115.401	18.9742	24.1182	20.2704
PAG1 /// PAG16	13.1543	12.6138	12.0504	12.8619	12.5934	13.037	12.3059
NDUFS1	14.6719	13.5305	14.1593	13.7574	14.2471	13.0955	14.3833
SPECC1	169.076	123.749	96.8696	98.8223	55.2326	89.7575	59.8342
ABCC6	51.7739	47.2847	37.7607	43.6763	38.5952	41.4235	45.5604
LOC100335289	215.527	172.338	123.617	144.567	69.2055	51.8632	41.4121
GSTM1	24.3226	21.9974	22.2222	22.4258	20.302	21.2585	17.5868
CCR3	24.4925	21.9051	20.642	19.2436	20.5055	20.658	19.1788
MMP2	28.8681	27.3413	27.0559	28.556	25.0627	23.8867	25.2748
TRPV4	80.9738	73.7286	65.0266	68.5317	71.9392	71.6203	68.9293
MVP	41.3446	26.6351	25.33	29.3464	28.4138	24.133	21.6457
GKN1	33.9883	30.7037	23.6195	28.7077	29.9105	33.669	26.3733
ZDHHC22	72.016	64.6527	57.7919	61.5941	69.7305	68.9785	59.6606
BMP5	51.3536	44.0419	42.6277	46.8176	45.0164	43.2946	42.4289
TINAG	18.9453	17.9422	16.7808	17.2833	16.2713	16.9254	16.8294
PTPRH	61.7736	54.8684	51.0174	55.2249	51.7968	50.4066	53.6764
BCL11A	44.5719	38.1237	31.2858	36.3048	23.2311	26.2828	21.874
UBE2T	965.054	509.471	205.061	199.697	355.48	312.113	358.642
ANGPT4	38.6699	35.9185	30.3158	32.4416	34.3261	32.8746	34.3365
SLC5A9	1192.08	1178.81	800.735	990.079	96.1406	69.8435	71.4071
ZNF705A	976.275	943.375	823.126	809.838	299.799	766.514	270.665
RPAP2	189.49	132.503	111.718	89.1315	18.3149	38.6892	44.1007
PPP1R13L	862.182	849.901	665.512	482.104	262.162	252.243	446.26
NUP160	1622.22	1403.35	749.257	636.879	764.774	581.075	535.22
CAPN13	184.999	100.463	157.781	130.416	28.5216	23.4956	23.018
ZBTB22	74.8052	53.3703	51.259	52.3032	53.0482	50.1172	46.5596
ERCC6	740.989	667.586	556.662	608.519	284.519	100.767	97.0461
SIK2	25.1826	22.2461	21.426	21.98	24.5937	24.8335	23.6814
POT1	436.661	325.096	215.877	125.645	394.749	233.481	229.826
UHRF2	25.8252	22.6768	20.5422	20.8704	23.5722	23.0237	22.517
FASTKD3	323.134	188.324	55.2463	37.0113	232.237	114.295	125.527
MNAT1	1656.02	1094.84	1486.42	1575.74	476.405	295.21	258.389
TFF2	49.4278	47.2874	46.2175	41.9505	46.1974	38.2939	38.2554
FLRT2	29.0053	27.6423	28.2	22.5124	19.8897	19.1705	25.9458
HAUS8	231.513	159.84	88.309	68.3791	109.381	70.0604	78.6766
BRCC3	564.104	449.15	479.824	436.463	75.1206	309.457	380.675
LOC531699	17.6863	15.6716	15.559	15.2924	15.6091	15.6887	15.3574
LOC511180	349.682	318.571	290.326	324.57	66.0397	48.8176	57.7533
C26H10orf2	45.3423	38.654	39.9009	40.0741	32.612	44.6384	36.3211
DOCK11 /// LOC100848143	610.639	549.49	353.2	278.424	128.49	92.1761	146.055
HSD17B4	115.766	91.0311	78.8665	69.6087	79.7389	108.016	104.183
LOC100851369	81.6625	62.7779	60.6811	63.0029	58.9381	24.1735	18.629
PACRGL	29.9352	19.3156	23.3735	27.1069	18.5906	13.0871	12.4792
OPTC	16.9161	14.3423	15.2489	16.0077	13.8933	14.7741	13.394
MIC1	44.5218	42.2229	33.1388	37.551	36.3924	39.5162	35.3659
TRGV3-2	12.7801	12.1394	11.4298	11.7201	10.6336	10.7108	10.3094
TJP3	85.6694	74.6292	58.6259	60.2548	45.409	53.0612	46.9319
TRPC5	24.3676	20.6912	17.9194	16.9637	18.6983	16.9871	16.4184
LOC100295234 /// LOC100851491	12.4988	11.8709	10.8099	11.6313	11.942	11.28	11.5922
LOC100850120	111.208	109.923	93.2015	105.337	91.3475	90.899	95.8449
RANBP2	25.7438	24.4827	24.0145	23.3452	24.0046	21.0034	21.6443
LOC100851681	15.4002	14.3307	14.1773	14.3956	15.1908	14.0587	15.3043
PSKH1	223.861	161.344	70.1798	75.6824	108.314	168.244	144.576
LOC511354	19.7477	18.8964	18.2951	17.345	19.353	16.3307	16.9385
CYP1A2 /// LOC790682	26.4429	24.0147	25.4411	24.6988	25.3458	22.7646	23.6037
MEST	108.424	107.004	102.02	95.0836	102.126	105.016	91.2569
SFTPA1	242.961	215.839	198.249	220.489	199.86	204.257	194.692
LOC100850456 /// ST6GALNAC6	51.3394	41.7867	39.9452	43.4588	33.877	37.483	35.8185
SLC5A10	134.633	112.259	100.784	115.403	124.288	114.007	103.204
P2RY6	128.454	126.401	95.8169	104.347	124.201	122.008	112.86
LOC100140518	2964.65	2931.4	1781.09	1875.31	480.431	1103.4	758.258
E2F8	134.353	117.462	83.175	70.0556	71.3447	30.6785	29.4882
TMEM68	353.094	239.41	161.644	210.482	89.7461	53.7085	57.3209
AACS	2056.75	1924.41	1590.12	1763.61	193.691	182.322	195.56
VEZF1	2672.18	1962.19	2429.01	2500.12	679.269	716.125	930.295
CCNYL1	6656.32	6285.65	4981.74	5461	3944.71	965.951	974.77
PIGX	158.298	93.4386	84.9836	80.1529	44.8493	36.072	47.3267
AHRR	24.7357	23.6642	19.9233	20.6222	22.6874	22.7165	21.6008
FAM178A	57.0557	50.6076	46.1317	49.5882	53.1498	54.6119	54.6438
TCEA3	55.921	42.5411	48.7826	37.1275	29.4379	28.8091	33.8224
MOSPD3	637.051	563.967	400.028	372.729	306.189	633.643	475.775
CGA	27.661	25.1023	21.2813	21.1127	18.8107	22.0229	19.3011
ORC6	3749.89	3273.97	2962.37	2819.25	1463.43	1439.04	777.069
PLCG1	106.22	100.81	103.169	93.4043	102.193	77.103	63.1322
CKAP4	1934.87	1507.05	1519.51	1872.96	317.316	530.136	419.35
MS4A7	49.3318	41.69	38.4408	39.8811	34.5025	35.9538	31.8196
KCNA4	13.5883	12.9033	11.8362	12.1406	11.6983	11.4696	11.1649
MFAP2	80.786	49.2252	50.3787	50.5746	40.9285	37.8085	39.0417
PPP2R1B	1762.11	1508.62	956.976	1055.59	607.088	470.788	578.097
TAB2	2284.82	1981.35	1512.27	1419.52	465.7	925.524	1232.97
GRIA3	17.2426	14.3498	14.477	14.1666	13.1807	13.2523	12.0706
RABL2B	4770.74	4331	2950.53	3320.1	639.686	647.762	409.06
STRA6	108.368	71.4292	61.6498	59.6965	91.9164	58.8421	49.3722
FDPS /// RUSC1	196.331	194.69	181.258	188.326	179.434	181.981	154.187
DDHD2	4814.34	4244.54	2417.46	2412.88	1549.21	118.616	206.877
TM9SF1	1570.67	1372.35	506.428	484.709	172.169	479.658	555.235
CTNNA1	7718.39	6552.48	4184.7	4124.84	373.238	4683.18	3795.8
HAPLN3	83.9915	80.5117	67.3015	74.7767	67.5347	67.2428	72.0361
TACR2	37.5446	33.2903	31.113	34.3787	32.049	35.0212	29.3909
ARHGEF3	905.279	513.632	582.612	745.122	152.401	45.7269	123.713
RAB9A	4836.58	3808.6	3900.37	4103.03	1605.99	1003.12	1168.98
RHCG	80.7063	73.8203	75.674	72.3593	77.1738	76.6758	72.4115
C21H14orf132	50.2759	46.0204	45.9937	39.1007	41.3588	43.7981	42.9433
ARHGEF25	51.3203	47.1586	43.0766	43.6209	49.0001	41.3985	38.7401
ALDH18A1	1083.53	934.366	351.727	253.108	542.826	241.62	508.173
SH3GLB2	680.285	574.584	557.729	624.12	271.453	400.775	619.089
NDP	23.895	20.6774	19.4373	18.4039	22.5412	22.4539	20.0177
SUN1	5276.78	4547.04	2275.2	2259.32	561.697	379.567	629.267
DUSP7	3752.5	3439.28	2438.3	2638.66	1167.77	301.091	218.653
CDC42BPG	315.751	227.777	145.46	121.735	106.881	142.149	302.228
NR1H2	2354.38	1755.42	1254.41	1397.24	683.042	656.645	523.69
TSHR	28.4254	25.5689	24.3933	24.9434	25.6427	23.5625	21.7158
KATNB1	585.524	360.642	312.072	331.015	169.517	124.141	119.876
FAM129B	939.023	683.614	448.463	453.302	184.358	105.016	125.659
SGCB	450.043	356.947	194.39	118.791	17.4916	67.4706	92.1168
UBE2I	7441.93	7381.27	5308.55	6794.64	2625.55	991.293	721.209
CD302	555.118	312.512	253.47	172.593	23.1356	20.6581	23.7905
TPI1	413.983	148.288	258.391	340.986	132.136	102.823	346.764
CNTN1	22.4577	18.9786	18.4616	17.3889	20.2925	17.5115	17.4374
LOC100295656	86.4434	75.4359	71.1137	81.2628	76.0361	84.4432	71.7831
PYCR1	90.7275	81.4193	82.6645	79.8117	75.1306	79.4494	81.1666
APH1A	719.92	316.494	171.341	137.332	361.9	404.085	512.266
RBMS1	1245.86	1181.96	1055.61	1188.31	492.51	766.456	718.799
STAC	52.539	50.6077	43.5164	41.2772	42.5845	44.9564	45.0469
WIPF3	144.977	142.358	75.9934	74.0073	31.4736	37.0002	46.7158
NPM1	17686.8	17470.7	15603.6	14187.4	17508.1	13839.2	13161.9
CSN1S1	11.8725	11.4432	10.904	11.7643	11.5223	11.4407	11.6448
BEX4 /// LOC100337331	1956.04	1224.67	1904.63	1913.06	196.211	35.4519	63.055
DYNC1I1	433.857	333.047	344.729	325.102	47.5178	30.2764	26.9311
LOC100848911 /// PTTG1	26657.5	26426.6	26380.6	26228.9	12396.9	4079.17	2752.19
ANKRD32	1339.99	1008.3	887.92	787.679	720.879	299.509	486.769
PDCD5	2786.08	2128.3	1486.63	1690.78	925.643	1823.16	1423.48
PCOLCE2	390.868	105.234	148.33	87.9356	23.1343	19.8399	27.9913
ZFP36	489.034	401.917	322.961	259.075	145.538	183.322	246.694
DAZAP2	3814.08	3328.15	3095.37	3402.77	2907.45	1016.81	955.183
CD37	141.138	131.117	100.654	125.484	126.914	98.1173	92.2124
TNNT2	22.512	22.1332	21.3188	21.716	21.844	20.7142	20.0927
RAB3B	93.8733	87.8744	93.133	83.2749	73.5546	86.8411	86.7057
DOCK9	1710.9	1627.42	702.038	559.387	76.3628	673.584	885.598
SNRNP27	4282.85	3977.49	3571.2	3645.54	2237.75	1890.79	1799.93
TMX2	5762.11	5350.06	4472.29	4691.44	2457.81	4470.93	3410.53
VEGFC	646.794	446.527	592.523	532.422	31.5854	19.3414	25.1034
SF3B4	1497.71	939.473	756.669	747.443	695.859	716.544	502.609
NKIRAS2	193.489	162.775	160.475	148.038	60.8451	40.1264	40.8847
COX8B	105.809	99.3516	92.7946	96.3531	91.0147	93.5096	90.5389
TKDP4	42.2116	38.3804	35.3834	37.9177	40.5053	38.4866	36.6773
ZNF606	84.7361	69.9096	45.3251	47.7879	84.5838	73.5604	68.7029
ATP5J	10251.4	8523.1	8355.45	8037.39	5850	8839.13	9589.81
FST	95.2861	35.1669	29.888	30.5391	33.9837	33.3758	29.6513
CPA1	184.251	114.616	103.292	59.4602	27.6329	20.4993	17.3624
SEC13	11184.3	10746.1	7983.17	7263.01	2662.54	4573.11	4067.9
QPCT	25.4976	19.1072	18.3199	22.0204	25.3805	14.8156	14.2689
CYP4A11	32.2599	30.4917	28.9052	30.8669	26.5046	31.0413	29.9799
PAG17	22.5757	21.4028	19.1471	19.6665	22.522	22.4633	19.8507
G0S2	43.0939	14.9239	23.9213	26.6914	37.946	13.9068	25.1773
DUSP12	95.7333	74.2069	30.7176	24.5044	19.5102	40.8802	27.5565
LOC100849494 /// TRIM28	2396.41	2310.97	718.606	616.818	1364.44	2007.5	1767.02
IFNAA /// IFNAC /// IFNAG /// IFNAH /// LOC538620 /// LOC783912	47.4883	42.535	38.1684	45.8416	38.5491	46.5049	43.7309
AOC3	38.0473	35.5708	30.8364	33.2944	35.3671	35.2191	37.0001
TMEM9B	2050.92	1665.98	704.678	561.48	319.314	693.699	774.373
GHRHR	25.9619	24.3927	20.5734	22.0269	20.0455	21.7948	20.2713
NAGLU	170.335	162.935	112.12	123.829	59.8048	48.6666	47.457
KNG1	430.069	410.292	342.373	353.555	64.0259	36.7934	34.5549
PGF	59.882	52.7621	48.8778	45.0355	33.9881	29.6055	28.3787
IFNGR2	106.776	89.3392	89.7637	96.3366	68.9541	63.458	73.1994
OTC	18.6055	18.2499	18.1693	18.1113	16.6696	16.4281	16.7508
PEG10	101.407	88.7299	59.677	60.1221	48.1549	44.5739	38.4796
GPR172A	2018.27	1387.16	298.376	276.628	392.394	646.683	730.542
PRP2	13.2283	12.7808	12.3867	12.2212	13.1054	12.9029	12.9634
E2F4	1767.51	1731.77	1187.41	1242.4	1173.47	753.225	528.684
C13H20orf27	1696.87	1658.38	916.964	1001.36	718.489	869.522	647.625
TSPAN7	6818.84	6583.85	5203	4489.91	310.335	43.0633	44.6185
SYN1	66.9604	54.729	53.2253	51.6837	49.7626	52.362	51.7178
GUCY1B3	185.178	151.777	132.197	90.2018	30.6851	33.212	162.522
SEC61B	7229.82	7035.91	6048.76	5880.83	4970.66	6211.12	5382.62
SYT17	158.231	143.956	144.154	139.596	71.9477	100.606	149.12
PRKACA	113.914	110.884	70.6586	74.2231	38.3862	56.1922	65.3441
CD79A	31.4942	29.2714	24.4415	27.5159	30.249	28.4791	24.2246
PLA2G1B	27.2229	22.8539	25.82	24.2338	20.4592	24.0072	21.4973
PDE6H	25.418	23.6151	21.6515	22.3338	23.3961	23.6074	24.0231
RGS7	37.1641	28.2547	26.1824	26.5516	22.4843	24.2205	25.0254
PRDX3	3447.29	2705.15	3397.38	3165.39	398.095	2666.37	1744.17
GUCY1A3	15.9458	14.1228	15.4171	15.7449	13.648	13.9122	14.1196
CD5	35.467	32.6981	31.4966	33.5009	32.5707	34.05	28.4124
MIP	36.7085	29.6808	35.8341	32.1005	25.7581	26.5842	23.9269
DCTN5	1183.71	1183.05	796.052	484.446	512.385	486.356	554.726
USP19	643.428	529.085	484.257	427.154	169.982	154.297	165.239
PDDC1	450.957	405.97	245.283	238.418	258.703	243.467	339.207
UBE2H	2291.4	2286.79	1811.59	1737.2	155.892	402.731	380.346
HSD11B2	1524.08	818.019	112.738	102.949	43.1133	33.9908	35.1005
STMN3	73.87	69.4863	62.2512	65.6425	72.7706	63.3087	64.5669
SPADH1	20.7876	19.4631	18.3078	18.8504	19.6727	20.194	18.0425
SDCBP	6737.45	6441.14	4347.24	4302.1	194.822	2190.91	1908.32
BAZ1B	1311.7	1262.87	541.692	511.761	887.646	610.719	725.55
GRK1	53.6237	48.7778	41.0755	52.1636	53.27	50.0683	48.8255
GPR68	109.544	102.238	74.0433	89.3263	55.2699	85.6812	106.745
ORMDL3	1359.96	1317.93	817.492	825.535	391.884	186.431	291.522
MTFMT	1292.27	889.444	948.468	1061.57	518.778	435.943	396.489
FAM129A	105.458	95.4327	93.1062	96.0306	100.783	77.0039	81.8458
FAM48A	4773.88	4716.35	4504.77	4767.83	1908.72	467.921	699.034
SF3A3	9405.42	8451.74	8305.88	8859.02	4350.84	2654.08	2153.56
CFTR	580.458	574.951	279.824	252.597	25.4387	18.1161	19.6945
POR	1872.68	1355.14	308.759	259.797	258.078	407.797	398.251
GNAT2	15.9738	15.4808	14.472	14.9536	13.3182	14.5916	13.8717
IL10	47.8548	42.5662	42.6888	43.0251	40.2113	39.5092	43.5189
RPS6KC1	169.1	160.723	116.812	113.572	46.8333	70.3201	69.1153
BOLA-NC1	35.1716	31.7728	29.3412	31.4625	34.7576	30.0513	33.6975
RAC3	96.5565	87.5673	69.7212	63.7173	38.5901	54.2194	40.0784
RSL1D1	4193.94	3875.48	2490.09	2904.59	3429.22	2814.12	2157.92
SV2A	54.9839	52.3291	44.0411	49.6076	54.4404	51.8743	48.194
MXRA8	106.347	95.0088	79.9299	84.599	81.1372	58.0562	70.7825
LRRC17	454.225	287.095	202.321	255.434	35.5514	18.4178	23.24
INHA	534.082	37.1915	31.7479	30.9459	31.7752	31.9268	31.7459
FSCN2	40.6658	37.3182	37.697	40.3477	39.624	33.9508	29.6605
RBBP7	17952.3	17723.6	17101.5	17005.4	11106.5	8487.29	6419.6
CAMK1	76.4651	56.4095	48.4951	55.5841	32.81	30.0971	29.2459
TAZ	798.203	649.932	367.88	413.274	517.693	441.107	373.739
NOC3L	159.846	113.26	92.3742	89.7662	67.5575	54.0343	63.8254
GAA	60.2776	54.1798	38.6752	48.2436	33.7308	37.1919	44.3112
NFIC	445.872	415.936	319.964	326.636	271.042	153.841	154.447
PALM	145.295	127.876	115.112	119.188	125.675	138.084	123.97
LOC100848191	93.4987	77.8781	79.8916	90.7803	78.9203	71.8742	70.0378
CHRNG	26.8315	24.969	19.7357	21.3688	23.0286	23.7586	25.2763
IGF2R	99.1278	77.5486	54.7956	52.7989	66.4808	63.9166	76.7568
PRLR	19.6372	16.7831	15.6809	17.8257	16.1401	15.3928	17.1167
WNK1	720.393	697.645	555.156	443.709	510.324	606.724	536.898
FGFR1	44.0084	42.2175	41.1331	37.5289	31.5561	25.4182	26.9693
FBN1	319.065	223.368	253.376	258.936	37.3778	24.22	33.774
RNF215	3484.62	2213.96	1423.01	1445.02	168.185	318.702	607.909
LIPF	22.3468	20.9086	19.8282	19.2671	21.7311	18.6062	18.6155
LOC506670	18.6512	17.1933	16.2531	15.6058	17.5126	14.7831	15.7113
TGFBR3	1473.59	1047.16	1099.76	1047.38	687.192	810.955	1052.13
SLC22A17	84.7331	81.7728	64.2532	74.8047	68.5488	62.1935	60.6515
EFEMP1	25.8591	21.2787	22.1614	21.2998	22.6349	18.5503	18.2362
ABCA4	113.465	99.7127	73.7791	87.0679	45.0979	36.4953	37.3512
TMED4	2131.55	1782.36	1330.05	1557.22	882.795	1248.73	1427.98
PABPN1	361.788	249.144	244.638	233.788	324.93	294.039	229.343
B3GALNT2	4316.32	4261.58	3158.59	2964.71	109.686	251.406	428.308
CCDC80	29.549	28.1957	25.0552	26.5513	27.5884	24.2699	22.6796
ZP3	5514.82	2243.33	2862.1	2071.8	572.86	150.346	120.465
EXT2	1212.3	1126.19	572.243	507.326	312.455	608.801	785.64
STRIP1	3986.13	3154.73	2531.51	2525.67	776.981	377.851	545.214
CA14	94.1227	80.5429	71.2733	69.9578	83.241	75.2215	79.8287
GRHPR	3575.54	2530.32	2759.44	2125.71	254.991	376.799	392.836
FAM109B	132.556	122.236	79.8883	75.5179	44.5998	105.515	77.7172
SERPINE1	143.427	67.7521	77.6782	92.3736	61.3303	48.7807	89.0937
ID3	10327.6	10129.7	8663.76	8151.67	652.404	43.6251	61.3022
THBS1	116.132	86.6559	100.675	94.3561	26.3637	18.1453	29.0781
USO1	2268.86	2157.03	2159.49	2092.98	134.483	834.943	911.321
CRELD1	328.192	263.512	112.42	110.516	89.7761	126.708	132.404
GRPEL1	12779.3	12088.9	10635.2	10227.4	3840.7	3526.97	3294.11
OGN	12.631	12.0907	12.155	12.4392	11.8455	12.359	11.9531
CSN1S2	19.9356	17.6426	17.6355	17.6342	16.4194	16.6689	16.3227
ELN	144.855	133.984	123.423	136.981	138.749	116.851	122.73
SERPINA3-1	52.1034	47.8177	48.1534	44.0743	48.2532	42.7989	37.0984
LOC100850101 /// LOC784932 /// SERPINA3 /// SERPINA3-1 /// SERPINA3-2 /// SERPINA3-7	22.4694	22.3538	20.5986	21.7012	18.9538	19.4851	18.4196
CD3E	89.3427	73.1614	69.4958	72.0259	56.9719	41.9522	42.4932
NT5C2	812.242	777.888	436.648	528.515	336.87	334.377	442.982
KERA	14.9775	14.2985	13.0775	13.9423	13.3226	13.0043	12.6397
LALBA	38.3732	34.7706	32.4987	27.3548	35.2879	30.9648	27.8519
UCHL1	7012.88	5949.96	4166.54	2417.02	596.016	36.7588	93.1938
TSPAN3	3998.51	3362.42	2955.13	2917.92	414.796	797.094	620.955
MED21	7192.16	6885.25	6953.03	6478.31	2736.81	2336.68	1783.2
LOC100851398	1561.16	1163.79	735.789	697.412	786.195	859.749	736.736
GATC /// LOC100851398	177.672	153.253	102.785	83.9142	110.361	100.717	66.6309
BACE1	27.6355	26.1452	21.8364	21.1012	21.6736	22.335	20.5021
UGDH	1170	1013.64	710.868	682.475	284.062	300.855	245.059
GTF2B /// LOC786656	10718.8	10224.9	8986.79	8952.46	7816.69	3172.33	2736.82
GNAI1	6174.15	4755.41	3922.92	3239.01	139.326	213.669	180.387
VSX1	390.77	340.93	253.046	280.433	174.864	48.413	47.1652
GLRA1	37.6013	34.6918	32.3951	33.7958	35.0124	27.7721	29.0963
HERC1	840.213	735.067	318.12	209.369	171.39	446.314	582.422
ROM1	135.359	124.784	116.49	130.17	95.1681	93.1219	101.419
NXPH2	32.7427	29.3361	27.2693	27.8078	27.3369	29.3884	26.2342
PFKFB1	798.1	733.307	731.355	641.292	186.638	101.538	75.162
C14H8orf59	33.4592	30.9347	22.3356	27.0009	32.8915	22.1427	21.7941
RGR	38.4734	34.9661	31.7163	32.1669	35.8065	35.2939	32.9278
FLYWCH2	104.574	81.6342	78.8571	77.6538	51.5699	76.7401	88.4255
NDRG3	2387.25	2357.18	1661.1	1575.72	544.733	1205.33	920.436
BPIFA2A	30.5331	28.3419	26.3801	26.8237	28.415	27.0416	26.3405
HBM	69.9646	61.297	57.1934	54.1159	62.1117	67.2755	60.9949
CSN3	30.1892	25.6908	27.4832	25.5697	27.2274	27.3933	24.6522
CHRAC1	7336.58	6287.81	5088.04	5325.25	1003.27	867.633	658.269
LOC100294744	71.3222	60.2177	59.8351	62.8409	59.6072	62.7267	55.9862
OPN1SW	25.1924	24.697	24.1191	21.8011	24.5181	24.71	23.5674
PAPD7	9085.73	8856.93	5718.64	6018.12	892.145	486.551	504.999
FATE1	47.9995	43.2628	37.8419	40.8973	22.8351	27.4825	28.5181
HOMER2	561.235	533.555	376.654	365.366	125.365	179.986	157.829
SYDE1	258.568	237.051	219.984	218.731	246.893	256.289	254.847
IAH1	1093.72	905.504	656.966	505.947	123.383	590.349	849.085
PSPC1	336.066	271.652	120.867	99.1679	185.261	213.59	242.262
TACC1	1187.57	1131.58	325.752	228.775	118.145	860.197	654.994
SUV420H2	1047.39	1009.8	544.78	477.541	102.242	120.49	137.01
A1BG	67.4164	60.5902	55.0473	53.5927	56.3254	52.3621	47.4464
UNC93B1	617.019	519.453	347.221	387.474	242.307	90.5711	204.799
SH2D3C	166.442	145.253	139.801	126.701	102.237	91.955	93.425
AKAP2	233.81	161.199	113.453	107.047	130.759	157.688	223.632
STX1A	318.765	243.874	242.965	257.877	227.354	256.219	225.924
ANK3	477.758	236.58	141.306	111.485	63.174	76.5252	183.852
FAM65A	308.07	288.577	196.885	222.961	123.874	251.658	248.211
DES	56.9566	51.0942	45.1021	56.0583	53.7089	48.1635	50.3064
MMD	2858.64	2136.1	2390.98	2634.89	2002.94	669.933	933.03
C11H2orf28	2721	2107.99	2038.21	1524.26	776.344	691.937	552.825
ANAPC11 /// LOC615066	7052.17	6916.98	4759.57	5265.16	651.305	1946.25	1444.24
OIT3	212.191	182.605	153.106	179.055	57.8514	53.3757	57.277
NINJ1	560.574	458.049	268.709	252.397	303.797	201.474	77.7147
SPTLC1	1648.37	1607.65	1030.74	1131.65	611.923	471.793	638.06
NDUFA6	4611.96	3577.85	2609.11	2241.71	905.385	4123.12	3701.99
RIPK1	1384.89	1311.32	1205.94	1352.16	494.335	183.647	193.398
SLC25A48	29.6684	27.0435	27.2024	24.7094	25.8728	26.8504	22.022
WNT10B	56.6271	50.26	36.6904	35.5096	21.6014	23.2663	21.8767
RCAN1	319.118	284.279	271.996	153.51	148.624	169.732	217.291
CDC20	2956.53	2817.42	1654.04	1366.75	1743.87	1295.98	701.253
HMGB2	735.686	470.729	498.44	572.908	173.376	105.013	99.7015
FBLN5	1600.82	1530.83	890.26	843.504	77.0235	40.6248	34.4833
PDIA6	9259.47	8757.97	7650.09	8191.58	4806.93	6666.85	8034.01
BAHCC1	35.5043	33.9181	30.7126	32.7844	30.9356	34.0546	31.7276
EMID1	116.602	102.697	108.196	115.899	44.28	58.1129	56.8543
GGH	631.471	283.741	169.825	137.825	33.2486	51.5519	54.4651
TMEM63B	171.646	155.396	105.68	111.003	91.8531	75.0247	86.4871
FAM46B	64.8835	58.1316	42.7521	47.7017	33.3802	32.7386	29.451
HEY1	580.213	544.276	475.988	556.275	260.75	50.1178	41.9087
THOC6	1296.12	429.775	59.0119	61.1623	256.161	419.459	313.212
CENPV	13730.4	13352.8	12742.1	13204.9	3188.69	252.697	260.584
LOC100851853 /// ZDHHC6	1933.93	1905.76	1417.9	1541.07	1163.34	1264.4	859.901
TMEM87A	5345.61	5319.02	4021.88	3715.86	3119.7	809.106	764.56
CIB1	6851.29	6215.12	4444.99	4136.67	1420.46	3472.47	2383.78
EHBP1	1453.56	1400.57	988.176	1025.93	603.888	461.151	523.741
MAP1LC3B	4922.76	4321.29	2931.06	3053.3	2408.73	2532.86	945.255
ABHD17A	1024.49	594.062	805.498	927.868	463.194	607.365	567.367
ARPC3	661.314	368.601	292.565	179.202	281.828	422.065	568.15
LOC100850748 /// STRN4	343.924	279.738	218.473	203.948	190.075	238.796	207.144
SMNDC1	4515.85	4492.74	3278.88	3661.06	1974.09	895.106	1010.95
RNF14	806.634	677.596	541.927	414.632	245.984	155.876	138.891
CD3D	17.1383	16.8968	16.6774	15.9144	14.8061	16.1161	16.4898
BOC	1831.51	1528.53	1737.6	1586.79	137.65	40.7979	57.144
SELPLG	114.965	108.548	84.1361	100.855	83.0679	98.6991	92.4664
LOC520505	550.091	474.638	252.969	229.619	73.1774	105.052	124.564
ITGB1BP3	44.523	41.8567	40.609	38.4642	41.0915	33.5952	36.1459
C19H17orf49	1517.04	1505.94	956.309	1013.21	311.423	413.203	268.842
PTPRE	48.8222	41.6791	36.4264	38.6852	30.3821	29.1988	29.6266
ZNF527	34.9499	30.1149	27.076	28.8884	29.6766	32.3579	31.2123
SH3TC2	28.0401	26.7504	24.6776	26.9663	24.2579	25.5586	23.6787
GAS6	157.978	124.88	124.675	120.002	124.17	132.691	153.177
EHMT2	348.685	330.241	250.608	262.164	218.057	186.87	177.649
ODC1	20680.1	20182.6	17061.6	14034.6	13869.8	15217.3	13690.9
GLTP	175.997	154.196	108.907	135.641	118.418	103.067	70.6663
TRMT112	9704.67	9204.43	8703.65	7681.93	3225.69	5328.42	4067.94
ANAPC1	1179.83	1174.92	474.715	389.601	279.621	393.72	410.586
MRPS16	3417.19	3119.16	2142.07	1660.07	790.166	1451.12	1241.98
BIRC6	597.149	557.531	199.034	126.274	204.331	400.286	407.017
PEX12	1979.61	1880.68	1306.12	1209.42	854.002	1312.74	652.462
STRBP	1408.62	1108.18	563.344	631.923	380.518	1335.74	1155.12
MUT	1458.95	1415.68	828.51	453.794	329.996	849.557	1264.18
LOC533435	346.01	298.75	193.316	229.443	143.988	155.457	160.032
CRHR1	19.9245	17.5232	15.8136	16.9885	15.8656	15.5536	13.9509
RNPEP	301.828	254.89	205.24	198.228	107.887	119.634	119.087
COL10A1	16.9409	15.4697	15.8697	16.1503	16.1279	16.1677	15.5521
HSF4	80.9095	77.4561	66.9768	71.4294	76.6404	68.4967	74.0294
NDNL2	4222.44	4032.98	3548.85	3539.44	2009.57	1756.97	1451.61
GINM1	111.016	75.5677	93.6647	86.284	73.7153	34.3878	39.4241
AURKB	4321.04	3377.31	1912.74	1863.08	1997.12	1343.25	892.585
C20H5orf42 /// LOC505334	343.105	159.093	129.319	123.84	152.964	133.222	102.164
ARAP2	14.5114	10.8399	9.42114	9.55801	10.7149	11.2061	12.2621
COG3	517.617	473.806	218.979	192.148	464.704	464.762	453.864
TJAP1	682.923	639.608	201.895	187.885	125.896	114.552	133.513
FAM160A1	1201.04	1040.63	998.976	898.732	334.154	172.388	520.593
HPX	143.702	134.613	113.483	109.422	117.309	102.446	107.114
FSTL1	1422.64	1253.08	616.462	838.947	278.534	98.287	237.065
CXCL12	75.4985	71.9546	55.6983	41.5149	37.9162	35.4831	33.8783
HSPB6	18.6324	16.8069	17.6919	16.4619	17.3407	16.3356	17.2831
POLR2J	2460.56	1481.45	990.257	1270.81	257.929	105.19	79.8266
SGSM3	305.353	243.734	162.024	191.288	221.458	221.498	234.43
S1PR2	116.296	103.407	91.4955	104.982	102.926	93.1925	102.283
LOC100850196	227.001	182.125	125.11	93.5933	61.0431	85.995	80.6203
LOC100847571	2997.75	2887.21	1373.54	1263.34	950.1	565.511	666.864
LOC781191	34.3827	30.3064	33.9634	31.3234	30.8123	30.9023	33.1844
EFEMP2	47.8363	43.8362	41.2256	47.1131	44.4603	44.2869	42.1447
GPT2	7323.78	7156.91	5659.59	4682.95	723.973	4706.12	5194.64
PNMA1	55.7473	52.3658	37.675	41.032	28.9508	37.6962	49.7182
PCBP4	78.3403	70.0244	58.9243	68.2273	69.4601	57.7331	60.5428
COX7A1	414.842	234.442	354.4	255.175	101.746	88.7422	114.755
TTYH1	94.7565	91.2492	78.1687	87.8837	62.7483	84.8052	70.5131
ERCC6L	1285.43	1251.57	715.132	735.011	540.866	885.512	657.232
LOC100848680	74.6253	58.6251	59.6075	65.4486	56.5285	46.2651	39.3888
KANK2	339.062	337.573	191.023	202.564	46.93	202.499	268.429
LOC100297399	27.8173	23.9349	25.4146	24.914	22.4007	26.1299	23.0473
CRYBB1	81.1045	55.9553	47.5666	52.8255	42.3757	47.1541	43.4299
JAGN1	1791.1	1595.76	1000.6	933.536	1119.6	1107.72	762.044
LMOD1 /// LOC100849577	109.858	101.626	87.7926	91.248	92.2615	98.4772	102.853
PDLIM2	306.834	210.586	251.693	299.895	129.477	134.633	105.201
LIG4	429.003	357.204	136.421	88.4843	40.2713	27.383	39.3942
CCDC106	290.262	238.335	221.656	260.641	204.039	177.447	167.84
MTMR1	1500.94	1089.15	653.214	574.364	71.7852	43.8812	136.92
LOC785776	989.574	916.944	419.301	408.847	486.55	154.721	172.493
TNNI2 /// TNNI2	25.5128	22.1729	22.897	20.5307	21.9774	21.5323	22.6893
LOC100298641 /// LOC614050	26.4994	23.1091	21.7186	21.41	23.9847	25.4286	25.2093
CDCA4	1006.58	951.764	450.137	358.53	296.314	154.129	147.082
TBRG1	6138.1	5655.14	4319.64	3364.35	2628.25	2298.08	2113.68
ULK2	517.649	489.54	337.066	292.476	237.463	201.668	247.196
SFTPC	29.391	25.8602	24.2601	28.5738	22.3357	24.3262	23.9257
HPSE	39.1193	37.4301	32.109	36.66	32.958	34.3093	32.2719
HRG	109.75	100.56	89.5363	74.1032	65.023	72.8065	66.9499
LRAT	243.319	188.356	158.435	127.627	146.257	14.834	34.8487
GHRL	33.7243	27.509	29.8525	27.9684	29.0282	26.5994	23.4972
EVC	63.8894	59.7603	60.9809	61.2568	55.1902	59.5922	55.121
CAB39	963.636	887.755	750.131	822.787	646.173	906.477	931.337
COX19	41.3864	36.6938	34.0437	35.7759	39.0453	39.4251	35.2502
PDK2	360.195	323.445	316.595	338.418	346.356	249.408	228.564
WDSUB1	852.666	422.254	492.443	470.164	140.767	147.172	430.688
SFT2D2	704.632	657.901	385.638	348.641	287.202	296.857	128.665
CITED4	124.651	101.448	95.2955	97.8913	110.05	110.755	108.728
SNTB1	462.729	285.309	143.503	114.272	17.6782	40.5089	71.8724
ZMYND15	36.1198	32.3014	28.0748	32.3729	35.8871	28.5971	30.6425
CFDP1	2559.02	1898.27	1866.6	2188.22	583.473	1453.46	1903.27
BT.103355 /// GARNL1	68.3582	52.7271	38.6158	38.3364	24.5509	18.4149	19.8205
MMAB	491.878	267.646	382.405	307.458	299.505	354.667	285.365
ECSCR	45.1859	38.3909	36.5532	39.2878	32.1711	36.9887	33.6525
SLC39A5	102.425	96.5503	86.3378	86.681	93.1996	78.3201	85.4807
SERPINF2	65.0393	60.958	60.3049	58.8185	63.6811	61.1435	55.0017
NPTN	4747.32	3792.84	1892.8	1271.83	934.519	1845.05	1974.47
RCN2	1296.15	811.055	760.76	568.22	73.4808	487.306	606.381
ARHGAP30	29.0763	26.3164	24.6489	25.9777	27.0556	27.342	25.2995
MBOAT2	748.164	519.868	322.794	245.515	36.0603	164.697	235.28
DLAT	615.475	453.003	341.679	325.728	31.7274	423.199	401.62
ASB5	30.6954	30.4604	27.7479	29.0735	25.3027	28.2489	27.056
STIM1	381.209	352.661	159.752	125.408	200.869	119.848	97.1376
POLR2C	2557.4	2459.58	1442.64	1802.98	1093.51	1129.36	789.443
TACC3	19787.4	12353.4	9937.64	14140.5	3773.85	698.113	912.117
CXHXorf23	1477.17	1272.06	868.801	761.444	658.42	322.144	521.868
GFPT2	733.891	672.658	577.012	632.135	319.147	185.764	281.006
ADIPOR1	2381.93	2324.72	2100.06	2171.71	968.031	495.929	663.828
HTATIP2	203.922	150.015	83.5281	77.5347	65.9819	144.172	139.858
SLC43A2	837.132	687.711	195.609	202.53	312.329	385.622	417.749
ORAI3	79.1394	76.7922	74.2361	69.4954	71.5361	61.7792	57.4125
DYSF	73.2173	65.9535	69.824	64.4242	52.134	46.5201	45.7732
RAP1GAP	524.147	512.226	432.341	368.196	231.474	162.211	353.36
CABIN1	280.238	213.524	113.331	108.126	229.624	121.58	116.464
SCN4B	137.777	124.831	41.4319	41.0933	24.1007	21.0741	23.372
LSM14B	3833.35	3019.74	1353.02	551.974	1364.93	359.274	503.27
ACAD9	97.6906	92.5333	85.6824	80.5929	89.9795	87.485	82.1377
PSMA5	16877.7	16037	16241.1	14337.1	6299.27	6425.77	5819.47
ITCH	494.329	453.298	234.765	220.859	47.7952	267.606	248.295
COX7A2L	6611.64	5638.94	6396.09	5966.84	2511.57	3417.22	2738.72
NAT14	109.159	83.4975	46.8266	44.9807	33.3488	37.0404	36.2208
TLR2	285.215	189.553	83.4431	123.585	30.5011	32.9021	27.6919
LGMN	3429.53	3215.25	1834.46	2620.67	2221.21	1998.67	860.955
CHUK	5915.73	4504.1	4888.88	5507.76	1697.78	1255.13	1213.82
LEAP2	377.89	282.757	339.659	289.661	105.516	107.363	84.3615
GATA4	77.8139	73.3431	53.5261	58.0323	42.0884	65.2811	61.0967
PPP1R1A	246.385	132.186	109.927	119.604	55.3115	180.4	203.634
SNAP29	1432.22	1341.13	671.799	658.937	1116.21	1081.18	1111.37
LOC100336547	60.4862	52.931	41.5842	47.5166	43.1682	51.0133	46.3178
LOC100847495	468.639	374.678	357.269	395.632	76.9059	31.8568	36.7182
ABCB10	4406.99	3229.07	1128.29	600.438	15.3595	369.521	489.921
ACP6	2290.98	1705.44	1455.11	1631.21	314.985	119.863	224.643
BT.91596	16.4225	15.6992	14.4324	15.4511	14.9338	13.6463	14.8979
TRAM1	80.9868	75.9295	62.6283	62.1396	69.4758	45.3937	55.9129
GATSL3	2948.21	2698.36	1479.77	1667.17	400.072	127.249	114.567
TAOK2	25.3441	22.6897	21.4214	23.4969	22.9534	23.8099	24.3679
DCUN1D5	3457.06	3408.81	2206.06	1778.45	271.357	118.27	120.603
AGRP	24.9617	22.184	17.9195	19.4569	19.7516	18.3514	17.1388
RASGRP1	33.0574	31.66	26.6684	29.7572	23.6431	21.9198	19.7967
TVP23A	2234.2	1960.71	1361.98	1217.55	95.8287	60.6629	51.4223
SSH3	241.739	208.098	193.72	170.165	82.3276	33.1065	38.9139
GTSE1	976.258	533.118	447.116	526.907	219.312	77.5981	60.9519
NUMB	4308.35	4265.2	3701.34	3909.53	1484.48	893.363	919.214
SCYL3	1632.24	1566.35	1040.8	1164.02	280.275	201.366	341.617
NOTCH2	1793.46	1704.28	1441.67	1679.93	88.8263	70.3918	93.4206
IL1R1	205.198	180.15	175.359	182.411	31.9004	45.7706	65.0679
SULT1C4	2595.64	2370.99	2020.89	1833.74	297.603	530.128	351.183
MGAT4B	2635.26	2623.29	1369.49	1306.67	683.649	1486.1	1219.95
TSPAN14	9108.54	7409.17	4183.6	3412.95	560.813	3558.85	4575.64
FGL2	52.2468	50.6366	41.9324	47.8296	34.2356	35.906	31.3535
ZCCHC3	4160.17	4158.54	3439.66	3820.68	1195.27	503.645	579.176
ADORA2B	228.138	203.679	108.735	106.663	43.7785	32.1114	36.6342
APOBEC3B	77.3999	30.8241	71.4877	29.352	42.3361	42.5405	60.9842
B4GALT2	118.281	109.251	105.386	104.749	111.703	111.118	107.944
WIPI2	1985.23	1674.4	1708.31	1797.52	915.354	885.953	478.566
CREG1	1925.94	769.239	321.139	389.023	66.9968	82.5661	137.22
NFKB1	307.788	261.128	194.939	210.741	106.221	82.4481	135.785
PPIL4	1964.39	1106.72	978.211	704.083	60.9858	360.578	299.07
RNF145	3423.71	2742.1	945.993	615.276	1064.21	702.546	1202.25
TMC6	39.1326	33.0893	38.9674	39.0367	38.5814	35.5412	35.4427
CTSW	46.4489	40.5458	44.2916	37.9149	44.7464	45.9276	42.7461
CNOT7	8532.87	7997.69	7084.44	8027.8	3526.78	2174.82	1619.64
RAB26	623.256	461.499	251.738	308.312	110.352	48.5096	32.6554
GRK7	15.2999	14.4444	13.1962	14.3034	13.5671	12.808	13.5961
SLC46A3	84.3614	73.1138	63.349	58.0337	41.4285	53.9412	48.7052
SYK	52.3835	50.956	51.4734	47.7845	44.6929	44.5335	37.9302
PHF11	1420.07	1323.02	679.015	835.852	256.072	127.822	108.262
TOMM7	12737.6	12717	10635.7	9209.39	3840.47	7685.5	8323.03
SCN5A	231.465	143.81	216.534	196.95	77.2027	42.3996	34.4565
ABCC3	72.8031	58.0861	67.145	56.8992	40.0563	60.4603	63.2305
DAPL1	2670.82	2383.22	1634.09	1635.89	75.6674	192.095	328.736
MIER1	224.985	166.222	104.49	83.769	36.5584	71.6218	100.717
SPINK1	37.8001	35.1471	34.7293	33.4762	36.6236	35.8865	35.6946
MATN1	34.6404	33.6584	26.2954	31.6088	34.5614	27.9316	28.5665
ADI1	1146.64	762.101	800.449	694.079	204.532	393.559	423.043
HAL	1236.09	950.695	1167.37	1230.22	111.967	21.6118	25.6585
GALNT11	3820.83	3291.14	1823.39	1675.53	485.067	2682.23	3252.12
SNRPG	3807.31	3607.92	3351.27	3591.87	2172.81	2676.9	1935.18
FAM53C	3171.27	2858.12	2766.5	3111.75	1615.9	1331.3	741.407
NQO1	986.693	876.039	804.703	815.254	42.0078	27.395	47.2163
NGDN	5526.01	4932.95	3123.3	2732.07	3406.84	2604.67	2102.64
C10H15orf48	848.766	525.643	730.784	498.275	360.545	47.5499	64.7923
DDX3X	7296.56	6929.36	5603.39	4682.53	5171.4	3215.39	2611.83
HPRT1	5602.87	5550.71	5471.13	5441.94	5600.49	3560.39	1932.25
MYO15B	88.0199	81.4326	74.4568	85.1709	69.2805	77.6635	71.0019
TMEM171	257.996	253.933	146.081	136.581	75.4585	67.0074	66.0087
FOXP3	22.2101	20.0349	20.2002	20.2578	18.2673	20.0574	18.9844
INPP5B	2100.22	1829.51	1600.8	1715.56	531.819	250.313	303.234
MLLT4	3587.19	3553.41	1785.04	1382.06	840.054	3079.57	3520.4
OCRL	787.151	766.893	352.892	251.624	148.284	218.835	361.109
AES	725.877	557.161	555.581	422.726	83.4137	251.502	663.637
ITGB1	11454.8	9784.96	3327.48	2539.37	1086.49	5837.02	6509.74
SLC45A1	248.039	211.461	206.577	207.2	202.691	171.327	176.32
TAC3	84.7359	57.5509	43.3117	52.8005	31.0987	25.9458	23.0702
TRHR	31.4792	25.6301	30.3845	29.0562	26.2331	23.3716	25.6693
OSM	36.5156	35.8154	33.5921	34.3593	33.0856	32.5203	28.2791
IFNB1 /// LOC784249	142.349	122.499	83.1751	65.9008	32.4457	24.7666	20.5339
NPPA	76.6667	69.6049	67.5078	68.6556	73.6286	76.5668	66.7237

## Sheet: Zygote
Supplementary Table S1 Activation waves of early embryonic development
Gene	mean_Oocyte	mean_Zygote	mean_Cell.2	mean_Cell.4	mean_Cell.8	mean_Morula	mean_Blastocyst
UBR2	982.21	1091.04	313.24	237.219	708.576	493.098	381.384
EIF2AK3	942.017	947.888	423.123	385.776	182.525	242.77	235.315
SLC6A11	163.726	189.636	109.88	85.4318	29.5544	30.1479	64.5522
CPNE7	23.1736	27.4536	24.6381	22.5336	24.3922	20.2022	20.9501
TTF2	1527.72	2408.33	2360.11	2235.72	411.177	530.918	483.968
PPFIA1	5685.6	6444.15	4460.81	4271.97	1880.51	787.096	824.817
NCOR2	467.323	611.666	561.437	557.874	122.135	203.387	297.134
PPFIBP1	736.931	788.014	739.799	660.188	27.7378	20.29	36.4417
VTI1A	468.815	545.344	250.904	310.989	151.772	61.5668	58.0485
TMEM128	4491.05	4995.22	3934.8	4056.98	302.97	1667	1573.04
RELA	1033.74	1153.1	907.191	852.658	630.328	421.347	422.102
PLK2	1896.67	2097.37	1518.88	1415.4	597.629	451.931	996.83
HBP1	172.678	175.047	167.835	169.077	130.151	40.4522	34.1518
NUP133	1722.69	1761.86	1548.51	1504.19	705.868	413.385	291.777
PTX3	38.9324	52.3382	41.9205	44.7961	14.0882	15.2453	18.2513
POLDIP3	2254.85	2784.22	1249.57	944.443	781.701	1021.17	1022.92
BORA	5035.46	5232.78	4014.05	3362.48	1419.22	738.23	680.136
H2AFX	2486.52	3132.96	2133.32	2441.19	1757.49	2480.18	1528.49
TMEM138	31.6916	48.289	20.7488	21.0634	17.9629	15.422	14.5662
IRF2BP2	165.177	198.899	141.746	123.886	35.1349	46.6261	38.3488
MAN1C1	195.715	213.627	167.909	134.78	33.5947	106.833	72.9657
ATP2A2	6403.59	7369.76	6460.64	7061.81	2949.21	1837.5	1609.83
CPT2	1082.65	1246.11	677.456	625.378	281.868	603.046	673.253
MYBPH	30.3544	30.915	22.8971	28.896	26.2727	28.8045	24.3315
ABCC8	89.2361	96.4785	74.6707	90.528	38.0398	32.1379	33.3611
RPE65	14.5508	15.9998	14.6628	15.1223	15.2594	14.9229	14.1829
MAPRE3	19.9612	24.2883	19.359	18.5352	16.5973	17.2747	17.0399
FAM168B	784.462	859.794	542.597	611.387	177.934	241.684	258.226
C18H19orf12	159.654	164.008	125.719	132.914	68.696	70.1674	80.8196
MRI1	2349.34	2462.74	1731.69	1588.12	2060.48	1534.23	911.876
MED15	2902.2	4116.66	3022.18	3133.54	1107.26	1332.68	1012.86
SHISA4	99.1201	99.2682	81.7506	98.4378	86.2981	88.5716	77.5909
PRKAR1A	8638.93	8732.82	6056.79	6089.56	2528.86	6316.48	5522.3
MSRB2	86.7583	103.042	95.3394	97.7794	40.5378	39.5173	37.7914
UNKL	409.659	410.302	165.563	141.069	304.248	296.915	278.548
TOLLIP	2236.09	2391.31	1467.35	1352.59	1371.72	1253.98	1703.75
TLE6	5865.93	6864.94	6622.27	5840.57	513.606	276.037	285.718
METTL9	2245.94	2284.72	1362.71	1553.65	775.001	751.928	613.024
USP25	4076.1	4217.28	2810.03	3216.37	298.29	91.1917	163.768
NCK2	2146.79	2728.69	1728.91	1678.03	391.012	476.431	618.648
ITPRIPL1	543.994	586.768	206.873	206.776	132.212	223.404	211.593
ELP4	3741.4	3756.97	2387.59	2596.21	738.049	395.887	421.1
ARPP21	990.844	1131.32	716.103	879.695	48.0838	24.4521	26.2378
LOC100336707 /// NSD1	102.274	108.164	89.5504	94.9696	101.936	88.2623	81.936
FAM189B	202.839	223.32	172.462	167.288	151.661	131.258	136.461
UNG	4927.48	6279.55	5370.64	5854.33	4095.68	3021.52	1789.53
DNMT1	5387.81	5751.16	3228.7	3149.27	412.05	278.701	148.353
TM9SF4	70.7965	82.072	60.3652	64.8474	45.3737	54.9978	50.7832
SAMD1	813.613	859.015	455.12	413.914	400.433	563.122	478.783
CKAP5	5769.65	5925.68	2514.24	1983.67	1461.41	947.251	883.61
SMARCD1	452.593	464.514	238.79	282.323	102.575	98.4853	93.9246
DCAF15	542.26	844.493	635.601	723.049	676.689	278.16	322.023
TNNT3	78.7547	82.0766	72.3348	75.2775	76.0075	77.5248	70.0183
MB	35.2308	37.3659	32.5608	31.7503	30.6428	27.9607	33.0966
MUC15	167.674	183.664	130.251	138.435	49.6616	48.5817	47.6964
ACD	468.059	523.145	444.73	431.391	146.673	157.498	137.349
MED20	366.117	551.079	411.393	363.046	235.389	34.1252	69.5775
ZNF503	171.715	187.241	141.668	143.722	96.0825	24.3144	34.4645
ENAH	4673.08	4871.23	3804.94	3528.07	1040.97	4843.37	2973.26
MCM5	1210.71	1416.16	809.148	790.288	243.339	1135.97	991.747
LOC100847989	171.589	194.858	191.533	160.612	113.301	141.841	64.3387
MAPK14	1052.96	1066.07	907.501	671.786	127.128	327.223	341.279
IFT52	1501.85	1820.13	1348.75	1251.88	885.932	153.936	134.498
LOC510844	397.15	427.636	275.37	288.055	134.568	226.769	175.204
RYK	2931.7	3011.54	1577.22	1473.93	106.964	377.018	388.446
C1H21orf7	76.5226	80.8103	46.6416	79.7083	25.914	17.6126	18.726
NRIP2	87.0515	88.1547	83.3777	83.6871	80.8566	87.2953	84.5545
METTL22	288.444	397.314	294.507	260.592	178.772	183.655	153.317
PSD	115.899	120.971	120.396	114.374	102.368	112.467	107.726
DNAJC18	1031.41	1046.97	745.611	640.969	38.5226	27.3758	64.7277
MAP3K4	2173.9	2269.06	1082.5	1153	727.135	619.134	963.237
COL5A3	34.5028	35.6674	33.7872	33.462	28.0663	30.3704	33.8568
PJA1	306.704	333.318	193.26	206.266	72.1473	81.6148	172.787
MALT1	1466.81	1699.62	1289.56	1247.94	485.3	159.292	306.736
SIVA1	14.6646	15.9596	14.6107	13.4482	15.9112	14.8529	14.0243
TP53BP2	3413.96	3613.69	3099.77	3171.51	2063.5	708.818	554.192
KAT6A	343.851	371.023	213.498	240.112	82.9857	50.0861	48.721
SSX2IP	2779.81	3005.42	1829.44	2276.5	686.921	141.461	499.935
BIN2	211.874	234.913	196.103	206.163	28.1863	54.0681	69.8936
CANT1	234.062	245.585	93.8923	114.019	35.8087	95.8293	92.2583
TTC27	2256.47	2488.03	1472.94	1633.46	329.563	779.622	753.419
PRMT2	439.33	492.371	327.774	368.885	123.692	359.486	458.169
HIST2H2AA4 /// HIST2H2AC /// LOC100851089 /// LOC541108 /// LOC788724	7321.4	13803.6	13422	9389.73	3198.65	2110.5	1433.59
FAM213A	3921.14	4370.91	3680.95	3317.79	900.642	2739.41	2229.49
ELP2	2356.16	2399.59	1348.46	920.694	937.702	2017	1832.75
BSCL2	96.0408	108.268	100.203	97.4059	97.6618	103.332	93.1837
LOC100851916 /// RNF111	5099.25	5120.85	3845.44	3662.21	988.122	628.695	407.792
PHKB	434.786	467.343	318.432	359.041	230.85	367.281	367.325
ORC5	286.286	321.198	228.904	225.35	28.2585	22.8238	18.2205
KLHL18	2396.27	2429.23	1483.47	1544.94	950.918	229.007	197.719
CYP2C19	23.938	24.4589	21.3024	22.2591	23.512	22.4892	22.0928
ZRANB2	1008.3	1170.95	672	604.699	555.583	957.382	515.537
PYGO2	135.244	204.977	171.009	202.405	141.57	117.753	144.759
AKAP9	699.277	830.808	447.813	284.073	828.266	373.24	258.946
PGD	5740.11	6554.43	5826.6	6327.15	1692.55	4014.21	3788.8
TEX261	154.199	194.916	178.011	192.57	131.445	164.218	96.3855
ANGPT1	11.4211	11.9334	10.1581	11.277	11.5394	10.3782	10.198
LSR	242.108	264.293	161.544	149.851	205.804	229.748	214.657
RRM1	960.668	1018.3	393.102	310.844	541.53	567.033	448.235
IGHG1	586.596	612.505	569.228	592.909	415.748	471.182	379.856
OFCC1	27.3881	28.1791	24.9974	25.8696	26.1789	25.3252	24.0599
DHX35	1834.57	1898.54	1827.98	1764.62	420.844	197.095	192.069
RHOF	184.464	214.034	145.93	165.709	165.89	85.5432	96.3602
C25H7orf26	807.736	833.377	480.772	507.144	569.487	199.259	222.476
ZNF197	144.376	222.272	218.794	211.517	51.9831	58.6101	53.283
PSMD4	1496.44	1726.19	1214.57	1285.89	1143.72	1268.42	1043.92
TYMS	145.198	146.613	90.9055	89.6197	65.2936	32.0791	41.6881
LAMA3	175.749	177.885	141.814	145.52	36.1946	30.1828	37.4353
C26H10orf137	3448.33	3452.01	2193.15	1899.45	299.405	194.355	184.478
PML	38.0195	40.9144	28.3777	33.8147	33.4104	36.4014	34.8692
RALA	7980.36	8298.36	7936.11	8114.3	382.302	825.368	885.218
RAB15	1842.54	2093.04	1358.8	1424.37	284.339	1092.98	1611.02
TMEM109	2852.95	3074.49	1907.09	2061.61	422.213	314.7	300.32
MCCC1	599.52	697.887	559.243	588.442	608.96	624.126	542.451
PRICKLE1	3981.77	4371.36	3724.39	3163.3	154.891	72.735	161.935
EPS8	383.468	573.755	499.001	481.35	63.3074	43.3744	46.0656
ACTR8	956.715	1037.03	629.867	594.143	490.401	448.077	384.399
REV1 /// REV1	3871.89	4091.38	2686.84	2839.29	224.502	239.201	311.423
NGF	23.852	24.1379	19.2106	20.2104	18.617	16.653	15.2521
HTR1B	23.0111	25.6108	22.065	20.8754	20.4608	19.3372	18.0876
LOC100847540	142.126	143.11	123.48	137.963	129.771	122.05	116.287
VWF	20.0837	21.7889	20.7265	20.4894	21.5035	18.5347	18.2455
LIG1	6533.93	7725.66	5471.15	5997.51	1205.22	1497.03	2207.47
EFTUD2	1254.28	1429.86	1375.9	1296.48	541.445	558.78	523.477
HNRNPH3	4423.7	6837	5131.88	5901.3	3512.64	2211.31	1489.95
EDN2	172.471	183.672	157.812	163.423	142.584	160.76	153.741
TNRC6B	1145.36	1413.14	1347.15	1364.58	392.029	254.664	396.873
LOC100295453 /// LOC100296063 /// LOC100296357 /// LOC100296438 /// LOC100335238 /// LOC100336992	13.5813	13.6478	12.2813	12.1409	13.638	13.2228	13.2521
P2RY2	20.6999	20.861	16.8813	17.4567	19.3426	18.9536	18.5301
NR0B1	1359.62	1437.93	701.053	781.533	24.1283	23.5116	19.2456
POSTN	16.318	16.9205	14.4775	15.1669	15.5213	15.9638	14.7922
TCF4	459.743	655.585	623.823	643.949	95.1999	26.8207	46.6182
POLR1B	25.3583	28.7592	22.2655	23.76	21.1367	21.584	24.1221
CHSY1	24.6676	25.7611	24.9272	24.6521	22.6111	23.5353	22.3177
CACNA1D	15.0169	16.9836	13.9474	14.7839	13.7419	14.6808	13.228
CACNA1A	170.532	187.056	169.986	174.727	177.104	164.026	163.564
SERPINB2	15.1147	16.8054	15.1655	14.4505	16.6191	15.0041	14.8838
SLC2A2	17.2492	17.5093	16.362	17.4199	17.3401	15.5879	16.7262
HGF	17.9213	19.856	15.4704	16.8212	17.7951	15.8883	15.8852
SOST	27.924	36.4591	33.7257	26.5811	29.3508	25.0533	23.9399
LOC100847285 /// TXNRD3	28.9982	30.8961	28.7506	27.3495	29.6748	27.6984	28.0936
AANAT	157.889	163.791	133.777	143.071	158.089	154.744	151.038
LIPE	25.9478	26	23.9311	23.8192	23.6034	24.2073	22.0448
PTPRZ1	25.8195	27.9553	24.9703	23.4953	25.6727	24.1899	24.6694
LOC100847165	213.525	262.57	224.117	223.406	70.6639	64.477	80.588
KRTCAP3	463.946	577.987	515.821	430.043	179.219	496.674	339.534
PLEKHF2	5871.47	6273.59	5143.89	5945.08	656.655	463.079	772.166
DCP1A	2521.9	2680.16	1514.64	1615.96	1313.96	566.682	539.746
FN3KRP	692.574	1088.07	1080.23	986.44	259.934	461.546	396.343
CAMSAP2	22.9296	34.905	32.4766	29.2263	24.5663	23.0877	23.3333
METTL3	537.479	676.611	509.113	423.662	288.49	607.89	351.447
DIO1	23.5655	25.1458	20.5842	19.4547	23.8725	24.3098	24.3485
CSPP1	3332.58	3569.04	2756.39	2282.23	862.16	353.756	348.934
UTP15	1825.66	1889.33	1283.16	909.082	1258.73	743.05	647.099
USP54	968.144	1064.4	554.937	510.466	917.787	132.157	113.326
SNTB2	2337.67	4886.82	4605.54	4381.38	2682.57	475.275	577.642
OARD1	5227.69	5529.61	5321.09	5469.38	3735.76	1760.49	1452.62
SEC63	2827.73	2937.47	2653.49	2834.82	565.612	984.675	806.168
SIMC1	435.736	495.479	395.213	330.134	214.29	96.1331	97.5649
ETFDH	522.295	672.178	539.922	532.471	101.49	195.312	132.371
NACAD	59.3919	74.968	66.3944	62.3887	52.6156	43.1325	48.3261
MED17	831.743	965.752	694.008	565.808	712.095	262.807	271.951
PCNA	11407	11490.6	6288.17	5187.73	6941.46	4658.61	4192.99
RCHY1	4440.12	5683.46	4738.41	4986.83	1730.68	2039.6	1564.19
PPCS	1122.24	1218.99	1124.4	949.324	174.702	603.015	430.251
TBXAS1	29.227	30.7169	26.4679	25.5155	29.5628	29.0175	26.7942
SFRS18	45.2836	53.5506	42.9056	40.6223	28.6313	50.9553	39.402
ATP2B2	19.6243	20.0187	18.393	17.3474	19.3172	18.7848	17.5298
LOC100335819	40.3221	45.3506	36.2466	34.8579	36.6523	36.4676	30.7364
C26H10orf32 /// LOC100852300	533.572	542.274	458.652	471.9	155.227	172.618	272.864
PQBP1	78.869	104.262	85.9331	94.1341	64.8498	56.1686	44.0293
COMP	23.9916	26.9158	21.9356	22.0223	25.7061	19.1278	19.1321
TRIP11	3431.89	4384.88	3952.22	3882.71	1563.84	720.861	544.076
KCNJ16	15.8655	16.8992	13.0246	14.8629	16.0031	13.9973	14.4474
CEP192	2333.63	2599.64	1114.42	786.494	1323.73	192.177	202.337
DENND4B	403.636	449.778	351.628	439.363	165.085	241.163	222.327
TPR	1250.2	1518.05	762.021	611.102	1512.83	632.414	539.624
RIPK4	294.731	384.281	323.203	271.244	87.5182	95.8317	202.12
TCEA1	3542.42	3961.03	2355.7	2517.82	732.908	1145.95	771.121
INTS3	456.298	460.194	280.092	260.382	175.976	116.04	103.876
IRF8	10588.9	11268	10721	11223.3	822.686	202.28	206.314
SRXN1	162.752	225.975	179.809	163.254	33.7478	72.6049	207.388
NCAPG2	730.875	986.663	886.862	873.948	907.627	691.759	623.47
PRKCE	40.9082	42.5341	34.1204	30.8265	20.0903	15.2352	19.7368
LRG1	32.3805	46.602	41.6519	43.6868	23.1677	22.2502	24.4785
CHMP5	4818.76	5279.08	4161.35	4800.5	733.454	2176.75	2376.18
TPPP3	552.104	812.734	577.644	616.916	107.649	291.476	195.335
TMEM150C	109.002	127.735	45.2197	40.688	18.8266	20.3528	26.0449
SEMA4F	429.1	462.777	400.82	343.84	96.9086	208.661	183.367
NEDD4	60.5297	70.6355	51.9551	46.3395	25.7	28.0397	34.3019
ZNF771	468.776	754.985	555.705	444.095	392.388	335.629	176.654
LOC515042	10355.4	11015.9	10102.1	10210.2	1622.38	5692.26	5915.54
DIXDC1	28.4085	28.7415	25.9239	25.4366	26.0335	25.7295	25.4336
ZNF639	127.282	157.798	151.545	108.324	34.1901	77.1368	61.3638
GINS3	797.384	940.465	498.974	559.962	673.833	269.33	192.796
RNF7	1318.56	1330.3	1019.77	1091.86	191.844	835.686	732.723
ARHGAP17	956.685	1051.28	720.833	626.772	344.095	460.834	834.338
CPS1	982.303	1280.8	1069.61	913.11	65.2543	27.9033	29.3323
CYBASC3	1568.12	1717.06	1384.61	1400.38	853.911	493.283	321.353
LECT1	46.3184	47.0399	40.6599	42.1799	45.2894	40.4051	40.8116
RDX	3803.78	4638.9	4063.45	4294.62	3103.81	2069.29	1658.91
TEX10	3130.87	3218.29	1549.08	887.829	2305.19	1400.66	1528.99
PHF3	1522.69	1651.77	1087.21	1028.29	1187.38	499.264	920.645
STAT3	3134.8	4279.95	2835.1	2517.67	154.737	409.107	236.827
VPS16	1242.58	1966.56	1649.82	1554.73	256.558	612.759	693.367
NFKBIE	752.327	929.845	660.96	696.767	116.74	180.308	218.569
DAB2	15.2951	15.5264	14.4495	15.243	14.2754	14.1439	14.9656
PAG1	15.9412	16.0811	14.1068	15.4246	15.3832	13.7121	13.1402
AGPAT1	392.373	418.04	282.952	318.07	84.4414	66.2155	80.7148
HRSP12	433.592	522.114	138.536	141.954	96.3528	433.461	382.36
LOC782689	22.5776	22.9402	19.059	19.7609	19.18	21.0705	17.2347
KLRJ1	52.6369	58.3221	52.7399	49.8364	44.7618	43.6988	44.7883
XRCC3	502.381	817.621	688.949	606.509	169.889	240.821	335.913
BCMO1	36.6184	36.9711	29.9074	36.5059	32.4892	36.4828	35.4412
RAD21	8723.46	9551.91	8502	8613.63	7222.28	4752.38	3829.9
SIT1	20.6729	22.0731	20.2579	19.2294	20.2514	20.6141	17.6308
GOSR2	2643.44	2756.37	1490.66	1997.92	533.91	283.55	382.735
RNF19B	4757.42	5481.46	3478.48	3754.21	1400.55	303.38	280.915
CD47	22.8692	24.1512	21.0809	22.8813	15.9031	18.442	17.3522
AMPD2	1003.14	1330.48	517.75	461.618	240.457	144.202	171.892
PHLDB2	119.045	142.686	133.23	138.323	43.801	67.4522	49.9475
KATNA1	2034.86	2103.38	1287.07	1292.08	904.097	2044.15	1651.89
UBR7	580.819	708.232	581.005	455.298	266.201	137.053	148.011
ZW10	2167.13	2525.41	1003.01	854.267	469.309	492.678	511.748
RNF149	66.2622	70.3244	55.1331	46.6563	50.028	39.0899	45.1068
DNAJC17	2174.37	2432.26	1819.18	1629.77	860.122	371.683	284.149
THRSP	15.4031	17.2011	15.1213	16.8358	14.1693	13.9747	17.0182
PPP4R1	3438.84	3945.7	2359.03	2183.26	85.1707	901.344	1149.11
KRT20	12.8008	14.5932	12.2162	14.2052	13.7755	13.0435	13.0553
NUP214	1133.41	1209.62	323.823	183.007	408.388	479.097	853.677
GID4	429.953	476.982	276.498	301.583	172.923	139.996	130.638
TRADD	150.245	168.604	151.424	162.262	54.0989	116.008	76.4798
LANCL1	4166.83	5293.93	3598.61	3985.44	182.309	1013.81	703.026
ST6GALNAC6	321.657	337.699	220.148	238.789	222.09	200.877	189.618
SRI	5687.45	6704.14	5161.18	4993.52	990.225	5059.31	4021.02
APOA4	57.8765	66.4901	63.1824	58.8813	57.1254	58.7938	64.132
MTMR3	2809.2	3110.47	2229.59	1970.18	433.015	202.242	174.674
COG6	1315.81	1385.26	979.64	868.203	29.8002	86.1927	108.084
SUSD3	2129.23	2598.45	1963.52	1804.18	156.371	46.8269	100.779
LOC512176 /// SESTD1	2778.94	2815.68	2024.71	2147.1	145	117.562	116.546
EGF	38.4876	40.2474	33.0517	39.4844	35.9229	33.9985	31.6476
CCNB1	14798.1	15414.3	14662.7	15185.5	12798.4	4593.37	2413.62
MYH8	312.469	482.422	177.515	127.364	28.5171	255.509	136.485
ATP6V0A2	77.7069	87.6516	76.0881	67.2724	37.4027	31.1081	41.397
PKDCC	401.875	465.397	261.514	209.92	184.965	85.521	119.443
DLX5	28.3234	28.8259	26.4671	26.2006	27.1262	27.8465	22.5556
EXOSC3	3207.73	4099.46	2661.27	2664.28	1455.69	1067.85	736.917
RNFT1	2258.01	2425.99	1788.72	2106.88	848.188	1163.59	639.771
PIGH	159.164	166.806	110.286	110.575	143.009	134.71	131.719
LOC532848	1314.25	1416.25	967.15	916.443	319.601	132.763	147.724
MEF2C	477.543	543.254	479.086	503.581	335.951	88.8938	81.0879
EYA1 /// LOC100850467	108.215	135.407	127.64	102.444	22.3267	13.2505	14.6297
GNB3	71.9341	71.9891	55.9943	70.4605	52.0649	53.3068	56.8972
FANCL	99.84	100.194	73.9706	77.9365	64.5214	74.5304	60.0365
CYYR1	10.5395	10.9356	10.3001	10.1323	9.99482	10.6507	10.5491
MOB1B	965.175	1108.5	767.423	794.723	235.828	120.374	176.35
LOC789207 /// SLC1A2	14.3691	15.805	13.6289	14.4704	13.216	12.1265	11.4991
PDHB	12.5577	12.7251	11.7178	12.3183	12.3042	12.2228	12.4334
ROBO2	15.0636	17.2196	16.2801	17.2061	13.5528	13.9999	12.1185
GBP5	14.4717	15.4348	14.213	12.6194	14.5245	13.9527	15.0796
DERL1	3764.03	4241.01	3606.72	3935.64	1577.74	644.327	764.925
KCNH1	153.956	184.203	138.089	156.974	77.7675	46.701	54.3576
STAT4	10.0041	10.3157	10.2295	9.99554	10.3117	10.2332	9.88666
EIF3L	8691.04	8708.52	5783.67	6270.39	7070.32	5290.27	4794.23
FZD4	21.5101	24.7612	21.0498	21.3565	23.9419	19.7834	21.1106
GPR155	149.053	176.538	67.7295	48.2158	118.103	11.2866	11.438
PHF6	441.468	470.098	312.44	348.502	154.007	35.6996	33.5582
BPHL	432.387	551.912	439.381	376.888	283.995	241.367	225.435
LOC786363 /// TSG101	4520.21	4660.04	4409.98	4644.32	1547.3	2351.98	2173.18
TRIM45	63.6517	89.8069	79.2011	75.8982	51.3961	27.5476	29.6503
LOC100851160	284.519	291.29	161.386	154.428	183.373	224.123	182.723
SLC41A2	226.616	320.299	307.03	238.482	40.8789	191.319	249.193
TXNDC9	4008.95	4152.77	3411.23	3899.6	2848.03	848.015	639.843
RASL12	42.1231	55.7404	52.8369	55.5538	34.9662	30.234	26.8853
LOC100848961	7599.85	7801.04	6816.73	7514.27	5455.82	1446.86	1672.24
WRAP73	3113.28	3135.96	1501.11	1436.18	615.55	445.91	495.244
POLE2	6342.98	6654.14	4543.71	3874.6	1138.08	1201.03	838.43
IFT140	74.766	83.4731	70.9903	61.8523	59.289	66.4906	63.2332
FAM96B	25.4806	25.5616	24.2294	24.2997	21.8644	25.2252	23.4486
C6	16.8415	17.8952	15.2935	14.6678	16.8973	17.3239	17.2665
INO80E	222.175	286.764	226.846	222.394	195.348	37.1576	35.214
TRAF2	989.977	1214.35	779.333	785.724	293.608	254.516	315.571
CYP2B6	48.786	49.5837	38.7031	42.7487	39.6688	36.4479	33.7437
FTL /// LOC100850238 /// LOC788801	11122.4	12239.2	11513.9	10494.8	4067.26	5796.65	7068.24
ZNF827	19.1872	20.2349	17.7561	20.0454	17.5588	17.9048	19.7487
SIAH2	521.893	703.771	361.299	270.849	163.599	179.843	138.858
NUDCD1	476.047	522.316	483.734	431.259	183.771	201.278	191.666
RP2	980.805	1136.84	642.561	718.67	145.894	77.7377	77.6384
FAM159B	10.9529	11.6922	10.4065	9.85986	10.356	10.439	10.1546
GABRA2	20.4926	21.2407	18.9164	18.4164	18.6494	20.3819	18.9009
CRELD2	2669.79	2693.91	1489.8	1402.87	372.802	695.637	1468.25
C9H6orf70	146.805	154.123	98.7604	78.0926	53.6609	54.8734	89.0359
LOC100296812	20.1383	21.5478	19.2927	18.3538	19.9924	17.8102	19.8349
TDRD9	352.455	566.45	362.468	261.198	71.1245	138.339	196.685
BRWD1	216.827	256.889	167.91	124.205	59.3532	52.5643	142.387
LINGO2	1027.84	1261.37	1074.62	1169.98	83.7976	34.9701	33.7563
LOC100847215	24.4258	25.5606	21.2594	21.5167	20.6913	23.4814	19.5928
ANKRD31	16.9633	18.7914	17.7456	17.2165	16.5706	16.4013	16.9127
ELOVL4	4782.49	5044.93	4394.02	4376.14	337.912	89.118	352.467
SPRYD7	653.607	753.516	666.785	567.732	390.183	335.521	293.027
ANKIB1 /// LOC785787	687.904	1126.48	865.305	1089.95	385.055	359.335	364.955
SCLT1	2459.37	3061.55	2572.33	2787.9	200.321	521.834	464.295
LOC100849746 /// PTDSS1	548.527	655.393	517.513	575.463	135.894	449.373	398.242
APCS	33.1411	34.5874	31.7221	31.5709	31.0947	31.7459	30.1926
LOC100849450 /// ZNRD1	987.579	1669.9	987.144	1000.88	1446.01	671.494	756.784
CDO1	11.8065	12.9168	10.435	11.7151	11.5042	11.3023	12.5616
CHMP4B /// LOC100847703	14.508	15.9762	14.5284	15.0717	12.9924	13.359	13.6141
PSMD5	3923.6	3988.5	3422.6	2864.1	596.793	708.101	551.366
TCAIM	83.5275	89.4136	52.1795	63.7327	37.7921	44.4496	38.4894
NSUN7	229.473	306.801	249.338	238.869	39.1124	21.5053	17.5772
NTN5	52.9935	56.4386	49.8901	43.5217	52.0028	56.3888	52.6465
RBM6	4456.38	5876.32	4881.48	4213.13	2040.63	1301.63	1655.48
NCAPG	4815.52	5195.96	2615.93	2160.44	855.663	937.29	848.689
IFITM10	59.3541	61.3744	51.945	55.6809	51.3993	58.5011	47.1237
FAM104A	6308.88	7384.37	7140.91	7246.81	4836.69	1719.69	1149.01
MPG	1717.43	1751.1	788.542	742.267	238.872	938.621	1101.78
HPS4	73.1753	80.172	63.9444	74.8134	77.4695	67.1115	65.5615
MGC137211	11.3543	11.5369	10.4243	11.2081	11.186	11.4063	10.7745
POU1F1	24.5349	26.4437	24.2351	25.6873	19.5459	19.4024	17.4673
KIF5C	61.7488	62.7291	56.9107	59.2435	60.5511	54.3617	59.0372
MTPAP	1721.56	2325.28	2012.24	1962.95	811.413	624.629	640.784
TBC1D7	688.227	705.405	325.601	312.831	29.5547	43.0522	38.1422
QKI	24.4452	31.1561	30.0838	23.3995	26.7381	18.2459	19.9813
NBAS	12.5671	13.1291	12.5399	12.3999	11.7911	12.7305	12.0982
ALOX12B	77.8498	83.279	61.5537	71.8421	79.8192	75.2188	62.201
PALB2	4243.99	4926.8	3316.94	2588.4	522.926	528.395	500.102
FZD3	49.4538	67.7093	40.2727	39.8014	19.0708	13.8692	16.2569
LAMA2 /// LOC100848461	102.563	122.359	47.2401	45.295	91.5246	22.3964	18.7206
ACAD11	620.902	742.708	555.157	552.119	118.029	104.718	122.874
C10H14orf119	5286.66	5786.77	5556.02	5235.29	4733.5	3460.72	1966.53
LOC100297336	24.1829	25.8613	22.7351	24.8565	23.8343	25.0105	24.2643
DGKB	277.167	345.202	232.992	275.785	26.5035	12.6345	11.213
RADIL	2421.44	2463.35	1061.46	1016.08	341.042	145.846	200.901
LOC539734	149.74	200.406	178.957	130.661	123.208	98.2962	173.383
SOS2	11.0322	12.2725	12.1409	12.1296	11.632	11.3257	10.9097
PAN3	3140.2	3367.8	2228.49	2001.36	1663.95	2387.64	2958.91
TRMT12	486.683	527.53	416.078	503.679	292.183	448.654	346.429
CUX1 /// LOC100848036	10.9688	11.8178	11.594	11.5977	10.1106	10.4359	10.8255
LOC100140857	349.321	425.428	352.301	370.75	292.663	194.017	145.002
PTPRB	319.835	416.197	205.562	242.226	48.8412	48.1709	32.2346
CDC42SE2	5241.8	6008.59	4569.31	5226.49	501.044	502.779	837.3
DDX55	472.306	514.617	397.117	409.686	284.605	129.671	143.993
ADCY2	615.781	906.046	528.84	582.156	157.741	194.412	69.926
GTPBP1	332.624	418.266	292.824	321.636	89.6685	65.0124	64.4311
TTC17	942.825	1171.68	807.709	696.327	86.2934	408.797	654.948
CDK16	122.858	130.846	114.003	120.168	101.175	100.074	95.5681
LAG3	42.8298	44.4642	43.8233	41.3849	41.6547	44.1974	37.4872
MED14	1095.32	1150.25	689.519	546.376	299.366	98.3091	75.7734
TOR1A	164.961	172.805	171.727	148.914	76.7685	61.7351	89.3986
LOC785805	20.1866	24.0437	16.1285	19.771	12.9068	14.7308	13.8873
KHDRBS1	17.5226	18.7059	15.1238	15.8211	14.5958	15.1476	15.8343
F13A1	24.7299	25.3212	24.9915	24.5248	23.6947	22.984	21.4336
BICC1	3471.24	3558.28	2635.69	2529.87	132.392	104.471	78.2654
APOC2	29.1975	29.7955	23.7054	26.8292	22.6279	23.4893	22.9017
LOC787940 /// TRPC4AP	28.35	29.7482	26.1115	22.4297	27.6422	28.8673	26.3147
YTHDF1	1686.68	2230.95	2146	2087.46	308.127	567.897	522.26
LOC100849042	1163.61	1258.3	913.375	1112.48	278.39	123.732	137.196
NIPBL	1213.91	2252.53	2007.3	1761.72	1602.91	523.149	670.673
MAB21L1	864.837	1249.72	1188.72	1237	40.0578	15.626	17.4384
ZDHHC7	1852.81	1900.21	674.727	688.037	1492.57	1388.99	1294.63
MAEA	699.549	1104.17	767.094	713.11	656.224	328.102	360.047
CRTC3	261.617	506.783	407.668	438.051	86.0962	129.505	95.5953
AQP9	11.7484	12.3949	11.4136	11.0154	11.981	12.2263	11.5752
SPG11	11.7951	12.5138	11.4572	11.8609	11.6576	12.3217	12.3348
PRMT1	33.2206	33.7475	28.8267	30.6294	32.4557	32.3553	30.7886
EVI2B	22.044	22.1566	20.4847	21.5606	18.4996	19.2753	20.8539
PTPN5	1294.17	1428.18	669.462	475.251	70.573	101.936	578.341
ANKRD28	629.787	754.69	333.328	402.567	426.094	197.579	178.637
BAALC	22.5066	23.1541	20.2154	22.297	21.3077	19.6149	20.2187
TFB2M	1439.23	1524.14	816.425	932.249	1203.65	926.231	682.178
PLG	42.1912	45.1561	42.5343	39.6559	33.0372	29.2867	27.5046
ACTR10	904.5	1074.08	657.037	673.351	858.714	393.877	398.999
CCDC114	108.753	121.47	103.75	117.797	108.24	109.022	96.2137
WDR24	142.914	153.354	138.707	137.928	131.952	146.299	122.012
LOC507049	19.0447	20.0249	17.8878	17.8741	18.6332	19.21	18.0892
LOC100335626 /// LOC100335899 /// LOC100850120 /// LOC100851396 /// LOC784125	31.8339	35.5093	30.1297	30.698	31.0896	33.8177	27.0471
WDR47	1357.07	2006.36	1719.09	1675.99	404.806	134.648	144.606
ASPM	21.6354	25.8411	23.0395	22.3919	24.1911	20.6961	19.7378
TMEM242	3818.57	4040.69	3241.37	2248.7	258.134	266.248	384.839
WDR19	6361.31	6423.28	3622.58	2629.16	335.328	289.902	404.077
LOC100848773	1697.02	2240.91	1692.75	1922.35	452.875	453.408	1084.83
ANAPC15	970.45	1101.43	706.223	659.742	87.7045	93.6988	68.3996
ERCC3	2084.45	2133.65	1653.38	1835	678.913	512.372	358.396
C21H15orf63	3072.93	3170.15	2185.12	2207.64	1200.21	1321.43	1339.69
WDR61	3620.17	4460.87	4453.9	4060.8	2955.5	3372.78	2752.97
RABGAP1	3737.79	4047.95	2776.38	2822.99	489.466	276.746	232.519
MRPL20	6356.15	7267.51	6797.63	6988.1	4079.82	2879.65	2212.48
LOC100849059	16.4413	17.4095	15.8917	15.492	14.9121	13.4536	13.3148
SIDT2	1224.91	1337.76	1278.6	1294.98	803.348	916.4	666.256
VSNL1	30.2448	30.9931	25.2378	26.8621	30.0191	25.9169	27.1861
EML3	57.4335	65.935	54.4574	61.4477	53.864	51.4189	51.7375
EIF2AK1	541.691	642.579	366.698	346.546	156.677	144.097	111.893
HMGXB3	1641.07	2782.37	1946.55	1556.66	1086.97	439.589	354.057
FAAH	78.8118	78.8724	76.8255	70.1141	64.6933	60.3049	78.5061
PCIF1	43.1286	58.4115	50.0996	50.5512	40.6779	34.051	35.7153
YAF2	2145.63	2227.5	1552.34	1844.65	398.263	150.651	115.382
GNAI3	2148.46	2210.18	1589.68	1184.45	718.677	1202.62	1995.39
HBS1L	786.766	879.258	524.147	490.927	617.149	243.635	168.972
NFKBIB	575.542	891.332	722.842	682.441	731.165	272.724	221.537
SLC15A4	4163.27	4166.55	1983.97	1881.27	3688.14	1890.39	2497.09
FTSJD2	1653.87	1939.85	1548.98	1688.88	283.42	383.138	352.893
TMPRSS15	11.3818	12.0551	11.227	11.3092	11.8762	11.0633	11.5263
RPIA	861.054	1139.95	907.349	874.536	428.927	341.279	178.225
FAM117A	267.306	358.067	272.705	320.799	73.458	78.6911	47.1615
GRAMD4	19.8483	22.2957	21.8066	20.9564	22.0264	19.4759	20.1277
HOOK2	1238.84	1307.93	592.399	631.978	82.9753	175.732	329.52
MYD88	1356.05	1452.89	659.215	574.555	159.5	208.636	204.475
CHN2	250.074	455.729	287.755	278.231	286.71	53.4614	61.7736
FAM21A	2665.35	2877.58	2518.9	2574.75	596.552	1800.77	2249.92
FDX1L	1829.77	2380.32	2170.52	2131.1	444.831	598.611	380.213
IKZF3	49.6736	57.5339	56.4745	39.5689	38.2199	28.4677	31.9639
PIM2	158.383	179.695	164.734	136.498	99.3055	167.787	142.425
CSK	413.598	486.85	481	420.851	223.897	303.151	312.352
PGAM5	4327.59	4598.81	3771.39	4089.82	776.998	865.591	882.921
PKD2	13.2624	15.2838	14.3582	12.7718	13.2563	13.3073	12.1519
ARHGEF15	39.3738	39.4755	37.0498	37.4572	39.4199	39.2958	36.3509
ANKRD6	174.509	185.619	163.095	141.728	23.2744	24.2342	32.0396
GTF3C2	2602.93	3703.22	3097.25	3298.75	1682.51	1090.93	904.354
RBM45	1374.97	1401.66	736.808	881.077	689.873	1089.24	1272.97
SRPK1	2431.65	2845.69	2372.36	2266.97	797.001	606.312	481.186
MED4	3806.44	4051.48	3902.31	3544.82	717.952	775.397	616.415
GNPDA2	1982.39	2084.98	1919.78	1877.32	203.924	109.156	67.6452
MYSM1	370.859	408.797	353.558	297.704	395.622	180.515	169.098
OOEP	7784.48	8957.23	8079.6	5803.93	868.546	241.697	559.23
TNFSF10	17.5176	17.9403	16.6156	14.4914	17.3966	17.3695	15.0864
LOC100848583	24.6919	26.8179	23.6953	23.3001	25.2085	22.4014	23.5516
CTDSPL	140.605	219.491	206.03	200.346	29.3197	124.682	124.061
ADD3	4480.41	6325.32	5985.73	6314.93	1042.05	1716.21	1498.03
AMFR	3751.52	4182.02	2022.5	1725.58	177.619	726.894	623.562
CIR1	2273.15	3886.82	3206.81	3059.59	2298.04	1769.38	1311.76
RTCA	1361.72	1531.45	742.249	577.463	109.923	261.877	277.622
LOC100335847 /// PRM1	25.7099	28.6075	23.4915	20.9967	27.2494	27.0299	24.1169
H1F0	30.0903	45.492	35.5076	35.1888	16.1373	15.5875	15.0596
PPIP5K1	124.62	148.471	116.654	121.446	125.278	140.936	128.024
IQGAP2	6872.91	6934.54	3473.24	3118.34	156.421	2529.34	3062.18
TMEM163	5590.48	6527.55	5721.39	5847.81	482.192	30.5898	39.4695
CLUAP1	7266.16	7312.77	5500.31	5511.02	883.1	333.819	330.82
HLF	870.612	885.51	731.597	650.784	295.878	159.026	126.843
DHX57	517.192	588.301	339.353	372.521	36.3111	198.986	273.377
PLK3	1077.31	1130.85	635.908	519.351	256.741	94.5583	82.7198
TCF7	1178.78	1261.06	1130.36	1132.02	128.947	59.8417	101.158
CCDC111	4626.98	4754.8	3057.21	2781.4	106.929	175.513	137.972
DRAP1	1274.63	1323.88	844.926	1020.85	296.403	292.786	190.946
GFAP	24.4795	26.764	23.7728	22.9362	23.1873	21.9674	18.5473
RNF219	999.589	1031.06	695.303	844.354	370.801	154.821	250.629
FAM166B	32.8131	35.3643	28.9256	29.992	30.0906	32.5791	28.7173
SYPL1	5373.01	5483.47	5151.57	5244.28	1687.69	2307.47	2817.69
MGST2	2872.95	3154.99	2686.23	2659.91	322.717	113.153	437.739
CXHXorf56	4752.11	5151.61	4980.32	4763.63	2136.1	2177.77	1722.7
KIAA0922 /// LOC100851150	3416.4	4176.76	2789.5	2550.48	138.545	127.764	193.198
WRB	5467.84	7182.39	4758.42	4817.89	3049.78	1085.94	1025.84
GAR1	3944.25	3998.55	2607.46	3264.32	2301.91	2786.08	3075.39
MINK1	55.8677	73.3677	69.49	60.3263	41.2842	48.3846	51.6431
ZNF7	507.572	634.998	453.625	454.012	206.894	143.448	149.477
FURIN	165.125	183.336	126.811	124.78	95.3179	88.9039	99.1891
ANKS6	33.81	48.0605	41.4874	40.8703	35.9404	34.5441	35.6431
SCAF1	121.15	158.67	101.688	109.078	75.9849	68.7766	58.2519
EIF2AK4	36.5608	42.45	28.1277	28.4896	14.6776	18.6685	14.2268
ATG3	1928.92	2180.06	1565.81	1609.45	2093.8	979.721	595.649
MRPL43	855.682	1117.77	903.447	781.959	234.876	1033.14	767.932
TNMD	19.0093	21.4001	18.8765	19.2216	20.6779	20.4457	19.6225
DPH5	35.0431	44.446	43.0254	39.9022	18.1833	23.7581	21.336
SYVN1	1230.52	1341.32	543.779	502.648	906.248	441.951	492.394
MRPS10	4682.59	5006.87	4584.96	4865.51	2866.24	3047.52	2306.23
C19H17orf56	44.6662	49.2218	43.6256	45.0509	41.6702	36.1627	40.5848
CLASRP	30.7404	31.7996	26.3186	28.4029	24.3955	20.0952	21.4723
CRNKL1	90.1972	93.7559	79.355	86.7261	55.2447	39.7567	40.5697
CDC42SE1	1335.42	1415.64	948.327	1033.78	965.37	845.446	1204.21
CPSF4	2196.05	2533.78	1659.23	1793.06	723.38	358.584	317.683
PTGS1	69.3909	74.9231	50.1565	50.5055	36.2296	26.9052	32.3918
ANGPTL2	25.2965	26.7207	24.9455	21.5322	24.1896	23.1185	21.3461
ABCB7	92.0126	117.29	99.0831	70.467	34.8133	49.8597	64.1531
WDR44	87.4356	155.203	147.867	104.836	61.3644	40.3106	32.3456
AXIN1	1076.62	1471.1	1113.61	1136.44	647.758	1246.4	1204.8
TMEM120B	2140.09	2617.45	1576.6	1542.03	598.958	344.973	389.55
FBXL4	3131.45	4342.23	3716.04	3614.22	297.693	34.4041	37.8424
IPCEF1	25.8214	27.558	24.7252	25.2487	19.6172	21.265	18.6885
FDFT1	870.734	1076.66	442.27	406.45	358.938	249.205	492.456
NFIB	55.0073	66.1308	62.586	55.8086	26.3044	30.3444	31.2984
SALL2	975.676	1419.07	1099.05	1076.98	81.7551	115.509	276.345
PTPN21	1420.96	1449.56	919.878	978.776	559.929	1234.98	913.687
PKIG	178.054	186.362	109.167	118.706	60.9509	38.4936	31.5475
AP1S2	3529.82	3698.15	2504.68	2062.96	1041.02	168.899	364.613
PCMTD1	2119.87	2123.26	1135.4	1378.88	348.127	465.271	625.818
C8H9orf64	1470.67	1618.54	1187.73	1318.99	117.82	370.597	160.243
WDR26	6242.34	7569.55	6848.88	6814.65	2055.99	1172.77	1043.75
IQGAP1	803.58	1036.06	793.767	644.749	171.633	109.351	149.837
SCAF8	1156.75	1462.27	1127.17	1123.18	583.34	165.994	152.386
PFDN4	17.7105	17.8399	16.5634	15.8298	13.87	15.3572	14.0188
UBA1	4188.24	6049	3214.31	2404.5	2791.92	3604.39	3861.09
NRSN1	36.7024	38.2681	35.0184	37.4635	36.1949	30.9934	28.9682
COBLL1	424.065	426.451	410.973	273.177	18.4187	78.9415	99.4814
AFAP1L2	2690.27	3171.43	2463.9	2215.28	288.843	265.044	317.135
LRRC2	17.2009	17.2322	15.2629	14.5723	16.5762	16.589	15.6357
ENY2	3576.51	3630.44	3161.41	3461.78	1321.43	1343.75	848.84
FBF1	131.787	177.386	166.23	165.872	75.5286	64.3709	137.079
TMEM185A	1774.15	2061.86	1669.92	1879.65	573.868	196.739	162.718
NSMAF	2183.03	3239.68	2639.29	2708.65	325.017	279.88	367.304
ZSWIM8	544.813	1236.68	1164.45	700.352	86.82	115.025	120.386
RWDD3	202.881	205.766	117.495	86.6775	54.6575	89.5359	64.3432
IQCC	31.8969	40.1375	34.1049	38.3316	36.2582	29.2197	25.7228
PUM2	2079.92	2729.91	2071.17	1811.99	1387.92	1668.27	1378.29
GMCL1	3094.51	3510.65	2700.71	2935.66	274.727	241.661	274.093
C18H16orf74	2440.79	2583.04	1664.37	1924.74	584.968	1234.19	1273.84
SPEG	133.284	143.992	104.536	107.532	82.7388	115.873	76.8672
COPB1	2850.06	3019.95	2722.14	2259.36	1627.59	1030.93	852.213
KLHL5	787.844	958.797	573.531	530.759	22.2689	22.7361	73.6762
BTBD10	6253.09	7110.1	5358.77	6339.75	3721.2	618.971	414.816
PCMT1	2703.14	2995.95	2817.22	2717.92	393.447	753.646	911.453
CSRP2	15223.5	16388.9	14475.7	15447.8	3433.51	14109.7	15503.9
SNX13	585.239	585.641	438.713	462.085	85.3188	70.7254	66.6774
LRRC57 /// LRRC57	3196.55	3682.32	3130.66	3195.93	3100.53	932.716	814.96
TLN1	66.1662	69.9992	60.3714	64.1038	54.7504	57.7336	48.204
GFM2 /// LOC100850514	3217.69	3381.39	2266.83	1648.77	876.968	584.742	558.444
CRK	4139.93	4982.02	4355.94	4596.39	1187.46	1408.41	1119.33
CA8	141.619	175.903	137.784	154.232	74.1394	15.1191	20.5166
HMGCS1	334.701	401.362	185.944	142.577	21.9271	24.2542	48.2061
POP7	1933.92	2695.59	2549.26	2097.44	1866.32	1765.44	1500.3
CA2	1870.79	2221.03	1696.02	1352.94	172.957	18.7172	37.7769
CYLC2	10.6884	11.1682	9.97702	11.1111	10.8627	11.0825	10.3874
ARCN1	3111.77	3441.91	1950.99	2006.17	1284.93	1994.07	1633.32
TRAFD1	4629.24	4763.23	2265.2	2373.21	1723.03	1183	1041.38
PFN1	344.593	388.791	352.215	336.319	119.851	368.895	263.972
FDPS	2835.75	3395.69	3291.29	2815.52	457.504	780.107	1510.8
STK25	239.626	261.136	208.77	230.023	152.83	192.562	204.971
LOC526200	754.247	985.648	826.009	623.015	84.1065	41.8744	45.3462
CIB2 /// LOC100337259	172.45	215.694	176.181	145.562	99.2165	103.006	195.409
RAMP1	108.955	109.615	88.8029	103.303	97.2266	82.6027	72.4171
TNK2	3584.45	3832.1	2748.51	2936.2	599.771	560.675	705.044
EEF1A1 /// LOC100848359	12.6262	13.3581	12.6004	12.6039	13.0948	12.8436	12.8432
SIN3A	668.709	894.115	833.909	623.209	263.747	42.1305	46.5419
UGGT2	661.042	695.356	188.063	210.039	122.465	26.1646	23.2173
BIRC5	2883.55	3256.33	2295.74	2584.21	3120.56	2309.22	1852.55
DENND3	1302.25	2325.46	2304.42	2323.66	208.765	282.608	697.746
HADH	3122.65	3275.46	2306.8	2437.61	528.283	524.735	544.887
SOS1	254.566	258.01	146.477	128.497	118.549	120.413	143.568
DDX50	2872.27	3182.45	2331.44	2264.7	1498.43	895.553	922.415
ASF1B	10686.9	10770.7	7911.62	8013.87	4465.73	688.703	576.4
ROBO1	300.498	482.864	444.022	466.452	65.6608	43.9799	36.0414
NAA35	3280.18	4072.62	2820.99	3110.77	1390.78	527.657	501.035
ACSS3	52.4906	73.9301	61.8533	67.857	35.8282	35.4908	68.5902
SDE2	5757.55	7096.39	6015.25	6302.4	4735.55	1449.04	1590.63
LOC533597	27.1024	28.3361	21.9272	24.2807	24.0812	23.0714	19.2601
ATRX	617.479	757.063	598.04	490.403	565.028	294.398	599.975
PGAP2	520.236	527.151	361.013	374.517	220.569	421.292	266.281
KIAA0564	187.787	249.33	127.668	105.211	63.345	54.9417	54.6313
C8H9orf152	53.0838	56.569	52.4083	52.9983	46.7648	50.4476	51.9024
ANGPTL3	10.5923	11.3057	10.0784	10.976	10.6505	11.1323	10.9635
MFSD6	1623.06	1732.32	1314.59	1098.97	45.5174	27.3115	32.5316
HSPB11	2436.47	2491.74	1754.35	1582.24	184.382	67.3933	131.51
SMG8	1577.52	1737.76	1450.44	1365.7	1648.23	433.126	395.376
PIF1	770.225	1454.87	795.577	599.637	715.485	322.812	421.515
LOC528040	31.4645	34.0855	27.4855	30.4938	31.9817	32.9059	30.8044
CLDN1	49.7445	123.98	105.198	97.5428	29.3207	29.2527	40.8822
XKR8	156.371	176.639	154.519	139.734	158.597	164.382	164.738
ESF1	418.564	553.685	375.089	319.271	261.683	104.311	107.634
LOC788499 /// MTSS1	634.219	821.869	630.561	580.872	93.875	71.7251	52.1573
BBS9	332.755	423.287	257.93	206.332	69.373	56.5218	81.8234
UTP18	3808.64	4028.61	3178.93	3188.68	1647.34	1133.41	534.636
CABP2	69.3273	69.5029	55.0505	58.4997	53.1896	65.351	64.9513
TMEM130	46.8737	51.7809	44.5309	47.9986	50.7647	46.2092	40.4877
TRIM37	379.739	440.779	345.758	378.62	142.145	136.807	97.7924
PLEKHM1	215.338	256.282	230.254	198.255	94.8312	114.006	103.067
POLR2H	5416.55	6314.45	4782.01	4765.2	2407.33	4489.28	4491.06
LOC100848252	81.7136	88.5688	54.7277	39.9142	52.6984	33.0982	29.7247
SULT4A1	266.588	266.935	190.35	221.202	112.658	99.7215	97.3393
CD1D	26.0673	27.5995	23.7548	24.7571	21.5357	20.164	21.5764
KIAA1468	246.109	257.891	110.517	138.675	112.431	81.4258	99.2134
CACNG4	28.8537	30.7676	25.0727	26.48	27.9529	23.8069	22.6093
RBM28	143.753	237.41	175.76	170.681	167.243	104.879	97.5219
ARHGDIA	23.0155	39.4251	37.9958	38.1856	29.7642	23.6711	24.4867
INSIG1	2376.49	2684.72	2269.89	2187.06	132.314	36.6445	266.029
AZU1	86.785	105.279	65.9773	86.2133	32.4043	39.034	37.1165
NSMCE2	1412.41	1505.26	811.175	625.428	425.135	1241.2	1447.43
LOC534434	177.89	196.181	159.283	152.965	179.352	187.804	160.672
PRRC2B	19.1557	21.4898	18.8714	19.968	18.4854	17.9733	19.535
ADRBK2	393.637	458.222	358.265	361.625	93.0774	21.6341	29.1894
CD58	1516.93	1939.53	1677.54	1582.79	100.872	379.071	296.976
MST1R	120.434	121.618	109.665	112.08	77.2281	94.5187	75.8581
VIL1	26.1285	27.9014	24.3533	26.7599	22.3207	25.6589	23.6498
LPAR5	83.8909	90.4713	73.0656	84.6698	76.9469	82.8378	81.0858
CPNE6	65.4486	76.1556	61.9691	63.7824	66.3644	45.43	41.7605
LOC100850228 /// LOC505828	1568.36	1664.42	887.216	886.18	647.865	577.911	535.869
MSH5	1425.78	1874.21	950.297	823.408	182.677	77.6252	105.938
FHOD3	316.228	337.268	120.413	97.8189	37.2981	41.7396	79.6689
WC1.3	87.0782	90.2996	80.6455	85.2239	81.1451	81.202	88.2279
ABHD10	2867.32	2925.58	2153.39	2458.58	1088.23	386.598	369.915
PRR3	49.3162	54.5366	46.5683	52.9406	53.6453	46.2629	47.1494
DOCK7	710.687	730.393	290.997	256.658	59.4105	113.696	130.947
ACTL6A	2430.45	2810.75	2357.79	2520.62	1890.3	2235.18	1621.06
FRRS1	334.409	374.071	255.17	190.616	17.0208	32.9567	91.5539
BTN3A3	47.4778	72.6437	52.9093	48.8482	34.947	28.1201	24.2461
DYNC2H1	124.652	151.64	87.0919	54.3349	25.6754	97.3526	128.294
LOC100848019	319.266	347.074	173.225	175.041	63.7734	221.242	251.045
LPXN	17.5174	17.7728	16.9134	16.2465	16.3397	16.2605	16.0088
USP46	3108.36	3824.58	2712.35	2881.78	367.618	336.547	270.732
RHOQ	140.548	155.003	104.421	119.873	48.9993	77.3687	112.448
PIGF	1606.65	2374.3	1579.5	1659.9	201.86	295.97	351.864
SLC20A1	1600.46	1898.36	1621.64	1542.13	712.322	1127.66	1424.13
ALPK1	22.6384	23.1675	21.2093	20.11	22.8557	20.8253	21.4487
ORC2	378.093	407.109	232.445	192.379	42.1255	34.7038	56.5547
XRCC1	333.878	342.244	164.149	171.448	34.746	60.1455	123.285
ZNF592	236.407	374.277	312.451	310.113	257.743	106.373	111.95
LOC789374	182.422	210.101	96.9467	112.881	86.9649	78.7273	53.944
LOC100847172	22.6927	26.3398	23.8892	20.5091	22.868	19.4553	26.2772
RBPMS2	237.612	345.274	268.88	285.2	107.602	143.554	117.111
CHRNA3	947.21	961.164	624.869	635.046	68.6701	39.8891	37.1949
TAMM41	3296.07	3688.62	2245.92	2676.86	274.187	546.446	362.753
MEGF11	89.8877	91.5123	91.2188	78.7985	83.4809	73.7215	81.6396
RAB40B	30.3407	33.3351	31.2071	27.7446	24.1121	17.7522	14.122
ITGA2B	21.0403	22.5647	21.0946	19.5248	20.353	19.7479	20.7589
AP4B1	104.456	124.421	89.9129	90.2512	93.5352	78.3416	66.785
KIAA1549	22.8043	27.0123	22.4276	21.5692	23.3268	24.7103	22.6244
APIP	1608.41	2195.6	914.92	942.512	313.146	727.615	766.085
OBSL1	65.2258	69.1508	57.2471	61.2698	61.5903	59.1538	58.7061
CETN2	8794.15	9076.27	6931.51	7565.03	4877.2	1097.93	503.24
ABHD17C	1922.54	2044.64	628.381	381.217	777.793	388.091	554.212
BUB1B /// LOC100851213	3608.3	4368.89	3014.89	2735.29	1061.6	1085.06	756.422
HIPK2	110.415	144.125	98.8315	140.455	51.009	43.0217	46.1376
LOC786948 /// TPSB1	29.0566	32.0572	28.4496	31.8178	30.8583	28.4338	30.2748
TTC18	83.2182	99.2657	80.3417	69.5399	50.7334	41.6218	33.0683
FRMPD1	48.8623	57.0586	39.6994	31.5658	38.3773	41.8922	32.1372
ADAM17	16.1357	17.6374	15.5498	14.9864	16.6722	16.311	14.4049
THOC7	4797.08	4975.95	3441.78	3877.66	905.373	1326.54	1386.64
ZBTB16	295.668	460.429	376.353	442.801	74.3213	27.1693	27.9836
EDC4	786.253	846.762	484.563	460.038	536.807	514.151	619.142
CRHR2	32.5454	32.6345	29.5729	29.6266	28.9143	31.8947	30.5216
FAM64A	188.729	190.026	149.735	144.968	47.9401	24.9128	61.3483
LLGL2	13.6253	13.8682	13.0368	12.8779	13.1081	12.0129	11.4299
PNPLA6	21.0199	21.7182	17.1872	20.1594	21.4696	18.4201	16.2015
CDKN2AIPNL	215.566	226.798	218.608	208.206	43.0125	108.277	95.6509
CASP8AP2	363.828	399.059	295.615	233.26	143.811	54.7222	69.5566
LOC781493	15.6484	17.0682	15.3203	16.2284	16.8376	14.9483	14.9172
NTRK3	39.7091	44.0116	39.0275	39.0369	41.8114	40.2873	38.8246
LPCAT2	222.02	254.261	155.582	141.535	61.8088	36.9342	37.6355
SEMA6B	223.733	224.267	201.313	222.339	216.087	196.44	194.925
ZNF341	227.181	279.831	208.455	187.981	61.1799	77.7644	71.9593
GDPD1	154.325	170.42	165.427	158.897	159.717	23.5943	128.092
WASF1	1369.17	1426.65	1233.75	1390.84	336.222	168.581	117.593
DYNLT1	3220.56	4145.32	3996.61	3807.03	2594.91	1907.81	1429.59
CRTAM	21.9412	23.6535	22.4114	22.1991	16.6439	15.3063	20.6469
MYH10	33.9757	39.1706	36.3206	36.3721	34.7364	37.2368	35.4302
CAPN10	496.008	502.799	262.604	294.689	229.965	133.965	146.757
GALNT14	44.6661	48.8459	36.9018	42.7089	41.5999	35.4709	35.643
PRDM5	64.0871	64.5033	26.9575	25.0887	11.8035	9.64313	13.2908
ZNF462	513.886	584.062	565.953	560.462	136.255	32.9608	116.387
PRKAA2	215.036	229.412	167.016	161.481	19.7616	14.4553	14.9559
SLMO1	459.234	530.121	441.489	452.336	59.6296	45.5348	39.1907
STAM	500.883	513.912	439.083	304.854	486.977	245.963	264.587
MKI67	53.5033	67.8486	54.5781	65.2911	43.5636	43.5951	41.2913
MTERF	543.417	565.905	432.494	469.041	161.786	274.833	237.797
ALMS1	1264.27	1421.2	1226.04	1084.32	1216.01	299.188	380.266
CCL21	44.969	46.2849	41.9981	43.5647	44.3733	43.2214	42.4277
MUS81	1209.78	1319.55	1168.02	1273.38	795.032	253.377	217.351
KSR1	55.7402	63.1565	57.9009	57.9314	59.2501	59.4056	52.1142
ANKLE2	3765.12	4132	1475.54	969.712	518	1401.59	1569.33
LOC513767 /// LOC781298	127.913	159.82	149.308	104.125	113.698	67.4313	63.7429
CDK2AP1	4670.03	5697.26	4790.58	4805.64	1008.94	1483.07	1128.89
FAM169A	2201.79	2213.79	1600.8	1605.75	1275.37	416.593	471.606
RAP2C	1570.28	1656.64	1047.92	1153.96	113.85	53.2726	162.547
FBXW7	782.169	1125.47	895.7	985.259	409.766	122.115	90.6003
C26H10orf76	710.043	757.331	673.208	654.224	366.679	330.491	270.891
CSNK1G3	6458.68	6520.21	5339.01	6094.41	1408.68	809.664	692.196
TMCO7	153.463	190.508	157.167	164.643	101.573	140.245	125.33
C2CD2L	166.185	177.16	124.281	145.699	148.459	135.948	126.666
LRRC16A	2535.79	3057.23	1741.1	1834.85	62.1137	358.142	316.694
RBM12B	85.2233	98.3248	82.4278	94.103	82.5558	65.3685	62.7859
GFI1B	93.5789	94.8968	82.6931	91.8939	80.8982	80.1881	68.2904
USP20	57.5822	71.5956	52.8186	50.5617	54.9665	48.6927	45.201
TNFSF8	20.7512	20.8093	20.6937	20.0991	19.3178	20.5544	19.4295
RHOB	71.6462	124.486	113.091	97.6029	69.7393	79.7782	66.6312
CHCHD1	266.515	337.3	219.292	200.266	126.679	228.838	230.249
KLHL36	669.439	736.617	694.581	717.694	314.613	141.004	137.448
EPB41L5	2151.67	2591.68	1895.35	2334.54	618.215	264.63	412.767
SSBP2	90.7559	112.512	62.1342	44.2041	61.9728	52.3538	54.7409
ME1	1868.21	2154.98	1757.06	1335.9	17.2615	15.7045	16.5317
SKA3	2388.45	2578.23	1699.71	2098.3	1339.32	621.144	443.383
BUD13	3472.2	3642.79	2898.2	3152.17	1304.82	1009.33	1228.26
PLEKHN1	49.2722	50.8172	39.1542	40.8338	45.1847	48.6618	41.5917
C15H11orf16	4645.81	5427.53	4017.58	3992.24	417.582	46.5268	41.5263
LOC783497 /// PPP1R14C	5431.72	6109.91	4009.42	4575.46	1195.07	249.843	174.005
FKBP7	229.754	283.771	184.382	167.657	25.5144	30.3252	25.8031
FCGBP	121.095	136.389	133.426	128.49	120.483	94.9447	110.55
FAM20A	83.76	90.1152	63.5037	81.2643	85.1633	75.7164	86.2601
LOC510083	889.299	890.464	400.71	344.623	156.483	75.0618	84.4017
MAP3K14	283.164	347.429	232.14	227.236	199.594	146.93	142.327
KIF24	695.519	1262.38	1076.21	1126.8	511.983	153.42	128.144
TMEM180	390.48	483.636	408.026	344.418	290.667	435.078	456.239
POC5	5651.97	6210.15	4989.38	4529.87	1857.87	254.594	236.21
EFTUD1	700.864	939.304	768.454	742.377	556.854	356.287	433.88
STK36	174.287	196.679	177.77	169.929	166.993	95.53	109.547
LOC100140180	2315.2	2461.57	2115.92	2165.65	321.938	137.269	97.3852
PCSK4	60.996	66.4701	54.0125	61.9837	60.3531	57.6746	53.7597
KCNB2	22.5498	24.2454	18.4639	20.3892	22.1202	21.2107	20.2565
GTPBP2	738.49	739.537	485.167	542.083	178	132.391	98.1602
TJP1	6178.45	6421.74	4166.03	3345.49	1677.21	3597.18	4613.59
RAVER2	44.5146	60.6258	43.1469	31.939	23.488	48.3347	42.3022
LETM1	219.724	264.508	226.143	248.877	113.832	202.825	206.654
DCK	1551.31	1582.48	1137.12	1174.1	167.744	651.544	275.998
STRN3	1020.79	1063.65	809.741	535.882	416.649	219.069	166.768
XRCC4	795.641	864.884	490.188	461.782	16.6409	36.0738	29.6547
CCDC181	7350.8	10607.3	9914.99	8789.41	502.157	42.8153	34.93
LOC100848402	5721.7	5748.51	4078.14	3877.35	65.1602	26.6976	27.9666
SREK1IP1	2705.52	3542.35	2723.55	2443.4	967.932	222.048	536.969
MKLN1	2588.84	2897.47	2122.04	2015.09	581.41	621.207	435.875
PIM1	1219.94	1333.12	644.331	359.288	1080.11	194.874	225.663
MAGI1	92.1822	166.487	160.456	127.321	44.1795	40.265	42.7554
CDCA8	9535.15	9945.31	8817.51	9368.8	7283.68	1997.89	1652.25
TMEM150A	4340.45	4679.16	3095.64	3311.3	434.542	306.901	720.955
TMEM52	254.057	321.33	260.184	221.567	77.3436	98.7207	248.905
UHRF1	7847.02	8834.43	6195	6502.06	547.241	66.304	66.8971
NXPH3	142.707	146.038	124.087	125.093	135.2	136.277	132.991
RIMS1	136.019	137.354	77.2355	65.6634	47.3036	56.7597	50.3268
SLC4A9	290.58	330.247	112.86	124.08	51.5502	53.8088	48.1235
TREML2	37.6687	38.8784	31.237	33.2479	32.4048	28.1514	27.2305
C13H20orf112	83.4583	83.9636	79.852	78.2673	61.5163	73.6017	79.7363
ZMYND12	13.972	14.3826	13.1221	14.0429	13.866	13.6604	14.0124
PPP1R3F	163.172	174.158	146.717	148.988	121.184	107.447	106.199
BEST1	20.434	21.2145	17.1267	18.3452	21.1609	17.985	19.2017
GCK	70.8034	75.1368	64.213	72.0493	62.2226	58.3489	63.8468
NRIP3	1215.02	1307.88	792.823	649.89	69.1345	26.8155	31.5403
SLC6A6	36.8434	38.9499	32.9714	34.2001	34.9345	33.2204	32.5817
TRIM3	73.3461	93.0497	70.8953	92.9647	53.5416	51.2817	43.839
FMNL2	12338.3	12787.2	10765.3	11756.8	675.9	1090.29	1464.81
TRIM36	103.785	130.322	108.511	89.1812	36.9783	12.5198	15.024
BARX2	169.266	191.857	156.722	160.723	92.4612	78.3	65.9525
SEZ6	581.299	741.334	516.607	487.245	72.1744	25.6157	21.4223
TDRKH	1444.97	2036.97	1352.61	1301.4	95.4927	78.5277	80.2595
IDO1	11.2687	11.3985	11.3696	11.0283	10.303	11.1192	10.828
ALS2	454.589	600.285	426.419	388.218	160.375	581.145	458.822
CA9	1853.75	1867.18	1247.87	960.332	68.8004	88.2545	69.8739
SLAIN1	4311.06	4754.81	2665.68	2534.78	1281.79	365.445	498.493
CNKSR1 /// LOC783017	316.343	348.423	269.146	281.198	103.67	158.266	189.969
EFS	47.2654	56.8299	46.2324	51.5194	40.8819	38.3016	56.7762
ZFYVE19	348.954	455.108	324.48	300.465	252.649	300.016	288.567
KIF21B	44.3514	46.0189	45.1447	44.172	40.7517	44.3629	44.9047
NPHP4	25.1949	27.122	21.0515	21.0875	24.8594	24.0298	21.0384
EBF1	25.9299	31.4435	29.5123	24.1466	21.5848	21.7871	18.9501
FYTTD1	15.9976	21.2246	20.3603	18.5799	20.0963	15.1256	15.4825
CR2	47.4533	50.018	45.6003	44.1288	49.1689	39.0975	42.5393
HTR2B	24.4956	28.0787	24.4435	27.219	25.4186	25.2876	25.6831
HTR1F	19.8021	19.8064	16.8519	17.4506	18.5689	18.5651	19.3946
LOC100300806	16.0912	16.7923	15.0772	15.5092	15.7671	15.2926	15.329
LOC100847843 /// LOC781951 /// TARP	11.4607	12.3408	11.0084	11.6727	11.4214	11.3002	12.135
LOC786297 /// LOC787405	18.6482	19.2682	18.8335	18.1433	17.5546	17.804	16.3173
CNGA2	20.1146	21.8498	18.0348	20.8877	18.0737	19.5597	16.7747
LOC100335559 /// SQSTM1	80.7585	86.6754	75.0929	69.7028	77.4697	68.2203	64.4097
CDK18	163.542	171.209	150.426	160.03	132.066	160.972	137.02
LNP1	131.579	141.877	85.0505	71.9902	30.8356	66.1287	37.7225
BTNL2	13.3497	15.1005	12.3835	12.201	12.3299	12.4924	11.836
CXCL13	22.5759	23.8643	22.9999	20.2495	15.4902	15.7967	15.6433
ABHD4	1085.57	1119.32	825.741	861.312	401.733	181.517	117.434
PDK3	2381.66	3029.93	2758.74	3013.8	281.783	640.495	333.705
DPF1	90.1489	93.8284	75.2071	89.0648	53.7017	55.7212	54.4077
TMEM184A	96.0857	99.7215	89.2051	91.362	94.2688	77.1389	72.2999
CFHR3	15.1033	15.2346	14.8198	14.1626	14.3047	13.7218	14.0818
SLC51A	57.7052	58.5397	34.8359	28.3202	21.463	20.7128	21.7973
MRPL13	813.031	823.602	629.438	553.434	172.369	559.218	321.221
GTF3C1	57.1876	57.5098	51.0578	52.7076	54.5374	52.0945	44.7168
CRX	36.3758	37.3891	34.83	35.7749	34.5412	33.9593	33.4511
SLC10A2	28.9888	31.2781	30.7416	26.4667	30.5436	30.8044	27.1149
KRT23	26.1443	27.4863	22.315	20.93	22.0135	24.7957	22.6335
CENPI	173.67	175.385	165.752	131.627	77.2915	47.5336	45.858
CD55	1024	1155.17	802.28	613.465	17.1318	22.3159	71.096
SNRPD3	2448	2699.53	1690.16	1569.94	1593.05	2322.46	1697.02
LOC100848598	34.3098	56.4441	44.2415	40.6641	36.8921	28.3515	24.9698
PAK4	583.982	722.729	516.78	668.81	493.817	330.496	275.023
LOC617396 /// LOC617406 /// LOC618898	87.1792	88.2704	74.4208	86.0576	73.115	75.8248	76.253
CMAS /// LOC100850864	6591.27	6928.17	5728.23	6307.85	356.051	303.34	308.905
BVD1.25	10.1113	11.0297	9.7541	10.5161	10.8796	10.5121	10.1346
LOC407195	369.694	425.285	346.939	391.065	82.785	122.033	79.9709
ART4	20.8126	22.8832	19.9836	20.9486	22.6307	22.2039	21.4308
KCNN4	309.954	351.744	211.728	213.236	79.0785	73.4094	61.6159
SETD9	207.792	225.962	129.322	143.476	118.259	198.471	134.928
PASK	183.992	246.257	153.797	150.549	203.729	109.719	164.736
SLC27A2	69.0159	81.1492	43.5474	40.8241	16.2679	21.7093	23.8738
PAG15	23.5056	23.5442	20.9152	20.8676	21.2683	21.0155	20.9837
KIAA1671	72.872	77.9801	76.5263	66.3966	49.4215	49.3963	56.0311
COMT	29.8933	33.3787	31.1455	29.503	32.5134	25.8557	24.3153
MRE11A	1577.68	1943.8	1641.11	1386.77	709.92	366.826	350.38
HMGN4	1141.83	1222.03	640.635	773.142	555.807	196.483	176.376
WASL	308.108	324.262	252.785	240.184	90.0265	97.6363	241.917
ACOT2	251.003	299.868	196.301	181.629	143.334	59.5008	29.9094
ORAI1	19.1661	19.958	19.7739	18.1357	15.7399	19.645	17.5297
TPX2	13359.9	14203.2	11842.9	11459.9	9806.73	3471.74	2826.54
CASZ1	75.0454	76.127	67.9738	73.9463	56.7675	59.6981	54.0573
PKIB	96.6849	132.776	100.146	128.99	35.5431	29.0239	69.6477
HEPHL1	39.7438	40.783	30.3187	32.3192	28.0679	32.1892	32.1182
MS4A18	20.6272	27.8569	18.2206	20.7872	14.9451	13.6467	13.4318
TAF5	2126.78	2300.65	1472.92	1765.34	1646.15	295.087	157.46
LOC100296105	17.6183	18.1703	17.1873	17.569	16.8854	15.6226	14.2233
COTL1	46.6962	47.3936	31.9905	35.787	36.5101	27.9434	29.3765
ZFPM1	89.8807	93.3772	87.7504	85.3382	73.8955	79.7531	77.5425
DLD	14.2975	14.8819	14.3168	13.8	13.4553	14.4264	12.7119
DDHD1	1152.17	1739.67	732.86	381.113	51.6719	73.0966	58.2299
LOC100336690 /// RAD51AP1	3240.45	3532.81	2884.21	3287.41	2890.42	822.794	456.321
PDGFRB	41.2654	42.8309	37.9359	38.8945	41.856	39.0324	38.2676
C7H19orf77	29.615	29.9671	26.1883	28.443	26.3719	29.1776	25.1201
MGC152301	42.2492	52.7054	46.494	49.6408	24.2621	19.1648	14.5486
CYTL1	15.8764	16.4896	14.4793	15.4983	13.9911	13.9558	13.5962
FAM3B	19.1621	19.5245	18.296	17.4506	18.1021	18.3344	17.9727
LOC788205	25.3972	28.2972	23.2215	22.7827	26.2895	20.0598	21.1627
C10H14orf21	1006.68	1094.95	331.125	310.974	1081.52	636.907	680.513
DHX36	3887.7	4849.53	3765.5	2849.52	3829.66	1525.83	1243.86
DNAL4	557.13	585.837	312.072	319.089	122.282	85.3732	88.7251
LOC100335899 /// LOC100850312	10.7631	10.8201	10.2137	9.51825	10.8093	10.6823	10.0779
LOC100295234 /// LOC100300282 /// LOC100335899 /// LOC100850187 /// LOC100850312 /// LOC100851491 /// LOC509513	15.4337	15.9783	13.0074	14.9637	14.6442	14.6984	14.8007
GMPR2	443.671	523.259	480.744	410.548	240.245	457.129	243.97
TRB@	22.6123	23.7982	19.1139	20.5601	19.4856	20.5784	17.0391
SLC12A1	15.8653	16.7087	15.1595	15.8498	15.2122	16.5539	13.6875
JSP.1	197.979	213.385	196.91	209.599	190.542	167.373	147.969
ACAN	66.0421	80.8285	79.5211	74.3957	45.7259	61.8029	46.6636
COX6B2	373.347	377.646	224.277	224.589	85.8136	109.253	125.367
PDGFRA	70.895	73.1223	65.1536	67.875	54.3547	54.3062	58.3598
C2H2orf47	76.6411	125.639	105.158	96.5276	50.3561	91.6543	52.7385
SOLH	542.972	554.297	259.051	224.955	310.268	123.476	158.109
TRAF3IP2	528.734	772.708	761.722	677.137	98.9897	66.9194	98.6704
C10H15orf23	5833.56	6925.3	6121.76	5701.37	2277.6	1916.57	726.09
THBS3	40.1319	42.9958	39.0941	39.1358	41.206	31.9066	30.3153
MTHFD1	9543.31	10200	5904.07	5047.71	436.748	1121.01	1157
SSNA1	860.71	1150.58	863.769	782.98	543.091	630.986	625.822
TMEM59	1668.9	1710.77	996.868	761.728	998.423	896.08	738.868
TTC5	1511.4	1531.08	886.772	968.226	81.034	130.925	97.0418
CELA2A	25.2257	28.4932	25.2017	25.9898	24.5108	24.9043	24.1286
BRD7	4035.24	4314.39	3199.45	3471.79	1615.31	876.032	728.501
TIPIN	7110.68	7134.27	4882.32	3713.84	2419.89	1775.54	1507.93
CHRDL1	65.1066	76.4144	59.5393	33.7141	26.9746	31.77	32.3464
TIMM21	3051.06	3354.98	1951.72	2065.3	440.881	615.65	660.162
CDK5RAP1	1895.93	2232.03	2083.41	1828.12	2127.68	2007.28	1326.01
SARDH	127.509	134.816	116.741	107.883	117.942	119.072	111.622
LRWD1	46.2652	49.5599	45.2905	47.9137	44.9593	45.7249	41.7924
SEMA4A	144.673	159.775	120.447	147.047	48.1257	55.1668	50.8374
TFDP1	627.12	664.638	359.189	389.056	138.808	422.605	453.403
CCDC127	5099.07	5201.93	2341.37	2510.33	1199.62	979.529	898.904
IARS	2772.77	2974.74	1369.98	1139.81	1056.11	2419.1	2133.14
TBC1D10A	196.142	215.096	164.99	148.636	131.725	129.707	123.462
MANSC1	307.491	347.144	223.326	175.383	26.0846	18.8482	61.8234
S100A7	24.0759	26.4279	22.1337	22.0233	25.9027	22.7211	22.0299
KRT78	33.4973	35.0054	25.8171	31.3737	26.9288	24.5715	26.089
C10H15orf61	1236.4	1411.6	786.135	718.064	556.354	84.739	106.92
C28H10orf35	1390.25	2028.83	649.364	572.489	221.546	756.334	1079.53
FAM101B	1341	1356.48	1053.8	1051.38	82.2261	39.3661	46.5069
CSTF2	1444.29	1520.65	739.398	587.648	261.309	388.079	394.616
MLLT11	6393.94	6657.5	5122.79	4995.68	1324.07	114.891	126.897
LOC100847129	1055.36	1288.01	920.941	805.336	424.538	105.088	95.7559
NPR3	14.5904	15.7066	14.262	15.4996	13.6855	12.9524	13.4219
PSMG1	9309.64	9860.47	8556.89	9102.2	3409.47	4468.38	3635.84
LOC520463	23.5184	24.5862	22.28	23.1221	23.4288	21.4562	22.8994
NEDD4L	2744.89	3431.35	2854.81	3259.55	140.543	475.043	1054.67
BTBD6	961.889	1217.21	678.831	779.048	140.964	161.447	158.759
MRPL38	979.147	1106.85	706.464	576.599	389.964	909.77	644.257
EVA1C	15.7288	15.7988	13.8765	13.7333	15.0366	14.0307	14.4804
CDC2L1	1189.68	1242.17	998.127	1224.67	1138.2	846.189	1033.15
LOC100337329	305.037	321.047	184.724	200.166	166.165	139.972	195.141
CRCP /// LOC782175	3326.82	3950.5	3508.75	3397.7	3168.59	2073.91	1158.79
CCDC3	1072.04	1113.1	1080.61	1109.51	182.713	118.601	111.339
THOC3	3105.86	3239.91	2527.35	2736.32	795.176	937.72	791.201
VDAC1	689.756	767.742	567.09	561.614	55.0029	187.806	97.8463
TBCD	318.889	461.725	356.311	358.262	108.348	178.223	267.764
CRYBB2	51.8277	58.2231	47.7853	51.4545	44.7819	51.1556	52.8931
PISD	1700.7	1859.3	1116.66	826.635	249.783	257.275	270.213
MEGF10	164.878	187.694	154.2	124.452	15.4972	17.0398	12.8273
MTA1	104.547	108.38	100.409	108.168	69.2162	70.5355	58.452
EMD	1245.08	1297.22	1209.07	1135.91	421.444	931.53	1000.83
RNF10	3311.38	3734.09	3034.52	3448.01	976.283	1055.49	1126.68
WDR13	6396.29	7559.97	6742.21	5230.59	787.802	664.643	718.246
CCNB2	5904.77	6270.43	6152.46	5347.57	1623.04	1348.74	741.425
GCG	10.807	11.2	10.4742	10.5759	10.844	10.7084	10.3452
F3 /// LOC100849695	7680.35	8174.23	6827.09	7009.51	308.342	38.1145	187.758
COPS8	1941.19	2196.33	1547.95	1676.24	1257.55	2116.95	1746.08
PIAS1	1537.42	2690.87	2520.59	2638.52	2316.58	540.962	261.332
SDCCAG3	5194.5	5478.49	3771.4	3645.56	893.73	798.757	1176.8
IL4	24.5346	24.818	21.7661	22.261	22.5322	24.5106	22.284
COG8	363.327	400.295	396.831	349.275	225.379	184.278	154.793
ZNF23	269.52	359.217	340.443	246.714	216.779	98.6602	73.7609
MAPRE1	13246.1	13496.5	11924.9	12332	2184.33	2613.32	2630.52
AST1 /// MGC157368	90.543	94.8604	72.7128	81.1889	70.8082	69.4029	54.2569
PARL	13798.4	14134.3	11864.6	11767.2	2106.42	2765.89	2694.16
EPAS1	491.974	634.9	166.32	126.737	83.6614	31.0603	49.2319
AXIN2	752.535	1253.65	863.56	831.852	107.306	429.372	564.619
ADORA1 /// LOC787449	155.714	159.568	139.987	147.579	158.724	154.342	119.649
MYO10	798.136	947.571	806.001	571.227	104.549	103.667	250.884
LOC616324	643.047	723.459	547.55	468.525	190.702	432.054	470.863
LOC751563 /// PRP1	11.3611	11.6335	10.546	11.2461	11.4	11.5433	11.3989
LDB1	107.082	110.832	99.589	107.948	103.099	105.837	104.273
CROT	3625.61	3680.22	2448.14	2244.88	909.346	26.4176	29.232
PCBP1	18325.4	18436	17475.4	17407.9	8034.05	8640.04	8208.14
STAT5A	67.6392	75.035	48.8968	51.3744	44.4895	43.4402	48.5661
PPM1A	7977.07	7992.93	6602.87	7336.27	4648.21	3918	2837.59
TIE1	47.147	58.7188	48.6783	56.645	41.4826	35.0135	33.4757
PPP1R1B	285.166	320.675	268.148	266.342	53.8656	56.4417	30.3575
POMC	453.485	648.014	519.522	417.322	612.78	198.792	344.395
ACACA	43.0162	57.9693	53.9556	57.6358	35.9242	39.3656	30.9693
ITFG2	980.584	1070.21	757.345	766.997	657.233	350.279	330.318
CD247	252.218	273.129	265.554	270.227	82.3227	79.4521	95.0551
MAP3K3	276.284	353.128	331.702	309.894	259.39	255.951	212.333
PRR14	992.087	1305.65	980.582	1083.92	476.076	163.814	199.404
EXOC5	2241.06	2423.85	1692.38	1611.99	474.036	360.782	458.191
CLDN16	20.8303	22.6429	18.5296	18.3438	18.7075	18.5823	17.5141
PHLDB1	151.202	196.164	162.057	164.706	129.251	122.763	79.3417
RILPL2	179.439	183.516	95.2562	100.878	43.9131	46.8788	42.3488
LIF	54.6976	55.8781	54.3623	49.7932	45.6467	49.4202	40.9642
RAF1	6363.27	6399.83	4013.32	4529.6	1385.16	822.169	775.603
MUTYH	209.778	263.382	167.956	190.685	160.374	202.041	187.612
LTBP2	21.3144	23.1749	20.1006	23.1348	20.3028	22.0383	20.1093
UBC	7747.53	7895.58	5310.86	5440.77	5997.91	5628.82	6242.57
SPP2	28.4565	30.0735	26.224	26.9363	25.249	29.0152	27.4159
MTAP /// PRDX3	578.414	597.721	433.045	438.645	496.451	454.635	395.149
PTPN13	718.721	1206.4	1137.45	900.531	570.46	897.212	512.861
CNN3	1932.88	1978.69	1711.17	1713.34	493.297	597.709	210.09
CHCHD7	514.291	670.852	402.138	403.576	103.716	66.0178	70.8454
PRODH2	78.7522	79.9516	65.7409	67.5392	73.1947	79.4126	66.729
PRCC	413.027	457.399	414.055	420.397	250.902	225.356	148.057
ENG	80.8683	83.0454	73.4363	80.3475	79.6874	76.6449	68.8079
SFRP1	198.428	258.122	215.614	230.611	54.4746	113.735	114.746
IL12A	25.588	25.7318	21.9182	24.1441	21.2731	22.1222	19.4222
EPO	26.2304	29.0521	26.8263	27.6308	25.516	25.4116	27.2499
TGFBRAP1	447.8	656.288	397.021	412.763	144.566	174.932	156.277
LOC100850955 /// MYLK	246.339	299.971	163.012	157.81	58.2387	187.361	281.422
SMC3	1206.3	1838.64	1138.15	1115.99	136.908	325.505	273.07
TSFM	2430.64	2656.66	1589.88	1317.8	766.019	2115.13	1997.49
ETFA	2949.35	3255.85	1961.7	2005.14	77.1817	1963.34	1817.28
BGN	125.816	127.848	115.228	118.426	126.008	124.295	102.618
MRPL18	4033.94	5138.81	3058.63	3320.33	2945.46	1630.54	1018.63
PACS1	186.087	186.122	149.141	154.928	122.975	159.033	171.413
MMAA	12216.5	12787.7	9984.12	11221	897.598	949.139	601.651
TENC1	75.4638	86.6265	81.0212	79.4883	84.7864	67.5666	64.804
AREL1	473.305	510.603	283.94	197.06	416.305	122.549	91.254
PDE4A	199.928	221.962	207.113	209.926	210.859	199.149	179.435
TRIM13	4849.6	5353.23	4185.99	4841.56	911.116	556.166	660.182
E2F5	3363.23	3515.62	2154.92	2483.82	386.311	730.683	1043.18
MRCL	26.1288	27.1485	23.3622	25.0141	25.3209	24.6723	22.7958
STRAP	443.705	699.021	510.193	553.598	276.634	193.939	239.446
2015-09-06	21.2356	23.5812	18.9072	22.2842	16.3431	17.1891	16.8163
GDAP1L1	108.104	109.653	77.0832	80.7926	93.819	77.8758	79.6389
DPF2	2963	3279.12	2200.09	2461.39	1811.06	2036.55	1245.39
GJB4	905.821	913.608	877.151	721.14	148.126	200.202	94.6573
FLT3LG	67.9739	76.5043	65.1727	60.9784	73.0589	72.4879	68.9938
KCTD2	292.057	362.98	360.888	348.93	330.582	295.69	292.618
TMEM222	244.316	287.183	185.212	157.183	241.968	285.233	238.989
PIK3R3	23.4326	27.7044	24.4076	23.4728	21.7023	21.6986	20.7684
GSR	3521.63	3851.64	3082.36	3045.07	501.586	1729.46	1930.02
JAG1	1319.37	1799.43	1454.64	1045.85	335.173	234.766	156.711
RNF126	948.438	977.589	616.477	741.612	501.435	323.463	227.617
SSU72	1791.28	1897.27	1567.85	1444.01	888.507	1345.77	1131.13
RAB11FIP5	623.361	699.671	473.366	430.485	44.9016	54.2393	280.062
PITHD1	14083.5	14882.9	14128.9	14680.5	7761.89	5193.43	4264.16
HIBADH	1824.7	2003.9	1628.58	1625.99	432.575	486.606	333.849
PCDH19	512.913	818.261	592.956	817.548	213.888	39.5706	30.386
LMCD1	79.3088	90.0836	58.4943	67.7645	36.4023	44.1564	49.3821
GPR125	1039.07	1263.75	638.653	685.419	155.078	407.143	545.377
MSH2	4313.77	4740.97	2140.96	1857.49	2438.36	2993.66	2351.41
LOC785088	1269.96	1516.46	594.064	610.831	69.9759	84.2238	74.4591
CCDC90A	2987.98	3086.95	1457.98	1188.96	425.621	471.867	570.663
LOC100335666	24.0691	24.9391	21.9599	24.7249	23.3359	22.905	23.1659
BOD1 /// LOC781944	11626.1	11702.9	9631.16	10956.6	2139.28	1156.83	1081.83
CDCA7	1701.51	1807.54	1034.2	1078.41	80.9567	439.954	468.88
JAM3	210.626	316.339	201.823	192.879	42.5075	174.788	309.485
LAMTOR5	1595.4	1620.78	1298.16	1130.98	960.632	1171.12	1456.65
C1H3orf52	37.918	43.5697	39.1205	39.6517	34.3219	33.0661	38.7753
ZMYND11	5047.82	5111.41	3585.04	3888.4	642.259	719.192	877.533
NTHL1	827.731	893.266	606.081	575.417	242.79	722.119	421.427
GPSM3	76.6845	76.7395	66.6829	65.7804	76.3675	73.2524	67.1825
ALKBH7	670.366	838.018	545.003	535.613	338.003	508.126	547.856
CNN1	290.151	305.981	268.454	258.085	110.78	73.7045	76.9121
DSCR3	977.26	1423.51	1039.75	1008.88	154.065	306.159	509.753
PIDD	50.3311	55.7814	50.8228	49.1713	45.005	40.5866	42.8773
MRPL15	1772.24	2037.21	1612.71	1623.93	1166.96	1314.2	1097.81
FARP1 /// LOC782949	418.922	451.422	428.501	401.181	94.5701	197.857	417.456
NSMCE4A	7144.84	8084.77	5600.92	5901.76	1027.98	1400.26	1470.49
NAA20	7780.32	7968.34	6550.33	6647.39	1944.77	2545.8	1549.56
DCAF5	1210.79	1323.48	984.715	1178.99	589.982	384.508	506.012
DICER1	1625.53	2277.31	1279.36	1338.43	109.226	213.627	319.344
SEC23B	256.23	265.037	201.256	201.462	99.8893	176.395	195.367
REPIN1	182.728	199.836	141.808	133.85	116.893	104.212	109.478
RAB3GAP1	1457.24	1742.85	1485.53	1155.07	1057.66	670.285	665.119
NME7	6857.07	7717.16	6008.02	6326.95	128.633	196.932	574.209
LMNB2	1076.77	1151.55	524.283	439.892	935.111	487.29	371.499
PRPF6	388.447	520.06	345.476	363.815	188.571	175.916	181.545
VPS37B	1838.31	1838.39	1199.38	1143.89	434.761	268.812	284.829
MAP2K1	6792.21	7240.05	5811.67	5307.16	389.55	694.146	757.142
MPZL3	2366.11	2432.87	1573.49	1425.78	522.883	478.021	560.214
SIAE	684.248	685.294	235.222	208.803	56.6901	74.9468	104.891
BACE2	441.58	448.331	420.234	170.385	25.7154	27.9664	42.0761
SPON1	84.4578	92.3925	88.4393	89.7561	29.7988	20.167	27.0952
STX7	5294.1	6151.65	4795.54	5310.68	1165.83	3310.79	3997.73
FASTKD5	1244.55	2447.76	1915.5	1448.67	1476.94	1103.78	669.461
NUP37	7404.46	7585.68	5363.41	4286.72	1305.62	1443.97	1286.91
RBM42	1598.32	2498.81	1932.19	1860.47	1215.59	782.287	638.684
C15H11orf31	10529.4	11218	8511.79	7877.83	4000.39	7861.71	7732.4
KDM1A	4261.21	4734.22	2900.77	2554.67	3402.85	3697.28	3440.59
DAP	2303.03	3005.63	2484.67	2319.15	711.557	794.951	1445.02
SPIRE1	1983.75	2118.59	1672.89	1867.07	510.991	158.949	158.883
PPP1R27	50.8716	61.7742	48.2272	54.8614	55.5373	47.4344	46.8086
YBX2	163.342	188.013	151.08	174.365	120.817	92.2924	84.6664
RNF114	11275.1	11898.1	9804.18	10631	1244.01	1138.23	1263.11
ELK1	190.466	208.336	160	158.329	123.725	109.179	110.307
NFATC4	129.083	143.73	131.76	141.834	89.1314	66.2109	95.976
CPT1C	118.272	133.242	120.904	123.342	81.3792	73.2208	70.4334
PRDM4	1073.06	1432.57	972.093	1288.88	1316.62	559.096	905.304
VAPA	13165.6	13345.8	12396.1	12750.9	2735.92	3905.45	4567.79
SPRYD3	74.6364	86.5238	59.5379	66.1246	48.2716	41.5158	43.6533
LOC100849836 /// NAV1	21.6427	22.4015	21.0186	20.9325	20.0639	19.5454	18.7785
MTERFD2	2203.14	2547.97	2437.79	2467.61	1994.72	1082.09	1220.53
TMIGD2	195.576	294.032	207.087	184.781	129.335	95.0243	125.22
CD1B /// LOC509005 /// LOC781726 /// LOC781859	16.5906	17.2067	16.0682	16.3429	16.3739	14.0293	14.8214
YPEL3	630.801	672.914	667.351	627.059	93.1707	93.38	119.624
LAMA4	87.0735	112.985	85.1661	93.4335	65.5497	48.626	41.9684
CHMP1B	2609.23	2660.59	1947.52	2136.88	902.571	2579.02	2061
HMP19	839.011	867.234	672.246	698.14	97.7923	41.614	38.466
KCNQ3	88.4239	89.2862	71.9652	88.3019	80.8221	81.7436	72.725
UGT8	26.3471	28.1622	25.382	22.8098	25.4807	26.9854	23.9341
HIPK4	72.4099	89.1625	74.5549	77.4191	37.2908	36.216	35.8214
GOLPH3 /// LOC784368	1038.56	1048.46	624.965	632.456	284.507	476.7	488.932
LOC100847573	32.3569	33.5719	30.0106	28.3179	31.6426	30.5273	29.6154
LEPROT	1389.6	1628.85	916.435	1074.89	358.316	466.118	559.807
FAHD1 /// LOC100852125	1411.66	1653.8	904.205	1075.78	102.917	144.104	411.422
KCNK1	501.05	729.177	695.22	628.756	263.925	80.1385	132.563
CCDC18	513.01	686.168	400.755	353.048	40.5706	36.141	41.4081
SURF4	320.093	327.211	285.445	317.149	130.985	205.112	172.682
FMR1	1683.11	2225.08	857.146	708.192	1282.85	1760.33	1563.13
LOC512150	25.367	25.7949	23.9221	21.4441	23.1969	24.4904	23.2898
LOC783305 /// TRAF4	1566.36	1625.42	1109.15	1220.46	375.153	489.791	463.363
HSP90B1	3267.48	4705.62	2823.64	3497.13	832.575	971.288	1109.07
DPM1	4744.86	5129.78	4303.29	4189.8	2380.55	4336.97	3343.93
MAPKAPK3	1003.45	1112.08	595.548	642.335	106.303	132.985	189.526
DOK4	513.497	648.436	486.294	563.893	157.795	150.717	174.484
LOC782311 /// TPST1	1923.76	2292.3	1796.86	2016.59	706.499	550.241	268.497
HCLS1	37.3069	41.1524	34.8338	38.8241	22.9183	23.6445	16.1229
LOC783466 /// UBQLN1	3151.65	3460.18	2543.04	2687.14	740.994	729.85	470.261
LOC100848509	139.289	155.934	114.646	144.355	51.1915	53.8216	56.2575
CHRND	44.8521	45.8158	39.5652	40.1519	42.1038	37.0869	36.3157
RAI14	1643.61	1670.67	1238.45	1485.43	82.0774	32.9859	77.6693
NDUFB6	4143.63	5058.3	3561.43	3073.14	807.211	3422.9	3081.87
CHIA	39.4395	39.8822	31.4909	33.2637	31.5347	30.9945	27.7021
LOC100847343	3255.06	3442.1	2133.44	1717.02	2057.48	2092.72	1854.95
NFKBIA	2735.33	3831.66	3192.48	2194.55	214.57	105.05	186.947
TAF6	80.9502	82.0427	69.8328	70.5444	52.5041	72.3477	65.293
SCLY	310.804	317.609	302.507	280.863	177.29	194.711	214.669
NXT1	1966.39	2055.64	1566.02	1257.72	1071.03	2035.58	1482.12
KDM6B	280.911	297.218	240.735	224.455	108.754	144.985	256.593
CNOT3	371.647	387.8	263.534	307.97	142.934	112.581	97.6985
NBEAL2	46.9593	56.3371	47.9607	51.3784	51.4387	49.2055	54.6554
FBXL3	593.643	613.143	309.544	285.158	72.9141	145.891	144.678
APBB1IP	855.917	1046.76	858.803	980.134	47.0076	49.7575	51.7327
RSPRY1	1177.68	1182.27	1038.98	1066.54	343.135	336.44	331.944
RELT	1206.86	1348.48	816.476	839.488	514.981	236.468	228.671
CALM1	1581.16	2849.31	2655.96	2785.87	535.982	1233.23	1385.84
CLHC1	1131.45	1156.58	1081.42	1124.88	85.5122	116.535	154.641
TLK2	910.456	935.184	478.366	563.422	897.604	322.371	389.609
WDYHV1	7506.99	8065.45	7869.07	7832.55	2393.39	1631.07	1414.46
GDAP1	412.847	491.288	318.421	290.24	75.1223	41.6325	43.8103
RBBP4	4460.22	4874.66	4114.97	4020.46	4863.79	2382.6	1777.25
TBCC	539.873	582.34	473.588	420.807	343.936	353.67	226.034
TAF10	3454.61	4418.27	4313.15	3927.62	2322.52	3532.63	2697.3
GTPBP4	4209.2	4563.11	2910.22	2916.86	3154.54	2479.41	2071.2
ILKAP	2308.01	2539.62	1855.01	1829.55	751.848	1212.47	1432.62
TMEM42	557.768	662.215	609.925	490.191	121.011	240.7	252.269
CST7	60.6898	64.2458	54.8276	56.0144	56.8407	54.7788	47.2515
PTH	24.1609	25.6324	21.4476	21.81	23.4794	20.1624	20.4236
EPSTI1	4339.03	4370.29	4190.34	4072.09	220.347	233.167	69.1897
SESN2	2702.74	2927.06	1752.65	1602.92	382.993	275.413	610.593
LOC100140030 /// LOC534630 /// RBMX2	4663.56	7346.64	6793.96	5664.32	1100.63	440.021	588.586
GBF1	219.343	263.738	165.342	157.215	166.844	68.8778	87.7062
ASZ1	1050.32	1196.74	775.176	688.188	91.5297	129.876	175.68
LOC509961	23.3773	24.5994	21.3659	22.869	18.7782	20.2692	22.0937
SLC37A2	46.4001	47.5629	43.2999	44.6179	39.4149	43.2447	41.4071
MEOX2	11.506	11.7647	10.9083	10.3334	11.1424	11.3891	10.3881
TRRAP	1275.48	1569.89	768.329	403.035	1408.12	840.015	931.917
RNF146B	9142.73	9559.62	8535.76	9494.32	862.383	1555.12	2401.84
BPIFA2C	26.7633	27.873	21.9106	20.083	26.319	23.9819	21.055
TEX2	3429.53	4112.79	3446.11	3648.75	1579.17	508.136	806.668
PPIF	1771.27	1983.6	1967.46	1790.22	591.896	138.773	469.074
MUSTN1	22.6827	24.6326	24.5225	22.475	22.3342	22.9358	20.5576
TAPT1	93.2035	101.678	68.6916	66.67	45.3342	30.3348	27.3321
SHCBP1	5527.02	5727.06	4587.37	4761.75	664.655	742.295	609.61
COX16	1701.41	1739.35	1613.42	1323.4	281.481	1178.14	991.699
RASAL2	253.87	350.232	222.346	245.386	75.5938	89.0474	93.305
CXXC1	612.181	885.786	600.418	600.255	431.576	575.897	514.577
GHRH	44.0468	45.7334	34.5337	38.9008	40.3195	37.4558	35.4422
NGB	88.4058	92.5018	75.964	84.4065	78.732	72.9303	69.1133

## Sheet: 2 Cell
Gene	mean_Oocyte	mean_Zygote	mean_Cell.2	mean_Cell.4	mean_Cell.8	mean_Morula	mean_Blastocyst
AP3B2	150.3	274.742	307.56	271.055	72.867	50.3991	61.9207
GNE	114.157	102.474	120.201	102.505	119.893	63.028	113.603
NR4A2	63.8944	78.5699	169.648	106.208	48.6278	23.6261	31.534
SLC18B1	33.5976	27.8488	48.1118	34.5258	31.0044	20.8299	21.9699
BAG3	332.075	537.04	634.808	568.328	515.3	219.181	170.73
FOXF1	17.1461	17.229	24.6437	23.9647	17.7375	15.9827	18.6524
STC1	26.8892	24.0482	27.4775	25.5627	26.1566	19.5473	17.9346
LIMCH1	154.904	207.96	229.616	181.332	37.2493	38.8893	36.509
PSRC1	426.544	752	1233.34	1204.1	727.841	855.812	917.873
NXN	200.225	347.547	524.208	513.088	75.3855	129.53	234.121
COA1	44.5149	44.1628	60.723	56.1162	31.2076	29.3435	30.4765
PTPRR	67.4716	37.534	74.854	73.3617	30.2946	34.9164	31.3735
LOC537017	25.0787	21.7534	34.7263	23.0992	26.0562	22.0958	25.6687
BBS2	5946.79	6208.81	6220.55	6022.92	740.476	756.39	668.447
FBXO40	23.3192	23.2174	34.4847	25.7954	23.3209	16.2018	19.4485
SNRPB2	3643.08	5146.53	5429.69	5006.67	3298.62	2532.49	2211.1
HSPBP1	529.209	782.05	1098.25	889.397	813.257	505.348	505.989
AKR7A2 /// AKR7A3	209.346	215.383	288.271	271.361	100.052	250.868	247.786
MCM3	1704.13	3201.13	3875.12	3829.15	3293.97	2000.86	1814.7
KIR2DS1 /// LOC514871	14.3389	14.479	15.2448	14.8571	14.3302	13.8788	13.718
SFXN4	3639.14	4070.43	4832	4230.83	712.183	1480.26	1059.28
CTNNB1	1246.81	1620.94	1641.5	1267.86	435.721	857.931	1189.64
RNF31	345.608	293.1	449.914	437.423	213.671	203.927	193.923
ABLIM3	84.4861	69.0086	90.7748	90.6499	45.9907	31.5214	34.7298
CDC25B	104.314	108.919	115.899	104.423	61.4956	50.3481	68.6581
ODZ3	11.1729	10.986	12.0982	10.9424	11.076	11.1896	11.4805
NKIRAS1	517.986	468.432	664.592	581.432	451.056	85.4065	103.762
LOC787649	28.0565	96.3284	122.074	38.7242	24.297	15.3785	15.8148
KIAA0232	101.015	89.7363	188.553	141.538	79.1621	115.527	138.388
SRL	16.6579	17.3304	17.8504	17.2473	15.482	15.2875	15.8218
STAP2	430.106	498.872	651.491	580.122	92.7448	104.145	326.796
TIMM9	731.97	1138.6	2663.88	2384.41	1557.61	1723.07	1266.15
CDC5L	10362.4	10207.1	11134.4	11127.8	3493.7	2196.69	1909.11
OCEL1	355.418	409.046	518.49	515.835	134.865	343.175	304.772
USP7	5269.96	7200.84	7487.72	7392.19	2799.19	1947.03	2190.37
MCPH1	1183.96	1773.93	1839.31	1747.47	480.904	362.209	435.135
FNDC3A	143.289	207.355	371.623	297.242	204.778	272.913	360.554
HID1 /// LOC787087	113.914	133.448	167.356	160.498	82.8934	70.1801	82.4247
TM2D3	1219.51	1241.16	2133.53	2092.95	919.356	717.451	614.815
DENND2A	51.4218	55.0606	61.2223	61.0668	27.2406	23.6274	29.2982
AFTPH	495.247	1092.06	1516.74	1487.77	1258.53	1113.67	785.752
FBXO7	1771.16	2748.32	4274.9	4038.7	647.653	602.986	814.506
ARFGEF2	74.5898	135.328	186.245	115.973	45.9062	55.5298	44.7033
FAM114A2	990.456	1507.54	2103.25	2071.04	2099.66	557.441	422.358
SLC16A13	85.7793	94.2302	150.708	125.586	23.4621	42.2701	135.751
GCA	103.483	289.944	510.392	433.355	64.3389	29.9592	37.4431
SMC2	158.686	171.304	312.33	193.483	142.126	38.257	70.5474
OPA1	2192.78	3389.66	4164.49	3605.05	727.824	944.715	815.041
TOMM70A	1060.54	1731.34	4298.69	4194.63	1000.49	2463.86	2581.21
CADPS	89.7117	133.385	166.318	132.659	30.4694	17.7173	16.0891
FBXL14	949.059	1219.81	1607.17	1528.79	241.155	555.365	573.497
ATRN	52.8375	57.6892	71.8169	58.1762	50.9083	45.8716	46.4695
TXNIP	368.934	339.502	798.124	613.583	37.3306	89.6294	82.4251
CENPF	5193.97	4754.74	5645.89	5490.61	1985.48	1233.63	1160.3
ZNF354A	752.385	944.178	1545.69	1531.85	278.916	210.344	292.964
CUEDC1	582.01	656.496	743.567	660.446	410.08	406.99	419.66
CCT2	4269.99	5696	10987.2	10367.6	3751.67	7104.22	6851.49
NABP2	21.1446	24.1143	25.5722	21.4684	19.5918	20.8574	19.8399
CLU	155.842	284.76	570.563	318.395	208.517	88.8864	328.781
SPTAN1	2116.07	3775.39	3825.35	3068.86	685.77	745.068	1164.58
FMO3	46.3923	42.6198	55.0614	43.8989	46.7328	44.6846	43.184
SLCO1B3	14.8236	15.2727	16.1572	15.6276	14.1075	15.0834	15.1895
GJD2	31.8089	52.7433	68.5013	58.1946	36.6134	29.3831	25.4355
HRASLS	62.8547	75.2308	106.507	100.998	18.6217	31.5457	70.9904
AARSD1	175.45	182.528	221.362	174.121	21.8344	38.1751	31.5952
ACSS2	67.4495	78.5586	147.974	89.7655	37.9485	34.4518	85.978
METTL14	476.038	606.059	998.196	726.68	237.59	208.872	207.299
GIT2	131.555	169.959	200.09	191.386	89.4994	87.1927	69.6144
GLOD4	1219.83	1428.72	1908.99	1864.18	713.012	1839.22	1623.3
APOD	21.6682	21.2117	22.2343	21.1929	19.4587	19.7145	20.4912
ANTXR2	22.6305	26.3588	32.0816	26.1581	24.0572	21.4863	21.5003
ITGA2	19.5888	21.7691	32.2666	31.3124	17.9479	16.2379	21.3562
RDH10	325.42	500.942	619.733	527.305	374.472	52.0296	44.6618
RAB27B	171.095	150.327	189.695	147.233	62.3888	53.3007	54.4027
SLC25A11	233.588	241.414	440.911	378.901	140.052	286.889	154.129
UACA	675.556	957.3	1162.75	972.32	63.9053	170.883	181.707
HAS2	601.636	1005.14	1306.31	1279.28	152.968	17.486	27.4684
STK10	833.993	888.418	1022.12	909.295	32.3524	53.1827	175.229
SFSWAP	403.058	572.415	792.536	785.952	742.117	247.998	248.464
BCL2	24.6511	25.5123	27.8858	26.0315	25.8427	25.333	24.7364
GOT2	1120.17	1842.55	2560.71	2347.6	1847.49	990.121	1211.71
ESD	3207.84	3863.37	6707.63	5550.21	471.393	1683.98	2310.56
HEXIM2	3870.12	4038.65	5136.47	4259.77	526.573	599.61	423.916
PSMA4	1739.82	1416.9	2058.55	1783.53	547.508	1344.93	1457.04
MALL	15.3001	14.0884	19.2838	12.9246	15.7852	14.7011	13.913
POGZ	174.153	252.6	283.457	246.859	155.401	90.8262	134.33
AKR1B1	6605.75	8049.91	9834.1	9371.72	2520.32	857.856	3485.04
ANK2	94.8281	117.054	138.398	130.792	47.7779	40.6333	38.8612
TSPAN1	26.3489	23.9191	244.297	22.6356	30.0979	23.7755	64.8724
SYTL4	203.741	204.948	258.999	242.755	115.395	78.8339	99.8345
CFI	30.2749	36.2149	466.474	37.6955	64.2929	28.2696	49.2456
DECR1	21.1287	22.2544	26.1214	21.2472	14.3323	15.6944	22.9373
EPB42	79.6106	88.696	205.083	170.824	40.516	33.2126	33.6924
TTC39A	70.6631	77.5193	99.9667	70.9492	22.6576	16.8947	23.5906
DDX20	1133.04	1506.18	2270.54	2085.25	1418.93	810.696	623.272
ACO1	495.752	688.328	992.094	831.177	142.839	321.323	523.083
OSBPL6	184.02	234.155	318.016	316.909	65.0128	71.6749	123.68
SEC16B	659.632	835.101	1353.27	1024.03	145.13	35.3557	48.2771
ANAPC7	1183	1822.21	2026.5	1876.09	540.815	797.642	790.485
CELSR2	150.261	172.862	201.313	181.482	37.9798	52.9011	72.4651
UFL1	27.8507	22.9555	42.4542	34.4161	30.0319	16.3092	16.4381
CFB	24.5481	22.9286	90.1437	25.6506	29.0238	23.6582	45.9926
UCP3	60.0486	61.705	96.5774	64.1806	34.8495	31.964	33.2499
ADAM19	242.731	225.791	261.31	180.42	46.4866	38.9099	119.139
TDP2	982.566	1056.26	1308.35	1278.25	613.734	518.246	578.58
RBM34	137.654	208.713	523.688	479.788	506.137	203.589	143.583
MYO5B	602.657	1161.67	1843.52	1663.21	149.534	222.902	561.772
ATP5S	134.277	160.703	336.188	309.793	38.8091	149.16	146.016
PGS1	577.23	935.772	1329.5	1284.49	581.238	711.214	732.599
ATG4A	50.0437	66.9365	82.5789	75.0855	55.175	47.8704	53.694
GALK2	1197.07	1248.08	2585.76	2448.12	66.1515	41.2331	68.2442
SPICE1	1068.28	1375.68	1462.31	1427.96	116.166	96.4745	164.52
DYNLT3	109.344	152.657	196.617	190.592	36.2403	34.753	40.2347
SPRY1	309.293	768.159	2310.99	2002.41	118.029	19.7609	22.9813
HOMEZ	132.987	185.58	294.43	282.235	29.4318	32.3008	46.1762
ESYT1	967.549	1389.1	1460.4	1235.32	796.025	122.367	169.984
KDR	69.8876	61.1874	82.5173	63.6255	46.6161	23.6064	23.4303
KIAA1598 /// LOC100848050	1987.58	1939.29	3702.41	3378.91	395.937	250.852	902.586
DPH3	20.9962	22.2014	29.5255	29.1892	26.8909	13.6656	14.5574
PIGU	1276.72	1584	1836.73	1462.47	243.217	599.862	526.106
DUSP3	531.454	539.406	809.997	785.934	139.377	128.731	224.287
GNAO1	57.0884	58.1814	67.0177	62.1447	28.6723	25.5888	24.7531
CDCA7L	644.289	561.317	1378.19	1367.15	133.97	94.1496	235.366
NSRP1	520.338	684.181	955.684	942.637	659.576	395.656	307.273
MANEA	388.854	357.617	712.923	596.537	192.117	58.1749	62.8538
SORBS3	107.916	108.411	116.911	108.97	82.1036	93.6577	89.8222
OLFM4	613.853	1205.38	1798.68	1586.48	228.863	21.4181	16.0752
CPE	76.6675	79.7211	133.893	80.8574	37.4226	38.8509	41.7592
AGMAT	171.045	186.399	326.929	252.899	55.2892	35.714	44.8925
SMS	213.475	270.103	393.904	381.852	114.629	149.951	207.88
MECOM	69.9164	50.5633	163.705	126.52	20.2665	18.0925	34.3909
INIP	1948.21	1819.66	2942.48	2817.62	1500.01	702.828	528.431
SPTSSB	15.0709	13.6623	46.5793	13.9493	14.4064	13.9161	12.2395
BCL2L14	198.405	242.654	264.093	233.582	77.6296	65.1509	182.25
HSD17B13	12.3287	12.7923	31.401	10.5131	13.5059	11.1769	12.0248
BTBD7	50.6379	62.2908	86.702	84.5701	52.9143	26.5261	23.9598
LOC100141266 /// LOC100295976 /// LOC100848934 /// TUBA1A /// TUBA1B /// TUBA1C /// TUBA3C	22922	25343.1	26251.4	25243.7	13779.6	14568.3	14912.6
FOXO1	831.69	1570.65	2294.66	1927.99	189.208	50.6973	68.5529
PL-5283	3483.37	3382.25	3960.76	3939.71	1010.07	1123.06	1485
LSM2	202.132	214.094	516.79	313.373	150.159	190.413	211.899
SIRT3	2251.43	1948.89	2324.02	2175.22	267.667	185.672	158.416
EMP1	26.6437	25.8248	700.361	591.711	47.8577	32.7799	71.8435
PFDN1	1500.48	1758.19	4637.66	4168.93	976.518	2941.78	2113.82
ASB8	472.588	594.268	762.596	695.497	599.237	196.888	104.065
MGME1	287.203	320.627	547.726	448.141	166.167	146.363	120.094
SCG5	49.2723	53.7248	56.3344	54.1964	21.6237	17.7482	14.9514
FAM126B	1535.98	2690.13	3594.88	3556.17	2379.6	434.837	233.451
EIF4A2	6408.48	8432.34	9172.8	8755.06	7228.25	3952.64	2683.15
PSMB8	35.4694	36.7276	47.6656	46.2243	36.2383	34.2298	29.5931
TPMT	142.984	182.802	374.011	290.397	19.7768	16.1364	22.036
PLAC8	29.8987	23.1308	168.821	52.6776	22.2891	60.5573	35.5677
GORASP1	88.6136	92.8997	101.234	94.0983	60.2725	67.5556	71.0419
MRPL14	574.114	802.503	1240.11	1210.78	235.155	332.314	265.247
SOD1	4796.2	7457	9292.58	8788.58	2407.83	1389.55	1639.23
EMC3	2378.84	2944.8	3852.69	3748.88	2759.29	1680.46	1479.42
CBLB	288.934	406.793	640.725	623.435	57.2486	41.4266	37.1814
CCNT2	28.1828	51.3757	168.23	166.995	71.8252	22.8137	24.1075
RTN3	155.066	162.536	173.888	145.137	83.6176	127.048	115.039
HTRA1	124.119	65.2054	127.372	117.957	103.61	49.4341	69.3778
ALDH9A1	38.1057	32.1134	50.042	46.1745	38.1847	29.545	27.0649
ACN9	413.121	369.632	456.994	360.465	220.09	108.294	69.6654
VAMP7	835.217	1221.37	1887.06	1835.37	250.906	46.0083	50.2643
CAPRIN2	375.001	332.124	391.459	279.012	34.2411	12.6593	30.2855
WIPF2	45.3879	92.5023	183.927	167.069	146.077	28.0911	28.9097
MT3	836.548	654.377	878.487	560.586	238.749	109.665	97.4262
SEH1L	17.1939	22.99	60.3434	53.2043	25.749	8.56176	10.2396
TMEM178	513.272	496.584	1031.49	857.084	260.244	34.7845	33.2962
CAMK2N1	26.3677	27.7052	36.6078	35.0326	29.4663	22.3672	27.5453
CMTM8	553.796	661.406	987.483	911.243	156.647	493.162	269.137
AKAP1	225.104	536.771	955.408	814.568	452.494	228.849	159.284
TANC2	17.9927	20.7233	25.8467	23.7504	16.3074	17.7924	17.7955
ARSK	20.3967	20.0513	23.3524	17.82	23.3469	17.4699	19.8306
CLDND1	1236.14	1566.81	2235.1	2028.7	1340.16	407.406	598.713
DDX10	82.2857	89.7924	163.308	148.116	84.3669	34.4152	35.6873
PARP12	821.276	1632.85	2130.9	1906.08	61.0281	48.6485	49.3654
GALNT6	29.4462	29.3611	42.4101	29.6602	31.6825	40.0363	37.4364
LOC100850082	454.63	458.391	490.373	443.466	28.245	66.1198	110.411
USP6NL	564.483	504.377	687.334	657.47	122.235	159.639	51.9348
SLC6A14	13.655	12.8935	32.5099	11.9415	13.8842	12.8633	12.485
KLHL8	1596.18	2429.04	2889.03	2682.52	997.449	109.594	36.1821
LIN37	27.3273	27.1209	32.2051	25.7958	30.702	28.9515	31.6085
CLDN10	2363.61	2077.12	3598.33	3221.3	229.436	3597.65	464.211
LRCH1	467.503	389.824	547.959	422.234	44.0754	69.4276	115.243
CES1	24.1956	25.5563	42.2347	22.3424	20.8601	18.8982	32.7466
IMPA2	111.86	81.975	122.1	113.813	53.1534	51.251	60.6402
BBS7	58.7548	63.2887	79.6311	48.8879	16.1317	23.1906	20.6158
ZNF177	83.0001	96.6844	138.33	120.059	46.8092	56.6303	68.7479
RORC	29.0029	27.4627	32.8193	27.1908	26.5429	26.7665	30.9633
MADD	45.2869	47.2893	48.8963	46.7761	46.9568	43.1647	39.2464
FBXO44	72.9399	71.1403	73.5415	68.1357	55.7636	65.0095	65.2679
IP6K1	28.713	26.5212	31.7827	23.0799	22.2111	18.9181	20.89
MAPK1	45.1688	114.231	258.666	226.11	39.6186	36.6033	28.9047
MGC157266	22.96	23.7888	29.9198	26.6993	21.598	20.2711	18.0374
AQP5	23.6864	21.7321	32.2748	23.6065	24.3382	22.3801	29.1169
CYP4B1	40.8822	41.4434	79.6824	37.3119	41.8184	44.8258	30.0581
UBE2L6	61.6312	65.8759	77.0689	68.6055	54.7308	48.0722	48.1574
LAMB3	86.9412	82.1389	102.863	87.0786	69.2793	65.6327	82.8981
LOC100851277	17.7062	18.4882	20.6247	19.7834	17.448	14.7708	13.2187
LOC100337138	83.1834	88.1406	243.845	153.604	46.4933	43.791	37.8689
TAOK3	171.596	200.405	293.338	253.214	30.557	28.5231	53.2287
CREM	15.8391	21.5422	26.7849	23.0129	16.1357	15.4593	17.356
ZNF529	17.9025	24.4043	31.9531	28.2996	13.9861	10.9239	10.3771
KLF11	1605.11	2718.09	3003.98	2750.95	433.021	187.463	152.334
RSBN1L	53.1966	116.012	162.77	119.964	117.563	46.6392	38.3849
RFC3	396.105	566.503	1275.06	1198.26	464.175	679.953	343.831
ELMO1	18.3793	17.992	19.653	19.1922	15.2969	18.8296	14.3347
PRP6	11.6311	11.7968	12.1751	11.5238	11.9402	11.7753	11.2534
PRRC1	144.923	103.929	166.547	90.7702	102.119	56.6641	41.5579
POLR2A	19.4716	29.0526	42.7647	36.9344	19.0058	18.0961	17.2834
DNAJC7	2663.43	2899.75	3146.71	2866.64	2275.48	1862.37	1646.3
ANAPC10	523.118	528.195	762.598	742.556	381.207	300.419	267.47
VGLL4	614.085	886.052	1631.44	1531.81	155.547	346.227	452.088
SYCP3	1915.83	2325.4	3397.23	2964.12	2280.29	389.755	147.233
NDEL1	796.252	779.362	1007.29	917.456	89.8252	110.713	141.776
PPP1R2	362.966	445.254	570.118	561.993	504.204	75.5306	76.735
BPNT1	457.965	429.123	947.995	888.636	86.5575	332.139	455.324
KLHDC10	71.8601	125.716	229.859	227.75	172.797	71.2029	76.5501
JARID2	46.1174	129.742	182.222	154.715	38.7802	32.9339	33.708
C11H2orf43	49.0578	56.255	70.5198	41.2677	30.2122	36.8465	33.6037
CLGN	471.629	630.314	947.435	770.278	323.758	97.29	123.425
CTTNBP2NL	60.9905	86.7613	158.149	129.661	52.2577	70.3567	142.598
ERRFI1	61.2244	85.2489	108.561	103.018	54.7058	48.7831	53.793
MPDZ	41.0408	74.9389	82.99	64.8564	27.8759	28.099	28.5188
RHBDL2	114.86	130.187	148.375	127.28	30.6919	23.4521	46.8435
PJA2	571.039	876.36	1031.41	898.954	227.966	361.236	538.736
GABRA3	27.4946	50.714	70.4855	63.1488	23.3881	18.6384	18.2587
COPS4	1482.21	1039.03	3146.83	2923.33	1076	2763.55	2321.22
HMGN2 /// LOC782928	6151.78	7858.78	11449.1	10340.6	2267.05	3943.21	2652.91
RAPGEF1	247.162	358.757	572.728	560.53	191.603	219.088	209.402
OGDHL	452.765	363.779	707.106	550.835	176.969	83.5766	69.611
C5H12orf39	16.3803	15.4647	22.1394	15.2956	14.258	15.7557	18.4553
NIPAL2	24.1288	20.6453	32.8486	25.1973	17.5874	20.0695	26.7075
LOC100848906	63.9269	147.276	217.973	199.026	72.0937	62.3767	60.7064
RASA1	5871.27	5670.21	6542.46	6118.93	484.339	695.328	683.297
ATXN7	1864.51	2211.1	2228.3	1968.68	329.991	303.487	390.973
CTDSPL2	26.7847	67.7744	238.121	209.016	142.731	16.3629	16.9172
BCOR /// BCOR	187.273	262.888	356.161	302.932	281.782	162.657	138.261
NCOA2	54.9561	67.6783	82.8788	68.385	53.3562	44.3795	42.6279
ST8SIA4	15.5007	14.9185	15.7959	13.8527	13.2586	14.1925	12.8341
LDHC	135.931	195.163	452.733	420.327	13.3642	10.3439	10.012
ACTN1	23.0031	47.9663	77.9304	70.5439	21.0803	18.5777	21.3298
LOC100851852 /// SCNN1G	29.2179	31.0663	31.3499	28.4661	29.2447	27.9087	29.405
LOC532189	46.0917	76.8959	169.27	109.498	30.3945	19.9744	29.1711
NOSTRIN	169.504	243.742	601.414	562.059	35.2365	41.1385	82.2112
SLC25A16	1079.85	1928.75	2168.93	2162.24	654.361	432.787	188.011
TOR1AIP1	32.2984	39.6258	47.7715	37.7671	29.4849	31.0231	24.3066
PAAF1	178.952	219.238	255.614	218.099	73.3713	163.136	121.395
VAMP2	60.1331	56.2499	68.5962	60.5387	38.1088	39.46	35.225
CUL3	74.1734	98.1554	126.845	87.9408	23.0392	20.4429	19.0905
RERE	98.0001	208.624	331.741	304.182	82.11	21.7019	31.5301
WBP11	1361.21	1723.42	1901.16	1638.03	1303.15	919.131	611.981
MFN2	997.647	1467.71	1825.9	1752.22	113.407	458.804	713.62
SNAPIN	2291.12	3124.58	3436.25	3360.3	943.792	1222.65	988.49
WDR87	121.327	180.335	234.955	178.631	116.454	45.4717	49.1196
ZNF652	30.1775	40.6943	48.4625	45.5186	27.1058	27.9038	23.6435
PRDX1	10076.6	11416	13502.3	12442.4	2628.83	12680.9	12512.5
MIER3	14.8427	26.4777	28.7589	26.8844	21.4916	11.568	12.7753
CA5A	36.8667	34.5681	36.9499	31.1358	34.1273	34.9671	32.4038
PPM1L	30.8635	31.3673	53.783	30.1033	20.4274	21.7448	24.3721
RASA2	11.8007	11.1786	12.459	11.1512	11.3443	11.0956	10.6163
CDH23	26.7553	27.7083	31.3316	30.6524	28.9492	22.8267	23.2342
SHC1	80.9219	138.474	233.613	221.622	76.0431	54.3206	47.9536
NVL	29.7595	59.5225	186.721	176.004	42.6647	20.29	21.284
DLG5	47.4413	121.897	209.093	168.654	51.1357	34.8133	29.0116
ZNF624	22.4187	26.5504	28.6029	22.9456	12.2582	11.9446	11.8229
LARP7	716.227	1305.27	2090.22	1627.53	945.346	1539.27	1066.06
DTWD2	460.32	363.404	566.07	454.181	19.4058	35.2016	45.3218
RABL5	164.357	159.847	294.212	289.6	223.46	127.138	119.949
CFLAR	28.3414	37.576	63.8516	49.446	25.4423	19.4063	19.7163
ALG6	1339.32	1437.62	2155.58	1952.56	971.676	607.185	323.957
LOC100847479	278.766	333.164	336.945	272.367	66.8908	98.0033	168.555
LOC100139101	1443.88	1737.72	2120.43	1942.88	156.503	22.7025	68.7623
BMPR1A	107.234	260.39	727.138	644.918	42.9166	27.9409	26.3423
DKK3	307.757	264.252	343.831	301.524	40.586	25.739	26.1987
HHAT	167.794	188.051	273.628	254.78	56.0673	31.6349	34.8465
NSG1	232.706	289.256	418.114	414.806	47.3748	106.585	63.5625
SMYD2	537.5	581.721	760.072	640.707	148.557	242.946	349.38
GPRC5A	118.615	146.867	206.349	205.087	57.1525	49.9144	43.1721
ATF7	143.914	248.426	295.411	292.329	156.673	83.8527	108.021
LMO7	54.8855	96.2768	163.93	160.044	28.1834	27.7214	24.126
HES1	1241.15	742.372	1450.46	1404.77	805.828	221.812	313.483
KIF3B	28.3054	55.0322	73.6326	61.0659	24.2614	22.9476	16.8208
APLF	527.947	622.006	886.572	715.459	28.7926	109.203	101.162
PODXL	124.083	230.484	352.397	261.48	59.8028	47.166	39.3447
LOC100140997	16.0073	16.2513	19.8929	19.4098	17.2544	16.4519	13.0187
KLHDC5	21.547	26.9609	33.3546	27.223	24.1641	18.8562	18.6406
FRA10AC1 /// LOC788257	644.571	745.877	1608.5	1453.74	201.19	199.175	226.578
KIF19	66.2108	53.0021	82.3405	78.337	54.3002	52.8946	50.6266
TMEM41A	183.935	278.231	320.177	270.959	128.475	138.043	92.8991
LOC100848554	38.3508	34.6069	38.5174	36.9819	35.4579	36.9541	34.559
VNN2	32.9207	35.7141	175.897	99.6161	35.398	30.6165	51.4866
NCOA6	263.237	285.023	332.109	321.825	229.987	40.4868	59.4554
NUP155	52.8523	57.3048	65.7194	56.2066	45.5375	29.5754	30.884
MSLN	32.2794	31.2871	94.0663	26.1629	37.841	35.8834	35.6509
LRRC6	76.3906	80.2706	101.181	77.1635	47.963	55.962	73.6784
GOSR1	470.381	615.711	1112.92	897.266	562.708	353.544	280.35
C8B	110.93	92.9723	121.133	92.6867	44.122	38.5361	40.6459
COBL	15.802	15.2615	19.6322	15.3738	16.0733	14.2835	15.0243
UTRN	680.532	954.836	1041.68	944.211	561.693	226.487	214.626
TMEM179B	45.0755	45.2921	77.8439	62.8932	64.5167	49.0504	46.9422
PPP2R2B	133.452	94.1294	186.095	134.809	39.7282	100.363	136.434
ST5	355.257	429.062	480.721	451.412	131.181	202.4	113.127
LOC100336993	39.5871	40.0324	43.545	37.6887	33.4044	36.3913	33.5014
DNER	140.589	261.895	313.663	219.388	24.5849	17.6741	63.1542
PLA1A	53.1705	53.4233	63.5421	59.5103	36.1271	37.8238	35.2439
SMIM14	118.036	166.805	206.742	134.816	24.7198	26.702	43.2572
SUGT1	2381.32	3145.42	5653.37	5330.91	1679.76	1482.66	1528.34
LOC100848676	13.7319	14.3772	14.5113	13.4978	14.2931	12.6543	11.9827
CPA5	31.7655	27.4191	43.9393	27.4006	25.5607	25.7988	32.9932
MLKL	23.6976	21.8637	26.1557	24.1605	23.5723	19.7717	17.5673
DNAJC13	430.542	531.102	742.854	719.102	568.125	504.265	537.456
LSM1	1661.34	1667.65	2015.98	1680.59	1673.06	727.249	455.864
RAB3D	575.139	643.757	932.753	714.316	275.577	191.827	301.126
ITSN2	754.709	974.126	1509.88	1392.94	113.896	58.6717	125.082
TAX1BP1	1391.22	1247.01	2013.02	1857.7	1201.73	916.267	755.108
SRPK2	1807.48	2409.62	2526.78	1999.1	295.705	127.915	201.998
GARS /// LOC100851539	1512.67	2589.8	4384.48	4237.53	725.021	3107.57	2893.43
TMEM38B	286.026	387.374	559.74	489.285	95.7152	45.7254	49.1509
CRIM1	142.763	211.921	321.752	234.284	143.676	77.4026	66.0714
SLC25A26	1011.96	656.641	1139.7	1075.67	439.737	894.911	710.783
GCLM	69.5759	107.45	112.527	89.9791	34.5827	34.1821	40.9881
MBOAT1	139.099	169.996	224.18	187.737	41.1681	69.7833	219.446
DOCK5	93.976	167.979	171.087	143.42	41.8191	31.1233	69.0624
TANGO2	29.0196	25.5024	31.7885	29.5841	18.3167	22.5009	20.8188
EPC1	1215.88	1777.81	3773.12	3297.26	879.383	1140.53	999.95
RILPL1	146.378	209.563	348.348	320.38	229.409	180.644	162.445
LOC521932	521.907	751.254	791.802	766.688	505.456	115.277	138.523
TMC4	299.506	329.608	379.394	355.484	326.754	120.712	307.779
CFL2	321.645	414.497	713.936	658.427	132.891	65.7251	93.6935
CYB5R4	185.575	196.851	253.292	249.455	35.0052	30.1902	26.9751
COX20	301.048	258.378	538.493	520.058	57.1653	150.522	212.584
MED1	843.935	919.546	1249.04	1184.73	535.663	551.092	335.15
RHBDD1	426.838	500.277	603.444	571.781	243.498	71.7046	43.8756
COL15A1	28.6736	33.8441	40.2617	37.2271	27.5473	16.5505	19.6066
HDGFRP3	59.019	135.671	309.041	303.604	25.3697	34.4407	33.2374
DHRS12	84.8816	45.535	107.67	105.218	77.61	90.6515	60.0105
MINA	1343.62	1959.47	2617.15	2347.89	1150.72	709.636	687.426
CXCL17	163.15	166.534	399.31	157.608	143.447	145.171	122.006
ZNF549	193.159	194.444	350.742	313.881	136.545	58.3512	64.5961
METAP1D	34.5086	52.4188	92.4593	92.4101	26.2542	48.3429	46.9506
PDCD1LG2	11.1812	11.1149	15.0438	12.9413	9.89446	9.42189	10.6751
ZBED5	27.9898	25.4181	36.6624	35.8515	22.6768	18.9437	24.0047
PMS1	1180.68	766.167	1643.64	1492.58	485.432	494.089	455.045
SH3BP5	2667.8	2945.03	3683.98	3472.75	232.448	1355.91	2554.85
DUSP10	588.626	1243.67	2488.64	2433.98	136.298	15.0512	16.0659
C16H1orf27	30.6072	35.0906	51.8628	45.8046	36.6403	42.9755	33.5366
NAF1	82.7476	82.085	128.003	103.829	69.7891	60.2168	46.729
ETV1	34.5212	55.3937	92.2774	89.8515	17.5988	16.1961	17.3041
PARD6A	53.1226	54.7186	63.6652	47.9079	52.765	47.2606	40.2175
TMEFF1	1650.56	1523.09	2024.68	1984.09	75.0252	279.068	535.925
POLA1	477.429	417.898	499.21	483.432	61.4598	413.915	426.149
FOXA1	28.8332	29.3938	34.5863	32.6102	17.8858	14.4667	15.3952
SMAD3	188.162	286.016	330.131	308.556	155.618	118.423	91.9657
CNTRL	14.4204	16.4067	18.5282	17.0062	16.9548	14.2174	13.6338
ANAPC13	1813.22	1654.56	2166.19	1705.2	189.784	1057.82	723.496
LOC100295019	35.4694	50.891	143.299	73.6	11.7192	20.5005	28.8304
OAS1Y	58.0429	40.9303	63.3052	48.3958	47.6429	35.2057	33.3625
FMO1	28.1216	26.2688	41.4234	25.5255	19.993	17.8511	19.2009
PIK3AP1	29.7655	50.2124	69.7732	53.4818	27.4982	29.5847	39.683
EHD4	133.4	170.898	287.342	269.049	164.69	208.085	138.042
ARHGEF12	444.849	492.126	563.412	450.945	78.5607	215.312	285.082
AS3MT /// AS3MT	465.407	437.757	882.145	752.624	130.703	166.54	509.725
LEO1	4491.13	5463.51	7444.72	7107.76	459.526	318.2	170.145
LOC100851694	3921.18	4453.5	4703.76	4565.31	742.544	313.072	229.647
ACMSD	11.9325	11.9022	12.0676	11.2585	11.3497	11.5283	11.9815
MPHOSPH8	764.575	1392.13	2221.9	2102.51	912.534	573.14	603.279
VTA1	1106.53	1559.07	2168.58	1969.2	481.195	799.473	518.224
KIAA1715	54.0506	66.6958	112.215	84.4505	38.1073	39.2741	33.3545
TTC37	90.6496	186.465	335.795	319.843	26.7803	34.8481	41.5428
ESCO1	13.0519	15.4178	19.6576	16.66	17.2882	14.4642	11.9699
TUBGCP4	580.041	736.762	822.313	592.397	174.201	237.25	273.903
CSDC2	62.4442	67.8356	73.1534	64.714	42.7357	45.083	36.8098
AGMO	25.0054	21.6818	26.3258	22.5188	23.1765	20.7252	23.2227
LOC100140254	826.742	970.395	1231.08	1046.06	241.822	1146	1043.21
LOC784848 /// RTN4IP1	789.283	931.689	1264.15	1002.41	455.741	1133.05	1100.99
RAPGEF3	51.0157	59.1191	67.764	57.0051	58.9333	41.7005	46.3862
ARID1A	268.803	491.01	524.39	509.821	220.393	135.717	84.9061
EP400	248.343	353.748	529.959	443.764	293.746	165.255	142.704
HMGN1	4076.11	4964.77	5619.81	5434.8	1287.89	2965.28	3858.96
CAND2	635.747	1060.45	1334.3	1116.24	112.946	70.4377	92.5931
NCOR1	1014.29	1596.18	2433.59	1974.06	232.295	357.091	459.416
CBWD2 /// LOC784342	204.08	298.009	315.426	249.104	74.0681	33.9803	43.5696
PIR	57.6153	72.3209	150.308	133.778	27.5356	18.5834	15.9497
SMC1A	42.3269	54.8862	64.2414	48.1296	49.9987	43.2807	41.1567
VPS33A	196.196	339.554	600.527	417.08	91.9344	460.798	519.529
NUP107	4721.39	4011.53	5329.43	4522.38	4113.33	2112.08	1412.79
INTS6	21.4637	40.6181	66.1539	51.9192	24.8513	15.8591	16.7686
GSTT3	24.3439	23.8105	27.2313	20.5702	24.1579	21.6635	23.9897
FREM1	133.86	167.757	191.575	180.299	35.0909	45.109	25.5863
TOMM34	1665.34	2003.2	2486.89	2330.98	1839.32	318.973	542.493
PCNXL4	559.463	504.383	591.241	502.96	167.51	82.3879	52.2219
B4GALT6	206.773	289.065	384.986	344.184	149.258	39.0982	75.7368
ZRANB1	248.081	280.171	379.512	341.756	361.822	117.588	104.661
HACL1	132.861	120.956	137.553	132.13	23.6506	33.4296	38.427
PTRHD1	999.773	908.892	1502.78	1339.57	49.7628	164.979	178.71
CCDC88A	110.912	155.731	183.536	124.043	93.6289	17.457	15.8816
YIPF4	1500.61	1349.84	1646.27	1580.97	327.512	798.73	746.576
TIMELESS	292.18	511.924	809.144	670.948	541.35	451.38	372.729
OSMR	42.9263	42.4943	46.8041	39.2328	37.9373	41.3334	35.8522
C29H11orf48	2615.11	2927.35	3708.42	3423.36	994.084	519.157	431.959
RASSF3	662.268	648.83	704	563.672	445.296	346.506	447.184
SYT4	149.011	116.761	194.269	76.1958	23.0317	29.3811	31.5181
FAM174B	169.485	165.054	295.544	173.457	133.364	245.443	190.916
SH3GL2	573.987	751.262	778.383	691.376	142.155	47.6069	56.359
RMDN3	535.838	1035.98	1560.6	1528.11	586.778	371.072	457.941
LOC518495	36.9805	36.3391	50.1137	40.2897	47.0252	41.7349	35.4945
LOC100847893	21.7472	20.6314	21.9241	18.117	21.069	16.93	17.9236
TAF5L	38.4811	64.065	149.897	125.887	42.8119	32.4552	27.4808
ARIH2	233.718	284.214	326.662	313.75	210.524	300.812	197.313
STAT1 /// STAT4	29.9668	26.7365	51.9555	38.7371	30.638	24.6496	28.6924
MAGOHB	1111.75	1190.65	1742.07	1570.49	429.332	1330.31	1486.19
LOC100300875	535.464	952.247	2187.74	1870.73	657.424	523.167	356.813
LOC100847622	681.853	637.293	735.465	682.93	87.1528	499.803	267.557
GNB5	74.6423	96.3548	97.3151	78.2939	51.9512	43.2478	38.5958
SLC35E3	914.823	617.552	1076.49	834.805	75.0167	53.182	54.414
AZGP1	68.5204	68.7166	172.812	74.7206	75.0842	52.0752	98.3609
PLRG1	240.248	359.659	552.933	526.159	239.912	125.199	58.8954
C15H11orf49	13.213	12.5477	15.7321	14.3088	15.1202	14.1363	12.419
LINS	994.997	873.622	1035.58	979.527	879.68	80.5025	127.597
UAP1	37.3572	35.2702	40.8179	36.2986	29.5058	35.95	32.8144
DARS	109.224	166.825	226.213	190.639	85.2451	84.1003	45.8027
LOC100335426 /// PRIM2	2270.52	2726.77	3665.5	3402.69	258.378	739.368	774.125
TK2	388.295	569.713	1130.21	1077.19	216.39	128.219	136.423
PLA2G12A	236.61	173.224	537.169	353.154	445.128	277.009	302.369
HERC3	46.4027	136.992	170.325	134.89	25.2113	19.5609	19.8929
MAFG	8188.44	8725.56	8909.11	8433.41	6615.02	1825.85	2389.66
NAT1	23.2893	22.9937	27.7028	26.9122	20.5056	22.8644	22.289
TBP	4504.77	4067.67	5074.4	5022.62	3385.66	1462.92	1115.86
INTS4	22.7023	27.1374	31.9107	28.6703	29.0245	23.0426	18.6825
CERS4	203.191	159.325	205.963	201.242	98.0064	69.3982	197.514
NFIA	166.669	218.543	344.568	320.95	109.117	32.8405	34.1225
ROPN1L	23.9377	21.186	26.0104	24.2006	18.9755	22.8857	21.0606
TM7SF3	169.184	223.407	310.998	266.871	100.7	105.255	163.176
CEBPB	26.7196	35.8818	54.6517	51.6302	22.3996	25.5535	24.7659
TSPAN33	68.1179	85.7413	112.778	84.2975	90.8226	45.0207	85.0446
FABP5	4256.34	5288.77	8161.78	7817.93	4574.86	433.758	3801.9
TCTN1	707.49	709.302	833.707	732.932	620.993	227.281	203.544
GCNT3	566.986	643.12	844.118	709.935	115.98	19.1165	60.1699
KRT4	56.9437	74.9082	79.4124	72.9424	37.5157	40.22	36.0423
DYNLL1 /// LOC783613 /// LOC784058	9628.7	11495	16174.1	15308.6	6044.99	5817.47	3934.73
UBN2	101.217	113.388	150.802	148.762	67.5764	45.2381	33.4321
HYOU1	36.6635	54.8802	78.1665	70.2631	28.607	27.5954	25.7636
MAP4K2	194.672	104.518	197.565	149.523	128.384	80.5609	60.1695
PDCL	58.1633	77.1311	95.4946	85.9741	54.2116	58.6066	52.8978
LOC100848212	58.3217	59.5283	73.3242	58.7087	36.0787	69.66	44.0658
RDH12	223.333	280.72	429.554	391.472	41.8285	56.0579	46.521
CREBBP	933.433	1231.18	2037.69	1970.95	833.982	810.59	838.21
EGLN3	223.873	223.943	227.985	223.859	43.6908	47.2266	35.3802
USP18	20.5179	20.2341	21.4726	19.4429	19.9457	20.768	21.2639
GATM	20.6136	16.9899	43.0886	21.4156	13.2727	17.673	17.1502
CCNH	555.155	697.027	1202.88	995.914	809.553	441.766	314.716
MYPN	44.3888	63.3506	86.7247	76.8687	34.5231	25.8374	22.6349
KRT25 /// KRT25	59.869	67.3967	182.715	66.4052	108.68	40.4556	37.8943
SULF2	39.8757	33.1656	53.7655	32.9306	26.6648	27.8302	34.5482
PROK2	28.2651	26.705	31.8135	26.0093	27.8852	23.202	21.6891
F13B	15.382	15.4417	16.405	15.6772	14.1684	13.8807	13.9796
PEX2	2279.27	2301.89	3445.91	3136.83	147.483	207.922	156.686
ZFAND3	461.214	648.513	1183.37	1145.63	214.59	262.947	322.741
CNOT2	408.388	453.805	1049.5	910.914	624.648	877.536	756.181
ITGBL1	29.817	30.2291	49.3501	32.5434	32.1021	26.379	26.8859
PSMD11	2528.29	3440.21	4071.64	4044.84	2096.63	1714.41	2149.45
CUX2	629.867	1115.77	1268.29	1082.04	47.2237	19.5863	17.7906
DDX58	151.253	172.879	336.367	270.673	77.8896	61.9641	89.6747
ACSM3	10.6484	10.0487	11.8669	11.7206	10.6307	10.2553	11.2362
RNF43	106.138	106.867	185.593	176.564	65.7798	57.2937	88.2758
LBP	27.0872	23.5927	31.2527	21.4107	29.0927	22.3431	23.6621
IL10RA	33.048	33.1577	38.8662	36.5742	25.7308	32.074	34.6455
EPRS	609.576	1460.23	2424.68	2222.21	358.654	1946.6	1940
PTP4A1	4808.76	4165.72	5452.07	5379.41	4780.15	3750.91	3913.79
PAPOLG	6219.59	9620.97	12426.1	11547.8	7363.68	779.65	701.503
DTX2	677.066	1144.6	1197.96	1082.78	185.77	176.577	233.666
EPB41L3	62.9465	71.6376	122.109	117.041	44.7371	64.2428	81.7152
LOC100852378	308.314	272.476	495.419	426.747	62.5535	73.9301	217.291
LRRC71	52.6349	53.9379	55.3798	50.3742	49.9786	48.3812	45.6041
RORA	226.477	265.281	404.475	387.67	126.004	22.9171	23.7323
LOC790889 /// RORA	21.4355	28.2677	48.2578	39.2114	17.2526	16.1196	14.1886
RSPH10B	18.0415	19.7045	20.0524	16.8648	16.3245	16.8242	16.8579
ADCY8	28.3017	26.2541	33.9015	22.7676	22.8767	18.7371	16.5476
CDC42BPA	43.1808	82.767	101.917	92.5669	36.7332	32.4707	35.05
STAT2	188.077	351.493	400.678	304.71	136.634	168.563	123.406
EPHA2	145.788	142.242	182.371	132.085	97.8085	74.3003	101.855
CHIC2	95.3085	82.7757	186.589	184.889	18.8851	22.4373	15.9828
CD3EAP	120.201	126.348	128.95	119.761	122.614	118.548	85.8537
ATXN2L	27.8609	28.5448	29.8983	28.618	24.6991	24.4195	23.2389
FSD1	301.168	375.86	506.573	403.003	134.458	83.018	92.7228
LSM14A	508.282	684.543	913.906	890.776	679.669	345.955	305.004
ZFPL1	38.3728	73.6321	111.62	103.152	46.5408	37.5974	35.043
DNAJC9	1322.24	1517.87	1786.67	1738.95	253.342	793.048	674.818
HCFC1	149.6	140.481	171.167	164.605	149.673	153.183	131.89
AKT1S1	445.025	561.188	955.202	902.623	502.656	237.575	152.735
SAR1B	24.0606	36.4693	55.2214	53.3138	45.3271	24.1742	24.6328
LOC100849141 /// LOC527863 /// STAB2	30.364	32.1142	33.6769	33.5314	21.8512	17.2261	20.2409
LETMD1	349.015	302.45	368.028	345.735	64.5292	48.5019	26.7101
SLC12A8	128.859	133.528	141.681	134.94	79.5853	111.564	74.2288
CHST11	23.4412	24.0246	26.5988	23.5959	23.7305	21.9168	25.6663
USP32	341.005	621.212	669.101	573.133	115.23	374.641	304.67
PTPRG	954.145	1074.26	1098.27	1075.23	163.854	154.501	191.379
TCP11	15.3893	14.1335	18.5	13.6621	15.5324	14.9453	14.3505
ZNF143	1346.71	1235.74	2340.95	2305.72	1276.67	333.903	261.746
MAP1B	20.0654	19.4334	28.3497	24.4991	19.8403	18.3543	15.999
ELF5	49.7366	51.0829	61.2046	56.361	41.7662	34.8794	52.6179
KIFAP3	318.836	555.859	702.99	621.758	39.2433	107.592	275.489
NABP1	192.733	267.936	482.217	453.02	198.92	162.794	68.8786
PEX11A	30.8043	32.7046	44.085	43.3742	20.0496	19.5719	23.4062
FAM35A	90.8733	106.862	125.923	114.179	32.2143	34.0752	39.3555
STYX	586.188	719.369	1380.68	1370.28	435.009	75.1285	99.0008
TBL1XR1	2060.41	1993.65	2131.54	2064.42	637.729	494.07	532.697
NAV3	224.164	568.374	632.468	583.958	89.3492	24.4489	26.2373
RAB9B	26.7284	27.7742	54.1041	45.9947	20.0098	18.8853	18.4614
FAT1	49.7602	61.3639	101.666	101.335	67.4357	49.8312	42.6896
TRAM1L1	73.3465	124.471	166.172	166.149	17.8732	15.3396	15.1088
SLC23A2	78.9673	102.413	145.926	139.649	141.271	59.5881	55.5105
CNNM3	43.3906	83.635	122.512	96.184	83.6673	44.5232	43.9078
GMPS	829.65	1933.82	4283.39	3935.55	130.73	436.468	866.241
LOC100298968	27.6633	26.1699	47.0834	44.2727	12.8653	11.8871	11.4402
TDRD7	566.61	614.532	637.393	528.438	33.9726	28.1591	29.4501
NUP35	13512.9	13395.3	13964.4	13149.2	4005.41	2215.2	1198.21
TSPAN19	615.37	867.455	1112.07	1040.97	38.2772	12.8523	15.7891
ZNF181	471.687	1093.41	1231.39	1194.1	73.866	99.9211	51.9757
SCRN3	16.3686	17.9076	19.9599	16.4482	15.9518	13.1408	13.0494
LOC100295004	208.873	198.098	305.704	221.206	35.7961	35.411	32.144
NLRP5	3035.6	2620.62	6036.63	4539.03	361.96	70.5251	78.1964
MBD5	14.2164	13.649	14.4048	13.677	14.3338	13.058	13.5078
PACRG	17.4486	17.992	19.1441	16.7573	17.9944	18.4486	16.6848
ATXN3	173.201	307.246	526.481	484.128	98.4729	171.384	80.5561
RAD51B	215.704	227.61	256.762	188.888	61.2636	45.9089	46.823
REG3A	43.6815	38.0962	70.7259	50.8523	35.1238	33.949	34.0688
UXS1	1620.69	1533.66	2602.61	1638.42	238.701	146.992	320.995
CCDC135	606.354	682.564	819.546	681.479	69.9693	22.6164	25.2269
NETO2	137.448	131.22	177.043	159.933	122.42	54.0827	34.6221
SH3GL3	28.7857	27.4487	29.0648	24.3672	27.7171	24.8642	22.137
BPIFC	42.5408	39.7932	42.7464	41.6083	42.2764	40.8119	41.1233
VNN1	18.1162	15.3446	18.9302	16.9482	18.7779	16.8196	16.8886
ERAP2	13.7243	13.7711	14.2245	12.9212	13.314	12.8956	12.5851
PLEKHG2	29.5505	30.2314	30.8852	30.6181	27.2599	24.5087	28.0582
CCR9	30.8026	28.8301	31.1927	30.9879	30.1656	25.1447	26.8522
PLXDC2	298.635	409.352	470.233	456.657	70.2772	68.3715	133.618
BMPR2	92.3147	159.55	350.582	309.707	174.406	47.9921	62.867
SLC38A11	257.806	305.748	456.049	433.232	128.423	337.98	381.268
NME9	41.5021	41.8131	43.084	40.9513	37.6254	40.094	34.2699
ARMC12	43.6907	34.1122	60.0448	57.4217	37.7316	29.5625	26.9963
PLEKHA8	103.089	136.737	211.797	190.853	102.53	82.5079	70.2367
HEATR5B	19.4185	20.2853	20.3384	19.4626	19.3282	17.0675	19.4888
BOLA	55.3969	46.7461	308.932	114.037	66.4515	49.6016	105.233
LOC786867	21.4706	21.8872	21.9578	20.6417	20.243	20.0807	20.0213
WDR3	3346.94	4281.18	5957.79	5473.72	3571.52	1660.34	1251.56
CAMKK1	74.2624	69.4227	76.3928	74.2142	72.3795	68.2627	63.2122
DPY19L3	21.2231	22.7769	36.4702	30.8354	24.0399	18.7965	18.5911
GJC1	298.812	466.712	791.744	778.795	45.7911	19.4163	28.1933
ZC2HC1A	2190.94	2966.73	3728.09	3725	1287.42	45.9373	65.4654
SNX11	149.898	238.567	289.605	210.218	68.6805	54.028	73.3229
NF1	55.7284	81.1221	111.039	95.6675	24.7231	23.7703	25.7928
KCNN3	60.6548	66.9073	78.0988	75.1396	28.8568	34.7152	27.8104
LRFN5	42.1308	49.0361	54.5316	42.4308	24.1632	25.8247	23.8185
GDF3	1250.14	1408.74	2652.71	2580.77	205.963	71.2579	270.057
FHIT	548.947	483.25	674.262	520.405	55.7386	30.7919	67.8621
ALOX12	16.3474	16.9536	18.2472	16.6896	16.833	15.4887	15.3596
FAIM	45.5448	41.7244	82.9602	62.2727	17.6507	57.7904	43.6044
NXPH1	106.154	78.9465	229.024	123.122	72.8893	15.9169	17.4641
GAD1	580.494	473.439	628.656	611.625	204.328	18.5955	18.0798
HCFC2	123.229	145.133	289.485	274.306	272.175	44.67	43.1436
LOC100848965	28.9257	43.5936	69.0141	66.8527	41.0572	13.6837	17.3924
STAU1	618.567	1167.28	1480.96	1311.45	919.349	384.464	493.955
EPB41	32.7917	54.022	75.2506	69.1292	22.7632	20.5241	18.5777
ZNF184	233.464	536.333	792.975	773.888	120.318	45.9935	47.4113
PLP1	12.0568	11.5763	12.2493	10.9606	11.9116	11.9926	10.8953
CTRC	42.3896	44.3455	47.4118	38.6007	38.7527	38.8246	35.0719
KRAS	711.681	586.62	1066.11	937.132	198.641	361.192	582.482
TST /// TST	17.1571	16.3057	17.6302	16.2839	16.0812	15.5326	15.6712
FHAD1	55.927	61.6837	88.5668	68.8906	35.9705	31.0121	35.9306
MAPK10	96.9796	92.4032	162.854	150.045	63.6484	36.9621	35.2245
CERS5	2341.62	2440.46	2649.73	2388.81	498.655	682.034	712.211
FRMD3	34.6737	44.4838	68.6796	59.7788	43.6226	29.7062	25.379
CPOX	612.532	1203.32	1391.04	1342.97	463.884	72.631	93.3049
C17H12orf43	78.7245	108.628	154.732	143.594	145.656	49.9185	78.2661
MEIS2	378.957	560.766	959.719	755.445	101.856	244.94	446.197
CNTLN	13.2809	13.6538	28.5027	22.0683	13.6205	9.91407	10.0902
PARVG	39.3232	31.3638	47.7477	41.188	24.4152	24.1627	21.7987
RANGRF	257.584	247.369	358.391	317.978	338.517	239.528	139.193
VPS39	114.783	145.02	180.003	134.472	116.592	155.28	118.373
ABI2	233.708	327.305	365.582	350.36	25.4441	18.7307	21.0522
FBXL17	140.76	167.122	194.907	157.477	36.183	34.4256	50.1129
CCDC101	425.515	578.401	891.769	716.242	542.159	701.088	510.439
NTN4	21.7335	17.467	27.068	17.7402	18.0606	13.3638	15.6443
CEP41	35.4165	37.4125	44.4011	42.2882	37.7128	39.0423	27.0132
MARK3	162.367	179.938	368.694	337.535	219.604	148.634	150.397
GINS2	2106.17	2524.72	2833.95	2818.35	491.131	2227.46	1910.13
CASP1	4300.52	4105.74	4865.43	4085.83	230.13	46.6982	49.8335
WIZ	75.3193	77.9021	90.5481	85.8053	62.556	65.8084	60.9818
FUT8 /// LOC100851836	24.4024	82.8193	142.205	114.216	26.07	26.2849	21.8036
RETSAT	44.5681	44.4403	47.1103	45.8946	31.409	28.2728	25.0774
ZBTB43	699.058	1428.68	1581.61	1570.58	300.013	72.8204	58.5813
TRAPPC8	1017.73	1122.52	1161.91	1014.13	714.09	625.299	576.256
MTCP1NB	322	287.871	686.264	545.832	53.8444	110.608	164.959
ZNF618	57.7268	61.5218	70.074	54.7719	39.0472	32.2733	26.2583
DUSP13	463.06	401.488	610.191	466.274	132.76	87.7982	78.5654
WNT2B	223.74	227.04	385.45	372.924	71.398	70.7044	133.755
FER	5795.7	7833.24	11366.6	11317.8	776.833	344.178	530.515
PITRM1	662.186	692.405	1286.21	1183.31	371.446	301.738	371.744
ABCC4 /// LOC100336999	27.6356	67.5774	85.3731	78.3998	16.4746	32.5471	17.8731
SLC12A3	55.3574	53.0303	74.073	61.1601	40.3224	38.0833	41.4884
SLC5A3	83.7217	116.285	158.503	150.474	108.474	33.7472	28.0681
APAF1	114.752	162.867	163.186	154.434	28.9624	23.9336	24.1536
MCM2	56.2822	55.7616	59.0394	58.113	46.5452	46.0111	44.6608
FAM108B1	1338.49	1307.31	1802.29	1585.45	651.169	646.726	768.62
MKS1 /// MKS1	343.093	305.127	369.684	344.025	186.858	191.247	152.338
HTR5A	17.9987	18.3414	19.1918	17.0299	16.2142	17.6093	15.3113
CHAF1A	3860.93	5906.09	8852.72	8846.6	2397.24	1452.14	1136.71
PHKA2	914.398	1243.11	2145.42	2054.52	359.173	79.7662	60.058
LOC100850151	318.715	388.687	646.184	606.08	395.98	69.057	113.184
RAD50	3509.99	5152.35	5894.49	5382.82	2786.75	3209.97	2604.86
HYDIN	22.1872	26.4204	32.6019	24.6963	17.7047	28.4503	23.2146
TRAF3IP1	116.769	301.806	316.858	309.036	232.243	81.0631	50.4984
SORCS3	32.7521	40.4239	42.7462	35.0123	27.0493	28.6472	28.6555
GGT6	74.3074	83.5509	86.0167	69.1582	55.8561	45.7627	42.9424
LOC506293	15.8469	15.0084	17.2627	14.4154	15.9825	16.1197	15.564
WFS1	305.328	324.482	366.556	359.005	183.252	200.941	220.085
BICD1	42.4507	45.9767	65.6428	54.917	29.9101	26.5923	38.5986
STXBP3	1764.97	2232.12	4395.26	4332.2	1819.25	623.922	667.992
DHX58	1880.7	2651.13	3154.35	2642.51	159.389	69.0798	77.85
FOXP2	34.4672	45.4123	70.9516	41.4319	25.2277	21.9245	19.5916
UBTD2	35.5284	55.0007	68.2961	63.5729	43.1879	18.3273	16.9569
OMA1	561.055	671.133	924.916	761.998	122.174	161.41	121.457
KCTD14	37.7137	36.8486	67.2408	38.7114	42.1105	40.7426	58.6946
MLLT3	50.9856	62.1427	85.4612	69.6308	61.8591	40.935	36.177
PGAP1	22.9465	34.3598	45.4147	42.167	27.8067	19.2605	22.3721
KCNE1	162.377	162.578	215.209	148.157	70.3791	53.3917	52.6384
DENND4A	328.994	418.03	551.549	509.517	311.8	78.4677	74.1756
LOC100847755	251.627	174.258	310.461	233.979	225.524	79.1722	64.1658
VPRBP	1078.73	2334.28	3425.81	3145.48	1079.95	165.071	232.546
FGFBP1	71.6596	55.3754	73.7027	67.0387	48.9167	29.9957	24.6422
SAP130	1255.67	2296.73	2784.47	2679.04	2313.2	584.718	340.213
APOO	2115.4	2828.45	3434.31	2996.21	2002.28	3330.77	2742.52
SERPINB1	34.2853	37.3719	49.9304	41.8143	43.6631	38.1318	36.9353
FNDC3B	676.304	593.445	762.95	690.23	48.2105	273.748	302.639
LOC505465	792.646	1000.9	1672.04	1261.31	950.23	593.572	747.32
HHEX	725.633	626.749	1175.49	1064.57	74.2938	15.2755	15.8928
RNF183	27.3351	23.4113	34.6479	22.8041	27.5534	23.0004	29.4473
UCHL3	4451.94	5529	7341.81	6361.04	2862.96	2474.53	1665.06
DYRK1A	2082.64	2921.92	5077.36	4486.18	906.984	2538.12	2739.76
PARP8	22.2333	24.1517	25.8571	23.255	24.2579	25.8327	24.2907
CALM /// CALM2	349.515	392.801	574.771	499.206	336.112	451.23	508.468
CD4	21.3865	21.4469	23.8486	21.9406	20.9109	21.8412	21.213
TGFBR1	61.628	102.012	248.864	222.07	46.3438	24.4407	22.5654
LOC100847843 /// TARP	11.8203	11.2319	12.3247	11.7014	11.2322	11.6682	11.3577
BSP1	198.284	258.961	488.176	324.598	122.01	22.0606	19.5642
CTSO	410.445	362.8	476.1	410.742	40.3673	72.1368	97.3845
DZANK1	179.435	150.268	280.305	198.484	266.083	77.0117	76.8095
SH2D1A	13.6151	13.4815	14.4809	12.8045	13.6637	12.6726	12.1726
RBM17	3894.64	4405.98	6058.55	6000.51	3111.49	2799.32	3173.59
ISL1	333.145	312.077	490.941	482.252	266.655	48.4049	38.0104
NUDT2	2409.08	2715.68	2955	2156.72	382.556	94.0252	120.79
IRF6	990.758	1170.75	1871.34	1747.52	177.554	205.193	232.661
ITPK1	45.1709	61.765	73.3427	66.0202	52.6976	41.7989	35.5017
SLC51B	134.571	143.793	249.366	228.751	65.0693	55.6164	81.2295
UTP23	2321.85	2556.44	3247.42	3204.66	3196.63	899.933	647.064
MXD1	29.4584	29.2792	42.7013	39.735	25.6605	20.7716	25.9934
GSDMC	240.616	207.198	356.616	297.887	83.8839	186.377	63.7584
LOC616971	17.5012	19.1673	23.5368	16.2631	15.5326	14.6806	14.4862
ELL	204.783	181.879	238.622	226.658	97.0629	35.6848	37.6819
IGHG1 /// IGHM /// LOC100300716 /// LOC524810	223.601	228.69	230.985	188.433	194.861	226.027	212.453
MOGAT1	431.153	478.115	856.749	759.025	90.6329	96.3216	117.16
DOPEY2	30.9241	39.6982	46.313	34.4169	28.0249	24.6326	21.4187
USP53	2145.26	2787.89	3367.38	3361.97	746.937	1064.27	819.097
PLEK2	836.687	1162.42	1242.86	1145.53	85.8766	28.5148	47.3682
SGOL1	665.063	1276	2096.15	1850.94	893.434	248.076	194.874
LOC100850906 /// USP42	29.4662	35.2645	62.6008	50.1041	36.1196	23.6569	24.5458
CNIH4	5041.55	3919.86	7553.6	6492.05	5989.09	2420.6	1724.48
USF1	20.8894	46.423	95.6255	87.0114	48.5221	27.3869	17.5252
H2B /// H2B /// HIST1H2BL /// HIST2H2BE /// LOC100295221 /// LOC505183 /// LOC521580 /// LOC527244 /// LOC616776 /// LOC616868 /// LOC618012 /// LOC781410 /// LOC782971 /// LOC787269 /// LOC787465	1307.11	3795.56	4511.91	2843.04	743.036	373.571	163.327
FGD4	298.123	463.678	532.332	531.872	89.1593	110.008	176.491
CETN4	898.041	697.922	1017.58	847.356	906.029	393.5	218.434
OSGEPL1	151.396	160.904	261.139	246.256	139.662	176.103	131.794
AREGB	14.7528	14.0265	432.267	16.3079	13.7347	12.2616	64.5923
XPOT	275.162	365.837	472.262	397.532	165.565	168.89	90.9537
PLA2G7	32.5955	34.04	34.6488	33.8823	31.3794	32.4064	34.1875
SMYD3	20.2612	23.6621	33.788	30.6675	14.3724	15.7957	13.9561
ABCG8	96.7517	97.1302	193.313	164.492	41.1739	28.11	25.0459
LOC512440	27.7849	24.4151	28.3815	25.1139	27.1282	27.2264	26.5387
CLCA1	11.3118	12.2423	13.8213	10.8973	11.26	11.1949	10.6379
CEP128	22.4375	19.8658	27.1866	23.0901	15.8012	16.3038	15.412
AGR2	37.6244	33.3473	1213.1	25.7156	33.4018	25.9396	39.8479
LOC521764	57.6791	77.2432	80.8812	80.6759	61.1535	54.3521	52.6661
ZUFSP	3160.01	3411.76	3826.42	3791.84	1508.82	820.312	637.309
LRTOMT	169.352	192.216	263.231	241.365	91.3834	115.718	83.3988
DDX10 /// LOC100851460	926.154	1694.37	3277.6	2931.25	951.637	815.592	615.649
GTF2A2	10743.6	10068.1	13649.4	11760.4	6685.68	5176.48	4178.02
MB21D2	789.319	782.979	1196.47	1177.15	58.9156	997.159	847.321
LOC783920	9.38478	9.23875	10.3492	10.002	10.2284	9.4887	9.44821
GPX2	129.142	123.859	206.192	121.482	142.134	169.247	140.684
gzmA	12.3841	13.3106	13.4921	12.7014	13.1439	12.9846	12.9039
DMBT1	119.765	121.161	128.36	119.118	126.124	117.915	121.956
TCRA /// TRD@	15.9793	15.9511	16.2806	14.6875	13.1243	14.9993	12.9576
CENP-A /// CENPA /// LOC618307 /// LOC782601 /// LOC782634	132.74	152.785	207.224	203.268	202.436	102.292	89.2967
VLDLR	38.1808	38.8681	49.3198	44.5857	36.1275	34.5828	32.8535
HEPACAM2	21.4253	20.8105	21.7053	20.7054	17.6951	17.6308	17.2276
DENND3 /// LOC100296661	37.0565	54.3392	65.4768	57.0192	40.0625	37.9512	37.2112
RBFOX2	255.078	439.288	689.519	631.402	140.239	75.1834	70.2701
LOC100849803 /// XRCC5	129.656	140.795	257.664	219.191	209.021	223.284	254.665
C10H14orf166	5291.53	6678.92	7682.06	7229.48	3508.66	5583.68	5924.01
MYOZ2	12.7289	12.62	12.9184	11.7086	12.4946	12.8076	12.6723
CLINT1	102.232	166.62	299.708	231.523	66.6039	33.5794	31.1017
SLC7A9	127.267	137.967	198.103	180.416	30.7077	43.0192	97.4818
LOC785602 /// SLC37A4	33.226	30.1027	38.4035	36.3295	34.2757	30.9628	30.5927
TBCE	1424.81	1775.52	3315.82	3054.59	1041.84	642.513	575.093
SEC22A	276.214	352.849	597.08	467.858	139.073	200.335	260.712
EIF3E	14790.4	15165.6	15568.5	15312.5	6369.27	8890.23	8413.31
EIF5B	547.726	851.855	1769.48	1634.93	326.739	256.027	178.035
TG	33.1475	33.8526	45.9156	31.8245	32.134	27.2027	24.625
CUBN	61.5555	56.7384	77.4631	64.8176	62.7823	47.7192	50.6172
PPL	460.069	574.778	969.053	829.934	102.404	280.004	785.188
ZNF22	121.321	116.691	162.305	132.811	81.3565	56.8163	48.7746
BOLA-DMA	67.3458	61.5186	69.0101	61.1138	38.7052	44.2277	39.5293
MLN	284.278	270.435	427.216	376.157	68.1452	71.5231	67.4592
ROR2	33.5134	25.8862	34.3877	23.6576	20.2513	17.3645	17.9216
EZR	1895.4	2978.87	4037.45	3722.59	299.849	2046.1	3390.03
MGC148692	203.877	488.133	1046.97	884.624	124.649	85.6525	81.7372
TSC1	24.9125	48.2932	87.7595	81.2306	72.0423	52.7013	56.9927
HSBP1	354.601	398.099	628.637	620.758	549.327	344.766	273.883
PAEP	46.927	45.9873	50.9502	48.1422	46.4854	41.4498	35.088
PPARG	543.327	669.02	1345.64	1128.31	107.163	43.3424	39.2961
VKORC1L1	601.8	574.106	649.114	586.682	384.301	362.338	249.268
CNGA3	51.5295	49.7164	123.604	92.5573	31.9254	27.5335	25.7336
DHPS	457.082	409.466	969.868	699.922	677.501	481.951	652.698
MC2R	54.7719	54.2758	55.4573	50.072	55.0175	55.0364	49.8573
CAPN3	16.9167	17.1993	20.6532	18.0321	15.6398	14.7956	14.8787
YWHAE	1269.76	1924.36	2857.4	2538.44	1294.47	1674.79	1352.96
STXBP1	34.9835	41.4747	60.6742	45.481	38.4735	21.4427	18.8692
ARMCX6 /// LOC100297334	34.7331	37.1306	46.1383	33.1491	32.7516	27.5955	32.3172
FNTA	1021.21	1140.68	1416.22	1405.8	1043.08	1182.18	1181.56
CPSF2	305.766	622.35	1200.64	1146.4	513.708	1078.08	1038.69
GABRG2	28.4916	31.7145	47.9896	29.8361	21.7916	16.0824	16.1034
UPK1B	188.932	64.1487	479.886	30.4732	100.044	24.2278	245.949
EFHC1	706.311	990.733	1842.12	1539.64	234.151	77.3034	77.3291
NUCB2	377.421	341.791	468.161	346.728	136.183	144.947	295.736
CGN1 /// CL43	16.2535	15.25	16.7382	14.607	15.274	15.3609	15.4677
CREB1	89.5665	95.5849	169.104	145.204	150.611	51.8833	60.6584
NHP2L1	2847.36	3905.79	4349.59	3833.24	2439.59	3544.71	2857.94
IGFBP3	471.449	609.327	893.977	837.053	86.4654	179.719	221.966
MTIF2	880.547	627.813	904.905	830.828	92.7543	186.308	160.873
CSH2	43.0866	43.0716	69.4925	63.0271	30.741	26.8307	28.6748
DRD2	77.117	80.4856	96.3693	89.0942	80.8342	62.6615	59.7988
SELP	54.9784	56.4495	70.234	43.1085	35.4002	39.7535	46.1325
RAB11B	750.907	932.526	956.252	953.27	818.301	747.688	713.621
TEK	221.107	386.277	850.874	716.062	74.8696	71.2734	33.1368
NTS	18.87	16.7663	122.159	17.3899	29.4505	13.0035	25.5188
PRSS2	5538.41	5996.37	8101.27	5842.43	612.397	30.2855	28.8604
PDE6C	559.344	538.293	1648.93	1407.26	60.8971	31.3737	17.6341
AKR1A1	788.699	771.452	900.078	838.988	257.037	723.313	592.171
PAFAH1B2	1054.2	1745.28	2499.57	2297.98	813.378	841.622	561.653
PLCB1	26.325	22.8658	27.8018	24.1084	25.1722	23.6768	24.0982
FNTB	56.792	52.8791	67.2215	65.5501	53.5553	54.5698	51.7365
ACAT2	1332.18	2149.85	3187.49	3112.75	1127.11	808.088	1079.86
SEC22B	435.859	545.93	839.81	809.929	359.313	505.08	520.443
PRKAR2B	19.4588	20.3185	26.7736	21.2595	26.2648	19.9392	22.0308
ELF1	1004.67	878.376	1175.87	1154.64	264.919	113.71	124.51
PIGR	14.9592	14.3159	16.62	13.6255	15.9485	14.5943	15.2672
CA6	73.3442	96.2552	135.214	83.6492	35.1693	36.2739	27.2096
STAR	3895.51	3920.76	4354	3268.01	302.901	125.275	556.46
THBD	20.6944	21.2696	40.0395	23.9753	22.7101	37.4959	32.376
GNA14	165.354	162.037	217.745	194.981	80.5422	94.3097	70.132
S100B	533.208	660.956	987.261	903.566	283.756	124.565	233.964
SLC6A4	430.655	297.062	663.923	612.942	93.8725	30.9934	30.0128
COPB2	1769.21	2576.61	5098.6	4534.98	1121.64	2254.19	2417.54
LTF	35.9092	38.2102	3778.15	42.1509	421.166	36.4081	1907.9
CALCOCO2	279.565	415.006	703.693	633.933	141.628	120.433	281.28
SFRP2	101.149	188.03	210.873	153.924	27.4823	22.4485	22.1533
NDST2	213.887	256.612	368.33	328.042	168.118	245.407	208.962
MYO1C	58.503	74.7494	99.758	91.5503	72.8355	62.6749	49.3347
TCEAL4	439.592	423.682	784.293	648.913	73.2806	169.615	413.042
IL5 /// LOC100335844	15.1097	14.7924	15.1853	15.1716	15.1664	12.5137	14.7092
CHRM3	95.0957	101.081	113.378	82.4634	58.2241	61.4087	50.4194
RGN	48.0063	38.5419	51.4365	42.0168	36.193	32.4148	28.8136
M6PR	702.954	1011.72	1386.13	1361.08	1257.96	1087.43	783.091
FGF1 /// H2B /// HIST2H2BE	29.082	39.6547	40.6766	39.6962	36.0889	30.453	26.9718
APOH	11.3785	11.1032	12.2193	11.1501	11.006	10.9277	10.8892
CDK5	1475.17	1700.67	3042.29	2930.52	321.498	470.295	283.275
ACVR2A	33.3999	67.2673	81.1902	74.5038	68.5426	21.854	20.2299
DNAJC6	112.161	319.332	491.462	451.607	116.134	34.4416	52.5667
INPP1	3939.25	4614.8	6880.05	6217.19	143.376	107.578	134.56
NPRL2	286.204	430.548	608.621	534.153	179.559	453.182	595.445
XAF1	22.1709	20.5248	47.1845	32.3357	20.0077	20.9889	36.9753
GSTM3	11030.6	8597.43	12595.6	11901.6	2524.35	46.0338	30.5895
RBP4	52.043	58.0733	76.6669	55.7969	29.4241	23.7889	22.4351
BTG2	96.8136	45.3331	770.571	104.128	49.9582	154.762	531.596
NR2F1	31.6726	30.0404	38.4015	36.3901	20.5438	16.5654	17.52
LOC100335881 /// TUBB2A /// TUBB2B	5938.48	5022.38	6389.25	6289.62	605.914	224.819	1267.95
NPR2	233.07	259.397	285.686	253.741	113.25	101.264	180.967
AQP4	26.3366	22.1343	30.3938	23.7364	25.5507	19.7735	25.6412
PSAP	76.2748	82.3561	108.973	107.471	56.8255	84.3017	78.4548
IFNAR2	35.5049	33.3572	41.484	36.4573	33.2016	31.3455	33.6683
GOLM1	55.1445	63.9698	143.064	47.2128	32.7018	49.4305	79.1644
TBCA	1687.2	1931.91	2039.1	1474.32	154.578	973.531	1135.63
IMPG1	16.566	16.797	18.0252	16.5949	16.0701	17.1716	14.1364
PCSK1	120.576	95.8916	212.119	197.384	66.4239	63.9962	64.5254
CD52	148.736	139.07	153.377	138.13	88.258	103.154	98.5146
C27H8orf4	18.2375	13.4278	57.2079	14.2336	20.9931	20.9546	16.5936
CNTNAP2	1249.3	1564.47	1630.99	1610.24	862.068	48.5888	32.9659
C5	106.591	109.016	251.978	209.025	34.5672	27.8316	32.208
IBSP	136.429	128.071	139.242	110.238	33.3666	23.6685	21.8512
CARM1	434.127	409.695	548.88	543.173	396.301	266.549	398.503
TLR5	26.0691	21.7704	32.3296	30.0831	21.7893	19.2252	16.9731
CD200	803.273	1245.41	1427.44	1304.69	212.021	17.4584	20.7946
HMBOX1	719.766	835.152	1132.45	1063.55	304.228	163.421	170.904
PDAP1	249.668	382.677	470.685	343.515	323.723	263.638	247.725
PAMR1	167.606	232.88	293.959	278.721	73.5375	47.751	45.2129
PSD4	258.928	262.099	335.353	263.758	69.7877	114.582	261.057
TMEM204	21.4507	19.84	32.7183	26.3828	24.1626	27.7305	24.9084
MCU	422.461	490.122	581.05	533.92	110.681	169.413	183.714
CNOT10	646.361	745.653	1107.23	1006.73	385.332	268.311	231.178
NDC80	497.458	721.097	1230.04	1135.72	824.424	659.498	325.65
RPAP1	1625.06	1472.22	1763.06	1647.02	186.934	406.983	406.301
COG5	275.526	423.506	721.208	677.715	44.1888	89.0519	93.3936
MYO6	663.665	530.879	771.62	716.08	332.567	296.106	611.133
SFXN1	47.2977	73.5398	104.986	80.539	100.765	69.5021	71.7865
WDR60	45.5033	47.9269	77.0512	53.3598	39.7901	46.3406	42.5613
CUL4A	118.297	165.95	241.501	215.814	71.8145	61.0902	56.2289
SMEK2	964.556	1466.41	3006.33	2911.92	2871.28	813.368	641.822
LEF1	1122.05	1193.97	1357.88	1256.75	143.381	59.8208	59.2923
LOC100336224 /// NEK6	59.6679	51.7819	114.489	97.4851	97.8899	19.7946	40.4541
CWC25	2178.47	3507.54	3680.48	3105.16	637.458	318.185	405.219
RAB32	842.111	1000.71	1676.52	1641.48	133.55	87.739	129.378
ZWILCH	646.114	845.767	1417.86	1379.82	716.468	1285.9	1228.1
PDHX	2793.21	2866.39	3259.92	3026.43	348.363	1977.97	2089.95
C5H22orf28	170.786	238.453	275.255	264.813	59.2931	60.0346	65.1582
DGUOK /// LOC100140790	1410.58	1508.17	1672.01	1428.09	168.257	919.457	968.675
TMEM218	24.0909	22.9425	29.6179	26.5011	25.3317	25.6291	23.538
TCEANC2	1195.33	1445.57	1608.81	1499.86	1031.87	329.464	279.214
ALKBH5	3484.51	4297.02	7461.59	7016.34	2048.21	915.315	744.902
TSTD2	43.0382	44.0936	69.9211	57.3909	35.4733	40.223	38.3923
KBTBD10	46.8391	39.3352	117.084	104.5	37.7629	29.3778	28.8552
LOC100336535	16.6241	16.5733	25.294	16.2606	13.4073	13.1202	17.7054
BCAS1	13.4055	12.533	19.7117	14.1039	13.5448	12.7915	16.0386
CRLF3	1545.53	1516.9	1745.11	1246.36	475.276	522.554	589.56
LPCAT4	717.603	651.615	737.307	652.654	113.923	382.749	354.515
NSMCE1	3559.68	3064.25	3967.65	3618.28	932.762	645.431	801.712
SLC4A4	185.594	203.815	367.167	306.853	71.1834	30.923	35.5783
ZP4	10187	7435.47	11310.1	10181.6	1185.56	54.6359	20.5508
ZP2	16477.4	15462.5	16685.9	15076.3	1006.56	54.8394	25.7121
COL4A3BP	521.421	689.848	753.946	692.847	753.063	381.102	556.806
WHSC2	819.839	893.324	1020.94	996.899	980.51	622.291	735.884
LOC100848561	1240.82	1253.89	2356	2104.73	720.397	1082.56	1067.36
DLST	34.5233	38.2045	40.6406	39.3241	36.4066	27.1592	29.7023
AUTS2	834.879	546.352	999.628	596.463	863.837	361.896	156.12
PHC2	24.5294	24.7822	26.1201	24.8093	25.306	26.0416	22.3894
PLK1	1028.22	1326.06	1707.16	1582.32	1337.41	562.937	371.642
LOC100337074	38.4993	28.9101	464.084	77.8656	95.7896	53.7093	101.874
BCL6	191.54	248.641	500.46	453.068	147.724	88.3374	171.356
NUTF2	819.554	1100.26	1188.1	1087.55	925.564	780.462	868.308
PPA1	8674.29	15114.8	17118.1	14879.4	7407.94	3803.88	2670.38
C8H4orf27	1728.55	1595.52	1837.73	1708.78	533.291	859.819	836.356
RGS3	341.174	415.525	481.168	430.039	194.863	67.2698	70.831
MRPS36	724.244	671.333	1348.11	1346.37	285.674	836.405	632.261
SYAP1	181.959	212.134	315.389	180.601	33.0228	81.881	81.7189
ITGA4	16.0621	15.4851	25.192	19.4484	13.244	13.3689	13.5422
ALCAM	19.0169	17.6584	25.2705	21.1938	19.1376	14.4183	15.5129
CPNE2	50.351	48.6058	50.3935	49.4397	45.0725	31.4607	32.8679
C21H14orf142	274.391	445.826	1156.56	964.266	948.354	763.925	512.194
HDGFRP2	35.0017	60.0591	77.687	70.4156	32.5859	29.3002	29.5295
FRY	587.709	419.788	693.485	553.998	270.023	64.1824	98.0444
IFI6	75.6011	49.5726	132.413	52.8364	110.003	46.9688	52.8498
ZNF532	193.539	278.291	359.888	354.072	41.804	180.086	203.669
CREB3L2	79.8109	105.676	129.817	116.266	47.0434	113.854	102.431
SLAMF1	52.0418	49.1841	56.915	49.4154	50.0637	39.8405	40.4565
GLYR1	326.356	399.293	432.201	339.89	133.941	230.005	174.161
C11H2orf55	226.826	250.458	387.287	347.186	62.4723	66.7652	92.5432
ANKRD46	2872.72	2990.36	3032.68	2851.46	90.4409	235.822	403.187
STIM2	838.066	975.01	1108.65	972.277	930.393	406.12	610.624
ACTL6B	28.3424	33.0219	34.6334	25.6295	34.1471	33.906	28.1593
DYNC1LI2	598.542	813.534	1090.06	1061.69	549.866	447.77	693.228
ATP2B1	381.888	531.733	554.568	474.735	102.195	125.105	162.537
BLZF1	121.308	156.725	266.599	229.786	80.1836	58.1103	80.7388
SLCO1A2	13.4843	14.3853	18.9169	18.682	16.4001	15.2152	18.0523
THTPA	95.9385	102.335	122.717	101.386	79.4398	88.2677	77.317
CRY1	720.184	619.428	911.057	828.843	27.6728	36.9431	48.713
PRKG1	76.2349	133.538	217.812	213.637	59.2687	36.4216	28.6776
QSER1	28.1724	37.4932	43.6549	40.675	26.8499	20.7124	21.1034
BLCAP	130.19	156.147	182.817	159.906	87.16	74.4363	79.2111
SLC25A24	487.917	426.315	902.842	812.63	41.0743	25.4923	102.3
ITPR2	22.5151	26.699	29.9478	22.0282	20.2852	19.8077	16.3192
PRR15	31.2125	27.1891	79.821	26.0502	28.067	34.4407	34.8977
JAK1	1550.72	2261.78	2933.86	2767.78	137.644	841.876	650.667
NUBP1	632.194	780.612	1348.16	1321.48	456.937	377.801	224.478
SMAP1	932.045	1434.45	2625.57	2259.6	1012.58	1527	1858.05
ALG14	1932.83	1726.93	2907.13	2529.29	476.756	1422.92	1359.9
C18H19orf40	534.457	703.55	1524.78	1067.52	607.882	538.435	253.702
SLC45A4	255.798	304.072	368.496	352.817	108.493	60.739	51.7146
EHBP1L1	33.5469	33.7754	44.0657	31.1723	30.5237	30.9761	38.5603
PPFIBP2	385.815	450.983	996.17	936.99	96.8127	735.696	477.091
NUP62	42.8455	53.1239	54.1829	46.5346	37.2743	43.6992	35.4246
LOC100337091	357.789	563.276	798.368	686.85	75.9718	202.682	323.426
PARP4	27.597	28.8327	36.1396	27.5814	13.8394	13.1458	16.6252
LOC100302389	28.2241	29.1029	30.7024	27.2815	27.6872	26.411	21.7685
DCUN1D1	166.217	270.493	960.767	813.564	447.581	180.519	301.266
PHF20	705.817	954.113	1022.86	930.057	743.594	448.649	482.683
VPS53	163.032	158.828	181.746	168.961	131.183	152.631	168.082
MRPL52	1684.92	2159.92	2392.71	2074.53	1263.99	1688.31	1517.88
PDPK1	1074.8	1016.58	1290.88	1126.79	890.07	248.745	355.483
TIMD4	42.0965	26.3715	42.787	35.8322	22.3012	25.4298	21.7179
CDC37L1	163.556	171.19	219.236	178.884	217.97	27.0098	31.7955
RHOD	79.2881	80.402	105.37	96.4686	64.4883	60.8287	93.768
CNBP	3165.25	3280.96	6411.09	5368.56	5762.87	3232.14	2159.47
CDHR1	25.7522	25.3122	28.2322	23.8929	25.5253	22.8108	22.9353
FXYD3	31.321	30.3931	107.358	30.1977	27.2248	26.1119	36.9894
PIGP	50.8202	48.0983	50.96	45.7237	27.4706	39.7916	37.9857
TFF3	45.1779	47.8729	344.449	45.6847	45.7594	41.1128	184.302
ZFP36L1	2948.62	2609.13	4076.24	3944.18	482.262	439.528	824.793
PUS7L	151.567	265.917	458.966	388.361	453.037	120.836	129.951
LOC790332	19.7692	19.5964	20.6256	17.589	20.4584	18.6825	18.2602
MARK4	90.9763	116.296	129.668	124.95	89.8382	69.8868	72.6053
OCIAD2	24.7937	21.2352	82.9688	24.4793	22.2401	24.4846	36.2656
LOC100848530	17.6777	16.9029	18.0935	17.371	16.5362	17.7034	17.9148
KIF18A	94.1439	94.9032	127.54	105.489	49.2513	33.6286	38.8794
NAALADL1	63.3534	56.5672	67.4553	60.6712	61.8245	58.1288	56.485
MLH3	364.505	578.884	603.052	535.02	248.885	108.874	123.956
HNRNPU	2649.63	4176.35	4483.53	3955.66	4284.31	3291.5	3453.24
PGLYRP1	28.9227	31.6377	32.5899	28.7307	28.6652	26.5124	23.5612
NCAPD3	826.568	967.946	968.672	756.071	601.435	347.606	391.28
KRIT1	118.628	215.065	544.35	469.116	228.464	64.0997	70.0686
ATP8A1	54.1262	85.805	113.381	77.2646	25.4668	32.5216	89.5626
RN18S1	4818.7	22762.9	27093.6	20862.9	1403.54	2278.86	2315.49

## Sheet: 4 Cell
Gene	mean_Oocyte	mean_Zygote	mean_Cell.2	mean_Cell.4	mean_Cell.8	mean_Morula	mean_Blastocyst
CNTFR	95.3422	95.8858	79.7288	102.546	66.7284	77.1984	69.8317
YIPF5	7066.22	7818.28	6883.92	7951.04	5439.35	3959.46	3540.19
CEACAM1	27.9205	27.9303	25.9572	29.1895	21.322	25.0275	24.3208
KLHDC2	4683.94	4894.91	5336.18	5371.72	970.78	2267.68	2001.38
THAP9	16491	17596.8	17468	18453	4820.89	627.459	401.99
SCML4	17.7278	18.1842	15.8736	18.9413	16.0464	17.8547	17.5274
NCALD	67.2446	58.655	57.6377	73.9885	43.8326	30.9343	29.0731
TSPAN13	2173.09	1735.63	2105.71	2330.58	134.185	613.709	430.476
ZSCAN29	88.3093	88.4846	131.526	159.588	75.9658	80.9652	92.5999
KIAA1143	92.9617	108.29	219.243	221.424	91.4483	218.991	136.562
HN1L	854.733	1374.08	2886.14	3366.85	1520.94	461.667	457.008
TIAM1	595.993	1253.81	1089.39	1325.69	288.485	821.789	748.112
UBXN4	5357.33	4060.09	5268.82	5476.96	1252.07	2130.02	2068.49
TBPL1	10679.9	11119.1	11401.4	12016.8	5743.06	634.942	566.518
ARIH1	1207.34	1596.1	1595.87	1985.7	396.852	538.34	523.698
MYBPC1	12.2904	12.0128	12.3366	12.681	11.6195	12.2042	11.4319
REEP2	293.655	241.479	292.369	316.862	210.337	268.586	240.603
RNF20	1125.23	1567.5	2643.68	2712.03	1911.33	665.045	516.034
NRP2	57.6943	58.8784	47.7298	65.6583	38.5099	42.3445	36.6121
RMDN2	29.5544	28.605	26.8025	32.7573	26.7722	26.1053	25.2175
CH25H	19.6861	19.5756	19.047	20.8114	16.739	20.5655	17.2601
CYP20A1	37.6762	48.3232	43.0599	56.6644	44.8501	53.2396	38.3015
C23H6orf52	933.011	876.124	1452.02	1625.96	502.124	115.026	129.516
RAP1A	647.383	853.441	1160.12	1212.94	94.9466	323.276	348.671
ZNF547	982.549	1614.87	1966.45	2161.88	2084.49	468.609	423.442
FAM50A	753.8	936.626	1650.29	1944.38	1306.64	696.452	481.245
TSKU	305.864	360.413	319.801	384.757	167.518	153.266	148.899
TP53I3	128.168	117.499	161.806	193.081	54.4529	68.5859	98.7161
ZNF24	85.2161	145.988	123.324	150.889	96.8824	45.7223	43.9823
HAUS5	46.3833	71.0648	60.8954	85.0621	74.2395	64.9399	78.4983
ABR	181.898	230.696	276.275	299.525	274.218	226.378	197.15
NFATC3	314.076	402.086	473.624	502.885	113.413	69.2786	61.0173
SLC25A17	2681.18	3416.31	6090.92	6175.2	432.163	960.156	510.102
SFT2D1	7654.78	7046.23	7472.28	7837.47	2098.01	3706.36	3511.64
DDB2	485.967	668.512	1021.44	1044.52	104.032	87.9993	53.373
LOC100848920 /// RGS2	22250.7	21635.5	23565.7	24548.5	4382.65	85.4434	85.7129
CREBL2	994.524	779.771	1047.01	1230.14	348.372	313.319	152.91
UBLCP1	1758.43	1621.12	3397.66	3993.75	1298.59	1057.6	1498.33
ZDHHC13	862.573	1236.55	2780.33	2927.74	257.675	233.677	181.802
TTC3	27.4504	34.7353	42.3618	42.5172	30.5337	19.696	23.9113
TBX19	29.2349	25.9195	28.8347	31.8876	26.8939	24.6179	22.2466
RPGR	280.442	267.069	525.447	616.381	60.3111	135.353	72.384
SLC7A1	138.761	129.48	118.32	148.562	138.256	138.179	124.002
LOC506181	897.664	1262.79	1854.28	2070.34	388.61	259.9	240.949
ARL6IP1	3478.48	3020.92	3913.49	4292.54	4185.92	3487.82	3217.97
NPEPL1	197.273	234.064	256.856	263.26	142.861	114.889	115.156
TRAF3IP3	37.8187	34.9788	32.8128	38.9279	35.7023	30.6839	29.8867
HMGXB4	1586.64	2210.06	2617.29	2712.95	472.865	159.217	207.364
MUM1	370.826	387.205	375.823	471.132	188.462	182.974	209.411
SDPR	12.7347	11.9965	11.6909	12.9241	12.1023	11.3098	10.5655
LRP2BP	204.413	226.299	239.138	258.668	120.536	61.0415	55.4459
PDP1	1336.95	1115.6	1230.82	1389.67	239.484	518.267	341.712
TNC	31.5973	27.6345	28.0148	32.5965	25.236	30.777	29.4615
LOC100848355	87.5379	96.1427	142.569	183.55	49.6349	60.4273	50.7558
CD97	69.005	105.06	166.454	191.46	73.1289	34.0558	36.4613
LOC100849520	22.2506	20.6643	19.7131	23.0733	20.0576	18.4625	19.6499
MIR221	13.5708	12.5881	12.5334	14.522	12.6844	14.0207	12.6126
EXOC3	31.3469	31.9817	50.8739	59.5194	39.342	46.7051	46.2541
SFXN3	31.321	28.2712	32.705	36.9862	26.3344	22.9631	22.6321
VIM	903.78	48.7649	249.043	2648.24	184.595	40.3047	129.919
CASP2	3554.68	4304.64	4270.64	4550.27	2440.64	944.161	1012.01
UBE2N	1401.95	1223	1317.72	1476.55	217.312	288.098	215.733
LOC100297676	14.426	14.9947	15.0598	15.9723	15.2995	15.6103	15.3871
GPC3	1209.66	970.005	1467.71	1522.25	280.579	34.5246	46.577
C14H8orf76	504.698	480.65	745.741	895.634	414.894	172.826	174.384
PABPC4	4148.6	4485.74	4385.32	4859.9	3162.2	2974.31	1901.95
DHRS4	154.692	168.922	209.113	211.24	32.5022	41.2122	111.746
SLC5A1	93.9095	114.241	132.152	157.871	58.744	40.4595	35.7241
LRRC25	48.2097	44.6759	40.5672	50.4459	46.1501	48.0906	44.6165
RALB	3163.53	3249.01	5390.78	6765.51	1187.98	406.623	1193.74
MECP2	63.5702	65.8215	77.7079	81.9219	23.0051	30.0459	32.7158
TERF2	1701.3	1400.01	1564.93	1996.94	410.103	620.688	454.768
IP6K2	631.347	948.477	1111.82	1255.02	354.415	441.138	515.343
EPS15L1	157.25	305.159	447.344	559.245	130.437	206.054	270.048
LOC100851645	61.7801	86.0339	89.2661	99.4703	37.8254	40.9065	49.3814
BANP	2169.04	2372.28	2425.33	2582.51	1190.79	254.296	210.149
CS	515.354	739.972	830.978	937.409	317.579	339.202	305.474
ENOX1	722.337	812.147	767.546	926.803	187.394	225.168	176.308
LOC100849002	86.0426	107.831	156.377	194.327	103.388	90.4065	75.7858
MIA3	1345.67	1280.24	1472.76	1596.64	726.857	755.402	789.526
EIF4E	3190.75	3021.33	4462.62	4643.41	3873.93	3096.24	2637.87
AADAT /// AADAT	309.149	678.029	1770.04	2144.06	265.91	140.371	114.276
LOC100335526 /// SLBP	8910.43	9027.69	9391.17	11025.4	3335.18	3430.32	2439.39
CRYGB	33.6764	32.9857	26.7544	35.2537	30.4561	30.6456	28.905
SPNS3	46.221	43.2533	51.2223	52.422	35.7097	32.102	31.4646
IGF2BP3	899.618	1451.73	2155.7	2462.01	170.544	109.085	118.209
PF4	16.8455	15.7441	14.6639	18.447	18.2747	15.0978	17.8977
PYCARD	15.9043	16.1407	57.09	59.9476	20.0762	15.6549	15.5244
RWDD2B	92.8623	124.385	149.76	158.813	56.4376	93.7778	108.713
TFB1M	721.3	710.584	1234.66	1275.29	231.711	160.36	112.133
ARL2BP	2494.55	3428.31	4613.55	4758.2	1519.06	1002.66	813.762
ZNF75D	612.255	654.178	654.308	827.137	486.222	82.4186	147.439
GNG12	140.427	180.088	285.415	350.417	114.225	45.4664	43.622
HMGB3	7793.9	7534.38	7898.52	8083.7	493.351	775.546	914.751
ZNF629	59.9864	65.0773	68.7396	80.5324	38.3896	46.7913	38.987
MBNL2	45.2044	63.4301	73.321	92.9958	30.6524	25.1829	25.6407
MOSPD1	776.076	1043.66	2126.23	2193.48	1481.19	1050.65	322.148
EMC8	2151.87	2585.44	3585.87	3847.98	2010.23	2713.79	2507.99
PMCH	48.5153	46.1376	51.871	52.6038	42.2852	26.1815	25.1451
DIRAS3	5991.46	6016.77	6290.85	6683.86	2156.74	6653.57	4423.17
LOC615412	975.055	1312.2	3179.9	3259.92	1758.34	1623.47	1478.51
LOC783452	364.619	382.638	558.017	625.129	202.224	102.875	99.1334
SRP72	353.115	449.882	467.241	517.08	206.459	436.353	416.514
SLC48A1	22.1545	22.6185	21.6388	24.217	21.7266	20.5022	21.9818
UBE2D3	11282.2	11475.4	11934.6	12897.2	7691.03	3629.09	3713.71
CDK7	5306.54	5470.03	4903.84	5715.72	1131.98	550.351	399.668
LRRC8E	281.323	512.403	735.971	838.446	86.9597	274.734	618.429
KDELR3	492.959	561.245	733.974	802.536	193.212	382.311	534.313
LIN7C	288.123	256.386	427.72	509.637	172.054	33.0737	27.9079
LOC515150	22.951	22.2381	20.3612	23.5778	22.7077	22.08	20.319
LOC100335205 /// TCRG5	16.4254	18.4407	16.7615	18.6912	15.3662	14.5576	15.518
EXOSC8	651.461	936.967	1477.52	1669.7	589.568	764.608	603.919
PTPRC	13.6582	13.8578	13.1065	25.3141	14.0341	11.9771	11.3523
RIPK2	642.993	819.562	954.203	1114.57	895.919	247.067	368.388
KIAA0355	2519.57	1932.36	2844.48	3275.11	265.645	970.231	1046.3
BNBD-9-LIKE /// DEFB7	12.4549	12.9672	13.9244	14.7676	14.6123	12.0027	13.4175
CCR7	33.6151	32.0456	31.8702	43.8296	36.9243	32.2462	38.4818
PSIP1	3757.19	5491.74	5440.57	5593.45	287.519	1064.17	1404.43
TLR3	16.3235	15.4522	16.3119	16.85	14.4048	14.2778	12.5968
LTBP1	47.7144	47.4589	48.18	60.8131	28.4044	37.5006	48.728
DNAJC8	3211.2	4004.52	4647.55	5054.63	4664.96	2951.85	2433.64
CLPTM1L	5054.46	5414.33	5326.66	5497.26	2473.17	3250.5	2856.64
CAMK2G	103.292	125.454	151.086	166.334	66.0298	76.0806	79.9508
CARKD	752.611	944.59	1638.07	1714.46	467.922	754.232	1174.24
GLUL	6871.3	6922.78	8861.74	9826.93	2126.87	1295.34	1443.47
NCSTN	356.205	399.38	412.287	424.211	346.317	340.583	270.668
LCP1	76.7255	77.7549	142.752	169.296	28.9205	20.5684	20.4713
ACLY	2902.38	2862.63	4533.42	4738.77	1258.43	3581.03	4050.85
DKC1	1654.18	1454.24	2626.47	3132.48	2252.15	2899.18	2435.11
NEBL	22.4689	22.4922	23.416	24.3644	18.7932	20.6059	19.9636
ARHGAP29	975.014	878.016	1018.14	1075.16	99.7801	31.7958	44.6438
MZF1	156.423	150.525	135.984	156.781	147.789	152.601	133.72
CP	17.1492	14.7117	19.5801	20.054	15.7026	14.2141	16.2467
CBX8	224.45	265.664	366.897	450.536	247.748	114.883	98.28
SBDS	1328.67	1401.75	2607.73	2844.32	908.241	319.96	163.793
TGFB3	18.5419	17.94	17.5488	18.5799	16.6858	17.8665	15.7807
PWP1	8858.87	9464.78	10852.6	11830.3	3142.45	1977.9	1964.29
ZMYM5	950.389	1244.04	1432.05	1475.39	223.366	335.917	189.294
ETS1	32.019	35.2325	47.7403	68.1686	30.9171	33.1962	37.8452
PHYHIPL	3024.13	2433.03	4420.92	4592.91	563.602	39.9818	25.7557
B3GNT3	269.246	304.62	425.376	453.271	276.041	190.611	354.436
NUB1	521.935	420.842	1218.24	1291.59	353.164	297.006	360.854
TNF	53.7718	55.6151	55.0255	66.6341	63.1539	53.4914	49.4773
INHBA	167.723	168.397	129.476	178.471	66.9718	74.4508	81.2706
FUT9	21.0378	20.2347	22.6893	27.6948	19.126	18.6772	18.7849
ATP2B4	29.5462	31.3331	36.294	44.3387	33.8476	26.8131	25.3221
ALOX15B	20.2374	20.988	18.9936	22.0012	20.1268	18.9985	19.7229
PPARA	27.2718	41.6674	52.6469	62.7189	22.743	17.4964	17.7842
PGRMC1	4003.98	3570.01	3761.39	4250.63	731.229	560.655	1192.27
FLAD1	77.1631	111.709	162.287	163.885	44.4925	53.937	50.4293
EMP3	44.6608	40.4385	42.1705	78.8975	44.1215	33.4689	33.8115
CALM2	4812.91	3970.31	5616.41	5674.71	3950.88	5657.54	4824.4
ZNF304	132.339	261.608	473.713	574.263	439.521	87.4513	72.7551
NRXN3	27.1385	28.8699	28.2928	30.5555	24.3339	26.564	25.0417
SFTPD	24.3268	23.7017	22.4819	27.4197	21.5833	20.1302	22.2301
SEC14L2	84.682	81.7669	104.583	125.96	55.3102	64.7935	58.31
FGF8	27.164	27.194	21.7813	27.3228	25.3751	25.1302	24.905
LOC100335165 /// LOC100335378 /// LOC404107	15.0769	14.9109	15.9719	16.4872	16.0765	13.5668	13.7058
TPP1	33.747	34.0695	31.2846	34.8407	33.3988	34.7805	27.6501
XIAP	26.6417	31.097	34.3157	37.3521	18.7196	17.2247	18.4626
GFPT1	19.1762	23.5014	28.39	30.9213	21.8639	17.1695	16.8615
CACNA1H	19.018	19.3098	17.0393	19.8128	18.4266	17.6769	18.0512
CACNG2	30.2002	30.4701	30.7215	32.9042	31.3364	31.5955	32.8273
P2RX7	16.7651	15.4082	14.0429	17.147	16.4275	15.1249	15.226
COL6A2	37.182	37.9931	36.2712	40.8108	38.0863	34.413	35.3724
DEFB5	128.639	112.425	117.811	977.72	130.993	149.099	128.538
DEFB4A /// DEFB5 /// LOC100335951	23.0628	22.6176	56.9952	1316.54	38.2767	24.6391	25.2904
FLOT2	194.395	235.88	218.109	240.95	187.861	195.751	155.734
APP	52.2478	71.0293	72.1905	79.4558	53.6107	45.8003	55.1427
ORC4	1191.12	834.937	1285.05	1527.59	471.672	314.225	371.156
LOC782991 /// SIRPA	32.0776	31.897	36.2988	76.8813	41.9213	37.3888	49.0403
PRDM1	115.8	133.484	166.262	186.836	25.8705	24.2952	24.4673
RGCC	18.5887	17.7005	35.8525	271.877	23.3178	19.1441	36.2993
LTV1	804.958	919.337	1116.85	1124.42	446.366	279.854	227.54
LMBR1	1570.88	1372.18	1463.8	1590.75	195.295	366.841	341.777
EIF1B	4514.31	4346.99	5233.43	5922.09	4662.75	1457.15	1341.37
PRR13	136.701	136.906	154.082	162.558	109.109	153.468	127.484
GAS7	266.066	472.297	517.714	556.695	202.224	365.149	492.584
TANK	1377.46	1262.38	1473.32	1693.22	328.646	128.303	52.833
DMTF1	481.689	400.159	485.5	490.569	226.702	112.982	168.611
DHRS1	204.338	330.509	377.39	402.983	184.723	200.373	250.537
LOC100336931 /// PAF1	1121.77	1563.82	2172.18	2589.18	2537.06	1305.82	1436.15
FAM175B	1279.92	1825.93	2756.14	2894.36	906.664	227.029	195.631
FBP1	10.6513	11.1592	10.5755	14.7296	10.9358	11.9093	13.6132
SRBD1	759.418	1062.31	1536.85	1617.94	1251.65	561.753	705.531
CYB5B	287.433	324.189	490.71	505.945	268.654	117.7	154.303
GNPAT	2001.3	2269.7	2580.63	3018.31	2410.87	1048.86	1240.16
ADCY3	34.522	33.998	35.3909	36.8417	34.9737	27.4101	27.6595
SDSL	60.1538	66.3013	84.7431	86.0743	41.679	29.4282	26.0127
ATPAF1	1329.31	1386.64	1865.35	1935.21	986.341	1436.63	948.503
PPP1R3C	392.966	324.511	329.576	444.026	128.928	27.8408	20.8444
PSMD12	1533.26	1323.13	1297.8	1572.03	355.515	878.832	861.349
GNL1	32.6002	38.6232	42.009	44.6406	41.3488	30.0805	29.3646
CAMLG	877.537	1324.95	2453.75	2943.92	1788.52	1462.73	1449.11
MRPS31	4123.09	3248.72	4473.78	4972.82	2216.73	1306.2	1084.63
ARMC1	1070.64	2237.59	2982.76	3028.87	2818.44	1351.03	808.215
FBXO15	2796.88	2783.46	2765.48	2949.18	437.116	252.883	334.572
PKP4	494.777	469.668	451.516	529.293	66.7224	80.7519	92.4962
FN3K	69.2967	54.7808	71.5151	86.0824	33.855	27.1017	27.1481
UBE2E1	7825.55	8012.36	8914.83	10251.7	3055.81	6866.67	6910.33
ATMIN	329.152	509.514	719.933	753.279	221.332	559.441	329.356
TONSL	175.237	178.117	182.185	208.435	197.578	207.801	184.339
AGBL5 /// LOC100847244	92.3367	103.606	105.421	113.672	78.1113	102.087	107.543
RFK	3181.87	2976.41	4577.68	6209.05	1648.27	323.164	258.094
TDRD3	678.439	789.659	1400.67	1457.05	466.043	425.151	378.045
C26H10orf88 /// LOC510536	49.2188	49.2873	47.5356	50.3445	37.7669	40.0648	33.3047
CCR1	34.4471	35.5186	40.2189	69.0883	23.5216	25.1572	29.7532
CD14	23.0065	23.0369	36.9105	205.72	27.3011	40.9751	28.6404
TBC1D20	28.3577	37.7479	46.3454	50.6997	30.5398	40.0548	39.183
GOLGA1	127.4	217.49	207.284	229.186	84.8964	110.365	88.2354
AK4	1172.85	1973.19	3383.33	3490.17	580.355	2213.84	731.454
C9H6orf203 /// LOC786764	31.9323	35.9847	35.6622	36.3796	31.0067	29.2965	24.7406
SLC30A1	53.2402	83.3852	142.834	153.379	81.5228	51.4271	48.8277
LRRFIP2	695.996	662.509	684.942	846.874	337.99	474.3	475.922
ADAMDEC1 /// LOC100847471	12.8269	13.0931	11.4641	13.1564	12.6655	12.9952	12.2516
TRIM25	122.133	131.067	126.421	149.936	107.98	55.9567	83.3627
IPO11	412.488	371.183	401.589	435.825	419.773	303.107	219.173
ENPP1	774.471	1254.39	1591.45	1930.95	208.601	708.281	1672.1
AGPAT3	261.963	364.053	363.899	374.349	192.718	130.271	333.157
RFC4	1447.51	1280.4	1663.8	1861.96	743.876	1536.92	1384.69
CD3G	213.187	250.449	195.293	278.365	31.6399	19.1406	21.4045
LOC100848477	257.183	304.706	374.302	502.673	392.416	112.562	101.744
BANK1	18.4278	17.2159	19.1429	109.794	20.9105	17.4314	17.145
RAB18	1762.58	1900.63	1774.35	1976.8	1455.29	1291.73	706.745
ZFAND5	11363.9	11948.5	11861.6	12374.3	2152.2	4282.06	2176.96
ENPP5	67.9845	73.6955	69.4302	78.2951	23.0365	39.5552	53.1326
CD53	16.0699	14.4435	39.6324	525.893	15.6412	23.2085	28.3059
POLR3C	681.073	832.574	1711.25	1946.95	535.605	705.058	534.085
FBXO3	758.132	783.671	1311.94	1459.8	426.849	786.851	749.515
MAPRE2	797.594	797.66	1078.23	1147.6	355.192	71.5372	88.917
FMNL3	194.399	345.177	446.547	469.814	149.413	70.2106	62.3768
CLN5	113.975	196.293	454.16	581.639	95.378	55.5511	55.3745
C5H12orf75	174.026	128.418	310.996	336.121	30.2627	23.8654	38.3089
NCF1	26.8231	27.1482	30.7237	96.7662	49.4765	26.4542	31.043
LMBRD1	1974.18	2445.26	4079.01	4651.58	605.282	1299.29	668.444
CLK2	2765.84	3304.47	3263.89	3604.21	1258.73	1352.94	1469.46
C4H7orf25	251.47	251.469	832.599	911.87	404.168	127.668	108.139
FLNC	73.6521	84.5188	124.168	161.441	39.0383	62.101	74.068
NCF2	617.166	698.135	872.764	984.332	152.397	52.3495	55.0119
FBXO34	866.768	1107.42	1543.95	1682.01	72.7672	42.4164	50.8402
TRMT61B	723.732	719.52	792.707	832.803	775.402	93.4059	86.1292
PLK1S1	1511.03	1723.76	1817.23	1997.27	327.217	88.3971	55.9529
GPHN	122.626	217.855	312.575	345.146	58.9663	186.586	209.711
ATF2	1180.61	1236.78	1540.97	1652.73	939.545	94.601	76.2168
PILRA	30.8574	32.0208	32.5652	38.9474	30.6388	29.5868	25.4556
ABAT	224.915	312.135	633.945	772.499	226.19	32.0176	91.8636
WRNIP1 /// WRNIP1	4554.1	4058.87	4799.68	5400.88	2884.87	3139.5	2457.53
WRNIP1	174.826	160.186	181.833	215.779	111.895	110.344	82.2029
PGM5	204.955	378.075	480.346	638.544	70.981	58.3357	21.3332
MBL1 /// SFTPA1	14.3093	13.6259	13.5419	16.1868	13.1439	14.5015	12.8919
BLK	31.497	30.4486	29.9593	33.2084	29.521	27.4899	25.5899
DEFB4A	22.1211	21.7564	44.2042	327.331	29.9214	19.0825	19.4155
SPATA5	505.021	832.818	902.956	1002.43	195.128	96.8157	81.7746
CNIH	2079.81	2486.18	2906	3183.32	3116.21	1269.88	858.632
PRPF3	1131.36	903.649	1177.45	1438.48	1096.56	1147.18	904.524
KNOP1	51.6553	106.76	87.9106	130.345	103.523	126.121	85.1478
NPEPPS	15.8367	15.5904	15.8016	16.9609	16.0434	15.3062	15.4867
CWC15	6254.68	5216.6	9204.85	10781.1	9984.1	5869.07	5226.67
AIDA	101.717	190.431	391.111	394.017	52.7945	34.3815	24.6773
IL8	15.0225	13.6589	110.168	732.254	29.155	12.3611	12.4061
FABP3	158.387	170.434	279.033	307.495	123.388	135.873	133.726
SSB	2241.17	2156.55	3033.17	3294.8	2661.63	3049.77	2464.71
EIF4A1	5151.75	5530.48	5743	5745.83	3464.48	3825.69	4201.96
CHAC1	771.482	981.221	770.912	1144.97	363.435	250.216	172.894
PPP2CA	6089.64	6139.47	7141.47	7753.79	4920.52	4098.22	3065.43
SNX16	576.868	588.74	607.254	617.528	602.423	63.9551	64.5759
GORASP2	3287.91	3047.4	3088.36	3324.89	981.359	1566.42	1733.94
GIGYF2	806.796	838.045	997.874	1237.77	455.361	56.168	46.4623
DEDD	641.12	884.289	1263.32	1539	905.71	312.64	255.597
POLD3	1473.77	1294.89	1844.04	1975.81	1291.73	667.45	594.738
CBS	80.5565	126.925	200.299	278.375	95.7225	145.866	159.982
PLEK	40.9021	17.5068	43.1295	128.137	14.262	13.7008	14.4112
VSIG4	22.2227	21.3909	28.9052	309.405	23.1928	19.685	17.407
LHFPL2	199.389	191.599	237.044	261.925	95.9271	162.475	237.957
LOC100336681	195.939	357.524	345.915	371.848	108.618	209.275	173.251
WDR48	1206.38	1321.38	1515.78	1605.44	737.956	122.144	133.82
PEX14	364.301	343.213	443.645	542.177	271.734	441.708	346.312
CLP1	3419.48	5773.7	6411.86	6564.36	2484.59	903.26	616.813
IST1	1664.98	2551.18	2545.96	2562.54	2012.01	1883.56	2250.72
MAP2K4	742.27	1281.6	1667.35	1795.48	1163.45	1719.02	1415.48
C1QA	26.1941	25.6073	22.1822	203.626	24.1645	17.7725	21.7244
SWAP70	1592.7	2059.29	3086.69	3397.2	250.19	415.515	695.579
DPH2	1315.81	2403.26	3350.73	3518.75	1517.82	674.45	645.497
PVR	36.4841	39.3379	47.4688	50.7337	42.1247	31.4933	30.8025
R3HDM2	369.814	399.773	408.784	473.405	95.4961	137.533	160.746
TBCEL	35.5261	29.4544	49.1298	51.1651	13.0104	14.102	14.3027
FGR	56.4532	48.0125	49.9791	74.6462	16.3108	45.0514	31.6298
TRIB1	136.834	269.145	363.541	415.262	94.4724	33.0894	28.5576
PAIP1	6682.34	7313.5	7939.82	8997.03	1267.8	771.452	614.264
PARN	3082.12	3788.18	6068.9	6161.71	736.302	2218.09	2114.43
TIMM44	1151.1	1143.17	1232.89	1263.19	677.813	574.11	337.048
ACSL5 /// LOC100851804	224.404	188.622	458.18	555.849	74.4697	67.7106	82.7413
KHK	64.0734	56.1248	62.5429	66.4333	43.1827	47.1023	46.4729
SOX15	170.865	166.367	157.793	182.515	131.534	140.773	121.643
SIGLEC10	21.6649	19.732	22.8058	24.3365	19.5545	19.6866	19.1663
OPN1LW	54.6645	59.981	48.7134	62.9921	60.0006	60.8345	54.4376
PAG14	13.0925	12.8045	13.1632	14.0354	12.2798	13.2929	13.6273
LOC784833 /// PAG19	12.4393	12.8136	11.0539	13.5139	12.4068	12.8817	12.4911
IRF2	22.2142	20.5972	18.5608	23.6485	23.2633	20.1978	20.2907
PYGM	21.2239	21.8736	33.3293	33.589	26.86	21.5503	20.3745
FLT4	56.4006	48.5174	49.761	56.5441	51.1511	45.8633	45.2134
MYBL1	12.9965	16.4676	16.7828	19.5143	14.2074	12.4705	12.2927
CASP4	22.6448	24.5138	23.1881	49.9254	19.3212	16.6685	17.887
ACVR1	338.546	296.288	360.601	375.346	76.1417	63.8707	46.4083
SMARCAL1	535.9	526.094	1310.34	1360.55	414.19	492.498	598.307
RAB3C	249.17	202.533	289.65	315.869	70.2943	53.0677	41.7563
LEPR /// LOC785813	11.2616	10.4643	11.0047	11.8927	10.9692	10.3838	10.0996
ABLIM1	1529.01	2231.82	2927.23	3074.54	1124.39	250.181	263.001
SRGN	457.755	15.9029	64.483	1041.37	20.1955	19.2878	14.6871
LAPTM5	23.271	24.2231	39.6735	290.868	31.2561	26.5198	31.0327
LOC100336013 /// LOC100336701 /// TSPYL1	288.31	384.354	474.45	579.212	495.134	203.377	137.116
SPG21	10189.1	9953.05	10679.6	11455.1	1130.76	384.834	394.513
GCLC	46.0191	171.388	223.758	248.02	38.4769	18.9117	19.1764
SERINC1	9609.17	9551.57	10356.9	10545.4	7677.62	6284.82	4916.65
TCHP	120.447	200.621	210.648	254.628	243.492	149.884	106.667
PNRC2	256.705	292.192	521.041	601.276	64.7349	223.846	159.412
SYNE4	147.623	132.724	134.079	154.038	88.1184	88.7599	95.232
S100A9	14.6884	15.4301	15.2702	25.8432	14.8663	13.5404	13.6424
EIF2B4	778.271	1045.29	2268.84	2528.07	1531.93	1838.32	1614.01
CASC1	26.4077	22.9297	23.5173	29.9754	18.5639	21.4712	19.9543
ASH2L	2444.08	2690.59	3800.32	4144.99	1572.31	770.524	753.84
KCTD9	1596.63	2553.14	4433.6	4760.95	456.868	207.725	263.692
RCAN3	2616.56	2523.42	3006.27	3611.83	560.629	242.376	211.054
LOC540188	299.326	267.941	336.173	362.487	62.3871	23.4221	21.7954
ANKFY1	72.5996	99.8129	104.069	137.466	103.849	58.1794	70.4669
TMEM140	35.1131	35.2011	30.3685	35.3665	33.7697	33.3001	30.9476
C4H7orf49	62.6486	98.1793	126.624	161.102	53.9961	54.5879	50.0745
WDR41	3106.08	2727.08	2614.67	3128.14	152.738	68.2245	109.809
SRRM2	70.5658	71.7068	79.8249	81.2401	58.1487	57.4495	65.3552
ARHGAP42	54.7866	141.651	194.927	196.831	68.9629	45.9301	28.8473
PRPF4	1790.17	2305.87	5019.48	5855.88	3022.02	1342.61	1255.52
FAM107B	185.023	313.498	497.502	697.597	144.372	74.0288	53.6412
RGL1	66.1602	60.2488	67.0041	68.0252	29.3855	26.531	33.3286
MYO1E	43.0663	47.5645	56.8921	64.4057	15.5922	16.3893	15.2314
PION	31.3639	30.5073	27.0831	38.1068	27.0813	31.8875	31.4126
LRMP	20.5623	21.9227	24.9265	27.6755	15.0284	15.169	12.8806
AFG3L2	110.413	108.284	106.433	111.643	60.4794	75.7985	100.505
MITD1	19.1467	19.404	18.3419	21.2457	21.1266	18.112	17.7377
PELI1	208.66	389.062	642.152	749.725	745.268	21.2043	20.9975
MKL1	81.2411	115.988	135.72	166.516	85.2858	89.0563	70.9079
SLAMF9	10.7247	10.959	13.3826	17.1571	11.2758	11.0029	10.579
FAM81A	2072.56	2061.91	4014.99	4171.73	501.238	277.032	321.519
TBC1D5	57.111	69.4752	77.148	81.9896	26.6156	29.1089	29.1699
NARF	545.484	481.232	994.868	1184.9	1075.53	280.185	190.439
LOC100140123	100.26	173.673	381.394	397.364	40.2653	29.2263	30.1103
PPP1R21	314.972	261.606	330.69	343.918	97.9682	52.6621	91.679
LOC100847120 /// LOC100850754	21.4781	21.4341	65.2387	78.9562	19.4596	18.4999	16.8522
DECR2	203.783	186.276	183.895	235.949	221.376	204.077	200.533
UBAP2L	100.682	140.187	198.116	232.121	92.2778	49.9989	41.1403
ICK	19.1492	24.4047	23.0126	28.6032	21.6119	16.1286	18.1174
MYO1B	91.7764	161.892	230.992	290.586	67.8524	51.4006	50.3077
SNRK	2394.03	2866.64	4431.74	5104.36	709.023	322.119	366.773
IFIH1	11.5009	12.4414	11.4766	12.6279	11.5136	11.9784	12.0986
LOC100616526	10.5567	10.9261	9.45171	12.2177	11.7025	9.46459	10.3034
CUL4B	15.5431	26.0258	52.7724	55.8836	21.7901	12.2846	13.3918
CXCL10	14.1586	12.7839	13.5859	14.67	13.5148	12.4923	13.2829
LOC100848507	210.14	210.286	289.165	300.782	110.577	115.989	65.8005
NAPEPLD	116.769	134.674	186.455	212.327	122.799	81.6099	86.3638
LOC509109	33.3773	34.5158	41.8741	44.4455	32.7697	28.2567	28.2365
SPATS1	27.599	24.0271	27.0445	28.6297	21.7507	23.4983	20.9322
RRM2B	114.004	136.205	206.488	255.036	88.7071	39.3951	30.4271
ZNF323	682.169	1225.84	2432.15	2735.64	411.76	84.5631	115.935
ERC2	30.1838	19.3892	26.2301	30.3082	16.8733	14.439	17.7622
EXT1	19.4265	21.0739	27.1908	32.8165	23.3702	17.8718	16.1726
GABRB1	15.3922	15.6393	13.3824	16.8964	15.163	14.7266	13.6645
DNAJB6	4949.51	5407.07	7128.67	7927.6	7616.28	4719.42	4206.68
NR3C2	233.855	568.748	791.488	929.362	201.344	25.5421	22.3495
DMGDH	131.005	126.941	170.904	190.806	52.0379	41.7934	42.3384
RALGPS2	14.3424	15.642	21.6753	22.5998	14.529	16.0997	12.8809
NAB1	29.2947	23.5589	30.049	43.7347	29.6726	19.4434	18.2566
ADTRP	14.6791	14.1126	12.8049	14.757	13.9335	13.5413	13.5728
CEP70	25.9862	28.9348	55.1452	64.1349	25.3368	20.5191	18.6177
BRD4	58.4521	75.3925	77.5675	89.5639	58.0962	62.3964	43.7059
SPI1	74.9291	63.5641	61.6945	105.781	27.1642	21.9081	27.3681
WDR5	3654.84	2768.17	4297.75	4714.3	3376.13	1565.05	1869.96
KCNA3	23.4655	28.1992	25.8652	32.1841	15.1944	13.503	12.4944
APBB2	24.5783	37.0451	59.7165	77.3948	22.3406	16.3495	16.1437
HHIP	108.593	154.127	157.077	170.606	105.666	66.2861	64.0347
ZFYVE1	5921.77	6383	6613.14	7273.54	2825.26	85.6914	85.1359
MDM2	75.9442	106.713	174.607	179.577	21.4977	14.1361	36.2748
CTBP1	63.9766	138.615	230.391	234.626	67.8268	60.0507	48.8771
ACTR6	1156.66	1911.75	3356.64	3738.87	1251.52	628.406	604.718
ZMYND8	2058.37	2857.41	2723.8	2959.42	380.299	882.807	1104.3
YME1L1	2005.67	2999.67	4288.31	4561.59	4244.97	2993.61	2988.04
HTRA4	13.125	12.2133	11.8326	89.3181	17.5513	13.3496	12.2694
FOSL1	205.103	231.656	267.051	303.061	86.4554	106.847	121.275
ZNF398	437.564	780.312	1282.27	1527.89	105.268	49.9187	44.8975
REPS2	121.252	145.04	176.276	197.926	119.769	87.3093	63.5301
COPA	23.2315	24.0767	21.716	24.49	19.4658	20.2021	17.897
AVEN	1401.49	1199.8	2344.96	2396.28	272.383	1247.94	1325.45
RYR3	18.1141	18.7873	20.7396	20.853	18.5983	18.5084	20.297
DAPK1	26.9553	26.0914	27.1768	29.714	20.1253	20.5338	25.389
LBH	85.8066	83.8346	104.839	116.618	57.2004	32.9966	26.8478
CDK8	241.279	492.37	924.984	997.475	287.602	70.8146	58.6723
ICOS	24.7886	22.8856	25.0071	28.0722	18.5496	18.9198	17.105
ANKRD17	201.629	508.372	803.431	839.867	97.2049	68.8154	42.1346
ZNF362	202.088	241.861	340.268	393.926	62.564	61.4551	67.4249
CENPO	163.39	192.221	322.602	365.139	46.6591	24.221	27.9211
ADO	94.548	114.972	128.826	143.194	93.9458	49.1	57.9244
PTPLAD2	1130.83	905.205	1266.72	1393.68	88.9455	23.2271	16.746
TES	1423.92	2200.08	2816.02	3427.82	2490.53	1067.69	1353.37
LOC781850	130.432	161.29	155.661	168.216	50.3127	24.7489	22.9946
PRKCH	39.2266	108.211	170.569	205.528	19.9762	21.5743	21.1964
LOC100850907 /// MAPK6	139.791	132.311	216.597	224.547	113.397	23.52	44.7167
EML2	22.8491	22.1643	21.4924	23.0597	23.0053	20.6429	19.4862
OSBPL9	9136.43	10834	10842.3	11729.5	2011.5	3857.78	4123.25
PIK3C2G	12.5632	11.8406	11.3972	12.695	11.5885	12.018	11.1369
RHOT1	1279.07	1480.59	1432.53	1547.18	243.834	592.398	482.059
CELF1	90.9587	109.303	130.167	158.906	73.2984	62.7334	54.6133
SEC61A2	709.989	870.134	951.216	984.56	396.412	385.901	402.784
SEC24D	23.5524	24.8257	23.7079	27.1198	21.3363	23.5717	22.2884
IGSF6	14.4819	13.7531	13.3144	15.3195	14.7609	15.1811	13.2599
LOC100850990	28.2492	26.9852	26.1823	38.3264	25.0789	26.8998	28.1656
PPAP2B	12.0314	11.9796	12.3568	12.7523	12.7484	11.1589	11.1726
SUGP2	17.1017	22.7338	24.2319	31.7336	17.0499	14.5567	15.8081
KANK1	14.0347	15.8475	19.1371	20.5847	14.4705	12.318	13.2387
SNCAIP	542.864	451.95	477.56	605.033	112.9	77.37	107.421
CXCL11	10.9029	11.5841	11.1473	11.7374	11.3195	11.2787	11.1538
TLE4	36.38	42.1773	43.9923	47.4583	37.8486	30.3912	25.0123
SMARCE1	2710.72	2042.23	2657.19	3628.4	280.322	776.63	659.172
ZNF134	278.66	611.342	875.435	1091.62	990.857	480.965	427.013
TADA2B	47.2843	45.5857	48.6055	59.859	38.8268	30.1278	27.042
LOC784517	11.5331	10.9648	11.0621	12.1075	11.8657	11.2085	11.8329
SHOC2	23.7124	63.3627	88.5241	145.653	23.2249	12.6147	13.4399
PDSS2	148.331	191.599	304.784	307.133	77.5556	105.895	117.877
NT5DC1	143.436	156.231	416.438	488.309	319.398	204.811	201.007
LRCH4	21.5878	25.1972	32.2334	38.1331	24.6924	24.3826	23.6599
NR4A3	37.3299	35.44	31.7361	41.0437	33.8157	38.0928	33.5208
ZC3H7A	19.755	17.9456	16.5885	20.0681	16.1636	15.2902	16.174
LOC539805	585.982	621.205	767.642	798.19	51.2342	114.696	95.9621
DLGAP4	382.499	382.293	444.372	516.973	124.395	131.142	104.68
STRN	140.14	386.071	571.721	631.23	69.4288	53.0144	50.8389
LOC100848845	274.29	231.51	548.711	552.694	224.838	81.0082	101.478
FBXO32	455.548	716.05	888.004	976.217	187.424	127.543	51.2608
INPP4B	59.683	44.4056	56.1913	62.1375	34.9115	35.8005	34.8573
DTX1	42.4108	43.5646	40.778	44.8758	34.0185	31.089	28.2715
PANX1	68.8065	161.901	280.875	289.356	30.7552	18.8817	18.4361
STX18	73.5956	106.419	199.285	219.652	85.4523	108.276	88.8676
GDAP2	1822.88	2109.34	3808.93	4484.88	2480.7	873.268	928.342
PIP4K2A	68.132	103.211	182.619	196.405	63.0342	52.8469	80.4483
GSK3B	492.778	743.454	1093.09	1245.29	597.114	212.741	133.294
ADAR	42.1979	84.706	98.5965	170.084	55.876	25.3074	27.7971
MEFV	143.935	239.346	406.968	419.954	129.806	48.8158	36.7008
LAT2	60.8731	48.2562	53.8258	61.038	29.9579	29.3889	30.1775
TVP23B	1794.42	1691.85	2176.56	2535.43	988.603	597.297	516.569
LOC614993	66.5209	117.615	115.998	223.912	25.1022	24.2745	20.4372
RDH11	509.5	502.628	576.17	609.608	418.325	166.48	168.861
CPEB1	6208.5	8431.03	9778.86	9919.96	1810.86	30.1445	29.738
IGFBP1	24.8738	24.2046	23.9038	25.7215	23.7427	21.9828	21.1974
TRPC6	13.2419	13.6533	13.6269	16.8302	11.4714	11.4069	11.9278
FNIP1	11.5439	12.1171	13.115	13.6561	13.3915	11.6481	10.7398
C15H11orf52	571.104	540.944	1129.46	1522.8	163.944	30.4955	39.6178
IL1A	30.4721	27.8337	30.0677	71.6623	36.0896	42.0717	33.7232
FLI1	14.277	14.225	14.2484	15.4709	14.3602	13.8269	13.7659
LOC100848535	64.859	74.5508	100.047	116.253	77.1332	52.5319	37.7546
CTLA4	15.2042	13.7661	15.1161	15.9516	14.7115	15.6276	15.0177
MPHOSPH9	1912.82	2365.71	3266.3	3643.51	256.999	29.5814	21.3782
ZFP69	339.765	448.948	825.259	842.07	251.188	158.318	118.585
TTC1	1569.94	2454.13	3792.25	3910.99	1963.54	1373.52	1135.24
KALRN	25.9484	30.0323	21.9225	30.7755	24.9134	24.5276	21.1584
GEMIN2	3270.34	3096.27	3714.18	3849.17	459.713	455.955	371.148
MGAT4A	1465.6	1745.33	2119.72	2168.98	264.333	293.122	1053.19
LOC100848633	173.004	287.454	394.453	423.408	273.382	63.3053	83.3203
FAM149A	911.977	2335.08	3101.7	3123.55	250.223	61.0124	71.9329
LOC536267	46.3151	75.5792	81.9876	82.1724	42.0394	41.9679	41.8608
TTC19	919.833	1025.99	1664.33	1680.9	1044.15	965.714	995.839
SCG3	53.2333	55.3308	82.2267	92.5158	29.901	30.5913	27.8905
DEPDC7	5733.7	8135.9	8876.45	9566.94	214.482	191.145	121.384
SELM	36.0188	35.9199	35.4574	36.2005	25.4679	26.3684	25.9232
GPC4	2172.7	2893.92	3071.7	3141.59	144.354	105.672	130.782
LOC523963	327.83	350.566	322.567	353.456	283.54	255.183	221.594
CEP250	162.092	178.898	205.169	239.371	114.573	100.591	100.013
CD83	15.5839	13.6124	11.7102	25.7641	15.0555	13.6632	12.4841
LOC100850711	297.234	551.024	860.246	1061.35	375.493	79.5408	89.6931
HSPH1	43.4893	52.8084	68.507	77.2047	44.6237	37.3569	33.9242
GMPPA	288.424	352.538	351.253	409.335	89.9092	275.501	297.632
IL1RAP	11.2364	10.9798	11.081	17.2671	10.748	11.0489	11.5139
LYPD1	315.636	447.605	772.701	900.711	450.586	140.174	182.22
LRRC8C	1668.52	1592.08	1606.66	1671.63	58.6442	21.668	29.0018
LOC515072	16.444	17.2956	15.5984	18.8093	17.7164	16.0125	16.2522
LOC100851578	18.8704	19.2244	17.6538	19.9278	18.351	15.6758	16.7509
DNAJB12	254.487	366.17	469.16	513.861	267.821	456.788	312.895
TRIM6	3078.84	3409.68	4253.95	4937.27	253.445	1561.8	1160.7
SPAG9	86.0496	142.302	163.778	184.281	100.417	38.7147	34.4857
TRAM2	1008.6	1900.91	2478.27	2973.61	632.074	115.063	105.614
EMR1	19.9206	20.372	19.0897	101.618	19.8605	15.5259	14.7276
CCDC130	158.237	159.941	225.17	274.819	170.767	211.827	179.822
DHX32	2208.16	2248.14	2260.63	2747.68	132.917	212.688	251.614
ZNF623	151.14	170.655	261.762	303.699	140.149	213.543	196.496
TRAPPC11	290.252	610.967	1361.91	1364.8	576.836	271.386	230.933
LNX2	229.144	356.655	567.977	705.394	87.7102	22.2359	26.0904
TRPA1	42.9034	42.5917	40.341	43.0534	39.1676	38.5442	35.135
PLEKHB1	384.31	357.957	524.938	547.262	193.203	128.538	166.352
CSNK1G2	312.506	255.923	307.52	381.265	245.888	98.4155	113.877
LOC100852268 /// SIL1	212.889	148.111	261.063	282.046	79.2361	167.206	236.298
STRADA	241.459	309.73	421.607	458.975	178.004	153.894	114.505
PET112	103.496	122.302	207.733	246.753	54.653	165.407	193.483
FXYD5	72.0114	66.9453	63.7984	120.351	58.687	62.3038	55.7057
TXNL4B	691.11	900.313	1205.73	1555.33	598.464	330.843	228.583
ZC3H18	725.256	1326.18	1736.08	1974.59	1390.9	340.972	396.394
C1QB	37.4621	35.6777	32.0805	125.785	35.0648	34.6759	36.4509
CIDEA	137.093	89.6804	160.86	179.017	41.1031	27.017	61.5296
EHD2	93.3406	93.4574	79.8409	96.6937	68.6235	93.6696	74.9183
WDR76	5103.03	5020.12	5269.49	5321.61	740.157	105.073	56.6999
STK3	471.384	429.06	746.578	752.225	100.044	152.728	161.381
EFNB1	77.9497	77.05	82.1191	93.2809	77.0715	50.5693	50.2366
WASF2	75.8498	94.9145	103.599	117.609	76.5763	64.1241	55.7797
RALBP1	1395.75	2452.69	4334.61	4853.91	1235.2	1396.84	1814.75
TFE3	1695.29	1895.13	1924.06	1970.67	343.713	481.75	552.932
DTNBP1	1062.86	1384.78	1657.89	2016.21	393.816	213.624	548.208
TMEM119	109.06	119.074	160.822	241.973	100.873	61.9852	59.2067
CLEC14A	17.2405	17.9311	16.0205	18.2262	17.8062	16.6094	16.48
ABCD3	493.858	499.259	727.386	756.331	67.7887	316.918	254.748
MCM4	6550.39	6649.5	5596.27	6851.2	2593.48	2906.71	2413.63
ARF6	2052.71	3429.02	4089.66	4777.66	2608.51	3540.9	3885.86
LOC100849579 /// PDE4B	21.1358	21.6255	21.2418	22.7213	17.4934	22.2641	18.0932
NFKB2	42.4552	42.708	61.9776	68.8128	37.8381	39.3499	38.7007
DMPK	193.957	216.162	195.442	233.43	154.188	196.999	203.987
VPS26B	347.811	327.724	432.85	491.582	302.815	241.275	321.311
TRAF6	761.327	721.582	1278.17	1522.81	476.171	421.095	323.011
NUAK2	617.097	672.028	631.157	687.516	109.229	144.369	504.392
C7H19orf66	121.655	112.823	113.438	130.483	99.5711	92.329	95.777
LDLRAP1	108.096	118.975	113.8	127.867	89.8467	86.1923	93.3857
PARP9	138.282	105.196	297.265	374.068	46.8684	92.1845	75.6486
PHC1	453.969	922.188	1049.83	1212.68	464.007	830.092	847.69
GTF2E2	5827.34	8941.68	12807.2	14512.8	9531.13	4283.62	4014.61
MXI1	1535.36	1302.89	1836.48	2560	311.902	104.987	59.3286
RBBP5	27.2531	38.1686	37.1235	41.8016	29.7418	22.3085	19.9962
RAD52	822.512	738.913	945.628	967.929	414.649	593.211	681.705
MAP7D1	64.2702	63.8528	55.569	72.9787	54.1959	54.5769	59.8367
HDHD2 /// LOC100847542	4283.17	4041.85	5401	6028.53	814.751	2110.48	2333.41
AGPS	782.888	967.078	1323.42	1523	768.003	405.16	384.277
OSBPL2	403.352	579.608	1029.41	1062.72	331.299	668.907	969.861
SLC35E2	1032.24	1094.49	1111.34	1164.46	422.745	586.843	530.98
RALGDS	200	226.989	230.954	278.768	106.018	92.5793	114.955
MARK2	38.177	60.9983	76.9382	84.9332	47.1724	28.0096	28.4043
MAU2	826.931	1378.27	1963.57	1969.94	1243.83	377.496	513.14
PPPDE2	778.34	919.062	817.865	922.354	762.062	344.571	237.944
ARHGAP32	182.761	233.434	237.931	260.111	110.2	52.6246	79.3476
PREX1	75.6619	68.7146	69.708	82.0109	58.2271	62.2637	55.5476
SNRNP40	512.14	435.578	487.795	647.076	370.591	272.533	317.145
RIOK1	464.92	707.657	820.402	888.274	559.225	81.3242	152.192
THOC1	1871.97	2919.59	4702.75	5255.43	3190.62	1603.08	1622.5
EEF2K	65.594	74.4191	97.2223	124.184	57.2662	41.552	34.1299
MLL2	37.7322	44.4831	49.9102	52.8879	42.7708	42.9917	36.7373
LOC100849739 /// METAP1D	67.6837	84.0224	152.581	162.087	70.0629	132.301	129.952
LOC100847590	177.739	560.641	1088.58	1266.22	79.4259	29.7278	25.6041
DOK2	87.9327	82.7046	75.799	114.282	105.624	75.648	76.4447
TAF1B	141.82	163.074	208.379	278.61	177.001	84.3126	108.819
TTR	33.2411	32.2489	31.073	37.8826	22.2765	27.2896	24.6953
INSIG2	859.378	1294.29	1620.62	1711.98	297.59	266.872	430.905
LY75	17.8299	25.1047	18.9582	26.5141	14.1795	12.0277	12.6334
NHLRC2	67.8843	114.362	181.018	260.56	22.3313	20.0378	21.3157
MRC1	42.0954	45.7566	72.6852	100.12	30.6108	17.2415	17.6201
RAB5B	59.9624	103.792	191.564	219.774	116.645	33.8259	31.1373
SKAP1	95.2448	129.117	137.248	142.02	49.875	39.7609	60.3169
MTHFD2	237.144	271.914	313.454	317.888	85.2321	73.6047	234.914
ANG	32.6869	33.2033	30.1769	45.5303	43.8595	30.6469	42.2407
LYZ	16.4057	13.8447	155.746	352.744	52.5434	20.6475	21.3181
APOBEC3A	23.8738	25.3229	22.6371	33.3219	22.8971	24.0887	23.5914
DDIT4	1687.07	2176.85	1839.76	2418.92	558.778	987.353	702.289
VPS35	2111.95	2626.7	3527.1	3579.16	1007.94	3070.7	2033.89
ZNF568	392.262	729.276	865.211	955.862	768.653	80.3391	54.7947
POLA2	33.3039	43.6979	46.6859	48.1035	35.6078	28.6045	29.1206
ZNF292	16.405	17.9482	19.6055	20.6729	17.2349	14.1059	13.5392
GBAS	2542.87	1914.95	3410.22	3611.04	2271.92	2981.17	2313.38
POLR3D	223.487	253.341	310.01	342.544	322.11	174.531	176.479
HNRNPUL1	60.9619	80.2774	82.0561	88.1402	76.0099	47.5972	46.3673
ARAP3	82.8216	109.592	128.703	147.278	40.6465	45.656	49.1834
CSF2RB	24.191	22.7718	24.9654	154.022	26.1562	24.5658	24.2901
ZSCAN26	482.62	758.799	1193.02	1538.79	111.884	61.0738	81.9428
TCF19	576.34	705.192	769.96	788.184	93.7316	216.09	255.32
MAT2B	10231	10338.9	11337.8	12357.8	4534.07	2619.55	1682.57
GRIPAP1	146.844	196.121	216.966	223.244	143.814	162.061	186.213
VIPAS39	542.98	595.593	749.468	842.917	309.671	611.842	618.819
MAPK8IP3	97.0929	91.1937	92.7483	116.111	86.7406	42.2689	50.9087
STK4	295.432	315.307	387.654	481.802	336.83	77.629	103.735
ZSWIM7	166.677	143.035	238.704	333.475	229.112	164.717	132.509
GFRA4	148.408	120.476	123.591	169.637	130.494	92.1911	92.4931
LOC511229	2028.44	1890.17	2223.51	2370.37	55.2295	586.374	279.081
FOXK2	342.05	807.575	1512.41	1983.69	1663.69	358.707	347.033
PPP3R1	102.24	213.666	291.279	318.9	180.244	30.6641	27.1147
ZCCHC7	437.879	458.079	698.489	736.822	312.806	137.744	119.887
EMR3	21.2339	17.6112	24.1565	107.369	18.2328	17.6721	18.4933
LST1	66.8337	55.3039	62.6626	82.4261	53.4126	54.7878	55.2044
EYA3	138.708	134.307	261.779	331.63	267.073	77.5471	74.5774
SP1	28.0541	27.3114	31.3598	35.2959	26.9989	20.9764	20.8305
COMMD8	2113.97	2842.34	3714.6	3869.06	1691.8	3141.89	3361.84
GGCT	1400.74	1668.94	2393.71	2633.81	92.374	170.07	419.84
SH3GLB1	2492.38	3314.45	3858.1	4023.18	439.143	785.608	464.875
CCR5	20.1399	17.2699	20.419	23.714	22.0058	19.5535	21.1607
MAD2L2	2425.5	2601.08	4449.62	5274.78	1449.44	1503.44	944.919
GMFG	63.584	62.7425	60.5756	82.3721	62.6403	71.7558	55.1417
SIPA1	350.086	360.489	482.626	591.54	129.211	161.657	189.462
NPTX2	482.211	597.777	773.999	808.4	296.462	217.445	176.516
UBE2V1	4025.97	4763.98	5369.1	5601.82	3113.56	3450.02	2746.31
RNF40	94.8467	85.3502	106.654	112.455	51.7741	39.7752	33.4147
STT3A	1444.16	1802.19	2025.22	2155.15	1028.27	1544.62	1751.99
BAHD1	70.2978	80.8046	72.1355	85.7439	71.0052	66.6623	71.0799
ASAP1	38.1287	67.8277	73.121	75.4251	50.9001	27.2232	25.7614
RSPH9	97.7862	89.9124	89.8938	110.254	93.6681	86.6913	68.5653
TXLNG	484.76	788.133	1546.05	1745.7	675.5	264.044	170.646
AP1M1	252.393	392.294	503.335	508.689	438.161	90.401	128.057
LOH12CR1	165.1	191.743	305.947	317.142	230.451	132.409	117.821
HDLBP	109.048	184.302	264.141	292.993	167.392	115.557	102.269
POP4	2359.12	2062.09	2039.18	2474.53	987.475	771.968	706.335
FKBP5	55.7773	132.108	164.501	166.503	27.0022	23.2254	24.1944
FAM49B	1700.1	1223.17	1670.86	1962.7	1057.08	1379.9	1132.97
IWS1	800.933	1703.91	2266.62	2291.99	1092.28	653.845	594.317
FAM118B	848.453	805.808	1257.01	1502.36	569.805	568.507	318.929
RPGRIP1	1116.73	1071.1	2726.63	2728.72	202.964	54.7634	40.529
ENTPD5	452.966	728.647	1530.02	1666.62	237.16	213.293	113.213
C1QC	34.9178	35.502	29.4423	65.439	36.0275	36.0716	35.2168
MS4A1	12.3828	13.0288	12.415	17.0635	12.7016	11.7741	11.6285
SYT9	551.884	659.61	784.005	869.019	258.373	146.128	193.97
METAP2	1155.13	2057.96	4287.23	4868.2	3415.67	2698.38	1819.64
CAPZA1	10295.9	9023.96	11333	12378.2	5806.28	7384.36	6859.87
C15H11orf74	225.206	238.161	304.979	316.496	43.4478	177.257	152.261
USP2	111.228	219.36	283.936	311.454	77.0284	26.7752	29.9667
SSBP3	58.8959	78.9538	78.7965	92.4717	46.9541	41.7554	35.8591
RRAGD	1418.34	1824.01	2357.94	2696.11	189.946	26.8104	118.909
PSTPIP1	420.555	356.244	432.579	538.15	60.0242	35.3723	36.1831
THOP1	927.414	600.303	960.785	1185.21	1003.02	1150.05	1133.95
IL4R	48.9283	48.2936	44.761	53.3367	48.924	41.3748	44.3963
CNOT8	269.039	230.638	273.004	296.859	28.0293	28.623	36.514
SP100	15.0037	13.181	13.5993	16.0718	15.6315	11.8303	11.9915
NCKAP5L	124.333	121.094	119.526	131.422	128.195	97.7688	91.9522
RNF217	61.0538	65.9324	108.599	123.209	35.4807	33.8548	32.6748
EIF2C2	129.298	252.719	416.56	507.186	457.318	53.2624	42.1899
ARID1B	60.649	91.6931	120.353	129.289	86.2725	53.1464	69.0878
LOC784805	500.466	719.93	969.242	979.316	256.758	247.681	297.911
OSBP2	42.2346	44.0836	42.3975	47.2687	41.3985	40.0564	43.1159
RANBP9	10201	10857.8	10632.1	11668.5	3736.51	2193.31	1895.34
PRF1	45.0516	46.3843	41.2888	49.4397	40.0798	47.7606	40.5933
CXCR6	20.854	21.679	20.3002	22.1225	19.1178	19.1623	20.7016
CD72	48.413	45.1023	44.0015	52.4606	45.5961	38.2818	41.1273
MED24	25.1793	36.0363	67.8676	72.6826	31.9122	18.9652	26.123
RGS10	990.116	635.016	1225.35	1254.73	333.297	198.33	145.515
LZIC	1706.8	1303.8	2261.28	2859.06	963.264	653.435	577.821
TXNDC15	110.98	138.053	218.879	283.154	127.027	214.502	183.285
RARS	1640.79	2236.05	4858.5	5115.24	3892.91	3730.07	3162.64
STEAP2	95.2349	97.1267	86.6997	101.726	67.8312	62.3845	53.4208
LOC508070 /// LOC783920	11.163	10.6211	10.658	11.2282	10.2468	10.1719	10.1756
MAP2K3	409.459	525.153	480.417	588.937	148.019	321.023	425.574
CHPT1	1089.31	1152.84	1092.26	1210.92	234.308	83.4029	510.089
CYTH1	392.7	687.898	971.497	1093.37	62.8834	63.2835	81.5199
TSPAN5	1464.79	2158.72	2785.59	2943.66	445.724	79.484	51.3047
GFOD2	152.93	198.69	189.815	200.417	150.896	78.8087	111.122
STX17	705.505	1307.62	2024.18	2069.15	79.4032	76.2251	72.1232
CTNND2	65.1562	66.7367	86.1231	95.8678	32.7815	19.492	24.0499
CRYAB	34.8977	33.6535	36.2395	42.7417	37.2438	37.7987	35.4396
CD180	37.2564	38.9815	31.8301	54.4748	30.2175	30.6381	30.6074
WDFY3	59.2189	75.3157	101.634	102.612	69.0624	69.6682	83.1791
JOSD1	1397.8	1180.46	1497.4	1769.49	188.295	160.718	239.332
BOLA-DOA	18.0788	18.9637	18.0433	19.2498	17.0502	18.5507	18.1061
PDSS1	302.59	275.865	564.109	757.96	560.21	697.279	590.201
CHAMP1	561.703	875.091	950	1107.87	395.208	90.4248	74.2733
BHLHE40	19.7366	18.7596	18.3344	20.1956	18.888	20.1842	19.0816
GDI1	67.3131	111.664	122.839	136.232	85.6678	52.904	50.5876
TMEM39B	157.491	134.925	232.116	245.779	241.076	173.792	179.835
BRD3	378.666	686.873	793.983	961.099	243.198	65.1926	88.9424
ADCK3	211.561	184.517	242.922	298.113	179.467	133.559	105.933
CADM3	52.4109	51.5324	58.1305	64.2046	57.3225	47.3553	59.9971
CYBB	14.624	14.3936	15.2409	35.3942	14.3689	16.6304	14.3926
DCAF12	149.908	187.98	304.342	324.912	66.6712	35.9364	36.5781
SMARCA2	787.321	720.964	1634.3	1967.48	471.63	155.835	204.649
SYNRG	1040.9	1231.28	1276.85	1307.4	518.365	306.42	305.958
LOC100848227	28.6972	29.4077	29.4693	30.8459	27.5206	28.1543	28.1686
USP30	118.427	142.171	156.123	166.864	89.4256	127.042	95.3314
ALKBH2	269.93	282.003	321.559	403.487	203.667	84.407	63.7727
C1H21orf59	5861.17	5954.09	7295.05	7790.45	2807.06	2467.95	2335.97
PATZ1	277.355	299.639	310.458	382.116	70.0431	58.751	78.6061
TRPV2	154.613	152.6	154.625	256.017	161.378	155.689	151.264
DISP1	672.146	1188.92	1639.8	1647.29	591.315	64.3295	42.211
KCMF1	431.597	442.47	646.339	676.636	133.22	210.962	244.086
ARF1	16.8401	17.3727	17.6228	20.0436	15.6003	15.9053	18.1282
TMEM167A	427.151	624.213	1019.64	1190.42	356.635	636.647	531.56
PPP1R3D	58.3207	77.4893	157.882	162.169	29.8872	25.9728	21.6812
TTC9C	7464.57	5864.08	6611.5	7984.87	5235.31	4226.76	2420.49
DGKI	270.77	381.347	666.034	847.955	63.449	29.6488	77.3266
RFX5	564.875	834.207	1502	1632.98	116.468	46.24	65.2368
MAGI3	148.637	315.855	545.527	592.672	85.6991	43.8248	74.1391
CLIC6	18.8536	22.1706	19.9005	23.3773	19.7303	19.7175	19.6307
SART3	1181.07	1529.48	1701.43	1720.67	1458.32	870.546	832.854
PNN	281.374	263.809	396.443	426.381	113.358	163.137	162.341
FBXO31	190.909	262.647	262.174	298.706	280.323	150.601	117.061
MUTED	1313.69	1587.69	1556.27	1860.84	653.579	520.463	431.791
BOLA-DQA1	10.7981	10.5497	11.7171	32.3473	12.1291	12.2216	11.3694
BMP15	91.0928	87.1726	89.5033	100.534	59.3077	36.0901	38.5361
MYF6	157.518	172.991	172.443	225.497	50.7748	24.0869	26.3753
GDI2	5069.24	7052.87	11423.4	11645.7	5693.24	7125.85	7534.1
MT1A	188.047	139.159	154.186	618.968	122.343	259.234	161.133
PDCL /// PDCL	213.717	363.075	431.187	438.748	319.011	387.672	345.3
PSMD1	1190.69	2774.82	3436.2	3627.09	1761.95	1994.08	1428.17
RAD23A	34.3355	36.3111	40.2604	42.7627	33.7453	38.631	30.6156
NOS2	99.2905	136.616	162.388	209.502	69.7064	78.8318	72.8656
POFUT1	78.2932	75.4068	69.9127	93.1119	77.3282	69.1156	69.0755
HSPA1A	2040.38	1927.82	2077.44	2336.02	277.035	186.202	550.191
TRNT1	134.141	123.939	145	170.815	106.734	60.4613	59.5255
CD74	60.3636	50.6287	74.7119	144.033	52.266	49.4068	50.6794
MSMO1	3312.75	3189.13	4002.72	4271.63	1545.02	1042.3	1921.28
CTSK	32.4971	28.7716	119.963	1175.48	113.912	46.3413	43.2114
ACADSB	430.959	390.849	766.049	820.144	79.659	30.4517	35.0883
AIF1	79.5424	75.8408	69.5817	103.377	64.3464	97.3157	91.3231
LOC100300442	23.1426	20.3408	25.9486	26.1681	19.703	19.5398	16.7326
CD68	37.6002	36.4684	54.0367	482.307	56.4696	80.3515	76.2494
ZYX	293.934	304.137	305.893	338.213	294.968	320.305	301.138
PTPLA	160.75	258.223	279.674	312.345	88.1002	53.6785	102.822
LOC100851833 /// SKA1	10141.6	10805.4	11059.6	11238.3	1740.16	915.608	478.127
GOLPH3L	779.705	734.074	754.332	853.811	294.386	305.931	391.873
ANAPC16	695.306	464.646	831.876	927.477	367.201	871.356	565.989
RSU1	6207.11	6116.08	7725.29	8726.75	276.164	929.835	1367.07
UBA3	1266.04	1284.9	1338.27	1477.24	526.08	632.981	567.832
LOC100295193	787.532	725.34	2019.42	2076.82	502.09	473.943	529.418
CDK17	4320.92	5691.65	7941.97	8101.38	497.471	284.847	295.643
IL21	23.4716	26.5215	23.93	29.4173	21.7754	21.4151	20.627
RABGAP1L	99.1034	128.182	235.572	336.982	46.3481	28.8607	42.8103
AP3M1	2305.86	2754.36	2955.28	3224.62	2241.88	1242.25	988.98
RNF34	11077.2	12280.8	12022.1	12542.9	1965.11	423.133	146.869
PYGL	17.3497	16.0318	16.5986	20.5605	15.6473	16.2819	14.7484
ERMP1	2495.58	2361.86	2638.82	2915.83	422.617	154.301	248.862
ALB	13.1816	12.7798	11.8932	13.6559	13.6464	11.6796	11.642
IDNK	40.4458	48.1252	54.5404	56.1185	42.7683	38.1493	51.5143
ZNF569	62.595	71.9064	232.759	284.067	21.9111	14.1726	15.1083
FES	35.1345	32.3449	32.3576	38.0707	36.2554	29.6951	30.7524
RNF144B	217.145	266.188	405.313	411.811	17.5797	35.6012	44.5536
PHOSPHO2	5793.7	6307.53	6080.5	6538.14	1314.5	1337.91	1500.85
LOC522998	1629.73	2454.63	4765.39	5236.85	1707.04	458.068	330.964
CCL2	21.1046	23.2349	35.8023	201.315	25.9179	21.7978	20.4871
TDO2	12.646	12.8642	13.2182	14.869	13.8376	13.5379	11.8343
AMIGO1	209.039	252.423	369.233	373.339	83.3415	66.9581	54.06
TOR1AIP2	674.435	748.85	1162.77	1317.09	838.662	431.576	479.897
CDC6	739.317	701.637	1324.19	1498.16	918.572	331.574	297.016
WAC	14472.3	14435.9	15676.5	16907.7	9234.03	5147.35	5621.45
MPEG1	29.2148	28.4687	26.441	39.4456	25.2208	26.9904	24.0601
MTFR1	6322.22	7319.62	7018.58	7710.29	3010.48	1473.49	1636.3
TMEM101	410.206	547.663	588.712	666.456	213.544	280.984	428.806
ORC3	1736.78	1954.5	2056.79	2211.01	473.375	462.628	261.797
CNEP1R1	8686.65	7339.27	9197.54	10076.1	2055.78	702.024	735.953
CCDC93	1022.5	1111.51	1268.48	1374.71	188.481	583.058	851.763
GPR137B	85.9112	98.8756	119.014	147.141	81.317	68.0767	69.1421
SLC22A9	11.2855	10.9752	11.3146	11.8022	11.7815	10.7138	10.5709
BRD9	722.202	948.938	1081.86	1259.91	782.986	531.693	563.859
SMURF1	43.3967	46.1179	53.9963	73.7068	43.9971	40.9542	46.7474
TRIM47	82.9109	78.4464	71.5271	95.7377	90.6997	89.5505	79.3037
DCTD	1393.16	1149.09	1317.2	1687.31	424.253	502.946	535.002
ACOT9	2461.69	2177.23	2551.38	2935.93	1349.53	1337.85	1248.56
NRXN2	34.3308	33.7241	33.165	37.186	31.457	30.2592	31.7659
NUDT10	44.9056	39.4708	47.9564	56.0333	53.7921	22.8846	20.5374
GALNT13	83.8593	94.6719	83.619	120.003	28.7337	25.9117	30.8032
TSPAN18	19.6231	20.0221	17.6053	20.8304	18.6866	19.4462	17.019
TMEM185B	1101.66	1602.7	2177.9	2384.57	530.805	596.561	1008.56
LOC537248	1702.96	1557.08	1569.71	1810.8	123.309	481.965	680.747
PIGB	107.75	105.959	88.1707	115.357	77.1239	89.8922	92.6679
MATK	26.0311	26.1068	24.4	43.6894	24.1875	25.6543	31.2365
RABL3	3604.81	3696.37	4014.15	4560.65	1667.35	858.608	647.057
C15H11orf58	1594.15	1472.97	2095.95	2121.22	679.033	964.073	600.686
LOC100137973 /// LOC100848895 /// ZNF93	1026.96	2186.25	3527.47	4051.64	792.883	540.182	257.297
ARHGAP27	69.9631	135.497	205.855	214.038	148.727	28.4528	44.4744
TPST2	136.809	165.484	167.489	169.04	39.5549	29.8915	40.2591
NCKIPSD	126.569	134.427	141.978	160.317	137.65	123.158	116.627
ZNF746	155.232	157.904	254.59	287.077	106.964	171.54	185.258
MRPL32	2408.8	2400.85	2879.56	3269.52	1903.08	1249.27	736.119
ALX1	1336.74	2023.6	3335.79	3744.21	2443.21	32.2228	23.5167
USP28	49.8728	100.338	219.456	272.227	58.6573	35.9754	36.5894
SLC45A2	22.5355	21.6002	20.6069	23.522	20.0062	23.3166	22.5428
FLVCR2	91.3794	86.3998	82.9557	104.358	46.0558	75.4077	62.7901
HAUS1	83.8845	92.118	237.465	284.355	29.1738	46.1521	37.5206
IL17RB	771.62	907.391	866.132	977.945	143.456	45.1943	43.5127
TMEM106A	807.537	809.512	1280.62	1346.98	230.345	27.0901	25.1017
SLC10A3	278.841	268.909	284.686	321.781	251.685	182.798	145.58
FLOT1	792.52	1020.91	1253.12	1469.73	938.182	663.905	951.509
XXYLT1	277.827	317.962	316.134	322.222	60.8554	67.3802	56.5341
NRN1	19.0033	19.5213	21.4825	23.713	15.1109	14.0581	14.798
GPATCH11	48.1409	59.3102	52.7717	67.2891	66.919	49.2257	39.9234
KIAA1370	161.909	248.426	442.31	464.323	228.346	172.038	134.278
SH2D2A	431.523	502.762	492.678	596.156	231.536	192.985	151.137
EPB41L4A	768.193	1267.67	2158.18	2405.3	320.218	597.187	880.004
MRPS9	110.776	149.247	186.383	221.499	151.371	177.462	151.844
PAX8	45.1505	44.8588	42.6309	53.0132	49.8658	52.4109	51.3944
SYNGAP1	30.9299	31.5417	24.6316	34.3503	30.7938	28.0686	25.0331
APOBEC2	97.6101	112.057	119.09	175.622	41.0067	41.188	29.8667
LRRC59	847.706	832.314	1059.9	1065.38	564.44	658.146	609.013
PIK3R5	49.3759	44.9823	43.5202	68.1052	44.8031	34.3324	27.3799
RFX7	16.7032	17.8838	20.6612	22.1592	12.1136	12.7464	12.9059
C3H1orf122	625.537	603.429	709.333	725.564	279.694	219.202	251.345
KIF3A	920.047	1907.87	1868.17	2017.34	491.35	209.554	126.453
POLI	301.202	274.801	390.246	451.242	85.392	75.9862	65.638
C28H1orf131	777.482	1090.04	2740.79	2815.12	1392.3	1459.01	828.319
CAMTA2	43.7878	44.0857	42.1867	48.8004	43.0274	41.6408	37.1566
ARMC7	122.611	200.683	259.226	326.805	132.019	48.7194	47.2762
COL4A4	50.9764	51.007	44.2581	52.2694	45.5781	41.277	40.9478
LOC618416	28.091	27.8496	28.4756	64.605	30.4318	28.743	24.9486
ELMSAN1	215.104	251.836	425.167	540.528	93.4361	144.428	129.806
VPS26A	48.0556	56.6902	80.4798	91.2593	21.0272	81.437	90.4537
ARID5B	52.6696	63.6518	63.565	63.683	51.4514	47.3885	42.2591
IFIT2	113.721	117.568	101.239	134.02	102.043	93.2211	86.3867
RNF214	15.5096	18.4494	19.3338	24.9355	14.0377	13.3915	14.2909
PRRT1	57.9686	57.0935	46.0688	59.3309	52.5861	49.9945	44.3663
ACBD4	79.4386	73.8374	80.7396	90.5806	67.0239	56.0065	59.8728
CSF2RA	16.4211	15.2266	16.4214	18.0752	15.4643	16.7556	16.8157
LOC100139887	53.7174	53.0965	56.6194	64.8139	55.3333	58.9314	50.4683
SLC4A1AP	1107.42	1615.84	2436.29	2775.66	884.636	605.788	516.559
RIT1	4537.23	4478.4	4603.89	5270.92	993.31	161.707	492.969
RARRES1	464.549	448.984	721.561	825.172	104.302	82.3017	78.0344
C7H5orf45	1135.62	1545.9	1592.68	1831.24	254.553	401.528	451.254
FBXL5	3484.74	3638.48	4633.35	4955.63	734.904	352.172	551.816
GGNBP2	1881.37	2340.2	3504.15	3820.7	1544.99	392.642	278.214
TPCN1	403.13	302.578	747.336	829.417	271.066	37.9777	77.3455
FGGY	79.0037	81.7805	89.2434	112.191	50.9143	73.1597	79.0356
LOC100852159 /// TXLNA	49.3245	54.7846	50.9782	57.4963	52.699	46.5406	49.3055
SPECC1L	42.6369	68.6482	112.94	150.756	43.9697	30.6077	30.4186
LOC100850108	48.7406	45.6677	45.6012	49.3375	39.2775	45.1968	44.3258
ULK4	100.803	91.8215	121.493	122.953	37.4544	68.2288	72.1677
GPATCH2L	18.589	22.732	36.2454	38.8733	21.3777	21.5799	21.4659
FGF12	25.3399	22.4425	37.7366	42.102	14.5802	13.0955	12.9198
FMO2	47.8668	48.7125	48.2324	50.5822	47.8459	47.7645	44.2769
TTC4	333.185	332.392	458.154	465.356	354.825	235.126	172.736
SELRC1	1880.92	1859.06	2199.07	2259.45	551.203	624.88	398.165
ZFR	882.517	706.408	1230.87	1467.66	1087.91	886.307	759.818
KIF9	63.3479	52.8899	62.9448	86.4816	51.0911	52.303	53.5484
IRAK1	21.8607	23.0837	27.9691	42.0803	22.832	27.5089	18.7325
FAM151B	152.912	120.29	224.015	234.98	104.057	125.648	96.2891
AP5M1	629.301	564.119	552.238	701.214	139.43	107.841	160.181
GPATCH2	56.4641	70.413	69.1345	74.0735	63.2816	52.5299	54.188
COLEC12	28.6846	25.1652	30.1545	42.9155	13.5182	13.7349	12.0256
EFHC2	44.1713	56.3646	98.848	121.325	43.0073	27.9763	31.0023
MEIS1	23.4149	21.7683	26.3756	37.5546	32.2223	20.3863	19.9753
TBKBP1	63.4879	64.7095	62.533	73.5993	64.6513	53.8461	52.6228
NUSAP1	6406.54	6469.04	7060.23	7604.56	1152.02	1626.87	1108.32
TMEM161A	78.0785	98.36	126.011	145.938	39.3935	41.5526	52.5606
RNF2	1358.47	1632.97	1692.95	1753.91	1068.57	95.8554	86.7307
LOC100140769	32.9452	30.6617	36.3182	41.9513	30.3273	32.5849	33.6447
EPHA7	19.4124	19.6784	19.2508	20.8789	17.751	15.8268	17.5824
OTUD3	685.993	693.284	1333.95	1729.75	437.844	406.659	450.935
BCAT2	41.2564	42.5067	41.9308	47.7055	38.5627	33.1207	30.3863
ANKRD34A	38.2786	49.7725	53.2955	53.999	26.8051	25.0802	22.2098
LIG3	23.9697	27.0863	49.7209	50.708	21.1601	18.8942	20.3255
MAGIX	95.3872	103.289	109.99	116.862	58.4572	59.6689	53.7368
HSD17B14	46.832	43.0241	38.7654	49.1306	42.6245	39.3964	42.2703
CCNA2	4220.7	3223.41	3721.6	4595.48	3897.18	1197.61	676.833
KIF3C	2816.54	3587.12	4024	4678.38	1369.93	328.735	344.745
FRMD5	439.851	402.683	901.017	906.543	67.5437	40.5227	54.8926
TECTB	4671.06	5144.59	5888.34	5889.89	353.62	24.5895	25.5291
MAEL	1462.03	1486.07	1683.24	1701.37	425.812	97.5136	21.5852
OPALIN	20.4349	19.1467	18.6924	20.6895	20.6707	20.2364	17.5714
GAS2	24.5583	25.7972	23.9369	27.9874	24.1754	23.2528	21.8422
TRIM52	90.8622	192.241	232.252	318.626	124.712	34.177	40.0463
CRHBP	140.262	156.409	292.194	314.16	19.4808	12.8771	14.1802
CLIC4	1154.34	1182.56	2632.48	2650.96	787.396	936.517	1621.22
RGS22	284.988	294.117	618.068	650.073	64.1765	146.808	95.0241
SPPL2B	117.512	132.113	154.77	176.43	127.306	156.287	149.641
MCOLN2	846.032	933.665	1823.56	1835.08	138.71	840.201	1386.45
PLIN2	8203.07	7125.61	8333.22	8695.5	780.537	6139.93	3764.25
RWDD2A	737.106	941.416	1180.58	1262.98	155.216	81.809	65.5675
TAB3	61.8925	113.247	227.374	245.102	78.9589	47.0181	47.9265
GLTSCR1L	33.1545	46.0164	58.8613	67.0424	29.5864	32.6126	32.1723
VAT1L	22.9954	21.1993	26.9085	30.6067	25.0376	22.1199	23.0324
MILR1	64.6931	69.3522	66.9322	85.9424	35.9514	39.4004	32.0133
PDE1B	77.4388	96.9525	98.3225	103.521	65.3041	72.5644	69.3842
DRC1	137.764	105.7	153.967	155.769	76.2727	46.5166	55.0335
ABL1	78.6697	84.2374	79.5052	103.024	91.8491	61.423	66.6814
MELK	10279.2	9989.01	9795.56	10375.3	985.159	2368.91	1903.51
OLFML1	160.629	180.228	251.522	315.813	81.289	57.5759	55.8211
PARPBP	37.028	39.67	43.216	49.2217	26.8825	26.3704	21.9989
FAM190B	77.7265	103.221	204.591	252.536	162.295	35.905	41.6074
C1QTNF6	125.887	125.701	112.205	130.456	124.029	116.646	98.057
C11H2orf44	383.928	485.275	493.154	506.269	304.293	76.2386	82.0655
ZBTB8B	159.814	199.726	245.582	261.524	53.8401	32.3124	43.8924
TUBD1	446.82	521.502	1043.52	1116.98	625.816	158.48	117.785
ENTPD4	113.598	178.602	362.603	421.288	299.722	158.525	118.344
CDC25C	730.277	1122	2624.75	2882.74	1149.61	505.531	296.173
WDPCP	140.169	176.061	265.663	339.022	36.0563	34.6418	29.2268
MYOM3	78.4884	86.8654	79.6331	90.3449	58.8619	59.6657	58.2207
FAM19A1	30.6488	29.7962	29.1638	31.1979	20.8626	26.3644	27.6313
SLC4A1	55.1997	51.5555	42.8533	58.4087	55.5658	57.512	47.5154
TDP1	5388.63	5162.54	7187.97	8031.36	889.218	744.29	881.371
LOC100847739	28.585	28.9346	27.4622	30.3039	30.1162	24.9683	25.0678
ITGAX	37.0133	38.3115	57.7736	435.438	73.7375	76.9633	69.7018
NFIL3	22.5312	21.1429	18.7754	24.9014	21.5168	18.0339	19.4176
DNM3	66.6705	53.7542	64.7667	67.6105	40.6761	40.5071	62.7615
DLG2	21.1323	19.1079	18.27	21.328	16.8543	17.6699	18.961
LOC100848629 /// ZNF462	91.062	91.9564	109.839	130.399	62.8005	39.5598	48.2987
MFSD9	119.426	151.346	157.7	165.251	146.245	103.369	98.2587
DRD5	55.0431	48.5237	50.7962	83.3503	31.6048	29.3615	26.5562
NEIL2	722.435	1001.19	1414.17	1509.98	96.5441	31.6022	37.5145
RGS12	48.7269	48.8962	47.4278	55.3801	42.7439	38.5879	34.5114
RAD18	73.4547	112.679	230.44	249.996	37.754	31.3749	26.3155
SPP1	678.245	579.819	564.653	3171.15	40.7972	120.397	45.6573
LOC100337325 /// SERPINF1	28.8537	24.7747	22.6382	31.977	17.2647	15.4525	14.2222
NECAB2	71.0949	73.0431	74.9131	85.6222	71.2108	71.1597	64.3465
DDX31	739.413	462.374	736.341	779.467	373.721	454.146	508.413
SPATA24	211.096	145.201	193.898	238.139	59.9366	211.719	173.749
PARVB	27.6609	25.0975	23.3108	33.6705	31.1236	25.9306	26.8246
LOC509420	277.198	447.956	629.431	633.188	182.62	113.196	117.377
GGT7	76.506	69.1913	68.2293	80.5808	62.9813	64.6612	56.1834
TNFRSF25	30.9181	31.6851	32.0473	32.4099	29.371	23.4149	23.3784
IKZF2	37.276	58.9039	85.6158	90.7643	21.372	19.4993	17.8986
SNUPN	364.545	361.845	742.907	832.246	785.733	344.992	300.119
CXCR5	103.674	82.8912	105.153	109.581	89.1281	79.433	85.2243
SLC13A3	38.1398	37.0867	29.5498	39.2232	36.6066	33.9537	30.6253
EHMT1	17.5137	19.3069	23.39	26.5526	19.3862	16.5352	17.1339
HDAC11	180.089	159.31	217.542	221.157	162.198	155.11	146.15
B4GALNT1	23.956	24.0881	22.1146	26.6061	24.6692	25.4731	23.7521
RGS16	1350.58	1997.01	1796.04	2588.91	324.542	85.4638	66.0505
CCDC92	372.189	534.581	945.392	1190.78	172.077	24.5608	45.9696
FAM111B	13.478	14.8632	17.0125	17.7138	14.4538	13.4395	12.64
FAM160A2	415.721	584.701	541.445	625.48	211.737	245.315	259.972
HNF1B	310.241	416.961	599.11	724.551	126.073	63.0566	178.096
GPR161	55.8222	52.5936	59.5278	71.6167	50.2756	45.6547	42.0427
C9H12orf49	842.6	643.579	979.66	980.069	469.592	467.45	359.194
AGGF1	62.4664	67.0265	122.635	126.193	60.4139	48.848	43.9104
AURKA	22474	21635.2	23987.8	24911.1	11819.7	3488.32	2321.81
BNIP3	400.173	423.09	435.408	592.793	151.713	184.318	95.2142
FASTK	49.0359	49.0688	43.7178	51.8566	43.3823	43.3792	39.662
HNMT	12.9619	12.3432	12.3834	13.9399	11.5744	11.9306	12.5255
LMAN2L	133.13	143.152	172.346	181.859	146.069	116.132	111.943
MED27	1109.45	1056.79	1789.11	1960.92	781.048	1321.33	1070.02
WDFY4	25.5752	28.8389	31.3425	33.0434	22.152	24.1153	21.5938
SLC46A2	70.0211	47.0692	67.5392	97.4217	21.0946	25.9961	22.8568
PANK3	632.092	737.176	1351.68	1623.05	951.253	633.707	707.032
NIF3L1	790.571	1029.87	1697.1	1820.44	879.994	602.622	541.909
AMY2A	10.7975	10.9082	10.6191	10.9241	10.5618	10.8388	10.8254
WSB2	548.291	1018.14	1881.18	2061.25	339.615	246.898	399.906
CD33	61.8736	52.3666	54.8289	69.9196	51.679	50.9435	53.8205
VPS8	152.078	132.459	158.628	166.863	83.3018	110.353	142.087
LOC100336310 /// SCAPER	278.543	373.433	459.073	513.024	149.085	142.84	252.953
RASGRP2	883.968	610.636	983.912	1052.41	184.023	121.332	126.535
GPR114	102.842	92.9377	91.1057	106.986	99.5075	102.261	90.2651
LOC535946	55.7185	88.2248	148.681	174.633	117.502	47.731	46.2715
DNAJA4	585.854	796.585	1339.48	1828.11	85.7374	155.843	264.991
LOC506150 /// LRCH3	66.242	98.9123	123.489	146.688	48.317	18.5137	21.5311
LOC506150	17.7119	17.4952	20.1759	23.1767	22.5178	14.0032	14.21
CNOT4	562.235	867.063	1705.16	1894.71	1149.79	164.995	206.024
LOC511069	104.503	107.359	116.003	118.332	112.896	79.3343	86.3942
SYTL3	118.114	128.374	139.825	188.077	73.3849	48.2276	52.8716
LOC100850736	27.4402	27.3209	27.542	28.1195	27.6103	22.3669	26.2257
ATP2C1	515.348	816.767	832.888	844.256	763.118	201.718	277.127
TAF3	109.567	133.408	96.5324	162.497	154.004	59.1971	52.9105
LOC789051 /// MARK3	189.513	250.36	566.012	642.861	622.345	247.219	133.306
COX15	17.4334	19.2814	20.8864	22.2033	15.2447	19.6566	18.3745
UBFD1	15290.6	16432.1	16739.1	17892.4	3198.99	2068.41	1591.73
KDSR	121.615	175.4	144.913	193.339	51.3271	82.8727	170.029
TNFAIP8L3	83.722	61.7469	61.1652	108.254	57.995	59.9512	54.8816
DEFB10 /// LOC100852347	18.0077	18.2836	16.2753	42.7002	20.1556	17.1957	16.5645
FLII	41.8534	42.0635	39.1196	47.5737	37.0145	37.9214	35.7912
SMPX	14.6967	14.8602	14.142	16.3212	15.6441	12.0038	11.7426
NAA60	199.467	161.543	188.003	220.924	136.439	205.456	216.673
PLCL2	373.336	302.074	327.141	597.746	96.7187	42.2688	50.8498
FEZ2	68.4727	60.1972	70.8168	78.2456	27.1605	26.2269	30.8321
ESRP1 /// LOC788414	6328.03	6986.14	8718.18	8859.57	1608.19	2260.94	2577.3
FAM192A	785.559	872.832	1695.05	2051.97	797.259	554.764	399.546
CYTH4	24.6198	23.0056	25.1221	29.6563	26.3541	25.8279	27.5877
SETDB1	648.898	1054.42	1377.4	1435.17	421.593	164.138	165.373
C7H5orf54	94.1703	123.289	211.792	261.916	45.9389	37.9455	48.3452
IRS1	48.2685	51.5881	42.7611	54.2318	54.172	51.216	41.6638
TMEM156	17.9233	15.8592	15.6563	29.9365	16.6221	14.9234	13.3286
TRIP4	1705.3	2558.2	5074.98	5395.19	879.591	374.654	263.739
ZNF34	492.135	599.391	881.384	938.181	307.301	146.699	181.334
ZCWPW1	428.69	693.69	1572.46	1582.12	191.352	149.28	135.376
FAM43A	51.4504	90.7931	164.58	197.907	187.331	36.6353	28.8684
MEMO1	582.318	808.89	1494.98	1659.18	445.233	926.518	736.405
SLC19A1	86.3799	86.9376	84.9358	90.1562	71.3599	71.8991	80.6185
SORCS2	76.7103	77.5663	75.4866	78.7898	77.7929	70.5339	77.733
LOC100848703	6952.03	5108.78	6059.19	7212.33	1405.42	810.436	1017.84
NUFIP1	1667.82	1884.04	3261.35	3342.77	2664.93	471.913	379.427
NMD3	5265.94	5891.53	7475.95	7543.98	802.585	732.903	720.357
ZNF830	650.622	921.141	2180.29	2683.58	2014.22	907.495	667.872
EIF4H	114.172	166.374	225.821	265.249	107.687	106.303	61.085
AP3S1	2390.21	2338.56	3101.56	3128.94	1802.43	1175.85	1001.84
SYNJ2BP	229.152	259.048	386.096	418.674	53.1437	239.066	284.795
GPR173	96.1819	123.068	182.84	194.509	63.9442	39.0392	31.2294
CNNM2	4157.51	5327.63	6117.42	6539.29	659.721	264.128	217.268
FAM161A	635.123	706.712	974.871	1346.39	218.575	36.8356	57.8216
C10H5orf13	30.4546	37.4738	40.3186	47.1024	24.635	28.2517	26.2917
AGTR2	11.399	10.4872	10.6068	12.0052	11.6714	10.6583	10.8287
PTAFR	22.7864	19.4351	22.9777	36.3316	19.0525	20.3587	18.2571
TRPV6	95.4816	116.439	143.157	168.187	53.3762	47.1161	50.6443
BAG4	46.9385	78.2747	154.144	203.999	72.4265	54.5742	47.5795
GOLGA7B	1883	2378.37	2853.59	2985.8	350.351	133.626	107.908
CEP72	503.098	684.218	944.433	1125	307.91	374.326	387.979
TRIO	20.6725	22.9284	22.1818	30.6426	19.0921	18.7634	20.2647
SOX2	605.534	734.453	827.417	1332.73	914.907	700.169	278.678
PRDM2	320.09	369.102	405.813	457.155	436.97	49.1134	63.1261
STRADB	721.46	1377.47	1886.38	2166.52	761.792	771.742	600.09
MAGEL2	22.0192	20.8833	20.1854	28.0743	21.7337	24.611	21.884
CLEC4F	95.804	96.022	103.821	180.087	48.8606	54.3281	50.5003
UBE2D1	11.9867	12.6039	11.4155	12.6737	11.3039	11.1022	11.2842
ATG5 /// LOC100336714	984.674	1102.52	1287.32	1499.81	1304.19	766.814	1003.71
ATG5	286.023	304.816	388.173	456.039	288.273	126.743	122.888
ZBTB5	1199.68	1235.51	1471.78	1584.29	515.099	72.8727	64.5132
PLK4	18.6201	18.7024	17.8523	21.7438	21.459	21.3678	17.3545
HOXC13	69.5421	94.5162	77.4295	114.982	95.7193	35.6861	30.0718
RAB2A	3790.44	3601.54	4275.78	4955.94	691.221	1510.84	986.938
LOC100848382	1800.75	1411.47	1619.57	2031.49	253.7	151.794	126.768
KCNJ15	46.9195	56.2809	49.4307	68.8502	19.5613	17.1168	19.7646
SNTA1	394.575	413.698	409.499	472.458	182.734	211.845	196.471
CPNE5	54.2763	55.2377	52.4012	58.1287	50.7069	52.5128	51.212
OTUB2	66.9463	74.1639	83.758	86.7586	52.0849	65.9172	47.4922
BoLA /// BOLA-A	45.1669	36.2182	61.6172	67.1305	36.3526	39.1215	52.413
SNX10	1747.3	1136.69	1512.86	2166.45	398.506	235.077	782.589
RASGEF1B	26.4198	28.3106	38.3793	74.4648	23.2819	16.7954	17.5416
PID1	660.064	720.458	893.026	991.428	117.814	118.927	61.5728
TMCC1	28.3835	30.0666	30.6159	40.6584	26.3661	24.4563	23.404
AKAP10	1566.65	1517.91	2279.48	2947.37	839.416	552.511	471.547
MGC139603	99.0665	126.175	145.102	152.015	85.3401	85.6073	87.2984
SLC25A13	109.069	133.549	174.823	214.045	128.217	37.2217	37.0807
DVL1	154.463	192.611	210.465	225.012	99.4253	125.709	142.415
PPP1R13B	156.882	164.696	202.486	225.217	129.845	122.413	114.714
PINX1	345.293	469.348	691.986	859.786	807.268	562.137	568.991
ARL6	784.219	1314.01	3197.64	3629.91	1209.6	117.702	96.6458
WTIP	289.829	257.147	352.078	423.404	227.319	133.263	387.818
BMPR1B	20.5243	18.2129	19.4361	21.553	19.5015	18.2727	17.6301
CD80	28.9063	28.7417	28.8317	32.4446	26.905	24.9264	22.7218
TACR1	26.3717	27.5487	27.3988	29.0526	26.4464	27.3276	25.3238
BOLA-DRB3 /// LOC100851018	11.9165	13.4769	27.534	86.406	11.3297	11.4758	15.5117
LOC407171	39.0199	40.1682	33.6751	54.2273	42.2966	42.9374	41.0773
BVD1.26	9.61515	9.63867	9.43422	10.5366	9.28612	9.49793	10.1788
HDGFL1	40.2455	41.0302	31.0691	42.144	30.3723	32.4439	28.5094
ARL8B	331.5	351.195	489.199	491.465	266.049	253.439	324.669
LGALS2	48.8377	49.795	48.8499	54.9791	46.3262	50.4863	47.0225
TMIGD1	315.383	202.561	466.205	471.096	52.8857	50.1944	45.4543
ZNF777	184.928	204.666	220.215	232.04	218.486	185.877	172.947
TAF2	31.4456	29.8765	29.6791	31.5563	29.8655	29.0854	25.1749
AMICA1	699.71	763.988	1089.59	1212.46	208.143	111.105	87.7175
ASF1A	4647.8	3504.59	6592.24	7183.39	3449.38	3138.01	1776.64
AAK1	31.7198	36.1741	44.4722	45.4397	30.5028	32.6006	30.9583
RAB37	32.5038	32.6324	30.6284	40.3253	33.0648	40.2156	34.0057
NUP54	1761.49	798.302	1777.24	1920.15	1027.18	624.858	335.643
HOXA4	115.296	144.452	187.079	197.231	170.322	33.9628	33.9103
TMEM251	1428.81	2005.97	2556.51	2917.57	675.773	505.675	348.905
VSIG1	87.8249	157.941	162.142	169.392	39.3639	24.6503	22.7721
SFT2D3	120.134	243.142	409.141	435.788	99.4587	88.3451	99.1854
MCTP2	601.14	736.497	723.753	814.266	92.7659	31.8624	28.1252
ZRANB3	1334.63	1288.02	2467.41	3001.6	143.276	90.9996	157.926
RACGAP1	4167.28	8198.61	9914.96	10182.8	4454.04	2708.38	2181.27
SYF2	413.696	556.029	1025.76	1373.31	370.541	546.926	315.402
VDAC3	2107.72	3074.25	5357.78	5603.42	2234.96	1727.57	2201.81
LOC100850526 /// SAMSN1	11.59	11.7383	11.1952	20.9701	14.2036	15.3043	18.2257
RNF216	166.085	217.295	255.022	272.438	221.512	178.174	167.705
SKI	249.191	351.195	375.102	398.487	170.55	190.413	146.652
CDHR5	105.036	109.056	94.3367	116.728	84.3351	94.1434	79.1079
OSBPL10	213.444	365.757	427.343	490.187	63.2999	38.9031	43.8877
INTS10	1124.55	1216.16	2448.67	2464.2	448.9	598.358	684.661
NCAPH	1927.13	2257.68	2230.07	2642.84	757.901	1388.52	1059.23
ZNF691	69.8848	151.429	262.226	306.876	101.607	52.129	38.869
TLDC1	108.941	133.915	239.438	304.307	71.5879	153.661	225.243
WDR54	239.655	274.844	297.575	310.873	95.0934	259.208	168.919
FCGR1A	46.7091	46.7302	43.5945	51.5432	45.9761	44.6386	46.9484
CISD2	370.328	341.993	1015.4	1170.47	544.485	629.307	615.675
LY9	20.3195	21.563	20.5149	22.7773	18.3002	19.3355	16.5733
DGKD	103.374	140.364	213.939	227.061	152.774	77.0401	60.8209
IMMP2L	2807.29	2660.7	2848.49	3337.64	908.105	55.9704	214.189
FAM83D	5502.6	5184.87	5269.94	6586.23	6222.02	1400.43	1543.47
SUPT3H	245.473	299.699	484.572	569.274	130.108	88.1267	98.3207
PRKAA1	127.535	136.139	138.161	143.84	59.9041	41.1685	31.5491
CDC73	675.979	906.487	1052.42	1190.83	929.919	279.579	201.465
ADAL	133.062	265.896	359.549	415.634	111.167	200.876	156.298
ASCC1	409.65	510.913	610.044	728.544	186.834	283.998	143.578
CD244	14.9923	14.3306	14.18	16.5326	15.4701	14.4129	14.393
RABGEF1	1194.9	1088.71	1212.69	1340.41	53.9513	199.318	193.424
LOC512168	31.3464	29.9492	32.0021	35.2795	33.6311	28.449	25.2759
DEPDC5	155.396	168.142	300.941	310.666	216.287	208.16	275.996
MAL2	234.459	292.524	650.723	708.604	129.628	70.6639	87.2003
ZMYM6NB	746.993	712.097	1094.23	1167	236.015	503.546	269.428
RNASE6	16.8065	16.3321	14.9457	20.3696	19.2107	18.3955	15.906
ZNF397	247.738	200.44	378.147	495.411	74.5525	73.0332	90.8482
SRGAP1	543.75	773.389	1940.33	1945.94	99.4684	97.6137	109.558
SQRDL	1483.3	2018.14	3380.4	3747.05	393.242	61.1595	66.5051
NDRG4	198.092	166.919	181.33	212.2	36.4553	18.4828	29.2941
TRIM32	1926.18	3181.27	3369.64	4910.2	1134.2	2796.92	1546.58
IGSF23	20.314	21.1744	18.9652	21.3193	18.2563	16.1566	18.3117
YWHAZ	293.217	523.685	960.742	1028.94	197.204	176.633	162.981
ERLIN1	52.3279	121.731	183.465	215.654	44.0642	46.6323	41.0175
FBXW11	510.804	631.208	1129.61	1526.11	316.612	93.7269	85.3046
PSMB10	83.1449	89.8751	83.4173	94.9071	83.5053	73.193	63.3437
SPAST	1843.21	1768.53	3563.67	3602.21	1776.31	605.974	632.224
LOC100140018	23.7089	29.5451	31.002	41.4158	28.1412	15.36	14.3571
TIFA	465.522	524.138	524.278	557.727	28.8285	22.8632	21.8841
HHIP /// LOC100335218	145.231	152.815	190.026	219.901	145.382	48.9842	42.3363
ZNF583	72.8558	101.123	109.455	123.554	40.9008	62.61	50.55
HDAC7	620.354	921.355	1357.26	1442.81	201.171	240.365	352.184
MLPH	32.9321	32.6394	31.892	37.4083	30.3161	31.9349	33.0197
TUBB1	74.4747	69.1178	71.8563	76.9029	69.482	75.7273	56.4593
FERMT2	4205.53	5523.73	5786.98	5960.97	831.159	898.866	1908.13
CDCA2	2238.74	3042.6	5491.37	5903.69	1970.95	848.698	819.164
RAB6B	101.348	106.038	85.8717	125.534	56.7747	37.6676	39.5116
ARHGAP24	54.4228	58.1905	60.5392	63.1606	37.8106	38.3922	37.9018
RSRC1	110.741	117.147	144.762	178.683	37.2689	86.5479	136.815
ZC3H8	442.324	568.535	881.262	925.896	485.623	193.628	277.493
ZNF330	3129.6	3296.78	3884.91	4438.37	563.401	834.513	684.011
LOC100295645 /// LOC789934 /// TCRA /// TRD@	15.7874	15.5275	13.2369	15.9993	15.9726	14.2086	14.7402
MIC2	30.6424	30.2376	29.3277	32.8293	29.827	26.626	24.1975
TRGV3-1	14.7072	15.064	14.3318	17.2431	16.7805	15.4849	15.898
LOC100335205	24.7632	26.5645	24.2757	28.2179	17.8012	22.7146	20.3994
GJB2	23.8689	23.9456	19.9675	24.4071	21.1178	20.4256	20.0309
ABCB1	12.7478	14.1676	13.8905	14.4308	13.4306	11.6278	12.124
LOC785554	18.1734	26.5485	56.0018	63.2189	14.9211	12.5158	13.7681
LOC617189	32.9579	31.6935	29.4299	33.9677	30.8269	30.4727	31.8314
BT.92695	14.8364	14.4359	13.9896	15.9412	15.6021	13.3937	13.2289
LOC784125	24.408	25.2697	22.2671	26.2161	23.2278	22.5823	20.2377
LOC616942	17.0447	17.5614	14.3201	18.8645	17.4905	15.4039	14.2522
BLA-DQB /// LA-DQB /// LOC100851058	15.0184	15.8126	15.0158	17.9673	16.2733	15.5791	15.5949
KIR3DS1	12.8811	12.1414	11.8447	13.0767	11.9838	12.1085	12.5243
ADAM12	53.0544	44.9128	55.1469	79.3749	27.7466	26.0494	24.7444
RBM15B	231.941	249.57	256.822	324.046	286.704	213.497	180.035
SGCE	144.042	124.286	180.924	194.524	29.4514	19.4335	19.6162
HSPA5	26.0789	30.9698	29.1557	31.7905	25.0309	24.8482	24.7821
SAYSD1	238.291	268.43	270.868	284.442	223.531	171.985	181.837
GKAP1	1561.23	2992.62	3930.52	4229.84	1209.06	2011.49	1310.17
FGD1	163.751	144.312	145.445	177.691	53.3155	51.2468	59.2524
ZNF200	558.884	703.719	610.585	712.635	297.937	245.236	181.637
HAPLN1	16.1592	17.4775	15.5115	20.1136	14.4289	13.94	13.5755
DAG1	72.9697	81.9417	84.1169	96.7636	68.4886	82.7601	78.5599
STX4	478.765	1011.59	1051.06	1302.78	499.046	423.191	454.065
ABRA	31.4952	25.0538	32.983	35.9529	24.3591	16.6009	16.2718
LIPA	595.352	528.765	908.536	1188.24	107.782	121.294	125.431
BFSP2	17.1556	16.064	15.2441	18.1962	16.1029	17.0215	15.7877
LOC616999 /// SELT	924.105	953.958	1467.92	1686.52	967.339	1098.07	981.378
DNAJA1	10132.9	10708	10128.8	10764.6	6865.24	7058.85	6817.15
C6H4orf3	702.428	859.254	773.508	875.301	122.757	390.175	488.754
PIGY /// PYURF	3301.59	3604.37	3031.49	3771.55	1133.3	1430.15	843.888
DNTT	20.3914	19.6397	17.3918	20.9937	19.8774	17.3754	17.7679
AGPAT6	238.048	246.913	255.659	323.329	160.679	79.7421	81.3832
AGFG1	526.899	998.59	2810.53	3071.67	2754.18	1764.43	2103.37
BLMH	2552.13	3164.04	4446.53	4650.33	1548.46	1334.14	2996.73
EIF2S2	59.8194	74.0424	133.159	147.278	50.7804	96.4333	60.5149
BLA-DQB	11.1042	11.1367	15.5049	161.905	11.257	11.161	11.537
BLA-DQB /// LA-DQB	28.7127	27.0521	235.701	1700.27	29.3555	24.0482	31.759
RRAS2	6649.19	7298.79	12052.4	12319.1	962.609	2238.45	2087.27
HNRNPC	6292.12	5923.34	6186.47	6541.33	5930.8	4738.27	3529.79
RNF220	767.827	1146.4	1309.01	1443.83	1053.62	924.225	962.346
C13H20orf20	1066.09	1260.96	1638.05	1849.38	487.062	186.622	155.556
TBC1D9B	335.747	283.903	432.82	439.551	133.983	408.655	418.91
ANP32E	4245.83	4315.53	4502.89	5229.31	318.252	928.532	1027.17
SLC17A9	38.7749	39.7556	40.9133	46.261	37.4105	42.8791	39.2721
S100A12	44.9589	39.8778	204.097	3490.5	30.0705	22.985	22.6558
SMAD2 /// SMAD3	3349.32	3443.88	4365.18	4833.42	762.169	772.147	506.926
PSEN1	1149.79	1038.99	2663.1	2801.33	2107.63	1755.48	2665.55
ZFX	220.101	156.363	228.058	237.565	234.295	232.914	194.024
OLR1	12.9754	12.8395	17.7963	100.789	21.7482	12.8735	14.1937
ADAP1	27.1381	42.1249	47.6945	52.1303	25.4808	24.9428	23.9105
LHCGR	20.8323	20.2058	20.5336	22.0448	19.1994	19.7152	18.7214
ENTPD6	647.18	1138.38	1494.02	1892.08	327.123	294.569	371.842
S100A11	136.77	78.4523	255.754	261.309	101.051	92.1234	183.519
RND1	3327.81	3018.4	3045.18	4108.56	824.757	53.4122	170.223
MPRIP	575.94	875.469	823.123	943.871	592.26	623.601	651.171
TCF3	1068.24	1066.36	1466.66	1611.93	233.3	323.341	437.067
LDHA	6715.46	10410.6	16675	19660.3	2669.05	3124.58	4462.39
HNRNPD	2568.9	3101.78	2946.52	3480.35	3259.79	2579.02	2090.64
SNW1	955.159	947.06	1023.02	1173.08	1139.09	323.158	382.703
MR1	31.7831	28.9774	28.8144	33.0799	30.6484	25.931	26.7019
PLSCR3	147.564	166.305	168.596	172.173	58.5228	58.7719	71.3091
C11H9orf114	458.851	456.51	649.154	829.064	470.728	305.863	312.744
MRPL37	2569.83	2346.04	4775.18	5079.76	3612.47	2214.05	1266.68
NISCH	1165.02	1881.8	2204.73	2296.57	935.299	355.018	423.065
STX2	118.28	171.667	287.39	408.629	35.2292	122.512	201.991
PPME1	1318.26	1543.58	2790.08	3202.61	760.76	907.329	1010.01
TNFRSF1A	31.924	25.6029	31.2584	42.3186	29.4648	26.2428	35.7199
DYNC1I2	10009.8	11287.1	11850.4	12777.8	2323.39	2181.5	2640.48
PRKACB	157.771	359.445	639.657	690.177	70.7888	22.6841	20.8869
CTSB	2460.7	2381.54	3580.97	4637.86	473.894	1762.08	1655.65
CCDC64B	60.7668	88.3829	111.447	122.192	56.1573	80.5854	106.802
IL2RA	262.46	262.785	230.366	329.444	71.2014	45.2174	60.1419
B4GALT4	215.802	217.643	422.581	480.364	387.376	48.4505	54.6026
TESK1	219.303	252.673	248.895	261.378	143.157	166.297	184.432
IFT46	463.197	256.256	564.616	688.349	375.857	417.993	355.371
LOC100850801 /// TEX264	198.522	282.604	389.378	405.991	189.517	229.163	119.604
TBXA2R	77.6049	72.2324	79.4171	95.9039	62.6971	49.464	56.1518
FSHB	19.6639	19.4757	17.0843	20.8065	16.0021	15.2446	16.7715
LOC782642 /// MAL	35.9028	36.9284	37.1007	40.61	31.8467	35.4852	32.8036
FAN1	86.5908	83.6061	87.2317	108.873	43.0336	81.132	99.986
CHMP7	522.479	471.502	679.305	757.585	289.761	274.042	256.366
C1QTNF1	78.3374	72.3981	65.2924	78.5635	67.3323	72.7159	62.8431
HRH1	467.112	573.345	1059.79	1233.54	161.827	385.815	174.996
RFC2	133.61	155.302	233.409	255.279	84.1095	144.907	167.832
CYBA	50.9873	51.1841	53.4933	61.0972	56.0018	50.6341	51.2419
PDE6A	76.499	85.2222	238.264	287.484	43.9209	29.7278	24.7927
LOC782395	304.713	287.551	303.787	306.475	73.8564	83.4161	61.9003
CHRNE	138.639	154.383	191.666	191.675	141.975	89.5167	75.3225
HK1	528.527	533.524	857.534	859.483	106.558	571.197	576.823
USF2	47.1828	61.3113	72.4999	89.2056	75.511	71.9985	55.1734
RHOG	167.067	176.782	190.342	192.784	104.661	122.671	91.7901
RGS1	12.7945	12.9276	18.8302	62.4627	11.5018	11.5829	12.5247
SVIL	2426.22	2763.21	4099.72	4198.3	257.067	180.312	204.57
PDE6D	2299.72	2064.79	2910.95	3303.9	656.558	222.381	126.567
CHST10	329.202	409.708	419.81	468.26	149.844	83.6087	67.2479
FXR2	270.054	264.305	338.168	371.294	281.36	201.196	222.229
NAGK	65.8523	74.8164	73.1533	90.9226	52.2166	67.4272	83.7986
EDN1	42.6028	37.2048	95.3007	274.946	34.3796	35.5246	28.296
LOC785583 /// SYT17	34.0588	34.2813	31.6834	38.1699	34.405	28.8897	26.7637
ATP6V0A1 /// LOC785923	95.1085	119.581	146.957	160.171	70.9061	67.8758	67.2687
CYB5A	5253.47	5236.27	7280.31	7393.59	573.483	305.574	545.928
MSR1	15.4111	15.0944	15.5104	36.7072	17.3039	14.0082	14.3588
CCDC25	246.805	330.837	478.429	518.676	460.529	429.396	405.718
BRK1	629.86	931.873	1038.34	1130.74	543.494	925.533	810.376
IFNAR1	21.813	22.7752	20.6532	25.7531	17.4499	22.2365	20.5619
CD34	30.1741	28.5194	25.3315	30.4362	25.8745	27.4138	23.9935
ITGB2	19.6449	17.9804	40.3414	464.365	26.9756	30.9255	33.0031
CNN2	155.81	252.973	338.448	383.7	56.799	122.483	243.711
TGFB1	21.8372	21.3851	21.7251	22.0595	21.7287	21.7218	22.0194
RAP1GDS1	128.108	195.739	284.279	352.832	68.5572	215.705	184.411
MYOC	30.6378	29.9403	31.1071	35.764	25.222	22.0965	22.779
MMP9	47.8303	49.3386	41.6197	172.438	42.2059	76.442	34.4225
ALDH1A1	1362.57	1502.26	2469.08	2871.18	148.124	243.139	56.7408
LOC100848019 /// SOD2	2145.97	2435.22	3530.96	4055.52	729.884	2904.37	2489.58
BOLA-DQA2	22.2562	21.1767	32.1718	230.117	26.5049	21.8265	21.6589
CLDN11	1368.18	1218.48	1570.11	1718.57	38.4638	18.921	22.2422
AKT1	219.521	200.365	166.502	220.313	83.5292	168.781	123.005
SUMO2	15274	15506.4	17467.2	19206.4	6021.83	8699.9	7687.05
FKBP9	658.007	950.954	1112.03	1129.69	258.674	393.727	677.829
TBC1D1	45.5616	59.582	60.5396	67.186	23.0273	24.4226	30.9521
RGP1	474.224	559.562	515.944	610.239	399.997	494.757	559.822
H3F3B	13138.3	13615.5	12791.6	14249.6	7609.78	7247.64	5795.52
PDE1A	16.4178	15.567	16.5683	18.0566	14.2481	15.9333	15.1217
CASR	903.979	940.891	1191.64	1353.95	131.709	31.4056	36.129
SPARCL1	15.8191	15.7851	14.644	16.7868	16.6894	15.1303	14.2028
GCNT1	103.172	136.549	264.794	302.566	89.0024	73.2804	79.227
APOE	117.422	111.181	105.217	167.863	114.554	145.44	142.614
IL15	17.7217	16.9545	15.4318	19.876	16.5828	18.4157	16.8233
IL12B	19.2503	18.6543	16.7526	21.1794	19.3191	17.4656	17.7767
CHI3L1 /// LOC788983	20.2992	21.5216	19.3373	39.3379	23.7206	21.4488	21.0217
MORF4L2	1809.19	1819.56	2092.2	2246.07	840.981	722.192	697.814
B2M /// B2M	3451.8	2949.82	3906.47	4594.83	1925.22	3011.64	3509.44
PER1	675.733	737.061	746.748	781.765	343.717	68.8708	94.2033
SNRNP35	304.728	480.085	542.71	642.75	582.494	204.915	212.492
MRVI1	151.745	145.512	159.285	164.513	44.0097	43.9145	35.0695
CCDC69	18.5701	18.9431	16.5753	20.107	15.077	16.0823	17.7132
YBX1	4629.88	8211.51	14344	14785.4	13230.1	13714.9	9901.29
BOLA-DRB3	40.3007	58.0806	96.3703	437.109	37.8219	42.119	69.1437
LATS2	217.169	167.112	306.979	320.253	85.6096	38.162	34.2997
FXYD6	535.039	661.273	792.222	865.919	275.012	338.048	375.327
ICAM1	86.497	91.2014	122.772	227.866	142.144	67.3953	69.2009
SLC11A1	20.8071	19.0742	16.397	78.1573	18.9843	21.9793	20.729
CSN2	49.502	47.7558	46.4279	52.0988	43.0601	44.5429	37.1486
LPL	18.5313	18.2254	60.9656	386.476	19.6508	18.0532	33.7154
VCAN	62.7354	69.3462	76.6073	98.6084	28.6975	20.9222	20.9321
PDE5A	181.854	246.722	308.03	324.692	48.9511	37.4655	37.313
DENND5A	2066.73	2277.34	2332.86	2442.45	669.275	439.291	228.69
RMND5B	293.456	338.183	506.737	553.875	209.131	490.351	414.734
CHGB	50.3118	66.2945	154.08	170.424	165.014	23.0556	24.5117
CACNB3	156.938	184.113	210.048	247.631	169.221	120.85	164.805
AGAP3	59.0301	56.5669	56.404	63.8115	61.3369	62.2926	57.8791
S100A4	194.299	63.8718	272.223	478.148	175.406	372.533	390.155
CD44	33.6373	31.8933	58.2098	162.21	34.3676	19.9216	19.7777
NRXN1	146.453	226.079	394.059	435.534	73.8942	33.4872	36.3974
ARHGEF39	261.155	226.974	408.688	436.955	388.47	355.759	321.3
SNX9	1505.89	1606.11	2799.69	2999.49	491.468	1325.06	1598.37
CNP	50.1201	79.1936	82.6441	86.7462	27.3763	26.4073	24.2759
MC4R	24.3978	34.0629	40.2625	52.3797	23.5933	18.7411	16.7235
CKAP2L	442.302	382.576	740.24	864.128	862.615	281.86	227.382
SPATA20	50.3516	43.6202	52.0656	54.3588	27.5358	33.2421	35.2346
CTPS2	411.3	661.284	1054.6	1143.22	107.864	114.59	163.039
BAIAP2	405.729	396.793	531.975	687.618	154.23	217.472	318.696
FEZ1	1255.57	1725.18	1816.2	1864.66	163.6	413.638	233.119
MLH1	3055.24	2133.67	3629.67	4074.07	2134.95	1297.85	3669.27
MED22	172.97	229.822	272.115	286.99	240.328	227.487	254.028
UMOD	35.2546	30.5261	30.1662	35.6225	32.9911	30.552	27.7468
DEFB402 /// LAP	32.25	29.9489	34.1235	144.691	27.4102	30.5198	31.8475
ABRACL	516.182	676.994	1330.77	1397.33	184.257	277.552	760.2
YPEL5	6240.57	8476.19	8659.44	8910.75	8840.52	1875.33	1483.55
DERL2	2533.11	4399.82	7139.45	7328.26	6467.66	1230.49	2147.34
MAATS1	35.2137	35.9124	53.3992	64.5916	22.9523	25.8075	24.2888
NPY2R	29.7101	29.1738	25.0557	31.5281	26.0297	24.87	19.0523
NEFL	944.557	1023.13	1523.78	2386.11	1093.02	555.718	292.966
FOXM1	110.552	164.164	180.526	212.32	118.637	62.2776	38.4033
GPD2	35.8328	30.0376	34.7942	37.3211	16.5081	15.8254	30.4654
PKNOX1	466.494	682.372	1209.21	1475.33	663.594	267.661	335.596
RBM24	68.3392	130.517	69.0912	138.364	12.1701	20.1419	13.3287
C23H6orf25	746.96	1114.98	1792.5	1983.34	665.209	46.1991	51.8472
PHYH	289.193	397.861	857.977	949.41	453.247	331.195	276.245
KPNA2	6048.84	7654.64	12477.5	14041.7	2436.57	4405.63	3254.75
GLCE	43.4028	153.594	385.934	551.048	28.553	18.4833	15.4464
POLR3K	63.035	63.8976	62.7872	72.0429	54.3536	28.9375	22.1554
R3HDM4	725.329	807.807	845.135	909.011	336.868	492.761	475.631
TOP3A	67.2891	71.2185	91.6039	100.176	98.8259	71.1418	69.3119
TM4SF1	15.4439	14.7348	36.5533	177.889	87.1351	82.1163	34.0557
COG2	592.223	588.79	1067.2	1094.55	266.475	349.644	344.701
CXCL2	13.5123	15.0849	127.066	1125.34	19.2482	12.9716	20.4961
STAT6	54.0908	53.432	54.8903	59.1907	53.0661	50.5278	45.7521
RNF166	320.578	267.198	336.71	358.023	213.9	112.354	151.099
LRCH3	434.902	498.484	860.791	864.461	577.538	67.0531	93.8265
FRG1	1529.04	1289.38	2264.72	2707.04	567.809	383.629	347.205
LOC100336307 /// LOC100336629	41.7234	48.3152	54.5834	55.7489	42.6734	30.5259	29.0491
LOC100336629	221.123	549.943	590.481	619.741	359.355	263.874	165.16
RAB6A	104.243	161.738	383.896	409.866	28.7337	20.4768	13.4277
TMED6	87.6784	92.8023	118.831	154.683	116.047	50.9943	70.5841
BCAP29	732.975	1048.88	2194.11	2235.91	130.919	126.458	188.554
SLC30A4	12.8999	13.0451	14.6248	22.8495	12.24	10.493	10.8916
EXO5	202.84	374.118	412.409	542.596	490.888	465.858	526.689
PPP1R26	512.37	650.092	597.345	713.134	96.8535	28.8286	35.2915
GPATCH1	347.318	369.31	432.48	485.944	165.017	144.434	121.409
C1H3orf38	2212.11	3702.07	7482.96	7696.04	4149.43	778.775	799.64
LOC508666	16.3873	15.0723	19.1354	113.031	18.9913	16.1755	14.6795
FGFR1OP	3461.24	3420.56	4514.11	4722.25	562.658	575.892	541.641
SFRS13A	2132.04	2019.51	3116.41	3610.84	1618.09	3535.22	2957.04
RRAGC	2464.02	3892.49	4947.71	5119.67	1368.13	698.676	1046.5
C19H17orf63	769.505	1153.54	1195.1	1314.38	661.833	169.371	110.462
RNF8	2581.75	2562.84	3248.26	3824.27	1646.89	2449.35	1948.18
MORC4	87.4259	74.6479	168.43	171.062	78.6733	26.5171	27.4988
NCK1	3125.76	3157.82	4482.62	5090.47	624.973	319.421	552.336
CDH13	62.2653	59.8356	54.8427	74.7405	29.3015	27.2152	48.5838
CORO6	368.793	351.122	499.171	553.191	153.222	148.978	127.747
PPAP2A	228.769	246.297	350.758	443.142	183.193	152.479	121.546
HOXD9	147.114	143.086	264.443	347.41	77.6135	221.915	95.8724
LOC515917	27.9961	26.4981	23.9832	58.263	32.6468	26.2735	39.0858
TBC1D8	637.045	1162.77	2297.65	2585.49	153.969	124.865	144.613
ASTN2	131.247	95.5131	114.142	145.07	51.4775	29.3438	31.7276
SNX12	434.616	470.285	534.593	593.253	448.711	357.956	406.723
C3H1orf54	21.1415	19.7485	20.0581	21.7706	21.1131	20.32	19.3992
MYLIP	7025.8	6530.94	9872.77	10451.7	837.017	340.271	819.486
LCP2	127.648	102.568	150.363	150.411	32.8754	29.4808	22.9679
RFFL	1018.04	1330.3	1086.87	1432.13	446.851	272.194	237.654
RASGEF1A	747.59	864.829	1568.52	1854.95	155.674	45.9758	64.6344
ZNF786	203.896	236.573	205.238	269.106	89.6212	61.5425	61.1227
MFF	816.033	552.594	882.542	998.731	66.4428	393.125	365.95
THOC5	473.397	640.306	1034.15	1210.45	861.91	1191.6	976.664
TMOD1	1991.44	2862.59	4990.23	5350.98	458.164	329.617	318.838
SLAMF7	15.3352	14.899	14.668	71.969	14.2897	15.9379	15.4927
ME2	683.454	746.598	722.397	783.761	129.101	74.6252	316.125
ATP1B1	2552.09	1634.66	2772.19	3101.33	437.175	255.759	730.512
ZNF3	200.656	211.884	334.116	354.321	222.918	192.466	242.912
FLRT1	41.1501	42.3917	53.4509	86.5502	43.4131	30.3685	32.9693
MON1B	116.669	127.542	140.485	165.575	127.113	95.9001	99.326
TRIM26	1730.82	2056.52	4127.86	4431.79	2999.46	1896.07	1975.17
FOLR2	42.4914	39.7471	34.0426	89.4805	51.001	48.2341	56.3621
VCAM1	18.3555	17.3488	18.453	21.3584	17.5762	17.0594	17.1565
GDF9	3548.11	3713.72	7145.09	7151.31	214.037	27.5774	25.5369
ALOX5AP	22.9993	22.3621	21.1327	49.9597	24.3052	23.9698	19.3147
METTL21B	120.15	156.17	181.447	203.138	51.5409	37.1313	33.2348
LOC100335660 /// PCMTD2	1391.64	1505.1	1821.78	1843.91	974.156	545.665	362.227
ZDHHC3	334.195	351.726	343.664	424.491	138.319	149.509	177.184
RAP1B	3852.79	4346.72	5111.38	5567.85	4620.08	4087.73	3565.07
LOC100848297	40.8313	39.8278	36.6504	50.501	26.1157	29.2556	38.8012
ARL4A	674.653	954.241	1021.27	1102.32	382.284	45.0175	54.5291
DNAJC14	351.999	630.818	898.579	1099.25	786.313	245.599	222.784
YWHAH	1839.9	2487.7	3075.58	3389.85	466.415	1539.46	969.519
PIK3R1	51.7594	81.3677	111.949	112.07	37.5007	30.3752	29.4167
HADHA	541.838	671.473	1035.96	1119.77	330.23	657.93	605.632
SF3A1	226.323	392.742	644.351	718.428	433.302	437.166	349.079
ELOVL5	11268.2	10654.3	12145.8	13308	4279.19	6075.57	5113.61
KAT6B	416.163	669.882	719.908	765.211	255.098	95.4091	124.222
NPLOC4	325.276	498.64	720.735	936.382	888.638	832.748	591.966
NPNT	1206.05	737.294	1352.7	1370.29	88.6787	39.4888	38.4133
ZNF622	883.236	1104.93	1814.16	2216.9	2110.25	678.547	576.255
UNC119	2752.74	3517.39	3745.31	3840.58	633.4	224.671	177.812
ARID5A	254.999	241.799	212.296	280.176	274.94	242.72	207.343
SUMO1	1618.03	1416.97	2216.88	2337.31	418.105	1412.39	1225.15
LOC100851477	2901.27	3648.53	7946.59	8128.3	2280.11	698.424	364.698
FCAR	40.0203	38.7875	45.7036	85.0993	38.6281	35.5369	32.7115
NUP153	3011.39	2687.44	3003.26	3040.56	2811.84	1149.96	986.971
SIX3	212.596	294.209	506.113	713.144	99.8434	36.8108	31.7413
LATS1	39.513	52.5623	65.6807	73.3862	28.4891	22.8453	23.3938
LOC523023	71.6115	73.2489	68.5474	75.6002	66.6354	74.3154	66.6918
BCL2A1	28.3696	29.9552	51.0153	320.688	25.8753	21.5606	25.602
RFNG	202.697	200.894	213.348	230.5	125.753	211.149	225.238
DNAJA2	4749.62	5580.33	6716.89	7934.26	6841.67	3908.16	3583.18
GMIP	96.4961	104.532	133.946	211.681	82.7321	175.271	163.756
TTLL4	153.461	285.26	443.19	478.296	111.022	86.9576	63.1577
NCF4	182.625	172.499	180.228	366.075	145.131	165.418	144.883
C22H3orf37	2744.66	2483.73	2763.95	3214.72	670.09	1040.01	1158.34
LOC100848108	226.491	226.829	244.839	277.325	84.138	87.4044	85.083
ASB11	7014.73	6865.89	7184.72	7367.98	974.146	281.069	457.703
CALR	51.7752	203.924	444.951	469.588	75.0856	100.753	198.309
BBS4	990.575	744.309	811.716	1012.49	413.759	310.333	289.095
GLO1	7327.01	7516.6	7069.65	7810.82	3407.65	1584.43	1206.38
CCNG1 /// LOC789192	10289.8	11293.8	12110	12785.9	5475.05	6501.06	7116.22
GYG1	3433.42	4897.93	7031.08	7168.06	2172.86	746.702	498.512
LOC100335345	142.425	127.208	158.836	261.705	258.283	189.005	170.379
RAB30	2548.03	3229.96	3230.03	3452.05	725.344	331.132	314.041
CTSS	14.381	14.3067	448.514	3088.47	71.1613	61.5941	61.7974
ZKSCAN5	250.455	422.196	898.614	1025.56	481.503	198.253	312.317
CYFIP2	51.4514	104.89	402.551	477.925	44.2938	29.8931	29.7484
KTN1	1450.88	1736.25	2148.93	2380.11	660.703	617.457	727.921
LOC100137883 /// TMSB4 /// TMSB4X	18065.4	17464.1	17409.2	19431.7	12615.5	13662.4	11896.5
SOCS3	30.659	35.3236	36.0381	40.3066	32.7524	31.3849	27.4651
FCER1G	24.9938	27.05	21.041	37.5252	24.303	21.0683	21.6898
MAPKAP1	1138.62	1610.91	1640.65	1795.86	245.528	385.676	357.566
DCAF8	419.264	639.197	714.035	745.51	368.859	385.931	326.642
DPP4	426.548	382.548	580.89	640.183	47.1738	72.1529	184.815
GLTPD1	179.94	244.137	337.162	399.018	237.27	159.373	145.197
CD276	163.036	184.478	255.885	339.229	94.166	43.5799	42.7801
LAD1	188.245	241.388	235.909	249.733	108.61	122.62	125.274
TOX	28.0401	20.325	18.4801	30.0252	15.0035	12.5759	11.1427
C19H17orf85	249.508	288.787	584.721	634.538	279.72	268.287	249.601
BOLA-DRA	21.5502	17.5089	45.7075	372.208	21.7499	21.1331	20.9196
SNAP23	2406.15	2712.79	2629.93	2951.32	1303.08	1176.77	1635.48
PABPC1L	557.927	572.963	667.578	714.584	161.716	161.543	191.883
CACFD1	569.473	566.038	685.13	700.656	505.525	652.039	696.531
LTBR	57.6041	56.7191	64.1007	70.581	36.5708	36.6643	56.9522
PLEKHB2	794.208	898.499	1198.49	1288.49	66.8544	69.312	74.3822
ASAH1	999.04	789.13	866.331	1050.05	62.3803	125.023	668.218
FBXO45	1448.64	3439.65	3655.19	4001.76	2058.86	192.659	127.758
CHRNA7	104.411	111.994	111.272	119.161	92.1869	72.9516	71.3343
NCDN	117.633	131.326	109.487	131.346	125.909	124.117	106.757
GRB2	77.6528	80.5636	97.95	119.313	115.093	116.085	88.9111
DNM1	61.0625	56.4373	52.3932	66.4134	42.5236	42.6474	39.7868
ICA1	125.893	115.919	112.864	132.885	93.5023	93.9279	93.2064
IL34	55.261	57.1486	49.5692	65.7737	49.7091	53.1153	45.0041
TYROBP	35.9496	36.4292	50.0445	206.019	33.1341	36.2611	35.6371
UBE2Q1	5906.76	7172.66	10773.2	10780.7	1529.2	1744.37	1855.77
LOX	38.4533	35.0196	37.8302	41.5335	39.1086	31.9677	39.076
CXCR4	783.94	625.466	566.217	873.563	568.702	33.4582	31.7535
LOC518818	19.6453	19.9357	22.1782	26.0449	23.9758	17.1874	16.5896
GPS2	345.311	446.232	574.05	632.104	297.056	350.927	445.751
FAM103A1	9972.91	7913.46	9114.36	11487.8	4632.2	2252.34	1577.82
IKBKB	168.898	166.957	266.614	268.354	193.015	190.035	260.472
TYR	17.2344	16.9198	14.9511	17.5558	16.8469	15.1394	15.0691
TLR4	64.4105	63.3679	66.693	155.739	83.3726	63.8742	55.4353
SRP19	6008.95	6147.29	6326.69	6365.8	5996.07	3078.87	2494.79
GSS	71.8975	79.2493	85.4509	102.814	43.5168	62.0957	59.9596
UFM1	1627.31	1261.93	1728.75	2131.49	966.48	1405.69	850.42
VSTM1	20.6381	18.5881	21.5003	115.723	19.7305	19.4547	20.8035
MOB3A	113.615	155.816	198.586	230.691	187.912	55.9527	58.9475
ARF3	85.3708	116.215	143.071	154.969	112.483	123.968	108.603
C23H6orf226	623.534	1212.41	1736.51	1770.6	284.426	481.113	398.021
SYTL1	73.9713	74.1508	69.3984	77.6369	70.9568	64.5018	61.5168
TREM1	37.146	33.3825	28.0796	42.2425	40.8994	34.6098	32.3951
MAP2K7	764.636	827.401	810.044	828.024	606.12	380.106	406.142
HK3	97.9452	105.445	105.455	237.576	106.843	120.457	93.7068
LOC100848419 /// LOC100851805	19.7631	19.4082	19.7203	27.7734	21.5429	19.902	19.4848
TSEN15	1017.79	998.178	980.267	1045.22	824.411	394.985	374.467
PPP6C	1659.76	1730.19	1640.38	1765.53	1249.45	398.735	562.572
NAT10	2520.86	3874.44	5995.3	7006.79	1936.49	436.556	427.083
LOC512486	28.4625	27.3121	47.025	87.5242	45.5661	50.1365	41.4845
NFAM1	22.3206	19.6522	18.7963	29.9981	18.2879	18.8653	15.011
EMILIN2	277.718	291.748	360.92	368.818	203	251.324	303.868
S100A8	35.5877	37.4006	45.9895	554.399	44.2037	34.0311	32.1238
PLXDC1	70.6027	66.0862	68.2947	103.972	43.8461	41.4919	43.2549
GHDC	575.441	589.112	805.861	824.382	101.341	161.648	125.169
LOC788506 /// REXO1	315.052	359.505	318.891	386.302	274.569	147.84	149.791
PROCA1	399.806	463.152	480.086	497.446	154.423	237.523	183.134
CD5L	20.789	19.7661	35.4633	279.608	23.183	52.3054	32.3015
AK2	3153.74	3912.16	4726.54	5127	2248.37	4316.54	3261.57
USP11	383.195	400.672	430.212	451.184	283.589	365.155	386.43
CCL4	27.3685	25.9873	32.7946	99.6198	25.7016	22.7999	24.5502
HDHD3	183.709	168.329	207.579	295.989	217.024	226.475	251.965
ANKRD13A	557.821	782.176	1379.18	1687.28	306.957	199.716	125.725
CD209	31.0586	29.2976	30.4603	31.4916	31.1729	26.123	25.6677
SPIRE2	118.713	148.203	178.836	198.869	97.2469	169.437	194.537
RBMX2	1336.83	1174.06	1432.83	1581.66	165.96	48.0371	45.2947
LOC100337435	25.3231	23.5649	25.1168	40.8634	36.2384	23.3961	18.7521
GOLGA7	3592.89	3818.91	6266.2	7152.35	900.315	819.439	881.323
MFN1	126.091	157.723	147.345	178.074	16.3904	41.1571	36.9985
CHP1 /// LOC100850142	4718.66	6133.05	7631.23	7914.01	5135.02	5488.21	4781.77
USP8	1191.28	1858.34	4198.53	4654.2	1903.55	1607.28	1604.38
SS18	8658.14	8496.15	8305.02	8764.29	2857.96	2673.83	2850.67
SLA2	64.6386	75.0708	115.642	117.846	53.3438	47.7804	44.0764
CUTC /// LOC100851265	85.0431	143.924	138.633	153.388	83.8638	77.6928	69.2499
UBE2E2	53.7169	63.7013	82.8374	119.408	25.6087	48.6491	96.4189
SH3RF1	3155.74	3163.45	2725.95	3185.76	412.011	398.694	543.421
IER3IP1	3260.06	2460.5	3118.81	4001.41	1413.12	2085.95	1951.17
ARHGAP22	587.431	472.692	1210.48	1225.54	169.378	102.568	134.752
SPCS1	4012.08	4399.6	4977.04	5618.71	1281.4	5173.68	3733.84
LIAS	1023.53	533.222	1325.16	1680.63	683.798	782.475	497.289
MPHOSPH6	2301.72	1642.86	2331.2	2526.5	1459.7	1418.37	609.11
MEGF9	830.606	879.511	1351.14	1351.56	220.192	119.075	206.605
CHURC1	463.253	723.704	1219.86	1262.9	986.2	307.658	276.449
SLC25A14	409.675	392.078	449.723	480.225	346.445	110.65	122.739
AMBRA1	517.047	665.61	1046.95	1188.3	884.062	466.155	383.19
CHCHD3	2109.57	3169.23	5644.06	5722.77	894.983	3729.11	3320.29
CCDC22	66.2948	66.1916	58.7479	66.7047	57.8588	60.3841	48.104
DNM1L	426.212	549.055	915.97	970.02	497.408	567.782	472.312
C10H14orf37	1114.39	969.615	1773.43	1813.07	288.395	248.26	173.011
ITGB6	42.3865	42.7743	42.842	50.9607	33.7802	43.7783	43.4843
CCL3	169.871	156.408	181.764	452.033	214.755	240.364	178.274
EXOC2	1342.2	1767.15	2194.41	2517.59	886.439	1674.96	2176.52
PPY	113.266	117.933	99.9691	122.782	112.725	104.801	107.747
INHBB	39.822	41.8953	38.4246	42.3314	40.4867	37.7305	37.073

## Sheet: 8 Cell
Gene	mean_Oocyte	mean_Zygote	mean_Cell.2	mean_Cell.4	mean_Cell.8	mean_Morula	mean_Blastocyst
ACTA1	133.083	56.2821	58.977	63.8214	192.511	118.13	119.563
CSNK2A1	529.831	490.404	602.522	697.215	1265.78	860.598	672.956
ADRB2	21.9837	20.7851	27.425	23.2972	1397.93	32.5543	46.1896
FAM45A	117.445	121.034	83.5821	81.2961	585.137	363.14	284.92
CKAP2	3492.44	3289.85	2380.38	2710.53	4258.02	2018.94	1612.08
UBE2M	81.6071	77.3317	78.7795	82.8605	93.7811	79.1586	78.2918
TNRC6A	652.652	618.663	522.053	529.107	1358.18	323.002	627.264
LOC100335357	16.5197	16.8549	16.1934	16.8639	22.4681	21.7804	21.9005
SCO1	245.326	150.71	105.22	124.593	4958.07	1822.88	1736.06
CPSF6	202.991	407.451	646.608	590.755	4785.1	1075.14	1075.31
NUDT4	915.839	1189.25	893.127	1083.89	7101.16	1183.33	1390.31
WDR67	1963.93	1537.47	923.641	825.357	2133	450.544	378.523
GSKIP	26.2019	23.6494	24.8085	22.369	280.796	68.0892	98.5853
RCSD1	19.0467	20.3407	17.4216	18.5323	215.222	87.8728	107.643
IRF1	103.68	124.47	286.745	242.811	343.667	302.749	156.528
ALG11	254.692	345.171	414.854	498.285	1019.06	193.453	105.754
CCDC84	480.656	488.175	434.963	446.916	739.505	410.782	334.134
CEBPG	814.579	1282.19	1153.59	1359.38	2236.34	679.941	482.552
PAG6	42.381	40.5162	39.9798	45.4317	50.2879	48.8083	44.4944
LOC100138449	143.292	132.274	219.067	213.752	2287.01	1146.86	999.116
FBXO38	66.2387	87.0556	113.199	110.778	180.901	80.8695	73.6864
CLK1	336.382	280.882	314.996	259.478	1643.89	988.509	1053.21
PPP2CB	4241.9	2643.88	796.574	795.965	7117.91	3257.33	3894.17
STK17A	647.733	715.295	1002.61	1008.71	2878.77	1565.44	853.285
RAB10	2349.14	2544.49	3612.9	3930.07	4407.36	3257.05	3964.97
FAR1	893.193	1405.81	2358.7	2244.07	8565.66	1431.47	1371.46
TTI2	261.897	245.725	300.691	299.008	1183.93	281.997	179.766
FAM206A	1034.13	998.984	701.741	600.118	1469.71	732.07	479.476
CHEK1	2715.97	2962.23	2736.43	3060.56	6986.41	3640.42	2203.68
IDH3B	21.7289	21.3936	22.1384	21.5638	134.732	20.1428	30.9266
NOP56	332.677	526.936	1159.19	1056.45	9277.77	4442.88	4755.58
NCOA7	13.3855	13.4298	14.817	12.3504	18.7049	13.6712	13.7569
APBA2	34.3357	35.0613	33.5554	32.177	45.5394	37.7142	35.5016
TMEM184C	2542.14	3276.17	2458.78	2751.87	4916.94	2267.08	1831.61
DDX24	547.793	764.641	1164.12	1525.91	2158.13	1033.84	944.484
ZBTB48	188.71	178.328	247.059	237.244	444.693	238.249	253.573
SRGAP2	28.9142	22.3685	29.9811	22.0339	41.5542	29.3902	25.5409
RAB3GAP2	64.7576	75.4109	66.5735	73.738	76.456	39.4548	38.8814
FNBP1	25.8962	25.4805	22.6147	29.4271	708.011	238.538	250.32
ABCF1	637.673	548.456	785.003	951.77	3623.87	2308.57	2472.47
NOP2	262.3	198.091	363.745	347.297	1215.5	519.247	522.036
KCTD18	15.9664	15.3266	15.1594	15.6012	141.911	60.7472	65.8591
NLGN3	36.8382	37.5656	36.6841	36.2048	42.9304	35.5236	36.4157
DOHH	91.6738	92.0177	86.2583	85.5397	97.5282	97.027	95.2502
FEN1	603.166	412.458	323.309	348.017	3986.48	3778.82	2939.32
ZNF821	38.1347	41.0478	46.6747	44.0759	63.8647	33.1185	40.8921
LOC535643	167.226	217.49	279.557	310.035	393.877	313.3	265.142
SYNE1	50.6538	53.99	54.3063	47.2811	490.865	74.9437	46.0217
ALPI	19.8452	16.7191	17.212	16.9701	20.3706	16.5368	15.5826
MEX3C	436.477	377.646	138.395	138.615	1105.27	320.893	411.949
NMB	245.689	145.671	134.448	127.659	502.914	147.081	146.191
EEF1A2	28.8282	29.0942	30.0864	29.385	33.5612	33.2031	30.5532
PRPF38B	117.419	196.851	236.459	201.849	1344.57	322.1	302.354
MTOR	592.969	604.783	691.924	645.455	730.311	566.056	652.646
CHD2 /// LOC100847962	476.98	573.445	410.492	353.416	2528.75	751.993	650.505
VIPR1	47.1829	45.8982	38.6551	44.0987	51.1321	42.2207	41.7591
MYL4	55.8904	51.8995	46.9302	47.8427	211.207	79.8107	65.5811
RWDD4	177.343	120.874	184.647	163.478	284.986	117.509	115.286
NRK	31.0444	22.4427	16.4785	14.787	76.9282	12.1281	11.0155
F2R	35.0832	33.4717	39.8105	45.2164	60.976	38.752	36.9149
CENPN	693.697	854.854	531.224	513.657	1794	1718.25	1176.34
HYLS1	742.626	884.174	936.19	936.264	2228.35	253.261	273.612
NR5A2	20.0337	20.209	20.418	19.1097	25.7266	20.1418	18.7978
YRDC	148.657	135.911	113.819	108.812	1718.4	914.496	691.786
DIS3L	393.481	475.086	504.934	518.614	5204.54	593.15	493.212
NFKBID	31.6901	34.0542	23.7186	33.9582	81.3646	38.0494	48.588
GIMAP7	25.8896	23.0252	18.743	19.0827	28.8205	24.3208	25.7885
TIMM50	262.34	243.119	329.354	351.238	3963.61	2963.76	2016.8
DAP3	429.007	275.022	501.346	546.882	2049.35	1100.01	947.951
NIPA2	91.1941	85.4238	130.847	148.183	340.662	124.254	143.886
SENP7	21.5771	18.9404	32.7892	24.1645	90.3549	47.8455	44.5727
MBNL3	47.5338	62.6661	112.167	105.984	206.118	43.5313	28.461
CCDC51	218.452	228.625	160.803	189.371	1036.57	781.783	820.608
CD2	43.3867	40.3655	39.7056	40.2914	47.0185	44.5663	40.2929
PRRC2C	531.896	510.811	223.003	138.061	1692.96	757.823	806.727
TOMM6	81.1575	76.1378	65.582	75.8531	355.546	130.751	139.299
VCPIP1	647.335	1045.27	1403.37	1446.62	2647.84	634.006	660.202
POLR1E	1198.16	612.337	2173.8	3075.13	3647.38	1263.18	1106.7
DFFA	19.4071	16.7849	21.9357	23.9081	244.137	153.372	182.205
OCIAD1	17.0033	17.4061	16.3887	17.2989	19.5113	12.8071	14.225
MYOZ3	20.6538	19.923	18.3713	18.3206	21.9738	19.8606	20.7497
CHCHD4	1516.47	1165.75	949.013	1235.01	2902.45	2028.65	1442.37
LOC539015	219.067	238.801	207.227	255.277	788.283	542.431	416.402
ZNF653	25.5852	24.8364	24.5751	21.451	145.851	49.9388	54.3069
EPB49	93.7261	84.6535	71.0579	82.1355	140.432	75.3196	72.1471
MID1IP1	82.7299	78.5235	96.6671	109.816	819.11	122.531	626.603
NCAM1	26.5044	25.3252	22.0635	21.4039	26.5166	22.5134	20.2453
IKZF5	59.2811	40.8325	50.5723	31.3948	821.319	201.401	158.317
BCL2L12	325.415	225.221	239.959	245.199	974.347	330.677	282.592
WDTC1	47.1829	48.4227	50.0438	44.7896	51.1427	41.3655	41.5982
NSD1	55.4716	70.542	66.4688	83.4935	650.492	632.124	575.984
SHISA3	12.4812	11.6596	10.0955	12.0054	85.964	11.0396	11.1178
RBM5	1199.03	1044.84	1789.09	2438.31	5177.85	3283.83	3611.96
IL2RG	113.321	94.5914	76.8266	112.315	382.857	164.633	77.6667
BSDC1	568.591	619.804	671.599	657.83	724.402	363.753	359.485
DAPK3	134.915	131.509	164.616	181.001	341.039	294.881	306.423
ZNF638	1141.09	1193.96	1105.88	972.718	2378.27	1098.32	1040.49
NEMF	13.7022	15.7278	15.8259	18.4546	27.4024	13.9468	13.7568
VPS25	36.0197	29.0075	32.5182	35.5773	49.9456	42.3006	41.8221
POLR2F	1620.32	1363.83	1355.27	1115.99	4319.7	3626.73	2676.01
PDE3B	149.515	142.041	130.853	93.9803	154.489	39.0848	48.7331
TNPO2	130.307	142.816	136.171	150.125	456.711	170.764	251.679
GCFC1	66.0373	79.5711	120.716	112.141	1441.94	467.586	435.347
PHKG2	79.6218	69.1505	88.5997	85.4962	429.089	427.462	409.228
TIMM23	1725.2	1987.99	3321.72	3362.94	5182.82	3359.14	2304.73
LOC100141070 /// TAF9	1654.02	2139.86	2288.83	2062.09	5282.46	4015.89	3196.47
VIP	23.5265	23.7437	22.9063	23.1617	27.8283	22.9585	21.7315
RP1	12.8978	12.1176	11.8624	12.0797	13.4077	13.3556	12.5419
LYAR	1063.3	898.922	2141.09	1905.08	2158.22	1319.64	989.279
GYPC	43.0438	40.0635	38.736	42.5313	43.0803	38.0531	41.6948
UFD1L	324.556	163.368	213.669	157.028	1148.18	970.731	938.799
PGP	193.552	180.242	207.829	204.426	2154.79	1921.1	1852.28
YTHDC1	522.272	834.698	997.891	1297.8	2532.09	1342.7	1741.34
CNOT1	804.168	1256.86	1961.91	1710.17	6669.04	4257.23	3387.42
TGOLN2	261.226	216.504	435.284	531.246	1033.15	573.425	524.975
PEG3	61.4006	51.7799	52.735	52.943	259.628	53.1546	58.8773
DBNDD1	114.937	110.167	98.5874	114.579	118.449	104.901	105.834
LOC100847840	535.952	323.255	424.572	437.258	4147.27	2650.98	1792.81
FUS	46.7261	64.9811	77.4573	97.1613	470.79	309.305	305.958
TAF11	169.717	161.673	173.357	150.737	5148.72	1454.67	1109.96
DSEL	39.9425	30.7663	30.425	41.4135	331.553	117.04	125.477
LOC100850455 /// LRPPRC	278.37	124.642	124.867	99.4443	3054.21	2901.1	2103.05
ADNP	232.811	198.77	144.712	122.26	2057.36	892.802	871.291
AKIRIN2	3985.17	4771.74	6185.72	6328.48	6694.85	1505.53	856.168
RXRG	41.1655	40.4761	39.3792	37.5551	46.7606	42.6535	42.5288
LOC505766	60.1135	66.8821	60.6445	61.9524	393.098	70.8404	59.9708
EBNA1BP2	1604.79	1008.88	1219.95	1631.37	5910.96	3137.73	1993.51
ZNF329	245.229	318.711	704.843	519.654	864.334	685.031	809.29
FBN3	15.4644	16.2777	16.064	15.2197	17.4319	14.4208	15.6584
CCNI	417.908	419.621	632.831	732.744	743.525	216.648	262.261
NEURL	92.0422	93.211	109.749	104.528	174.865	77.2998	98.3324
MKRN1	976.549	1084.41	783.228	967.055	2817.87	1123.86	858.043
METTL12	57.8866	56.6568	48.4965	47.3149	62.3333	60.5866	50.3697
ATXN7L3	18.5416	15.4531	15.2462	20.8069	147.824	69.0625	67.6442
SCARA3	28.8801	27.3433	25.0089	25.486	34.4918	26.6055	30.6337
LDB2	18.4479	17.3955	17.3492	16.425	19.2969	16.835	14.779
LOC100336073 /// PTMA /// PTMA	1530.54	1219.92	2822.36	3237.51	6198.18	3612.95	4512.16
TSN	926.534	881.383	654.136	642.842	1638.12	1089.5	849.474
MMS19	290.565	385.302	494.673	416.875	805.006	342.016	439.793
SDC2	154.606	94.3676	83.8399	71.2896	761.768	159.293	109.615
TRIM56	17.114	15.0196	13.4386	13.902	20.2195	16.2537	15.2491
ATXN7L3B	553.283	297.126	294.996	294.993	1113.91	758.747	698.293
LOC100847550	44.3754	41.0853	36.717	36.3665	65.3002	37.4691	38.1092
PTCD3	248.315	360.769	680.808	561.046	1221.4	879.587	641.36
LOC523214	22.8708	20.4535	24.6538	37.1995	1962.18	46.2514	35.974
GRINA	80.7028	79.6151	75.96	81.4888	114.75	72.2561	80.8266
HBA /// HBA1	25.6595	26.2286	25.0166	23.1585	35.1489	25.928	23.0453
NCBP2	416.388	494.473	735.018	776.915	5228.45	1551.21	891.075
ECI2	16.1331	14.8146	14.9492	14.7785	16.5312	14.8542	13.9466
ZNF703	25.7806	25.6223	23.7777	23.1786	31.9699	26.8838	25.7043
SERPINC1	83.1598	71.1611	54.8993	76.5082	1185.85	323.639	307.669
SPAG5	37.0508	47.2992	44.9876	48.1845	103.741	40.6296	34.4189
SERPIND1	27.6819	28.5549	23.7407	27.89	32.671	28.4074	27.682
DSC3	19.4164	20.413	16.9855	18.9535	203.626	19.3119	17.7143
ZNF280C	32.8796	39.3979	49.2941	86.3437	1258.36	23.635	23.7574
MYL6B	23.0965	23.647	21.3476	19.0642	24.3829	19.7341	19.3047
SCAND1	1007.54	1046.6	630.805	592.567	1455.22	1042.02	733.786
ANO8	25.4029	24.3348	20.6647	22.6297	68.6534	30.9378	33.7346
MRP63	114.031	86.5024	95.8143	66.3595	878.302	871.463	718.967
BABAM1	421.31	314.631	503.51	561.633	2112.37	609.316	316.815
CDV3	1594.65	1601.66	784.076	477.641	6279.08	1197.78	1518.96
PRRT3	12.2931	11.594	11.6738	11.1707	14.0234	12.1781	11.3553
TAF7	1973.35	2146.52	1658.49	1405.46	3579.19	1764.33	1573.86
PAX6	36.625	41.4946	33.9585	36.3164	57.0379	24.6526	23.2625
CDC23	319.455	367.159	190.659	218.31	616.205	262.158	239.055
LOC100848357	26.7659	23.2164	24.3008	25.5067	59.932	33.5998	34.7874
EID3	142.717	206.863	225.572	214.524	451.512	127.552	104.029
SLC25A20	1999.47	2329.15	1580.85	1553.3	2683.93	1901.22	1329.71
C18H16orf87	245.135	480.267	436.032	381.884	764.137	414.154	584.3
TMEM209	535.4	798.979	1746.91	1692.67	2366.92	1527.59	954.678
HIGD1D	5139.81	5432.21	5586.83	5363.91	7944.97	7102.11	5359.72
RPE	108.33	97.9105	171.122	132.051	464.041	288.423	216.391
LOC613444	17.1281	16.2201	16.4865	16.2181	686.507	197.974	149.479
USP4	28.4956	32.883	28.9633	29.6287	34.7087	26.559	32.6562
ICMT	255.952	339.293	410.52	423.342	1011.54	381.815	388.485
CNR2	40.5351	40.4457	35.4603	39.7717	470.19	161.947	236.473
USP38	10.9693	10.6202	11.403	11.1421	67.1584	16.9715	13.5154
SEC31A	2480.3	3691.26	4415.95	4404.57	6320.46	3268.44	3928.4
TMEM199	16.7355	15.9836	15.8986	15.2161	522.463	493.063	270.339
POLR3E	31.4992	29.0879	26.3087	28.2622	291.253	109.283	87.7965
SLTM	155.093	165.38	143.968	144.329	1420.68	205.787	618.708
ROCK1	488.552	477.652	338.353	217.206	893.948	174.943	533.974
ADAMTS1	47.5932	38.7945	45.3177	42.0827	487.356	148.812	159.868
TIMM13	3180.98	3990.04	3854.42	4067.2	5595.42	5000.02	3509.68
LOC618071	52.3848	56.4735	42.0123	51.2402	66.3886	50.8617	50.2337
ZCCHC9	371.515	251.899	365.624	383.185	1193.55	619.715	403.285
ADAM9	13.25	14.1472	12.8786	14.5919	18.9007	13.2648	17.0983
SIRT7	136.007	166.814	177.871	189.718	1534.38	834.082	874.407
UTP11L	132.214	140.137	186.859	175.749	259.284	215.812	196.112
ZZEF1	34.2536	40.4699	40.712	41.9166	62.9355	36.486	36.0493
ADPRHL2	56.3252	51.1433	51.4235	52.839	237.951	223.419	178.779
ZCCHC6	141.852	224.34	452.789	441.466	7689.96	166.336	136.9
LOC100196898	35.5404	33.0436	29.463	25.5269	56.0778	47.4426	34.991
LOC100138613	303.216	271.679	369.072	328.206	1321.5	846.631	571.718
LOC100849076	67.798	95.9172	107.417	163.163	892.745	526.994	377.444
LOC100847099	153.475	114.459	64.5824	62.4054	494.812	337.088	373.892
FBXW2	240.693	248.62	270.968	306.436	966.378	849.257	816.209
NUP98	1805.75	1607.97	1102.39	882.385	2122.25	570.608	409.107
ATP1B2	25.6355	23.531	23.7813	20.798	30.5608	22.843	19.7213
LRRC47	391.176	505.152	458.888	491.497	1182.62	713.096	690.008
LOC100848883	31.3168	29.059	26.3285	30.5267	37.373	31.341	31.4922
MGC137708	196.357	290.929	419.09	463.194	1594.5	195.608	377.111
KDM3A	1276.24	1258.05	435.552	303.046	3208.17	1493.22	1429.19
PPP2R3C	576.897	729.478	1281.61	1227.82	2434.81	644.424	434.932
TASP1	148.026	91.2577	65.8988	68.0803	431.432	292.171	198.879
DLL4	59.5261	55.9105	51.9131	55.7533	76.0093	64.4334	70.2719
POLR3F	24.2997	23.3852	22.351	23.8387	1470.4	1014.4	788.216
NPBWR1	118.433	110.981	94.463	108.311	133.551	109.087	93.6379
NPB	85.2598	81.2946	58.7198	81.2307	101.168	78.6163	87.3072
AMIGO2	22.52	24.4221	22.3439	26.3667	5683.58	271.681	54.2682
MYH3	52.4198	61.6742	58.1321	59.6897	434.91	60.4572	47.3821
PTGER2	11.3303	11.4224	11.0204	10.896	11.6063	10.8805	11.5471
HSPA8	4492.81	8141.18	9676.76	8180.97	17173.3	17160.3	15857
DENND1C	57.4271	60.3727	50.633	62.8741	69.8215	61.8367	55.4887
ABCC1	47.3798	76.2831	67.193	62.7539	78.54	30.6969	38.8193
MACF1	651.214	750.917	937.022	813.94	2114.57	1884.85	1864.96
CCNL2	171.82	158.529	84.4121	92.8003	3612.91	1695.72	1963.46
MCRS1	156.751	178.216	193.726	186.624	365.238	290.703	210.14
MCM3AP	789.542	928.358	588.066	755.709	1947.5	930.812	828.016
GOLGA2	262.169	234.57	124.168	109.639	436.314	209.068	263.22
JAK3	73.577	64.1865	70.1712	60.3406	129.391	39.2504	57.025
CHD4	856.59	1060.39	1037.77	964.138	2901.38	1328.02	1351.63
LMNA	246.674	202.316	249.397	224.934	922.19	608.834	885.647
STX5	115.178	133.653	207.33	240.66	487.251	351.494	301.842
SNX19	156.691	165.647	174.749	203.255	432.596	286.059	286.216
CD82 /// LOC100335281	97.0954	95.3099	99.3456	93.5988	103.165	88.094	98.8174
FSCN1	114.37	103.472	97.3817	99.8793	168.227	128.97	129.422
ERAL1	98.9444	94.0208	95.9287	97.2281	116.53	70.2278	60.0123
ERH	7503.71	8548.35	8558.75	9014.7	10061.1	8284.17	5778.64
AIMP2	1522.27	1874.03	1694.7	1301.51	3712.08	3489.93	2381.17
JTB	933.55	818.78	1233.36	1329.94	1562.42	1016.43	1187.14
IQGAP3	273.492	346.275	384.875	417.147	501.845	354.858	340.145
TSR1	190.761	382.261	645.705	706.98	2158.11	353.695	287.068
BTNL9	28.4903	25.5205	25.1456	28.3808	32.68	28.1316	26.0141
EXOSC9	1840.28	2152.32	2492.11	1808.51	3010.12	1966.05	1690.05
UNC119B	953.777	771.815	375.226	445.329	1178.85	1064.92	999.969
NAPB	252.808	155.752	162.534	134.627	611.228	190.686	218.462
LOC100852163 /// STK19	78.5525	69.8709	47.4015	56.9739	102.854	63.6281	62.9439
RAB4B	122.853	135.425	167.508	165.415	342.162	250.011	210.74
DHX8	200.6	328.98	554.846	589.784	1181.21	503.589	362.259
LOC100852254 /// UPF3B	480.504	565.546	651.561	565.208	2132.82	1727.33	1622.73
NOL9	52.6206	54.6348	58.4408	66.2257	211.52	47.2648	53.6035
COL7A1	77.6609	76.9981	63.8979	69.0404	153.251	109.087	119.354
TRPM4	33.5137	30.3597	30.9398	33.2252	71.4414	40.2808	63.6905
EIF3B	44.6792	90.6011	145.277	170.934	260.928	95.1026	70.6701
DDX27	41.2918	37.6765	34.9316	42.7485	182.045	68.0206	97.8616
ITGB7	65.8409	62.349	59.6666	61.1936	73.7755	65.1803	67.8238
LURAP1L	17.2033	16.909	16.391	16.0713	18.338	14.877	16.8967
PLVAP	30.1154	29.1784	26.3022	26.511	561.966	28.8213	31.5833
LGR6	182.309	174.721	152.43	159.095	195.28	193.978	189.912
IMPAD1	658.269	626.79	769.251	729.618	1249.95	292.657	526.319
GLMN	164.593	203.11	316.337	298.857	541.597	284.396	233.469
EGFLAM /// LOC100847583	31.5002	28.2119	27.2561	29.236	151.785	59.9247	50.0415
MYH11	35.6549	28.166	28.8245	29.0783	172.49	33.0168	29.598
KCTD20	42.8604	26.7353	32.8097	37.5713	3450.98	1200.92	1066.8
PTPRU	61.1375	52.476	52.2209	56.46	72.8055	70.8179	64.2092
THAP7	85.2663	75.8609	78.6347	84.5364	114.881	98.9235	83.2552
AOC2	361.874	333.052	215.703	230.399	768.465	483.642	369.587
CYTH2	649.364	530.561	794.443	1026.47	3194.73	1018.68	1709.16
RPUSD1	227	226.691	203.759	204.927	265.338	261.492	233.46
TCOF1	141.597	140.244	122.079	115.065	539.083	106.845	134.158
ENTPD2	89.6326	85.9304	76.4763	83.2671	89.8015	80.8945	79.542
CHGA	126.357	90.2648	138.65	153.216	261.032	114.726	196.059
KDM5C	183.768	157.459	138.271	129.857	633.681	541.057	618.505
MYB	119.204	163.924	179.976	137.697	999.339	83.7851	50.2405
COL4A3	49.9303	46.1603	40.5971	46.569	54.1017	43.5853	38.2786
ADAM1B	32.462	31.2332	27.114	27.9111	33.8944	30.1811	26.2379
UBE2V2	305.436	444.908	422.558	436.211	1042.19	823.751	495.913
HTR4	36.3377	37.2439	34.4953	34.2066	40.9904	39.271	32.2786
TLR9	63.7172	65.2019	63.5662	69.7608	77.1231	62.9726	66.1447
TSPY	37.6103	36.0175	32.5821	34.9153	38.6835	33.7356	29.2201
LOC100336570 /// LOC785571 /// LOC785608 /// TSPY	68.1685	64.3644	70.3299	64.4842	76.6965	57.0389	60.548
PTHLH	67.3997	53.9478	56.9435	51.3901	92.6636	35.6437	35.1865
SLCO2B1	46.6655	46.4053	37.6991	42.3427	54.5177	46.0603	39.8368
HNRNPH1	1514.76	2168.42	1114.11	682.252	5671.41	4313.84	4393.89
KIF2A	1124.13	868.175	1072.32	1127.82	1487.23	605.303	509.993
ZNF318	292.825	231.306	144.94	121.88	487.202	231.098	220.702
LOC788113	193.004	216.287	163.619	160.926	353.74	116.153	125.781
BTBD3	22.7504	20.551	20.635	17.4961	361.351	196.201	252.237
RNF4	259.59	388.131	554.122	530.459	898.282	437.237	442.232
NFE2L1	561.052	571.704	622.154	616.246	1392.96	605.163	602.409
MRPS7	457.71	584.302	865.966	880.52	2792.68	1448.07	1386.35
FBXW4	156.241	177.924	180.443	168.78	953.37	690.999	608.303
UROC1	131.666	140.876	187.399	176.67	200.093	129.837	136.31
TRPC1	14.8141	14.8899	13.8057	14.5985	22.3968	13.8762	14.6365
LOC100851858 /// RPL26	2414.18	856.624	1454.89	1001.13	15588.8	14149.6	14678.3
GPX3	17.572	16.6443	14.6514	17.0377	17.6846	14.6641	15.7305
DNAJA3	191.848	153.477	357.89	351.102	652.061	512.981	461.123
EIF2D	165.745	203.782	266.091	274.676	579.971	426.649	312.805
FAM73B	162.624	185.893	151.648	144.787	464.399	322.202	301.842
DNASE1	26.8185	27.0527	28.249	29.9122	37.2738	22.3505	24.2659
NHP2	519.117	335.816	715.333	739.855	11207.6	6245.77	4182.8
CDH16	43.4809	43.6111	36.0136	39.0975	46.068	40.7933	36.4972
BYSL	120.482	112.151	120.246	163.469	1041.88	539.156	473.095
CL46	14.3525	14.0503	13.271	13.2016	15.2438	14.0766	13.6594
CL43	22.3457	20.7812	20.0429	19.7032	24.2432	23.2518	21.842
SLC38A3	34.792	35.4349	33.5957	32.3512	38.5712	28.8936	27.2027
VAPB	22.7254	23.7009	23.639	22.7241	26.0344	24.8889	23.6923
MAD2L1	4650	5183.47	4361.31	4399.13	9295.1	4737.87	3040.43
ACHE	12.9052	12.7579	11.9721	12.4842	13.6811	12.6764	12.5274
GCM1	39.5426	40.9239	34.7377	38.3478	47.8729	41.5961	34.674
LOC100849927 /// TINAGL1	25.5822	24.4937	20.0128	21.9847	123.316	24.5508	27.056
TINAGL1	20.0394	21.0702	18.0998	18.9253	35.4664	20.4813	22.779
LOC100296412	17.0719	16.7895	15.5675	17.2601	18.9621	16.8638	15.3047
LOC512980	21.4371	19.4695	21.1541	19.6116	22.5537	19.7844	20.7883
APEX1	125.302	204.751	290.422	300.96	916.16	382.617	350.98
ITGAL	23.2618	22.813	21.2843	21.9609	24.0117	21.7514	21.1897
HSD11B1	29.4878	26.1607	25.1605	27.672	49.0366	26.1061	22.5849
HCRTR1	34.5924	37.1602	32.394	34.2815	39.3727	36.7185	31.5202
MTR	33.9897	30.3959	30.0599	30.7417	49.2419	39.6753	38.2681
FOXL2	25.0823	25.2757	21.8673	22.3168	29.6974	21.676	19.2667
PGR	24.8454	23.2721	22.4682	21.7052	28.2824	22.8224	23.926
CHRNB2	16.1237	16.1983	14.1369	14.2289	16.898	16.7066	14.9472
ITGB3	24.8746	23.127	21.4135	22.2989	29.056	24.5536	23.3375
AHR	22.9183	23.2735	22.5155	19.5338	30.9063	22.7537	25.0262
CHRM1	65.317	60.4318	55.7233	55.8147	77.9892	65.4608	64.619
CACNA1I	87.2428	81.8522	63.949	79.1328	101.023	76.8411	75.8157
KDM6A	10.26	9.96015	10.1088	10.8167	11.0398	9.98358	10.2431
COL9A1	17.1586	16.9422	16.0106	15.5359	17.8612	14.0278	14.6416
AVPR1B	26.7663	28.6106	24.894	22.188	29.7468	26.128	25.1971
MYOD1	30.4417	33.852	34.1127	30.9651	38.263	31.6904	32.1354
MYOG	68.0658	70.2447	67.3536	69.1431	85.6697	78.2177	71.2035
CYP1A1	28.0159	28.7721	27.5703	29.0974	29.7691	28.7876	26.8275
MMP16	54.1407	55.49	47.7455	51.4787	57.9923	47.7538	46.2009
HAS3	31.2685	33.2489	25.2645	30.4204	34.1395	28.2835	26.566
CD86	19.7436	18.0388	16.9596	17.0229	25.9183	18.8277	17.1064
CACNB4	19.4076	19.1898	17.0613	18.156	22.9722	22.6105	19.6304
CACNA1S	18.0285	15.8977	18.8677	17.7416	22.7879	17.736	18.6583
SUCLA2	2115.15	1972.38	2390.09	2374.25	4799.46	4674.37	2846.85
FGFR4	42.5654	41.0392	33.3164	38.3233	42.5699	38.9766	35.9227
TTPA	44.2014	40.378	44.4194	42.9373	44.8953	42.9779	40.3723
AMELY /// LOC100849462	15.3962	14.458	13.5579	14.6745	20.7127	16.2198	15.4713
HAS1	24.1645	23.8243	22.5755	23.9479	28.2111	21.663	19.3152
LOC514842	270.006	451.407	660.05	653.901	728.38	610.964	666.544
CD40	87.6766	67.6928	76.0737	110.825	424.989	80.8735	57.7714
GDF7	22.3696	24.3886	21.5926	23.4312	26.114	24.0778	24.8825
GDF5	36.4706	33.2381	29.5373	30.7013	41.4998	30.1272	29.7528
TRPC3	10.5722	11.0223	11.0061	11.7097	12.1201	10.5454	10.6272
ALDH1B1	25.0982	26.3012	24.5221	22.3025	26.8995	24.515	25.0108
B4GALT5	25.382	25.3661	25.0745	24.0515	29.9179	25.2403	27.4463
EPOR	23.0802	27.7784	23.7653	22.3874	30.2747	23.6409	24.1754
F10 /// F10	21.1221	21.7027	19.41	20.5516	24.5694	21.3539	21.2032
MFAP3	79.1362	85.6409	135.811	135.885	393.16	53.6353	41.2129
HOXC6	19.2268	16.4767	16.4629	17.7414	20.1263	16.1874	15.9557
CEL	43.9005	40.5256	39.2562	39.402	70.6638	49.522	39.0731
AP2B1	25.6892	26.0184	27.8431	26.1906	30.3702	27.0227	24.8433
LPHN3	16.25	16.6458	19.638	18.1399	21.3846	18.4263	16.7485
LUC7L	86.4957	65.5321	106.642	105.231	3822.22	3363.2	2958.16
UBA2	2462.06	3628.95	4491.28	4579.42	5444.33	3943.2	2970.92
DEFB1	23.5039	24.2184	32.204	22.5074	38.5282	22.4093	20.3624
FGL1	28.3525	28.7764	31.9696	28.4469	60.7701	21.9471	19.8772
CCDC97	769.721	1231.21	1302.14	1493.12	1886.07	462.763	455.703
DENR /// LOC785243	50.3747	38.779	48.7618	44.5352	842.068	326.236	217.706
MDN1	344.165	274.389	107.893	59.344	2768.35	547	466.685
CYP4V2	42.055	34.6628	32.0564	51.4212	69.2652	35.5213	30.0138
MTMR9	77.3718	76.3203	71.3266	68.8255	99.7722	99.1904	98.78
PIAS2	851.655	1137.54	1905.3	1932.09	4799.99	2522.05	1470.86
PCM1	282.681	297.917	163.11	130.405	429.594	160.814	131.542
ST8SIA1	20.6477	19.4365	19.8534	21.36	23.3159	21.9459	18.0918
SOCS2	697.727	619.518	185.561	133.051	2585.52	794.087	831.517
AGXT2L1	16.6558	16.8103	15.5508	17.8034	2366.02	509.879	33.3189
TMEM161B	25.5633	16.9529	16.9747	20.2011	602.341	535.838	540.075
EXOSC10	980.269	907.132	1128.06	1268.29	1479.58	957.458	886.142
TARS2	77.4478	116.573	159.457	190.71	820.152	412.831	352.164
URGCP	33.421	35.5332	34.5329	31.4502	4497.34	1664.84	760.573
EFNB3	40.771	37.4909	31.0873	38.7878	53.1237	32.9617	33.7567
COX10	97.3766	106.596	123.543	138.567	979.898	437.685	383.178
SMC4	706.606	780.09	778.158	637.265	1394.56	1092.91	1166.75
KIAA1279	288.722	369.184	587.87	772.731	2831.12	1434.79	1177.83
SLC7A8	104.383	107.795	85.578	91.8133	737.996	190.075	171.662
GPATCH3	161.197	146.591	324.607	352.732	2128.62	329.118	275.706
TMEM70	222.72	96.4825	36.7902	36.8862	1764.58	1151.17	653.148
COLGALT1	175.727	189.609	138.815	188.482	504.41	472.309	346.359
POLG	120.729	140.458	144.976	129.24	1187.15	470.106	478.082
VEZT	80.1947	63.396	44.6575	37.083	847.789	250.446	208.587
BOD1L	906.069	668.121	214.006	156.119	1429.76	634.996	685.845
CHMP1A	317.58	260.971	475.742	658.671	1465.87	871.962	1011.43
CIDEC	31.9291	29.5139	29.4474	31.3848	55.7678	28.879	24.1622
CD19	100.388	103.77	77.5656	86.2259	159.168	130.578	117.645
CCDC138	41.5764	36.6669	32.5218	35.9356	421.658	70.7347	101.074
TWISTNB	23.0563	24.7218	24.8659	25.9316	531.723	328.482	353.173
TMEM230	1301.98	1495.07	2438.92	2671.88	2813.06	2438.81	1931.48
RPS6KA3	297.306	491.996	563.081	401.473	758.534	80.9857	72.4769
FMO5	23.5632	30.4357	25.2515	30.7477	45.9119	17.806	19.0391
LEPROTL1	1055.64	1051.61	796.287	765.278	1566.37	1340.24	1044.68
CHTOP	42.7495	30.5322	20.603	24.5131	212.252	29.8382	26.0199
ATG4D	127.176	130.89	155.976	143.022	1617.79	258.316	261.233
KRI1	88.4153	79.209	77.466	85.3338	457.516	90.503	75.7713
PHRF1	260.254	312.53	439.297	415.604	902.595	243.936	292.627
MST4	12.5455	11.0781	11.8691	11.3676	81.2119	27.7609	45.0813
MYNN	148.079	356.136	560.206	550.259	1184.69	89.7504	88.718
ADAT1	100.501	101.865	127.259	104.976	161.944	64.8191	61.1261
MARF1	206.669	145.998	190.59	173.579	5733.9	962.049	829.311
C13H20orf111	1203.12	1576.03	3464.03	3832.63	4956.11	2514.38	2798.83
FRMD4A	30.3909	30.2429	25.0174	29.7138	89.883	73.8192	81.0909
LSM10	324.146	291.924	320.633	246.572	627.46	233.426	168.31
NOV	39.667	39.0577	44.9572	41.5709	49.924	46.759	40.0143
RPS6KA5	464.971	436.298	457.537	432.04	484.834	103.867	62.3706
GNRHR	14.821	14.1028	13.1572	13.7641	16.6797	15.0815	13.3632
UBE3A	72.4449	91.0845	115.081	82.1929	997.131	529.908	826.706
GPN1	116.261	96.7985	101.139	98.6818	542.527	453.239	370.402
PDP2	1093.61	1026.74	581.861	548.973	4473.75	3597.44	2638.24
OXR1	39.8977	41.7142	63.3465	63.8962	167.84	103.266	146.762
ZNF410	153.627	246.365	333.029	382.76	908.873	336.08	333.869
ZZZ3	822.032	672.053	735.619	841.841	1608.67	972.95	1248.83
SPCS3	80.812	100.671	335.962	369.843	635.867	338.015	337.379
CCDC59	1671.05	1774.88	2302.16	1835.97	5056.13	3163.95	2388.16
CKS2	16133.6	16156.3	14814.6	14669.6	16966.7	6743.33	5340.1
METTL16	271.36	255.586	529.618	484.486	659.762	273.924	205.587
DUSP11	1359.39	1230.6	986.563	889.005	3340.34	2890.13	2441.93
AIFM2	19.7127	22.1066	18.1144	21.4284	23.0255	22.0221	20.8088
PUM1	204.162	241.354	382.824	329.491	3581.86	1105.38	838.881
KIAA1310	71.276	61.4508	91.12	113.109	469.226	96.6846	74.0461
XPNPEP2	54.0109	53.4692	46.38	50.8536	56.684	54.6241	53.7004
PRPF8	1439.28	1445	652.202	526.019	2978.05	2299.24	2080.12
CLEC3B	40.3794	38.6468	39.5477	37.4643	46.0868	37.3843	41.0884
LOC100848728	52.6467	40.5824	46.7777	47.5225	306.368	228.782	185.811
EXOC8	312.698	574.521	592.442	616.157	921.952	537.905	597.363
ALPL	27.7479	26.6141	26.8004	25.8097	33.309	24.6972	24.9377
ZNF207	1083.71	1095.8	1342.56	1272.72	5532.43	1910.26	1368.99
GTPBP3	158.005	121.96	134.799	158.002	2221.58	1530.12	1389.58
DNAJB2	132.193	149.409	107.584	127.96	249.41	115.597	215.489
BCAS2	3732.37	3479.46	3038.86	3184.32	5918.71	4732.67	3890.86
SPCS2	4427.36	5399.65	5744.56	5307.66	6822.89	6675.5	5657.52
AHCTF1	200.857	179.056	46.4243	42.0064	204.907	122.919	104.83
SULT1B1	18.8637	17.678	14.9774	16.4514	20.1346	18.9736	19.3413
SOAT1	2413.05	2874.72	3567.98	3357.6	10852.7	7414.17	7757.08
PYROXD1	189.143	186.229	140.19	92.5997	1349.24	421.237	466.267
GSTK1	95.3536	76.1714	123.617	89.6549	434.475	306.81	297.006
ZMYM4	33.3834	28.4973	25.5685	20.283	444.729	155.115	209.856
TIMM10	333.848	226.53	210.32	174.439	1343.99	1107.9	921.525
LOC100847837	23.2038	21.8415	22.1149	21.5432	186.555	51.361	75.2355
OFD1	38.2382	42.2847	50.543	58.2139	68.4448	36.5509	43.6769
SMARCD2	474.392	642.512	494.911	525.206	969.828	616.346	466.492
SART1	155.641	164.374	220.52	246.162	269.218	210.825	184.858
UBAP1	471.069	574.713	630.669	657.392	1931.26	599.146	505.141
IGFLR1	204.978	240.08	124.985	142.882	251.171	161.736	162.753
SIRT1	75.8774	210.944	217.212	201.141	351.648	180.806	116.777
CLASP1	71.9225	64.5314	90.4785	74.1058	454.89	221.581	202.501
HBE1 /// LOC100850173	56.7314	57.495	48.9594	46.0415	62.4286	58.7695	47.7432
FBXO33	1213.05	989.382	767.389	795.919	3343.97	429.949	605.022
ZNF131	91.9285	54.0577	63.4784	44.7748	3189.96	768.596	745.437
GAK	234.598	237.096	404.57	358.495	3019.91	2182.05	2413.84
SNHG3	293.086	243.58	177.892	142.308	2341.21	1463.12	1348.4
C24H18orf21	1349.58	840.449	1101.36	957.799	4179.34	1537.78	1312.53
ZDHHC16	243.711	265.971	266.164	192.45	1223	770.127	713.68
DKK1	256.375	127.728	203.483	182.116	1058.72	52.9703	19.8265
USP34	215.028	180.584	81.826	63.1996	485.874	306.359	348.445
RPS27L	2282.32	2481.09	2316.48	1878.91	4851.2	4738.35	3861.42
ADAM2	12.5386	12.0589	11.657	11.9417	14.8774	12.4725	12.5811
HES6	62.9934	63.624	54.8593	60.6183	100.81	77.5861	73.295
FAM118A	176.83	169.034	190.58	201.842	874.354	268.556	407.372
SCNM1	605.267	732.078	968.866	923.274	3030.19	537.86	226.909
TESK2	32.3043	29.2333	22.5707	23.3783	367.619	146.047	134.848
GLYCTK	42.122	39.9574	40.9606	48.9845	120.774	93.3173	86.7443
MFSD8	15.8991	15.5625	13.8958	13.9937	32.0873	27.8594	24.1515
HINFP	74.6301	81.2911	89.3813	80.577	339.666	82.3855	62.7779
RQCD1	406.323	384.184	208.333	142.986	513.95	402.316	372.148
SNX15	187.802	135.55	123.218	157.354	288.427	262.916	187.368
CKMT2	14.6428	15.2162	14.3744	14.2599	40.3072	14.603	13.8227
ZCCHC8	137.521	198.844	337.429	277.32	484.349	222.488	219.814
PNRC1	25.0676	16.9317	60.9298	39.0529	5927.2	1568.02	1234.99
MAPK1IP1L	91.1139	69.443	66.1497	59.4447	1634.62	1429.34	1161.35
LOC100848941	56.5174	51.685	48.3901	46.2418	597.632	318.525	104.496
RBM26	233.551	434.62	544.904	533.383	635.597	129.071	148.472
DDX23	647.634	635.172	714.079	618.477	1528.17	1475.31	1457.03
OVOL2	69.9617	71.0744	75.5741	70.4868	993.464	956.318	737.202
PRKCB	13.893	13.1481	14.2165	13.8395	14.8221	12.5786	13.2965
PCNT	573.321	588.928	553.636	431.13	2658.88	1323.8	1646.07
NCKAP1	2353.44	2339.82	2113.96	2162.47	2365.65	1522.72	1377.07
IFRD1	299.36	219.482	309.89	276.323	478.465	68.766	64.8566
ARHGAP5	80.5304	74.7293	65.4153	54.405	197.03	104.926	123.326
P33MONOX	1217.66	1274.97	1214.17	1225.29	7134.16	1443.51	923.919
CSNK2A2	714.371	812.742	369.181	435.377	1042.45	537.452	397.014
AKAP8	242.692	328.515	366.117	425.809	3531.86	858.214	1083.51
LOC525415	31.256	31.0858	26.608	27.8843	38.2727	29.3263	30.99
MUC19	42.1671	39.2957	36.9448	42.1079	357.291	37.7185	36.0831
UGT2B10	23.7766	24.6953	19.9827	20.0898	27.8175	22.8946	20.5964
VAV3	71.1328	99.5061	70.4643	64.3562	213.06	63.6844	125.448
USP33	2341.89	2364.11	1864.07	1982.54	2493.56	669.412	707.22
MLL5	519.01	435.636	448.091	377.953	1516.65	324.445	469.074
LOC785119 /// PDCD10	960.287	962.163	1175.35	1103.54	4513.92	3182.04	2748.38
PDCD10	126.929	152.492	164.712	147.006	636.819	304.95	153.923
ARMC8	27.8762	38.249	48.6684	33.6629	73.626	42.3687	33.8125
CLIC2	16.7481	17.7222	18.1698	29.7045	30.3017	16.5822	16.3626
RRP7A	47.3478	52.629	45.9468	42.8665	73.171	47.5704	46.0015
C25H7orf70	250.98	232.762	289.955	317.376	613.449	344.412	383.554
ADH5	25.3808	30.3931	33.3126	41.4116	56.2508	35.0615	42.0406
MLLT10	155.529	113.821	141.689	135.388	1131.5	735.085	572.907
MGC137014	48.0017	43.9644	42.4028	49.3668	53.4847	45.3757	39.6306
KLF4	1061.49	1262.99	2867.6	3102.61	12055.3	8397.61	4981.46
TMEM177	93.183	68.7757	73.2123	66.8668	514.764	129.64	102.584
ATG16L1	512.832	465.092	687.078	590.955	2180.67	1086.54	1254.27
RNF103	466.454	459.915	317.64	320.752	748.816	250.748	270.126
UGT2A3	14.9995	14.0468	15.089	14.2066	16.1561	14.6822	13.9803
LOC520070	47.7595	42.9858	39.6133	43.1846	54.9281	46.8482	43.3533
PRR14L	65.3524	83.152	104.701	106.121	147.295	24.9006	34.0688
TNPO1	522.126	575.165	734.569	519.44	1038.82	539.924	581.61
DDX54	1406.65	1269.21	1192.59	1413.37	4430.77	1553.93	2028.99
ZHX1	66.0885	64.6436	35.9211	33.975	111.243	23.1594	23.6316
CALCRL	13.1238	13.3453	12.0434	12.9237	14.0607	13.5708	13.6222
CTNNBIP1	558.494	579.306	1033.43	955.745	1181.18	565.394	728.282
ASPH	19.1081	19.2581	18.9684	17.8111	285.135	22.105	19.621
CDK9	1021.16	1306.83	1013.68	1189.79	3307.07	1361.87	1241.87
PGC	19.8634	19.7641	18.1705	19.3195	26.8167	18.5833	16.1955
PARP14	28.0113	25.1761	27.98	24.607	215.472	33.6368	32.7281
DIDO1	19.1437	16.2675	17.3723	17.5638	120.836	28.8483	29.4192
DAGLB	185.344	115.684	140.843	135.259	737.689	228.912	245.272
POLR1A	161.419	229.238	329.557	282.74	958.865	310.324	270.11
LOC506828	16.5918	15.3046	16.7276	16.9619	19.3889	17.8168	16.3529
ATL2	1171.52	1530.33	1918.61	2194.27	3863.13	222.605	299.164
LOC282685	13.1355	13.3111	13.7384	14.1303	16.7335	14.5992	11.7222
TOMM40	286.791	323.391	339.203	359.393	811.165	585.596	524.05
MUC1	19.319	19.3293	17.8066	16.3442	21.5088	18.9554	16.6267
ING2	172.762	148.317	159.51	185.84	1008.14	335.075	399.514
LOC100847605	423.889	312.967	282.518	220.676	646.682	114.942	101.151
HSPG2	80.1612	85.2487	87.8886	83.4928	117.195	113.422	87.7013
NDUFA4	13.2584	13.3031	12.5362	13.0041	13.9167	13.5474	12.7805
CCL8 /// CCL8	38.2977	36.8053	31.9688	47.9723	55.4168	37.0342	34.9619
PRP9	14.1384	13.3739	12.7866	12.8598	15.5501	13.1666	13.6118
NAMPT	252.91	266.891	507.894	615.088	2492.55	159.096	133.317
OSR2	11.7983	10.4189	10.6236	10.9189	11.9547	11.0924	11.7499
PPP2R5E	398.752	503.627	608.744	554.421	1129.78	307.893	233.675
API5	75.6483	73.7227	69.1234	74.4343	77.1043	75.5596	74.9324
IFT20	17.3574	16.3327	16.3911	16.5137	22.0016	20.8132	18.8495
RALGAPA1	484.538	374.577	539.13	348.021	636.457	161.659	193.676
PRP-VII	11.8738	11.9506	10.6904	10.9491	12.5048	11.4183	11.6453
NEURL4	82.8455	94.0938	80.336	82.5903	358.059	153.366	148.816
LOC619012	13.8912	14.4383	12.5854	13.1118	15.8108	13.6585	14.1737
THAP3	160.878	154.814	155.13	170.683	532.207	321.469	375.42
NLRC5	109.371	126.976	182.178	186.068	192.28	43.397	45.2262
TOB2	147.36	107.696	144.51	144.457	342.795	153.305	267.052
DUS3L	217.386	206.91	181.939	174.448	427.015	268.424	188.401
ELL3	71.0017	68.7103	85.1123	82.9626	114.085	44.1267	40.523
SCAMP5	107.024	86.3095	85.4243	94.856	135.505	82.8669	94.6155
KCNK5	24.8125	25.5675	25.7041	23.1341	414.491	267.167	267.851
VPS52	30.578	30.6568	53.5727	54.2379	240.538	119.264	114.76
VIMP	70.2228	33.8758	149.223	119.726	5486.18	3669.08	3081.07
CCDC47	189.28	242.459	311.458	243.611	1672.19	1135.6	950.776
LOC100849576 /// TM2D2	82.4694	129.966	233.85	185.027	317.051	203.607	232.862
TMEM51	717.604	1235.98	1651.5	1526.2	4602.79	1060.98	756.588
TOPORS	596.133	495.617	823.569	591.312	1178.3	508.113	590.332
KANSL2	595.73	881.748	1434.74	1541.49	6852.4	2194.59	1619.01
ALG1	86.1726	75.6366	61.5602	61.3576	640.113	272.821	265.277
FBL	1123.71	717.159	875.581	984.373	6793.29	6417.86	5491.07
KIF2C	1223.13	783.918	658.33	763.009	1846.68	539.991	453.995
STIL	1328.76	1558.48	715.044	659.581	1767.42	275.699	226.093
TIAL1	1890.65	1940.21	1388.48	1588.06	4002.95	2527.12	2107.43
DGCR8	1023.49	1646.2	1973.57	1697.29	2736.49	1516.74	1835.67
GABARAP	239.221	399.777	660.867	663.63	1702.38	693.024	879
TRAPPC4	294.676	319.488	421.945	406.857	2276.54	950.845	692.345
CSRP2BP	67.8944	115.848	113.214	130.306	1066.09	266.366	279.349
PPP6R3	255.648	214.168	223.377	228.938	317.424	304.377	291.646
ARHGAP1	267.998	303.15	209.343	182.127	2343.8	816.368	866.699
C2CD3	319.95	289.314	123.441	132.946	551.412	173.598	197.571
PTRH2	139.141	210.821	238.505	266.447	3612.6	2257.46	1821.72
BST2	46.2792	32.7566	31.8759	34.1301	87.8087	49.6279	43.3397
MBD2	234.07	258.143	244.619	272.312	2838.43	154.537	292.77
ESRRA	25.1825	25.6226	23.6454	24.4647	29.1655	25.0928	24.3424
SON	614.746	902.78	546.282	399.043	5748	1908.13	2335.62
CNOT11	1370.3	1665.9	1738.11	1766.34	2782.12	618.575	482.644
C14H8orf33	65.0836	59.49	64.9744	54.7704	120.794	114.826	77.9191
PSMA6	2757.77	3330.39	6047.18	6389.91	8847.6	7135.36	5813.71
ANKRD11	121.103	122.586	149.992	138.654	1054.04	121.845	333.816
DSN1	753.467	1277.15	1940.83	1993.36	2112.36	586.239	467.298
ATG12	727.847	668.511	617.74	594.985	2136.2	597.007	457.723
ZNRF1	41.5506	39.7048	34.6344	37.9912	43.4088	36.517	35.9508
PLA2G2A	30.0384	27.4322	23.6674	28.4984	35.6382	24.9115	26.9032
PLS3	48.8648	36.6753	34.3182	42.1415	1826.91	179.322	87.4701
MMACHC	46.5024	46.0953	50.3345	43.7357	134.752	84.3906	49.1318
FAM98A	963.85	1375.28	1566.93	1753.35	4098	841.337	864.207
CTCF	801.659	1439.04	1800.71	1880.31	2664.74	1346.39	1187.27
NCOA5	63.2166	63.9645	63.8577	61.0439	328.233	246.449	259.175
WIPI1	29.5101	25.8599	27.2187	27.9885	34.2224	31.8207	30.2634
SEZ6L2	95.105	91.0351	85.7398	92.9019	113.557	93.7467	92.834
LUC7L3	1131.68	1141.77	1079.28	1109.82	3555.51	2577.27	2447.7
ZBTB40	198.632	251.417	281.153	289.491	369.635	221.178	228.338
ACIN1	177.205	171.429	135.84	156.099	234.396	196.134	216.281
ABCB1 /// ABCB4 /// LOC100296627 /// LOC785554	766.148	966.17	1466.92	1510.17	2244.11	576.471	656.03
TFF1	39.5595	35.7017	32.6549	40.1151	43.1719	39.0222	40.4015
CCAR1	225.969	228.102	211.154	192.149	429.559	349.102	285.842
GJA1	201.644	70.8024	46.761	35.2586	309.494	85.103	102.362
MOCS1	53.5566	48.4242	44.2852	54.4127	54.5905	52.3745	47.8521
PAG9	24.1109	20.0432	20.2357	22.4199	25.8945	21.0481	19.5232
PAG18	24.2482	22.7304	19.9686	24.3538	24.6746	23.2436	22.9093
PAG20	22.1246	22.5149	20.6457	21.2198	22.6055	21.7777	21.0708
CATHL6	18.343	18.1382	17.9345	17.7834	21.1502	18.3604	20.6335
YLPM1	285.938	305.507	245.274	178.394	1062.91	317.188	257.619
ACSS1	58.1454	57.1395	56.2617	58.2465	1879.67	1784.87	1203.94
DSC1	11.0291	11.0764	10.8733	10.4455	11.7269	10.4203	10.9871
ZFY	10.3485	10.3935	9.70556	10.1162	10.7921	10.1466	10.1471
ZFX /// ZFY	57.9188	73.343	70.3162	75.4636	97.0794	22.3334	19.1281
CCSAP	63.9583	162.545	323.459	327.608	2089.39	162.746	87.3099
CDCA5	337.926	442.514	827.116	923.308	3014.65	1178.25	908.6
PPRC1	268.422	288.398	331.498	295.406	2163.52	644.009	685.346
ULK1	89.0093	139.693	90.6898	90.5994	1585.15	282.133	268.966
LOC786352	27.9235	28.6284	24.2783	27.0236	28.6955	25.7875	24.0026
RAMP3	313.919	274.584	243.263	265.583	326.107	232.116	236.967
MRFAP1	2240.99	2719.52	2560.71	3060.05	5546.88	5475.72	4024.89
GGCX	83.8941	51.6192	57.7016	46.1476	520.533	399.815	331.724
RPF2	746.426	963.019	1474.28	1234.89	1520.22	942.223	1171.56
EZH2	1421.98	1543.61	2182.05	2575.01	2979.49	1264.25	867.444
EPHX3	339.267	292.811	195.362	184.103	851.324	122.544	176.819
DSG1	18.7093	17.2028	16.4006	14.9664	22.4265	15.6523	17.7995
FBXO11	18.7156	12.3085	14.8139	12.4807	471.577	146.522	245.977
PRMT5	1664.13	2474.75	3581.15	3067.8	9822.04	5159.32	3581.39
SGK1	30.5325	30.7399	104.415	168.358	1683.41	662.414	581.001
APPBP2	274.409	305.169	182.552	134.425	1806.46	396.855	425.48
TCEB1	9707.65	9962.21	9605.95	9441.12	16220.7	5600.49	4751.5
USP16	630.429	1090.73	2527.15	2322.72	2566.51	1692.33	1313.81
PCYOX1	55.1308	49.428	58.9832	49.9246	1012.24	70.3841	67.7263
CCNE2	14.4931	11.8201	12.8837	10.9784	330.423	113.84	63.6125
YWHAG	934.819	1919.27	4352.14	4846.89	6540.94	3848.14	4400.27
LOC100847740	84.6711	85.5636	79.8885	86.2705	115.623	105.551	101.81
PRPSAP1	14.0911	13.5506	12.1525	13.0133	15.4102	13.6081	14.4003
PAPD5	41.6506	26.9108	32.848	34.1747	772.964	536.14	322.868
FRS2	14.0542	13.955	15.4634	14.1992	126.923	37.4026	36.6255
RMND1	600.254	599.757	753.446	657.509	1200.15	486.667	451.026
SFRS18 /// SFRS18	60.389	66.5594	55.0195	68.5222	87.252	39.0512	41.435
JPH1	104.305	73.6822	74.0239	67.0881	553.009	34.3801	35.8352
SHKBP1	57.6732	52.8567	47.1554	47.72	66.7078	55.7792	47.0609
CHD2	239.251	249.3	190.522	176.745	3477.31	276.1	658.849
RBBP8	13.3442	13.0296	12.4683	13.1454	16.2167	12.0142	13.5798
SRSF11	12.8507	12.6044	12.9982	12.3042	102.258	13.0388	13.0961
CHD1	21.6021	19.3329	21.6296	19.143	2851.82	693.499	786.504
ZNF271	15.9702	16.5244	17.3873	24.5708	190.839	36.5063	18.6575
TGIF1	313.582	337.122	318.004	250.581	580.818	165.454	171.607
EIF1AD	244.076	152.877	242.622	212.159	2299.67	721.068	657.183
GRPEL2	231.011	293.283	335.592	332.203	1740.67	187.691	271.836
IER5	44.383	32.6326	76.2038	80.4471	3269.9	837.96	1002.27
CREG2	36.3296	33.4905	33.2044	33.563	37.2746	32.3094	30.8321
C20H5orf22	22.2518	26.6195	16.3224	15.6695	64.6855	32.0047	23.9733
PLEKHA5	15.7891	17.3789	15.2684	16.4034	46.5237	26.9915	28.6833
PANK1	35.1672	36.2198	37.7908	38.3864	149.978	42.8949	42.8767
FUBP3	78.9837	67.6893	85.0108	100.766	320.132	62.5146	81.6487
KSR2	79.2537	75.1446	67.2864	67.2779	104.703	90.949	73.7099
HSD17B6	19.0975	17.1763	15.2754	17.0209	39.1914	16.1308	15.6608
SNAPC1	54.5535	51.1169	71.1404	52.1097	1469.68	336.578	285.25
THNSL2	21.5955	13.6994	16.3693	14.5185	61.6945	24.2055	18.0288
MORN1	21.1034	19.6738	17.9493	18.8694	22.0679	20.2684	18.6364
CCBP2	78.1675	68.2647	62.8312	62.5124	89.9353	62.1216	89.5583
SCAF11	199.965	105.849	45.8146	36.9063	1808.04	481.526	486.754
PRRG2	115.021	74.4316	109.885	98.9126	631.251	143.608	109.25
ZNF582	48.6448	21.6411	26.5367	18.6024	218.451	115.029	115.628
LOC100336777	22.2441	21.8797	21.2743	20.0646	28.716	23.2068	25.8567
CRYGS	28.8471	26.8397	26.5353	26.6073	37.8803	26.445	30.392
U2SURP	36.9579	34.8224	36.0233	39.598	111.431	28.7721	29.3981
RAP2A	48.4459	82.3054	87.8187	120.996	318.834	26.7783	29.6812
DHX29	1247.46	1732.82	1950.77	1848.73	2477.04	1405.05	1145.19
DHX34	70.4996	64.9507	57.9689	58.8459	130.093	82.4919	71.2509
LOC100849055	16.3092	16.8038	15.2521	16.0893	19.637	15.2466	15.4966
LOC100849055 /// ORAOV1	37.5348	36.7057	38.1365	31.7257	55.0353	35.564	37.4104
ING3	14.766	13.8671	14.7184	14.0491	30.6916	22.0324	20.61
DUSP1	201.022	186.072	592.945	380.571	7171.26	2645.18	1889.5
CD2AP	36.2126	57.9966	68.3236	66.374	95.0234	26.5937	28.3302
TMEM37	5129.5	5763.71	4887.51	4192.48	16859.3	2825.94	1081.25
ASUN	229.962	183.916	179.34	168.382	421.004	289.851	242.725
PRPF31	154.14	104.749	142.326	168.09	2385.66	905.561	829.467
PRPF38A	12.6691	12.2929	13.0844	10.3946	83.3482	43.6089	42.9899
MID1	93.9243	58.1965	64.9192	87.5748	146.775	44.3728	40.5852
LOC100174924	174.658	170.103	271.542	214.474	7459.06	3067.33	3146.53
DPYD	11.4641	10.8817	10.6274	11.6061	12.3914	11.6951	10.8131
NFAT5	14.9556	13.5366	17.0454	15.2422	207.311	19.4405	17.1804
CXHXorf30	14.1884	15.0275	14.6751	12.9061	56.9801	13.0271	12.7695
SLC38A1	23.746	23.1599	23.3089	19.5424	81.9043	22.3503	23.8073
EMX2	13.5761	13.0669	15.1593	13.2356	32.1876	13.2219	12.814
NBEAL1	111.861	87.5121	138.163	96.8928	388.315	100.242	100.756
BAZ1A	751.882	796.675	422.454	348.074	2073.78	162.113	243.484
CDC34	3539.81	3526.8	2674.75	2953.2	3575.42	1425.32	1295.06
LOC100297185	181.598	115.474	55.4085	80.7215	427.016	45.8373	27.3603
VAMP5	31.7453	27.0344	48.0368	25.8542	61.9448	57.7593	33.9427
C1D	158.883	159.242	197.516	158.121	269.534	45.7831	38.5861
SGK3	27.2077	28.54	32.1887	26.3957	35.0059	25.5859	23.9739
KIF27	17.2363	17.9456	19.7273	13.9789	29.0414	21.2116	20.3722
IL17RC	61.96	64.4303	59.5693	59.9623	193.219	97.3955	89.993
IRX3	23.1372	21.3041	19.6847	18.9485	32.6613	19.4969	21.2076
CHD6	115.945	107.802	93.5523	97.8661	172.739	69.0004	116.911
MASP2	80.1312	78.9745	82.3608	81.0872	91.4213	82.2755	77.3137
TOP2A	266.647	221.309	235.692	194.464	1317.64	193.804	452.293
LOC510487	3919.08	3978.02	3011.11	2520.96	4688.95	1083.05	776.3
ELF2	10.4884	11.1361	11.1838	10.9222	11.7206	10.4795	11.682
SNRNP25	1116.33	752.41	1183.47	1135.7	3037.48	1993.56	1250.85
TM4SF18	31.5419	29.6691	24.2492	26.1991	34.959	25.953	25.6807
CCNC	47.5404	39.689	35.5071	43.483	991.864	884.874	722.884
DIS3	21.2279	26.5447	24.4649	28.6063	260.645	69.2875	119.863
XPO4	108.857	103.6	117.731	99.1479	278.306	125.747	80.198
PLD5	10.3511	10.0402	10.2751	10.5727	10.8537	9.65544	10.615
LTB4R	28.9142	30.3179	26.1912	27.0409	39.129	31.2979	27.2521
SYBU	22.253	21.5773	20.1332	23.2451	24.4048	20.5889	23.7723
KIAA1429	2071.95	2198.24	1351.9	1242.93	3225.09	806.936	908.917
XAB2	22.6106	21.2166	23.8751	20.4662	36.2161	22.2786	23.6631
LOC751574	35.8905	35.4424	31.1794	27.1312	43.8549	33.9956	37.0168
IQCD	62.1978	63.2116	58.361	65.6257	210.646	66.4084	62.7272
LOC100848760	25.6364	24.7383	27.2235	22.8641	30.2406	27.4119	28.803
STEAP1	43.9455	50.2662	28.178	33.6874	206.797	25.4985	19.2061
SENP2	386.132	364.195	358.48	309.411	1257.66	1038.24	759.058
IER5L	59.0899	52.7168	45.6183	43.9242	74.6403	66.977	64.8499
FZD2	314.837	327.971	157.19	181.657	459.758	55.3093	63.8021
MRPL30	10.7997	10.9779	10.4954	11.1339	11.5343	11.2107	11.2689
TYW3	24.9268	21.6962	18.5277	22.8519	952.983	582.349	474.846
KPNA3	344.705	443.963	579.204	487.774	1700.14	479.424	756.223
LOC100847932	23.2816	21.8181	21.8584	20.3648	28.636	21.6719	22.3716
RBPJ	61.0673	96.2112	116.397	111.854	409.16	120.556	74.3893
LOC100851674 /// LOC525842 /// LOC787645 /// SAFB	132.497	246.607	312.099	325.203	388.666	145.271	171.137
SAFB2	116.463	131.282	101.623	72.5439	474.929	44.9532	122.556
DYTN	12.358	12.3599	12.5132	12.7207	17.6878	13.4077	13.0705
PHLDA2	684.322	1528.99	3242.65	2402.37	9144.33	276.324	200.609
CDK13	27.1985	25.6681	23.1591	28.4626	465.346	36.0128	76.7428
LOC790042 /// WARS	26.3766	31.2345	47.8309	51.7141	64.5647	37.6011	28.9432
CSNK1A1	16.2831	15.8063	15.9189	15.7708	61.7952	29.7838	29.9637
PIP	37.343	35.4093	31.031	31.5089	86.9565	65.9568	48.0701
ELAVL4	24.6318	27.6145	15.746	21.3381	36.7084	19.2168	18.6336
LOC100847497	27.8021	26.9954	24.0772	23.5291	39.9015	39.7269	34.8733
LOC618228	2004	2260.98	823.502	780.71	3369.62	1333.11	1726.48
LOC100848149	142.301	149.354	124.415	126.896	296.169	86.8608	91.5249
VKORC1	836.984	501.444	419.952	304.262	2806.93	651.464	670.669
TOP1	442.067	426.492	467.575	425.672	680.137	114.22	284.759
PITX1	32.5695	30.3463	28.3831	30.1282	43.7735	35.8008	29.5256
SEMA6A	27.3385	24.6839	25.3609	27.0052	27.9183	26.3008	24.3322
WARS2	643.131	964.394	1261.93	1279.92	2170.9	962.149	1515.86
LMO2	66.0705	94.3543	222.84	204.174	1802.86	333.396	385.117
POGK	45.7428	43.1783	42.8392	45.0551	97.5205	51.8488	67.8164
HAUS2 /// ZFP106	18.968	18.8884	30.2863	27.9237	179.495	16.5393	16.8353
HAUS2	27.984	36.058	115.793	95.6608	1174.31	29.9056	37.0884
ENSA	34.7922	33.4622	30.1841	38.0065	39.2119	31.5817	32.6426
LOC615263	25.2957	30.8722	23.6042	26.6292	1731.01	791.122	152.742
G6PC	11.0727	10.0923	10.5348	10.2785	11.0915	10.9771	10.3227
EAF2	39.0134	30.3824	32.2008	33.827	68.022	35.9489	36.4185
MAML2	18.6965	19.4911	18.3243	18.4538	23.7367	19.6259	20.4775
FEM1C	80.2721	281.19	668.078	719.677	2465.96	48.2102	40.6671
ILF3	131.926	135.464	144.971	147.171	436.723	67.7382	141.426
LRRC8D	19.5868	15.3152	13.4821	14.5036	40.2197	29.7498	29.7426
PRPF18	262.67	417.013	930.411	1021.77	1066.08	106.7	86.3976
LOC533925	12.1143	11.9122	10.9427	12.7379	13.3553	12.0547	11.4228
MTRR	15.1779	15.7774	14.2425	15.0121	17.2416	15.1379	14.5067
KIAA0391	13.374	14.78	15.3076	16.4928	26.7926	16.6321	14.6323
LOC100296778	11.1389	10.8327	10.5655	10.1588	12.087	10.7032	11.0602
GJA5	27.1893	25.39	28.439	28.1478	29.0926	28.3934	25.8735
HJURP	2691.98	2850.28	1545.61	1052.55	6862.03	2521.75	2288.42
YY1	262.493	478.741	1004.71	939.149	3733.57	2325.17	1922.28
LOC100848984	15.983	16.5835	15.7056	14.5615	993.164	157.789	345.53
GABRA1	13.8255	13.4861	13.9893	14.4747	24.1663	12.58	13.0359
ZNF644	13.4226	12.8931	12.4292	12.1235	17.2381	14.0195	16.2416
MPDU1	255.667	260.447	447.94	388.616	1263.48	608.618	581.55
ZNFX1	16.5603	14.9367	15.965	15.4459	21.7173	15.9107	13.6185
AEBP2	100.503	186.631	354.65	300.421	378.859	99.5826	325.499
TBC1D17	59.9	65.3401	54.0661	56.8399	135.652	121.454	119.509
TTC26	18.1541	18.7229	20.7392	22.2434	27.2043	22.9008	17.4855
C6H4orf21	15.0059	13.3807	13.1384	13.4801	17.6503	12.7879	15.6022
ID1	32.0154	28.641	43.7238	34.7796	488.188	339.091	462.928
FMR1NB	438.058	374.052	105.582	92.6865	554.392	282.609	401.371
CCDC159	76.5793	73.8879	70.3847	67.168	93.9165	76.0942	86.299
GPD1L	29.0349	25.8281	43.1768	30.846	79.1829	42.8045	30.051
LOC100848469	11.9197	11.4828	11.7235	12.4357	34.6285	24.8329	16.8023
C5H12orf23	27.9169	26.5448	34.7886	35.6742	563.643	66.8597	45.5101
DNAJB1	307.147	531.376	1333.27	1447.78	10957.6	723.247	931.554
P2RY14	10.9736	11.5149	10.287	10.7166	12.0078	11.3736	11.468
TPP2	20.5446	16.2967	15.7165	12.8284	22.0451	15.7639	15.0246
HTT	42.7182	41.284	38.5614	40.412	48.6518	48.2093	41.7973
ARAF	20.1252	18.6388	17.3146	17.2522	34.2505	27.6448	32.8536
GPBP1	10.6059	10.577	10.7066	10.0247	13.1415	10.3217	11.2197
LOC100848208	971.518	1291.33	922.243	784.925	1421.45	1299.06	758.668
SHMT2	136.224	119.768	142.562	152.432	156.353	120.75	95.9247
IL23R	11.4518	10.9195	10.7364	11.4284	11.5086	10.7065	10.6925
CABYR	18.8018	18.6718	18.8165	18.1029	196.498	111.604	58.1757
ZBTB24	15.0174	18.9677	13.1731	14.5421	203.991	53.1863	51.6498
LOC100851134 /// MRPL22	2996.85	1412.87	812.32	715.554	5659.81	4112.2	3860.53
AMMECR1L	27.1325	45.6837	60.2308	59.2325	288.724	23.605	19.3858
PLIN5	19.9408	21.3509	20.4594	19.2842	38.7952	22.7464	22.0651
E4F1	85.4651	126.997	69.8741	62.1534	357.882	124.871	132.182
LOC100847106	15.3561	13.5584	13.1191	13.1379	155.637	31.57	22.7692
BMP7	51.12	58.3225	51.0856	39.6549	58.4579	48.3841	50.4577
ST3GAL5	17.9637	16.122	16.5252	22.0314	27.2479	17.2877	17.5013
MTA2	19.5226	17.4871	19.3684	18.5828	23.8959	20.0258	16.402
LGR4	961.858	789.16	377.316	149.164	1008.65	668.084	529.168
TTC33	41.7212	59.7364	81.9242	87.0069	434.69	43.5405	48.8822
RBM25	90.0329	83.2629	74.7512	80.5391	269.968	74.7631	65.0628
TAF15	263.296	231.521	164.392	158.185	283.001	192.655	239.348
TRAK2	245.734	121.572	272.978	214.851	507.011	301.55	134.139
MYCBP2	434.217	720.783	747.389	532.835	1044.99	547.06	1043.8
C21H14orf159	92.2267	83.9846	80.9042	96.5815	101.816	95.8434	91.022
SLC24A1	17.4167	16.4421	15.4246	18.0608	19.0537	17.5626	15.7186
ZNF192 /// ZNF389	32.975	27.9801	25.334	28.2643	73.2877	26.9409	22.2387
UBE2K	2415.47	3060.76	3382.8	4097.83	6010.93	2354.47	2141
ALYREF	594.424	714.211	920.481	794.27	3649.53	3034.34	3075.12
C11H2orf49	143.936	134.924	208.154	189.753	456.837	133.757	85.7611
MTMR14	123.684	104.294	103.084	106.647	448.856	304.356	243.287
DBF4	109.186	105.609	72.8427	76.7869	1667.25	933.784	687.381
BRMS1L	58.3755	68.7873	150.187	127.729	396.116	40.6259	54.836
UGT3A2	30.3727	26.7528	29.603	27.8218	33.9959	29.3981	27.9802
SERPINA11	32.0891	31.0893	29.6455	29.9694	42.793	36.9226	32.7977
SCNN1B	132.117	129.529	117.501	123.559	145.059	132.284	120.349
USPL1	15.232	14.3606	15.2033	14.566	3380.37	551.865	723.092
C15H11orf88	13.2257	12.8492	13.2278	14.4469	17.3643	14.1658	14.3664
IFI44 /// LOC781857	12.4967	12.6619	12.1088	13.1361	14.8073	12.3691	12.1887
ZNF668	75.1439	102.387	130.353	96.1177	1307.72	212.412	200.953
MYO9B	172.732	238.424	301.974	319.775	718.586	421.054	579.319
TMEM2	20.5059	19.356	16.9855	15.3722	34.7357	13.5636	12.3702
PGBD5	43.8391	45.3826	43.3721	41.2151	59.7589	51.8378	50.9304
TRIM68	409.305	951.937	841.931	874.547	1172.61	166.59	248.973
LOC100848281	29.8107	27.4504	24.9987	25.2454	45.1635	32.3242	29.2825
RLF	230.851	224.49	197.275	153.047	345.234	105.582	82.8843
ZNF317	51.9415	49.9222	47.8926	52.05	93.8361	60.3154	47.7357
LSS	71.363	67.421	63.4202	64.4849	76.3296	63.3403	54.4358
NUPL1	1733.89	1567.09	1362.29	1537.73	2124.19	1458.07	845.834
TMEM208	28.0948	27.969	24.8835	30.3618	41.7046	29.1056	26.7602
GRIK5	416.647	393.023	420.439	420.398	423.786	416.39	384.048
AKAP8L	60.189	87.2859	104.71	111.653	581.658	107.518	103.805
KNTC1	15.2924	14.7825	14.9974	15.0278	20.9577	17.1112	14.4259
MRS2	41.0007	52.5973	59.4887	51.252	171.604	28.2615	17.3949
MAP9	16.2415	14.5945	12.4396	13.3294	24.4428	12.182	13.9669
PHLPP2	33.9655	67.4217	85.5727	102.251	184.812	31.2786	30.8175
ZNF667	53.9953	31.3268	24.5853	23.4136	110.121	22.4751	22.5958
DNAJB5	19.3574	16.5117	18.0951	16.3145	22.6017	16.4836	17.0726
C1H21orf91	19.6941	19.7636	18.6063	19.9522	30.7364	16.1665	15.6998
NUDT5	30.2295	28.4472	25.8557	21.7619	65.8138	34.5763	34.7725
CCNL1	32.9634	35.3849	69.536	59.8584	350.173	134.686	150.596
MYH14	24.0004	25.1479	23.8769	24.0577	28.0697	26.2108	22.9262
REN	17.9611	16.211	15.3746	16.7918	19.8103	19.5206	16.4479
APOC4	28.7884	28.1511	24.7685	26.0737	28.92	26.9081	26.672
PDCD7	424.936	519.851	391.347	320.91	633.045	103.48	64.9266
PIK3C3	193.862	261.546	356.622	360.396	444.228	424.351	426.101
DIEXF	622.741	879.528	1214.86	1184.66	2525.53	871.76	729.766
SYS1	74.804	70.7583	58.9461	70.9013	84.097	78.0276	70.9555
TCERG1	142.823	109.939	112.714	91.1317	337.551	83.5644	87.2792
IBTK	251.661	179.405	122.283	131.387	462.601	175.91	124.609
ERBB2IP	51.242	56.3973	60.0911	73.116	93.5268	14.606	19.9176
ZNF543	31.4249	39.572	25.3123	33.7405	981.853	240.244	253.658
PPP1R42	13.8149	16.2457	14.1216	15.602	16.908	12.5915	12.1156
DDX26B	20.3267	19.7933	19.0397	19.9161	166.788	25.8955	23.1259
PLEKHG4	478.454	521.033	200.12	184.302	974.807	246.466	103.043
CEP95	104.4	106.43	168.126	117.282	814.766	146.907	295.264
MGC148318	12.8405	12.729	12.5665	13.5224	14.3587	13.4549	13.2393
KIF20A	4617.23	4257.93	2492.06	2477.13	7086.2	3863.94	1532.84
SORBS1	19.2746	17.4567	14.4348	17.8165	161.895	74.4556	85.068
CAMKMT	19.4541	16.7269	20.8235	18.2539	26.1541	23.4053	25.9599
ILF2	321.273	279.804	494.434	489.305	3371.14	2496.35	2057.53
FAF1	51.3972	56.7228	60.3893	51.4692	171.189	55.5595	58.7113
DDX5	12.2225	11.1194	11.4164	11.8408	12.3471	10.7955	11.0883
GORAB	11.7023	11.3552	12.036	11.0949	88.2256	50.206	39.8494
LOC100300095	30.6829	30.1041	29.7201	29.4163	90.7653	32.0709	29.2354
S100PBP	602.624	531.02	1278.67	1261.69	2472.33	181.791	121.711
CYFIP1	27.5834	34.0294	36.0313	31.6363	79.18	30.2228	27.9982
LOC783344	158.515	74.4166	67.8588	102.287	611.81	382.305	283.035
HDC	14.6183	15.1524	15.3124	13.6169	16.5826	14.0891	14.3418
RAB11FIP2	61.5745	75.0608	75.4231	71.6392	170.806	35.9519	44.7528
PER3	19.7871	17.727	19.5044	18.1219	21.6794	19.3363	20.6907
FXYD2	30.051	29.7595	28.4743	28.2619	40.3474	30.9072	29.3892
JAM2	24.3134	19.4679	16.9142	15.3582	779.684	23.7401	37.4655
ZBTB32	23.4478	20.9166	22.1697	22.8205	28.4685	19.962	18.3187
CCDC112	229.158	303.186	264.833	288.763	530.502	52.485	158.684
LOC100848733	101.588	99.1439	90.5693	88.9695	108.802	97.4748	87.712
PAQR3	34.0075	42.152	34.4867	33.8132	52.5614	43.6546	45.3679
PPPDE1	31.8393	28.0486	26.4134	24.7641	2127.56	126.915	151.675
SRRM1	26.0842	24.7168	25.7606	24.2402	30.3067	25.2583	22.7831
ZNF432	10.5394	10.3661	10.5884	11.7875	18.0565	12.3751	11.4844
TRAF3	188.675	185.623	246.903	240.524	304.505	68.8139	90.7407
MOK	45.6865	43.3693	71.2312	68.307	96.1025	40.4927	34.4091
SLC39A10	106.818	245.882	353.998	330.058	701.43	111.894	59.159
ASGR2	30.5063	29.346	31.885	29.6584	32.01	31.2197	29.7075
CHD1L	102.817	118.627	134.184	117.626	1867.21	665.773	756.477
DYNLRB2	14.5394	13.9043	13.6124	13.7328	15.0563	14.4016	13.5952
ABCC4	57.0834	55.2954	45.7405	45.7674	76.308	58.3532	57.76
TRMT1L	249.433	294.66	479.846	507.05	1029.46	300.378	336.272
FNBP4	1491.8	1457.44	1039.55	744.447	3915.96	1522.56	1701.37
AMBP	39.89	37.9339	32.8426	37.5748	47.648	37.2983	36.1107
RAD21L1	11.7041	11.1773	11.6359	11.0317	13.4401	13.1211	12.5687
CCDC117	662.292	652.003	426.8	472.04	1062.67	785.869	660.98
RPF1	15.9734	15.6743	13.7529	15.7886	21.3368	17.7946	15.735
RB1CC1	26.6966	28.9449	27.99	26.5825	236.253	112.959	71.8913
LOC510382	36.4948	36.1921	30.9367	35.8259	40.5193	34.8032	36.2209
WDR85	14.8935	14.9485	13.9835	14.5714	29.6574	18.9713	22.8019
ASXL2	113.201	142.983	143.691	133.638	486.047	76.1239	64.0611
ABHD3	83.5712	74.2188	69.8647	80.1768	326.825	112.584	101.366
RGNEF	14.5451	13.5372	13.8595	15.5419	16.5898	15.391	14.2126
LOC789748	17.3851	14.5034	14.2936	18.3927	19.8377	19.6653	16.8331
ZNF608	19.5432	15.824	19.3998	17.7857	408.013	35.5493	27.6575
SAP25	313.076	298.442	266.472	275.009	406.33	395.365	343.626
RSBN1	19.4685	26.872	33.3377	44.1131	56.6659	16.0047	14.5867
ATF3	239.637	231.397	1005.1	412.618	6220.96	2147.11	2522.41
PHF20L1	34.0723	37.2188	40.445	34.2503	159.947	44.3675	52.3653
ADPRM	189.16	171.064	128.699	153.391	570.437	146.972	126.07
C7	21.8317	20.0623	19.0345	19.9842	28.846	21.5936	18.8001
LOC100140915 /// ZNF582	62.7468	74.95	77.0877	74.6077	122.213	95.6428	74.5544
PURG	13.414	14.5707	14.3999	13.6193	21.1649	12.1062	14.3619
PRIM1	18.8675	16.3568	15.3796	15.167	27.0811	23.5699	23.308
ADGB	10.9083	10.9824	10.4508	10.7191	11.1003	10.5482	10.5571
RSRC2	114.625	176.439	262.133	277.154	551.537	210.885	169.479
RPS6KA4	59.2575	59.7271	58.4056	46.2701	128.86	97.9039	108.272
LOC514189	82.2709	115.406	158.052	106.853	746.312	214.275	135.435
LOC100848360	38.5589	37.1973	39.1258	34.063	88.6725	16.342	16.0017
PRDM10	13.0927	13.3113	12.539	13.8413	65.5252	14.4469	14.393
DHFR	151.883	120.421	175.835	165.161	963.327	582.368	681.111
ITGB3BP	608.038	473.071	715.534	729.126	822.24	679.736	654.685
WBP4	11.9429	12.2861	11.8538	10.9516	13.1102	10.9732	12.1726
ASCL1	14.8279	14.923	15.0737	13.6237	171.526	18.0027	13.9194
PTPRD	22.4706	21.6994	21.7499	17.4137	29.0986	19.4705	21.5435
SCGN	20.0006	19.5483	17.8341	16.0116	26.5454	23.9406	19.5456
LUZP1	40.9334	36.4922	33.4198	37.0302	311.269	178.087	220.62
KIAA0101	40.7097	35.2271	83.6919	30.0411	639.019	214.794	195.314
TMCO2	34.4519	34.0664	29.8305	30.3231	62.003	37.9499	50.3041
ZNF26	69.0675	66.9729	74.3014	95.5962	266.664	70.6364	89.9428
URM1	360.374	375.73	357.38	311.383	1209.64	762.756	651.468
IDO2	35.1366	32.7718	31.3202	32.1456	41.9124	33.6023	29.8088
TESPA1	44.0709	40.6693	39.6132	40.4637	55.3515	54.0636	42.6046
CARS	135.789	140.04	155.609	178.925	309.415	280.759	217.56
PCDH10	13.4845	12.0943	12.8847	13.1689	205.726	27.8593	23.6073
USP50	13.9253	12.8853	12.7261	13.1313	19.1397	17.804	14.3121
ZBTB10	1162.79	1807.39	2075.88	1960.83	8766.9	3629.34	2948.78
GPR34	11.4432	12.4599	13.976	13.185	89.5435	28.6916	49.5567
SIX6	49.6779	52.9497	46.8949	52.4545	60.61	52.3713	50.3155
SEC22C	105.331	115.233	129.566	119.488	153.253	59.6435	50.9318
SLAIN2	811.834	879.783	832.023	982.317	1146.09	331.55	517.693
ERMN	12.3786	12.1124	11.4051	12.1406	13.6969	12.3492	12.9854
GLS	11.1825	10.9119	10.1003	11.1678	12.8118	11	12.0817
LOC100138572	97.7237	86.8984	86.5755	94.2629	121.261	113.596	99.5146
NEK4	14.4823	13.8381	14.2099	12.907	15.3794	12.0195	12.5809
DDX17	82.6534	52.365	42.903	43.355	360.205	31.7109	34.6905
PARD3	55.4731	65.0274	72.2933	82.1329	269.617	75.6214	87.8715
UPB1	20.2167	17.1245	17.5659	16.5856	22.5787	21.8676	19.0074
KIAA2026	14.5063	14.6661	16.2675	14.8349	677.989	135.352	89.2276
MGAT5B	39.3042	42.8655	34.6091	42.2198	51.3859	49.3802	49.5869
MAP10	13.072	12.6072	14.102	14.7261	60.8881	18.3091	19.3492
BTD	64.4757	82.9822	69.3767	86.9224	90.9677	66.8275	78.9005
WDR11	20.8346	20.6192	23.1196	19.2795	23.7683	23.5797	20.3211
TKTL2	23.9349	40.5354	18.8877	22.1436	198.323	23.1216	26.1268
GLT25D2	56.9856	52.4833	52.1441	48.5968	60.5209	57.3014	48.4022
TFG	14.5655	13.8492	12.6765	13.4779	15.093	14.0757	13.0939
LOC100847279 /// STAM2	282.959	281.248	336.509	356.103	2809.07	659.481	607.475
ACBD3	208.392	353.639	734.513	774.045	2466.23	286.844	318.821
CCDC134	329.339	420.732	514.816	460.843	596.587	368.718	404.78
SAV1	199.34	187.098	211.809	233.516	1081.61	581.616	414.038
ATF4	1423.68	1582.62	1898.93	1856.87	3462.44	3306.63	2369.21
LOC786550	24.1653	21.3565	30.3523	100.76	2749.98	44.1646	23.9354
KLHL9	108.367	90.9333	77.2705	72.6981	717.374	675.495	459.039
SERPINI1	26.8871	22.2806	26.1219	18.5634	211.397	22.8087	37.1333
PRELID1	11.4949	12.0931	12.134	11.1176	12.6099	11.182	12.099
CRISPLD2	167.785	117.129	117.575	123.775	1016.71	99.7446	131.626
C1QTNF7	21.7538	21.1347	21.9161	21.7239	24.1356	21.2028	19.262
WDR59	708.695	841.022	842.609	782.295	1719.69	909.531	630.108
ARHGAP31	30.9867	28.922	26.9189	35.0745	37.2242	31.433	26.874
THAP1	1081.8	611.231	682.846	688.429	2029.99	298.316	195.141
LY6D /// LY6D	22.587	21.0327	21.411	21.1217	24.2026	22.0147	22.1086
SLC39A3	117.703	114.216	102.085	115.511	285.621	248.683	201.488
UBE4A	257.943	262.965	238.763	243.396	1233.86	186.995	160.025
CCDC94	116.574	113.317	188.124	183.196	463.419	207.169	156.389
BACH2	16.2725	15.9987	14.1746	15.4043	18.4924	14.9315	14.3109
EFNA5	20.7469	19.4118	19.1309	21.0455	23.2069	20.15	20.961
LOC784725	13.7728	11.1695	12.0094	11.9866	136.557	44.974	37.0921
JUND	28.0625	31.6702	25.9676	25.7935	31.8385	28.3969	28.669
EXOC6	14.6161	13.4886	14.317	16.1707	66.8086	14.715	15.4385
RIOK2	1626.55	1877.61	1469.87	1585.82	3140.66	1643.14	1491.74
NDUFB1	16.8008	16.4173	17.5163	17.1267	33.2703	24.0124	28.1061
CLIC5	80.9754	83.2387	76.6454	80.6688	102.126	81.1696	69.2914
NUPL2	364.713	286.936	422.713	473.497	3023.56	142.204	120.719
MDFIC	47.8129	10.9878	28.8379	34.0635	653.154	421.476	430.547
LARP4 /// LOC100848829	84.6643	123.442	125.116	105.034	780.21	701.061	412.851
SF3B2	1612.04	1913.59	1693.29	1649.92	3285.5	2380.77	2279.11
BHLHB9	13.5047	12.5046	14.1227	13.8474	45.8409	14.1525	12.612
FAM110A	15.8274	15.9013	14.9699	15.188	36.125	16.9988	19.1049
AASDHPPT	104.073	119.193	218.823	219.87	1801.39	1734.47	1397.33
TFRC	375.931	461.241	502.289	451.332	2511.51	780.543	332.099
LECT2	15.9189	15.5723	16.0921	15.6307	17.8151	15.9446	16.3555
KDM2A	112.577	113.998	103.168	102.164	263.266	222.422	140.915
SF3B14	1837.08	1831.94	1886.66	1876.91	4451.61	2859.65	2117
LOC511498	15.1285	15.4485	14.3493	13.0457	21.9987	12.2777	13.9555
HLCS	106.728	116.817	105.719	89.6816	332.389	227.31	147.236
RAB11A	8998.73	7509.34	9211.96	9284.78	12172.3	9393.32	9001.42
LSM5	46.5874	41.1316	39.8638	35.9812	49.1268	35.7803	39.92
MAP1A	38.8582	36.8911	33.2267	36.98	147.085	45.4722	36.6466
LOC100847565	16.5129	15.5921	15.3366	17.2474	33.9397	14.7011	15.6418
NALCN	20.4009	19.0608	18.6374	21.1298	35.8245	18.8307	17.8331
GTF2H1	261.079	332.007	643.163	610.703	5149.02	1194.69	1488.11
B9D2	117.676	104.301	109.643	97.3205	581.307	479.149	319.132
DOPEY1	17.7179	17.6006	16.2486	16.342	28.0653	16.1063	16.773
IFI44	12.3182	12.4406	11.8908	11.9601	109.01	11.0884	11.1035
APC	40.9105	39.7602	37.01	32.1586	128.287	38.0361	53.8866
DMRTA2	17.5627	17.9632	17.6614	19.3001	169.78	20.0845	22.2071
CDC7	30.0089	43.4305	72.0401	83.0914	110.134	15.6388	15.7455
MPLKIP	46.5212	46.4971	44.098	44.4086	100.504	54.306	42.7931
ASNSD1	725.886	733.444	1142.47	1377.76	2050.03	1459.69	1468.64
SDAD1	82.4569	102.558	205.8	186.069	344.842	165.758	138.516
LOC505086	1536.12	1837.28	1140.92	1181.98	1879.75	636.687	704.6
COQ3	469.476	492.132	348.106	272.296	2128.06	820.601	695.871
DDX21	128.394	338.363	625.853	636.345	2033.46	308.407	257.105
ZFP36L2	54.26	51.0834	98.9014	71.143	1266.62	768.272	1091.11
FAM109A	60.8831	56.818	42.3001	55.0105	322.593	89.1729	119.175
PSMD10	427.765	348.921	493.997	667.977	3070.94	1785.85	2217.9
BTAF1	157.697	107.962	75.8388	46.7762	1362.66	982.075	886.409
SNRPD2	2717.63	2674.33	2419.16	2169.84	11919.8	7496.51	5913.15
[truncated: 2,119 more rows]

## Sheet: Morula
Gene	mean_Oocyte	mean_Zygote	mean_Cell.2	mean_Cell.4	mean_Cell.8	mean_Morula	mean_Blastocyst
[truncated: 1,726 more rows]

[truncated: 1 more sheets: Blastocyst]
