# Supplementary material for: Exploring timing activation of functional pathway based on differential co-expression analysis in preimplantation embryogenesis
Source: Oncotarget. 2016 Sep 29;7(45):74120–31. doi: 10.18632/oncotarget.12339 (PMC5342040; doi:10.18632/oncotarget.12339)
Supplement: Supplementary file 3 [file oncotarget-07-74120-s003.xlsx]

## Sheet: Sheet1
Supplementary Table S2 ：The significant differentially expressed genes between Oocyte and Morula cells
Gene	Oocyte	Zygote	Cell.2	Cell.4	Cell.8	Morula	Blastocyst
FOLR1	19.5313	20.1296	30.6165	16.5187	5272.89	7264.09	5200.6
ELOVL6	13.1554	13.1063	14.5265	12.346	667.954	4123.48	1219.96
CD48	19.5499	22.3458	30.2278	117.338	239.084	4527.79	4086.37
ATP6V0D2	20.8726	19.6666	20.0154	19.1871	286.148	4368.58	2903.29
LOC504861	27.9399	28.9128	23.6997	33.9099	7725.04	5158.13	4651.62
CLDN6	99.4095	74.1049	64.4565	68.8231	2060.12	15779.5	12220.2
KRT18	107.464	83.0557	286.878	62.5022	273.819	16842.2	23708.1
ANXA8L1	18.9247	19.1296	87.6682	16.6402	27.4265	2925.55	5806.66
RHPN2	15.5554	14.4042	19.0775	11.9829	583.816	2363.57	1073.4
CTSL1	18.838	19.884	16.9829	17.9392	143.319	2718.84	2969.43
CCT6A	32.6858	21.9412	48.895	43.1501	2531.74	4662.92	3573.46
CTSH	25.9594	27.2261	85.0303	1113.46	172.904	3622.94	5725.71
SORD	20.2411	18.1608	19.0826	19.349	1586.03	2697.17	4823.59
SLC25A3	87.903	34.0002	131.045	127.997	1985.11	11067.8	8539.13
DNAJB9	18.2105	17.8042	29.5845	97.5886	3010.7	2246.21	1114.38
PEPD	43.8228	34.267	106.837	235.402	20.8134	4969.09	6168.35
KRT8	125.378	105.552	390.488	100.501	76.9216	13991	18858.2
GATA6	78.2688	26.7241	24.6749	28.9257	3344.84	8673.54	7013.4
LOC100848544	22.9351	16.9163	340.06	196.962	860.971	2370.86	4552.14
DHRS7	14.3454	15.8444	19.5639	25.7744	232.215	1427.56	663.243
MPZL2	29.0404	28.3077	47.7361	31.3695	181.858	2823.42	1856.35
RND3	53.6719	20.7031	114.63	34.1789	2885.03	5201.25	3474.97
PDHA1	49.0085	41.0343	74.2995	48.6121	1782.53	4705.61	4583.36
ANXA1	37.3036	29.5365	1454.32	510.777	70.1809	3287.43	3644.84
POLR1C	46.9058	33.9909	53.9407	42.5314	11426	4025.94	3195.16
S100A14	50.7391	46.22	42.6548	33.6809	76.2169	4073.68	4976.19
NANS	72.2099	41.5824	78.1078	47.4714	791.639	5694.99	5151.44
IGF2BP1	48.8172	54.4727	39.6381	50.2998	2846.44	3758.83	3906.84
SGPP1	35.5098	24.7974	19.3412	50.4047	644.44	2656.69	2876.17
SUZ12	19.5308	16.5595	18.7658	18.3326	2050.19	1458.87	1345.11
PLAU	55.6366	37.9513	173.467	161.463	47.3702	4014.74	10599.9
DSG2	82.6782	32.8166	117.874	74.4749	637.155	5898.1	6998.25
IL2RB	31.3681	27.8278	23.7134	50.1369	33.7507	2231.22	1362.16
LOC100850521	30.8522	20.4592	29.8324	23.5217	1970.41	2015.8	5403.86
NAGA	55.8247	49.9879	87.5797	74.7533	251.281	3605.08	6100.16
SPTSSA	44.9941	32.7142	62.0588	58.7606	456.023	2857.19	2303.26
LOC100138326 /// LOC100297468 /// LOC786683 /// MGC127538	67.0427	108.541	223.24	293.78	256.306	4209.14	3619.22
PNRC1	25.0676	16.9317	60.9298	39.0529	5927.2	1568.02	1234.99
PDPN	98.0948	81.5115	258.799	176.652	50.687	6010.66	7340.91
UGT1A1 /// UGT1A6	41.8351	43.7683	46.1214	38.9395	200.085	2538.53	1775.15
GNMT	84.3638	72.2579	90.4842	94.51	3502.16	5085.65	2870.06
GM2A	91.0543	89.4021	103.496	126.95	222.378	5430.3	5730.04
ATP6V1D	111.915	75.5044	171.652	207.141	3456.14	6628.94	5226.02
PAG2	14.0143	14.929	13.6017	12.7233	13.2752	800.326	2723.77
LOC100847940	85.8998	71.8363	1154.45	582.698	574.865	4841.86	5880.21
HSD17B11	106.353	91.9337	478.164	230.341	1499.66	5928.94	9073.25
ENPEP	16.9582	17.6229	16.6537	16.2694	16.7255	941.775	1086.84
DLC1	35.8978	60.9102	83.8483	49.0473	596.038	1979.74	1259.82
SEC24A	17.1051	12.074	18.5377	13.7657	653.647	923.725	937.718
CD99	28.5257	26.8192	60.7261	78.1413	73.3212	1535.11	1164.39
MTHFD1L	80.4598	55.4957	52.5806	51.6652	5410.1	4322.03	4362.58
RENBP	31.2033	29.9636	29.4539	43.6687	741.675	1648.9	1129.27
STEAP3	49.7718	45.607	51.7545	56.417	83.2758	2614.68	1536.77
VIMP	70.2228	33.8758	149.223	119.726	5486.18	3669.08	3081.07
DIABLO	34.3523	22.6682	42.3159	42.8138	2629.01	1784.95	1558.13
RAB14	73.2629	39.798	99.9489	103.362	2411.66	3799.25	3719.84
URGCP	33.421	35.5332	34.5329	31.4502	4497.34	1664.84	760.573
TKT	239.861	121.521	358.081	362.162	17196.8	11923.3	9713.2
PSMA2	57.9434	25.7129	39.7019	42.269	1207.51	2855.8	2178.5
GLIPR2	123.667	114.095	197.008	230.149	2771.75	6061.31	4768.22
KRR1	35.5567	19.0325	27.6255	38.9917	4175.39	1716.79	1386.01
PSMA1	88.8138	50.1632	55.5602	74.5301	2336.09	4232.84	3390.14
CAPRIN1	77.6984	68.0373	95.6354	63.0558	1832.33	3672.38	3129.13
HEXIM1	43.9018	31.7831	69.0209	51.6934	1949.82	2068.25	1576.94
GALM	62.6227	45.4122	54.974	40.8105	123.646	2946.86	3232.89
IL18	29.3241	23.4242	63.2268	32.8126	1673.27	1373.52	1160.76
DRAM1	23.5288	23.754	22.0602	46.8599	344.27	1097.3	269.674
ESYT2	24.1623	21.0134	22.8564	25.1937	102.173	1101.68	812.372
LOC100848870	97.8755	53.178	161.276	100.254	2613.1	4418.41	4376.79
UGCG	17.3952	32.517	26.4597	20.2255	90.8025	760.352	1604.41
AGPAT5	28.2938	46.2446	61.7407	46.5633	992.509	1228.05	357.871
FN1	286.422	288.47	272.809	261.087	83.2002	12239.1	11388.4
PTGR1	49.3038	19.6095	48.3777	20.6387	19.0877	2069.52	3478.44
LRPAP1	227.501	146.189	338.098	307.852	1468	9502.99	10552.6
POLR3F	24.2997	23.3852	22.351	23.8387	1470.4	1014.4	788.216
IL6	21.4365	21.419	19.8948	22.1496	40.8233	889.366	77.6809
PWWP2A	88.3782	137.44	279.682	214.626	2732.63	3604.68	2431.53
CKB /// LOC100851864	370.63	368.596	595.973	587.72	1168.45	15084.5	10308.9
C6H4orf19	31.2565	27.4271	43.0522	29.1355	143.909	1249.55	674.555
CEBPD	80.1115	49.0605	260.722	57.7972	653.925	3198.7	3198.95
MIS12	18.3951	23.6854	26.7732	35.3133	1088.68	722.454	662.251
LUC7L	86.4957	65.5321	106.642	105.231	3822.22	3363.2	2958.16
TMEM170A	15.5785	14.0434	16.18	13.654	179.19	605.391	654.085
WDR55	39.942	37.4621	50.2853	48.1944	2655.35	1551.02	1270.66
TMEM41B	22.7534	22.3458	23.2506	23.2749	1400.51	864.321	1016.4
KLF10	42.9507	21.53	131.682	35.0795	1734.99	1630.38	1257.07
LHFP	31.9718	21.3241	23.9619	17.9057	203.435	1187.12	1026.21
GRP	28.598	170.493	264.53	148.001	2954.34	1058.44	4010.58
TPM4	386.235	261.081	467.488	362.052	924.369	14245.6	12959.4
ASL	63.187	40.8985	46.6833	37.1049	131.839	2319.31	1868.74
USPL1	15.232	14.3606	15.2033	14.566	3380.37	551.865	723.092
H2AFZ	307.064	195.484	437.828	293.999	15537.9	11113	9122.43
SMDT1	100.546	61.7778	104.106	72.6311	789.064	3631.5	2713.29
SH3BP4	39.0373	35.9175	55.6252	39.519	59.8548	1408.57	652.177
NOP16	157.437	56.5882	99.4986	67.931	6182.92	5649.39	3062.17
LOC515358	42.1604	21.2072	40.888	34.823	392.902	1505.13	1878.19
AMT	56.6004	48.8205	55.4921	55.767	3094.81	2014	771.791
F11R	30.3457	36.054	52.8015	27.2449	2254.61	1076.22	668.443
CTSL2	483.928	622.1	542.053	423.014	11772.1	16827.8	12067.9
SPARC	68.207	57.0368	58.7968	66.3572	829.473	2363.39	775.179
ATP6V0A4	88.1695	84.8466	93.722	74.0429	53.7828	3042.45	4458.26
RCC2	56.09	59.1563	57.2208	53.2057	366.594	1929.85	832.997
LYPLA1	102.06	52.6065	70.7567	79.3687	1361.5	3483.33	2560.37
SLC39A2	25.8757	26.3321	18.0424	34.7868	99.2715	878.752	1001.93
LOC100849760	87.4872	76.889	49.9112	54.0969	88.4602	2966.2	3155.93
ATP1B3	310.59	287.374	526.408	551.316	5183.47	10470.7	12150.9
RNF213	23.3095	20.4436	23.9518	22.9412	23.4699	784.859	463.847
GK	38.9685	49.519	47.7927	64.9603	639.224	1306.85	431.732
GRAMD3	27.9768	30.6885	60.6892	43.3109	371.172	927.188	1151.17
AGPAT4	32.1567	32.4687	29.3322	32.5597	41.5746	1064.84	906.013
C20H5orf49	75.3054	54.8773	85.058	58.5256	2638.59	2490.38	3360.17
EWSR1	54.454	44.1224	59.2647	61.3617	4075.68	1791.1	2345.73
SLC7A5	64.5595	48.5453	39.8767	58.1843	564.945	2105.9	1876.02
SH3BGRL	22.6539	16.5816	46.7633	45.6669	38.0694	734.687	1462.61
LASP1 /// LOC787753	296.693	269.437	476.245	489.99	3221.82	9562.35	8497.83
PIGO	26.7123	24.1795	36.1919	24.3868	585.75	858.421	698.941
CHD1	21.6021	19.3329	21.6296	19.143	2851.82	693.499	786.504
RBM47	97.2129	74.3154	118.963	115.856	969.641	3120.33	4115.39
LOC615263	25.2957	30.8722	23.6042	26.6292	1731.01	791.122	152.742
LOC100847401	14.7717	13.5139	22.4179	27.2263	757.335	461.301	307.886
TMEM45B	17.5805	17.6065	20.1192	18.9647	178.073	547.401	1222.29
KLHL28	23.5993	20.8643	20.259	29.8163	5557.01	729.755	680.739
TSPAN6	173.212	37.4725	148.063	40.7234	859.633	5326.77	3656.49
ACSS1	58.1454	57.1395	56.2617	58.2465	1879.67	1784.87	1203.94
AGXT2L1	16.6558	16.8103	15.5508	17.8034	2366.02	509.879	33.3189
DUOXA2	16.8662	16.6331	16.1678	15.8833	55.7945	512.03	41.8293
SLC39A8	52.4215	22.2111	41.5202	101.438	43.9301	1568.42	701.554
PPM1K	15.3966	13.7972	20.82	16.9053	119.847	460.647	137.185
CRYZ	86.5441	89.2018	157.772	151.611	574.605	2584.66	2024.47
C7H5orf15	44.2703	39.8506	52.6887	55.9006	632.978	1310.4	1294.07
LGALSL	15.6671	13.3618	23.0271	13.5051	121.735	463.205	508.917
PLLP	16.3721	14.8886	13.7913	15.2657	18.306	482.878	1355.6
TMEM199	16.7355	15.9836	15.8986	15.2161	522.463	493.063	270.339
RANBP6	21.2023	19.2609	23.8788	24.8264	1740.88	624.22	553.789
IER2	97.5158	45.2448	215.831	110.482	3918.22	2867.39	5076.3
HNRNPA0	102.058	75.9132	83.7224	59.2436	616.597	2928.08	2720.53
MRPL12	61.8259	52.0377	70.1722	65.6015	838.972	1765.22	940.171
AIF1L	27.7914	20.6139	18.1654	18.3637	20.4043	783.658	466.192
KTI12	41.7478	34.8778	39.3886	45.2854	2086.99	1176.31	645.263
FKBP3	110.797	37.1538	115.445	68.9712	1899.06	3118.4	2166.55
VMP1	73.5204	49.2142	121.062	123.959	2307.22	2063.36	1512.27
KCTD20	42.8604	26.7353	32.8097	37.5713	3450.98	1200.92	1066.8
GPCPD1	189.593	242.875	387.783	414.264	3831.58	5309.07	3533.35
RRAD	106.609	57.4019	56.7405	58.3499	536.703	2983.76	2545.47
PDLIM4	45.8507	33.3819	63.8282	34.8679	36.2056	1272.48	2824.77
MANF	179.663	132.274	205.553	262.787	3878.43	4896.29	5775.66
CAPG	245.28	240.116	317.928	763.775	122.432	6649.34	6287.14
NDN	126.624	83.4987	62.0304	73.2755	4494.45	3348.53	2013.74
ETHE1	113.135	108.836	113.765	91.1577	103.545	2973.35	969.526
AQP11	34.4383	38.7244	25.7886	38.9969	4054.1	898.82	506.808
SNX2	157.739	119.903	210.013	240.877	764.332	4091.14	6324.9
CIAO1 /// LOC100850134	18.3306	17.7156	20.0746	15.5735	206.618	470.144	536.171
SNHG12	74.1402	55.3457	59.1051	92.4577	2855.01	1895.95	2583.11
SUSD2	34.4798	36.5	38.9492	33.1866	41.3749	879.729	2513.82
FBLN2	54.8488	45.7333	49.0656	41.8596	33.7202	1396.76	2078.65
RNF187	108.862	91.1253	168.013	77.4115	385.347	2763.92	2477.37
LOC512541	46.9099	50.1799	30.3816	41.9229	66.2128	1188.66	880.855
CTSA	58.0224	56.8633	95.4684	230.539	65.7612	1466.35	1702.36
DNMT3A	160.188	193.653	419.838	366.231	120.607	4035.9	10159.2
LOC100847567	67.3658	54.263	96.8398	88.9133	7555.63	1696.7	1625.55
SLMO2	25.9676	19.2288	21.962	23.1565	229.223	652.131	523.36
SMPD1	54.4762	44.1241	48.563	51.4581	362.448	1366.56	1197.57
AUP1	32.3063	28.5901	36.3054	48.3617	50.1809	809.779	1438.35
ITM2B /// LOC100296890	192.055	138.183	425.631	174.258	1548.28	4781.77	4599.36
CHP2	47.0982	42.8064	58.4337	75.2215	135.31	1156.43	304.042
XIST	34.8266	29.7251	42.9833	29.1847	278.174	852.89	1018.17
LOC785419	158.103	116.845	103.196	130.936	2998.18	3860.93	2053.91
NDRG1	39.6258	32.2216	32.4736	66.8723	304.078	965.668	455.014
SPSB4	23.6312	22.8317	22.4217	24.1802	33.0001	573.264	314.412
ACSL6	48.8844	40.858	102.268	196.974	38.7133	1182.53	1626.16
LOC100850993 /// MDH1	485.965	174.117	542.097	392.141	2955.5	11755	10202.7
NFE2	58.5685	68.5249	50.9886	54.2301	45.5919	1416.26	1154.59
BLOC1S2	271.146	220.096	354.549	382.66	5679.51	6543.85	6100.84
BRB	19.1676	17.9112	20.3946	21.8559	35.6511	460.236	117.545
TXN2	159.874	101.516	155.306	135.577	2345.99	3808.66	2069.16
BT.106027 /// LOC783653	134.213	92.2335	110.079	111.995	212.838	3172.67	2543.51
CPSF3L	40.881	34.7738	40.5838	46.9551	673.506	965.758	920.361
ARRB1	39.0697	32.7451	33.4285	42.4204	36.294	920.764	478.68
EFHA1	191.641	146.21	478.13	402.411	1516.11	4497.6	4853.2
TYW3	24.9268	21.6962	18.5277	22.8519	952.983	582.349	474.846
CD151	115.818	94.2536	135.695	163.124	137.225	2691.25	5518.05
SLC1A1	82.8107	105.503	107.885	97.0212	179.05	1910.5	2792.46
FCGR2	30.7839	24.4094	28.3233	70.6899	21.0769	708.305	687.421
FUNDC1	48.7884	26.3797	42.1623	31.493	666.88	1122.48	841.204
UQCR11	256.983	93.9018	172.813	137.801	278.58	5884.57	7979.35
ANXA2	416.979	437.001	444.914	618.922	603.023	9535.73	8437.14
ANXA6	49.6849	56.4126	58.8588	57.3305	46.548	1135.5	1881.59
SLC6A20	33.707	29.4623	32.7583	24.0973	28.8561	766.97	1587.17
ACRC	15.7003	15.4113	14.6621	15.3369	841.137	356.48	193.961
DSC2	18.6499	16.9776	19.4183	18.2369	833.4	423.032	2370.41
FAM173B	38.3618	33.5073	37.0294	35.6402	1544.38	856.413	543.344
APOBR	40.5577	40.9696	37.406	37.7682	57.826	903.489	236.266
CDK4	71.3801	58.7465	91.2614	96.2394	842.307	1584.85	1121.46
DHX9	15.3343	13.7312	15.8103	16.7314	168.874	336.115	340.629
SDC4	48.2159	45.3834	70.5899	62.0056	84.8934	1053.16	1973.74
POP5	112.812	81.9051	105.955	73.657	2181.57	2449.27	1498.87
SGK1	30.5325	30.7399	104.415	168.358	1683.41	662.414	581.001
GRAMD1C	24.353	20.8333	32.4858	18.8283	99.9639	527.902	1130.03
SLC30A6	14.9457	14.6305	15.8956	15.6926	840.644	322.508	227.841
STAMBP	46.6225	32.6228	49.9841	46.2316	684.589	998.796	1057.67
CYC1	532.55	626.933	830.77	784.04	1748.6	11320.1	9674.78
NXPE3	12.6097	13.131	11.7273	12.045	26.5902	267.832	423.561
COMMD1	170.471	101.682	153.027	135.966	750.46	3614.56	4033.15
MSANTD2	28.3474	28.0935	31.764	29.1486	221.057	596.91	396.544
ETF1	174.055	160.69	317.965	330.053	6012.48	3654.49	2828.59
TMEM161B	25.5633	16.9529	16.9747	20.2011	602.341	535.838	540.075
TBRG4	110.124	115.579	119.678	136.111	1576.15	2271.97	1802.2
SPRYD4	26.9613	34.2395	27.3559	33.9726	313.716	555.096	374.72
CHTF18	79.6176	100.297	134.264	122.516	719.93	1630.62	1351.41
LOC100848116	102.091	73.2763	81.35	59.116	5740.37	2089.8	2297.41
AP2S1 /// LOC790360	234.446	215.685	363.732	301.727	767.322	4780.91	3961.5
STARD7	120.858	116.67	103.741	89.9419	1642.55	2461.13	2236.19
PRKCZ	52.3856	53.6825	85.4799	88.4801	63.7678	1063.61	1396.4
SNX7	133.723	141.406	103.871	142.826	1839.66	2708.22	1510.39
B3GNT2 /// LOC782102	86.1467	56.6566	38.8533	27.7787	95.7426	1738.3	1961.36
ARFGAP3	120.674	69.5707	97.0908	64.4884	1742.39	2428.58	1379.33
ISG20L2	50.0785	43.5594	40.1442	41.3688	3044.07	1004.04	599.153
AARS	135.16	127.896	200.31	161.323	1033.67	2700.06	2421.47
GNG11	52.1858	48.7642	67.7361	53.8285	89.1361	1041.3	1241.53
GBP4 /// LOC507055	16.4065	18.398	18.4561	17.5335	17.4432	326.658	199.802
EIF2B5	58.4948	81.5865	94.7572	111.574	2494.7	1157.3	1179.45
PLSCR4	13.3154	12.3324	14.5731	12.0901	154.592	261.022	208.233
TTYH2	49.7066	39.9367	43.3778	68.753	175.039	971.892	1293.54
PMM1	126.307	77.81	72.8032	82.0143	1952.46	2450.63	781.508
DPYSL2	50.9459	28.5104	45.4191	73.091	1078.16	978.606	1004.96
RELL1	143.958	133.123	109.059	65.2521	361.545	2758.46	2058.92
QARS	277.762	142.902	264.46	104.411	4162.54	5318.21	5784.46
ECHDC1	18.3452	17.2255	23.5137	20.4107	66.8112	350.179	231.461
RNH1	233.655	118.066	125.161	92.8046	67.8432	4414.69	5474.1
IER5	44.383	32.6326	76.2038	80.4471	3269.9	837.96	1002.27
UQCRFS1	308.854	399.736	460.826	374.575	2622.34	5790.28	3921.83
LOC785243	13.4189	11.7593	12.5537	14.0805	92.4017	251.384	156.065
SRSF3	564.197	507.427	722.912	731.966	13340.2	10532.3	10039.8
CCNC	47.5404	39.689	35.5071	43.483	991.864	884.874	722.884
GDPD2	38.2693	40.4831	34.5145	38.1552	37.1963	705.149	1169.45
CUL2	26.5128	22.7149	23.7643	24.3215	1115.7	487.628	278.317
HYAL1	28.3571	25.1758	29.338	27.5377	138.082	517.525	1179.66
KLHL24	31.1797	29.4549	42.4313	28.7257	1887.13	567.148	386.284
TEAD4	79.0488	72.7042	68.6088	72.7272	1055.57	1433.15	1062.76
KLF13	99.282	99.9198	97.6337	95.6771	1043.25	1796.97	1170.59
CLDN4	40.2962	37.001	64.7588	35.7325	51.9126	726.953	1692.83
LOC100847946	33.1894	37.8186	46.8362	53.7026	595.371	597.407	692.398
CD9	554.809	411.545	1314.38	2336.46	673.428	9857.22	8169.41
SRSF6	92.5521	48.4924	55.6935	44.777	1258.11	1643.2	1473.83
ZDHHC4	153.543	106.905	232.657	219.303	949.79	2725.69	1931.45
RPS19BP1	85.0361	51.5373	79.0083	78.7043	1992.19	1509.17	949.309
NRBP2	28.4096	26.7565	55.1551	30.3723	139.047	503.503	1326.61
TMEM223	137.611	97.3973	129.168	107.844	909.668	2420.77	2465.76
IBA57	48.6071	46.3441	57.099	41.906	650.086	853.889	999.046
LOC100174924	174.658	170.103	271.542	214.474	7459.06	3067.33	3146.53
BLVRA	104.654	45.7814	54.4472	108.917	244	1817.2	2342.9
ACOX3	48.2641	74.2844	85.8412	60.5263	108.889	835.055	930.597
EIF2B2	140.733	149.094	198.027	212.497	3020.76	2426.05	2039.35
SPIN1	154.144	109.327	196.739	164.078	1166.58	2655.92	2495.89
C29H11orf54	17.0954	15.0008	22.1787	22.6466	244.299	294.499	217.185
NDUFB10	390.669	187.449	285.148	176.058	986.455	6721.45	8994.07
UQCR10	317.191	131.143	231.823	183.684	2482.22	5420.34	3739.08
JUP	65.152	61.8987	67.5412	62.1689	121.701	1113.23	1575.02
SDF2	88.3132	62.2121	63.4608	56.1185	2529.25	1502.29	1577.61
PRPS1 /// PRPS2	107.668	101.335	87.9022	87.5179	5486.96	1823.59	711.936
SLC9A6	37.0709	22.6027	28.4139	26.8465	439.741	627.207	968.498
GDE1	257.781	297.182	449.882	493.919	1509.96	4361.2	5082.91
VAMP8	88.1091	113.36	128.412	118.894	449.322	1486.83	699.109
FKBP11	33.7781	24.8634	49.1542	28.2983	205.016	569.357	279.088
ZFYVE20	49.6352	72.9245	37.4543	40.8945	153.235	834.85	853.941
MVB12A	142.824	108.647	142.575	131.598	494.056	2398.48	1466.58
LOC100848296	277.513	77.5442	171.814	77.3052	5866.2	4630.26	3924.56
AASDHPPT	104.073	119.193	218.823	219.87	1801.39	1734.47	1397.33
GSTP1	397.443	183.569	399.583	275.04	129.636	6589.8	9162.24
HEBP1	260.756	63.2586	88.7185	221.693	1699.45	4307.5	3721.94
LCAT	45.824	42.6319	41.6753	42.4104	70.0752	755.937	415.446
LOC783399	19.4726	18.3937	17.3489	17.8179	39.7269	319.965	3460.82
SCPEP1	429.254	474.336	777.162	824.807	1572.1	7040.8	5793.8
HS6ST1	49.3684	50.8592	51.2426	40.3214	67.1902	808.028	1469.8
CXCL6	12.1606	12.779	16.4206	24.2211	52.2177	197.999	551.485
PLIN3	38.6141	39.3166	37.8634	33.1489	38.9285	628.066	876.875
PTRH2	139.141	210.821	238.505	266.447	3612.6	2257.46	1821.72
WWC1	151.17	141.819	188.906	140.233	537.602	2449.9	3840.88
DNAJC24 /// LOC100849609	53.5362	58.2312	60.1588	54.5599	299.835	866.6	579.905
S100A10	213.497	57.2508	343.782	356.516	1013.73	3452.58	6221.18
NCEH1	11.8968	11.869	11.8229	10.3626	40.7736	191.137	250.273
FASN	220.018	193.374	293.639	246.938	165.608	3526.99	6996.92
CCND2	76.3297	33.1733	33.1566	39.4224	97.7945	1223.28	1264.21
FUOM	226.988	153.96	182.08	171.295	1834.2	3616.02	1827.88
TMA16	25.8851	17.6553	18.9488	19.9137	95.7018	410.997	164.49
HDAC6	44.2026	44.9395	90.9506	88.4892	525.672	700.678	508.447
C16H1orf174	44.8476	35.3587	67.3497	45.096	878.528	710.689	552.798
MRPL17	247.992	193.08	291.612	269.043	8194.19	3905.71	3105.71
PPIL3	129.658	84.3068	134.165	142.446	2291.68	2035.37	1387.28
MAPK1IP1L	91.1139	69.443	66.1497	59.4447	1634.62	1429.34	1161.35
TRUB2	13.3569	13.469	11.3996	13.3797	136.017	209.5	147.511
CAPN2	149.466	178.008	131.126	130.189	135.001	2342.9	1592.16
GLRX2	98.5141	67.1236	82.492	75.2743	1253.12	1542.88	1558.41
DDT	160.806	122.223	212.094	161.486	216.512	2518.24	6056.41
PTER	24.0303	24.7784	26.6989	19.8131	33.3775	376.033	191.078
TRA2B	294.363	269.495	280.195	245.082	12829.1	4565.8	4592.56
NAALAD2	14.9518	13.8963	14.2481	13.8572	16.1329	230.359	307.268
ARPC5	296.552	247.097	749.123	1024.67	2228.44	4541.43	3916.67
SDHB	334.165	409.606	560.966	608.783	2540.14	5091.37	3808.96
LYN	38.2181	36.6236	118.813	137.608	30.5684	581.294	1124.38
BCAP31	267.524	168.51	227.646	232.038	2028.13	4063.38	3288.22
ZRSR2Y	23.8474	20.6773	17.7176	18.1753	333.823	362.04	278.366
PUS7	54.5733	44.7959	31.1898	40.0072	788.01	825.436	510.539
KRT6A /// KRT6C	53.4331	50.8225	46.2522	47.5576	102.268	807.254	123.234
AQP3	409.133	204.585	197.182	468.216	3749.74	6162.88	5184.65
UFC1	209.596	148.234	283.177	230.987	450.452	3145.05	2950.79
NME1	266.648	207.111	260.213	319.829	1039.71	3999.16	3685.26
CBX3	468.526	231.349	389.911	213.281	4230.16	7019.93	7312.45
TMED2	145.705	96.2064	102.547	83.2549	1879.25	2182.82	1598.04
REEP5	90.0982	41.5103	103.999	93.5756	276.83	1349.36	1435.44
GLB1	111.267	70.1892	91.1973	105.613	207.753	1665.32	1747.4
LRP10	133.965	141.396	152.591	134.674	282.097	2000.1	3120.28
IGSF5	16.122	14.9452	18.4057	15.0352	374.972	238.463	392.723
IL33	14.2499	14.9033	16.8483	15.2705	260.14	210.709	348.661
GNL3L	39.2784	38.2273	40.1722	42.7322	533.402	579.381	505.873
ESRP2	87.3837	106.306	115.261	86.1205	621.136	1273.94	1398.13
LGALS1	536.986	273.793	592.946	1262.5	352.779	7825.88	9943.75
LOC100294785 /// RPL22L1	20.0037	15.3673	20.0905	17.3885	368.97	290.058	232.816
YARS	103.584	107.121	151.805	153.835	2204.16	1498.94	1142.28
SLC33A1	23.3309	18.2242	20.5444	21.5787	436.791	337.216	293.963
TRMT10C	87.9046	175.859	394.357	362.572	1673.09	1267.91	683.253
SNX1	187.72	178.383	256.213	333.064	320.721	2698.93	1080.68
CORO2A	60.7946	53.3235	86.9258	119.247	193.711	870.954	859.635
DHRS11	129.551	111.458	110.953	104.896	756.391	1852.45	1246.03
LOC100849028	58.9957	45.1419	85.7679	56.3852	732.682	842.377	1855.9
TWISTNB	23.0563	24.7218	24.8659	25.9316	531.723	328.482	353.173
XDH	20.8048	22.3225	33.4679	74.1325	153.475	296.337	297.185
BSG	497.767	683.058	817.905	675.577	1211.17	7083.12	8841.44
MOB3B	42.4613	34.7608	38.6534	36.207	752.367	603.883	784.843
LITAF	48.2187	51.349	70.2706	99.686	32.7632	685.284	674.955
PHF5A	220.31	232.062	179.958	149.331	6494.52	3130.04	2153.69
WDR89	40.8315	45.1416	59.2682	79.6343	1956.07	578.739	630.478
ZFP36L2	54.26	51.0834	98.9014	71.143	1266.62	768.272	1091.11
NR2F6	43.7217	48.0769	56.1194	51.9085	181.647	618.207	1029.41
WDR1	193.101	201.824	382.291	370.494	524.408	2728.98	3054.03
WDR36	19.6082	17.7721	16.5157	16.9263	226.159	274.814	264.347
DAPP1	12.0017	11.7297	11.208	12.2515	13.2154	167.472	199.552
GPX1	492.899	147.597	559.182	1375.6	236.536	6842.71	7183.82
RNASEH2C	282.361	208.815	206.741	146.182	2671.35	3912.99	2095.24
SHPK	22.9704	22.9623	28.7706	25.2043	25.9968	317.825	277.845
LOC785119	66.6046	52.8766	32.0147	36.4729	905.417	920.333	713.763
TAF9	174.875	194.65	243.212	216.177	2483.73	2413.35	1257.55
BAK1	94.6022	94.716	86.7755	104.995	213.8	1300.47	744.725
MTX1	84.1748	75.2146	79.3822	68.982	533.091	1151.77	777.983
OVOL2	69.9617	71.0744	75.5741	70.4868	993.464	956.318	737.202
ATAD3A	81.7293	68.3177	64.4881	60.7936	790.916	1115.86	830.086
TNFRSF12A	61.7838	56.3516	67.5007	43.0846	654.84	842.486	617.824
MYOF	111.189	91.3717	183.177	163.121	24.3246	1515.39	1925.47
HMBS	129.258	141.534	170.613	208.6	409.476	1755.31	958.657
PIN1	126.293	71.0448	133.3	108.404	940.425	1710.24	1815.03
SRD5A1	15.8166	15.5457	14.9845	16.0079	305.081	213.588	374.07
LRRC48	24.0893	21.91	20.6054	23.0286	22.9512	323.853	54.0512
NDUFV1	470.665	190.651	269.969	226.753	3240.64	6299.74	6071.25
ISCA2	133.425	136.826	187.856	168.653	820.424	1785.72	1182.99
NOP56	332.677	526.936	1159.19	1056.45	9277.77	4442.88	4755.58
INPP5A	39.3211	38.4506	37.8413	41.4043	40.8672	524.676	1208.81
DCXR /// LOC100852322	38.1549	30.9495	57.8307	35.1429	53.6652	507.164	1672.67
LOC100847877	58.1329	59.4215	115.391	98.7454	604.344	772.454	1271.66
RPL22L1	311.644	134.881	190.735	156.217	2361.78	4118.9	3626.59
RAB34	132.262	104.881	128.984	123.61	515.111	1746.2	1580.3
IFITM3 /// IFITM3 /// LOC786073	211.774	84.8218	214.607	63.8911	89.7814	2793.54	2224.83
ABCB6	83.9599	72.5073	73.4432	72.3234	100.811	1107	1481.15
TMEM139	55.6668	46.4415	52.4262	51.9305	592.97	733.004	513.065
DUSP1	201.022	186.072	592.945	380.571	7171.26	2645.18	1889.5
GOLGA5	56.8149	26.5396	44.6484	27.9956	181.553	744.968	566.35
EIF3G	610.444	219.07	425.052	379.176	5410.73	8001.64	7420.03
STAG2	97.9499	57.1688	53.0045	36.2448	1118.47	1277.72	1005.66
NDUFS6	186.706	157.04	182.361	141.735	525.53	2432.21	1999.3
PQLC3	37.9025	25.6997	26.7229	69.1519	21.6489	491.718	1342.81
FAM208A	30.3966	26.5791	22.0903	24.1934	141.242	393.824	338.668
C7H19orf70	174.613	61.8208	99.042	74.7101	470.572	2252.22	2317.56
PAPD5	41.6506	26.9108	32.848	34.1747	772.964	536.14	322.868
ARL6IP5	306.162	241.081	320.59	455.806	137.55	3921.52	2296.01
ATP5D	109.916	119.662	155.329	141.15	178.085	1403.1	1135.88
UQCRC1	275.089	153.049	161.813	79.7112	443.71	3509.2	2706.06
BT.104466	325.616	296.719	143.896	74.2158	2174.81	4141.23	6408.09
TDG	14.7485	14.134	14.21	14.6863	15.5957	187.421	248.212
LOC781294 /// MGC127133	39.3884	32.9523	29.4254	30.2532	787.598	499.781	1133.73
MTMR11	84.2608	62.4882	59.5292	58.9231	112.54	1064.71	1950.47
ARHGAP21	80.3111	79.5456	140.988	143.544	980.417	1014.46	1068.81
PPIB	424.241	197.833	478.659	337.038	916.587	5304.07	6609.38
SARS	272.973	319.087	488.792	564.081	2429.53	3405.72	2359.33
IDH3G	134.206	159.016	307.525	273.57	244.713	1673.38	1004.23
ALG5	111.807	70.0563	74.5646	92.1797	903.952	1390.99	782.864
ETFB	178.464	122.103	154.277	161.791	976.418	2214.75	2122.27
LOC100847097	66.1993	66.5253	66.1622	59.2167	65.4489	821.539	390.892
TRIM2	89.4201	72.8536	127.72	103.286	97.1582	1109.13	959.538
EIF3D	714.349	555.764	1196.93	1320.1	7875.81	8821.32	9187.48
GJB5	179.642	160.908	167.165	179.484	434.134	2216.99	593.556
MRPL55	324.098	173.906	316.45	295.898	2247.63	3997.34	3649.22
DPYS	16.6995	14.2965	14.3637	14.7374	20.5526	204.684	722.329
AKIRIN1	24.5007	17.2418	20.47	13.8664	136.669	300.194	200.541
ENDOG	105.759	72.364	79.1085	68.5965	380.198	1295.58	891.278
VCL	10.7063	10.5723	11.251	11.6228	14.8458	131.13	143.104
TUBB /// TUBB	332.976	295.04	379.265	329.872	2731.52	4077.96	4274.23
MARVELD1	31.3523	26.0885	27.1938	34.2886	113.653	383.952	204.29
NDUFA10	342.637	222.973	364.645	297.384	515.336	4190.13	3822.66
NKRF	25.2768	27.434	33.4128	34.2783	2143.48	308.96	224.721
RTN4	170.24	166.983	242.089	214.849	1677.47	2078.59	996.164
SND1	91.6232	101.721	115.957	97.5651	257.577	1117.31	907.363
PITX2	37.2599	42.2232	61.6528	76.8432	1220.24	453.927	211.845
ERBB3	30.84	28.2447	99.6946	24.1447	98.1851	375.677	1047.5
CNO	76.561	103.382	81.6844	83.8137	118.092	932.382	706.27
PC	75.3989	70.7939	88.4487	58.8068	1125.6	915.639	1364.1
BAD	158.256	230.217	210.295	169.266	1145.52	1920.82	273.085
GRHL1	80.3058	73.8247	73.9248	50.2359	31.8305	973.962	1418.73
GHITM /// GHITM	293.336	465.756	1147.34	1089.58	4857.11	3547.44	2960.91
EMC10	330.893	296.349	474.359	446.855	3592.39	3999.19	3338.15
SLC2A1	157.652	224.008	266.829	291.948	520.088	1902.51	2022.22
AMIGO2	22.52	24.4221	22.3439	26.3667	5683.58	271.681	54.2682
NHP2	519.117	335.816	715.333	739.855	11207.6	6245.77	4182.8
LOC100847759	490.743	249.461	492.542	226.635	9751.2	5860.18	5711.08
MOV10	157.059	128.779	134.696	141.185	65.4039	1864.11	1303.58
C21H15orf40	14.6027	13.3304	17.4328	16.4937	193.213	171.696	107.783
EPPK1	35.0588	30.7447	29.2661	32.0882	43.5419	410.626	1611.45
RPL36A /// RPL36AL	485.184	194.355	285.32	177.645	6490.54	5656.24	5805.51
TGFBI	114.941	159.392	166.159	160.109	1662.02	1338.11	290.574
TTC7A	34.0593	31.1769	32.2786	34.936	307.993	395.714	454.321
SLC9A3R1	230.932	306.95	278.421	370.078	97.8968	2675.91	3805.18
LOC613444	17.1281	16.2201	16.4865	16.2181	686.507	197.974	149.479
CCDC68	15.6789	14.1108	16.4869	14.0255	19.1399	181.04	215.791
DTYMK	196.299	147.131	175.72	166.917	944.071	2264.09	1906.54
SPINT2	256.535	162.368	266.612	163.271	250.636	2939.86	3368.58
ALDOA	496.799	529.314	1128.23	1150.4	1240.36	5673.03	4968.43
HINT1	84.6109	83.9277	113.309	102.394	212.478	965.914	1243.11
NSD1	55.4716	70.542	66.4688	83.4935	650.492	632.124	575.984
CAD	40.3852	41.1442	29.7876	30.8431	1719.53	459.96	386.633
NDUFB11	246.58	97.3051	149.694	98.8625	1089.02	2807.21	2188.86
WDR45	283.368	256.856	276.76	253.422	1230.17	3223.71	1993.1
LOC783641 /// RPL12	1268.28	274.511	1030.11	485.748	7494.43	14341.7	14599.8
TIMM50	262.34	243.119	329.354	351.238	3963.61	2963.76	2016.8
ABHD12	231.563	170.517	288.629	350.743	128.961	2605.69	3523.96
AK3	158.837	141.993	190.657	182.579	65.1924	1784.19	1409.01
SCARA5	15.6004	14.0234	11.6203	13.873	167.881	174.41	168.373
PGAM1	297.726	365.926	527.444	610.756	934.642	3326.67	2162.54
B3GNT1	107.296	111.345	159.827	184.979	287.586	1197.18	1450.88
ILVBL	108.961	99.7224	104.272	117.817	194.163	1212.21	1407.97
IL17RA	31.7056	24.9827	28.3304	34.0939	44.7943	352.56	609.62
KRT7	58.4554	57.2883	104.269	55.197	61.1267	648.24	389.929
LOC790312 /// PNP	283.817	262.26	249.775	408.071	7874.04	3142.86	3947.84
HSD17B8	180.289	119.78	224.585	218.801	103.291	1993.09	1838.49
VDAC2	606.041	557.497	578.009	597.426	633.132	6698.11	7301.34
NLE1	109.744	117.136	109.279	108.704	1225.22	1211.5	1034.28
SUCLG1	161.894	192.736	308.438	320.999	165.217	1771.1	1774.76
MESDC1	18.4655	18.9851	21.2465	22.4738	233.294	201.695	241.502
LOC516108	101.345	80.2823	91.494	105.366	582.815	1104.41	533.03
LOC100848375	57.8257	54.0417	60.7332	60.3628	73.8229	628.492	1327.22
NDUFA5	219.243	104.591	112.009	97.3127	1473.98	2379.35	2232.15
CAPZB	111.169	248.719	435.09	539.071	547.607	1206.26	1298.31
GCOM1	18.5746	16.9391	15.0113	15.3242	32.1232	200.873	426.328
CTU1	40.5338	35.7206	36.9166	37.5877	1649.37	438.256	608.484
KCNK5	24.8125	25.5675	25.7041	23.1341	414.491	267.167	267.851
RPS6KA1	94.1994	110.679	143.262	130.6	97.1395	1013.41	988.183
ZNF281	103.709	101.987	115.639	101.119	1623.57	1114.5	663.934
TMEM144	18.6285	19.0064	22.8594	18.7438	20.0976	199.721	450.398
CADM1	55.9934	67.7378	75.8546	167.313	399.107	600.269	509.466
MAGT1	45.7684	31.4661	40.5814	32.6697	239.28	490.547	648.866
RAPGEF2	142.163	151.529	144.519	102.84	1756.35	1523.36	1520.79
HNRNPAB	525.897	566.445	469.819	392.071	8156.52	5611.82	6051.48
IPO5	393.937	458.518	451.937	305.659	7494.2	4196.86	6084.56
C7H19orf53	206.351	153.461	204.782	186.127	1662.01	2198.14	1686.75
CCT4	1024.43	949.585	1807.57	2025.19	10967.5	10876	9710.7
BLOC1S6	28.6175	28.8733	36.6235	31.1625	38.0917	303.758	407.209
PTPN12	92.7389	172.429	319.756	321.624	1067.67	984.062	793.235
SH3BGRL3	163.324	129.074	169.413	363.012	86.4344	1732.72	911.765
ID1	32.0154	28.641	43.7238	34.7796	488.188	339.091	462.928
SSR3	75.318	64.5795	35.5845	23.265	188.183	795.909	875.776
NUDC	605.364	785.181	1033.65	1117.47	5188.75	6387.91	4484.51
PRNP	13.6532	10.7831	10.6461	11.2959	970.84	143.881	51.7888
HDAC5	49.1858	51.9864	48.4662	56.1097	524.301	517.668	576.902
MMADHC	209.161	227.445	380.823	357.79	675.963	2201.31	2189.79
PSME1	279.355	149.076	519.036	324.608	1584.54	2936.05	2007.61
SRM	143.847	157.448	274.253	255.572	283.469	1509.96	1566.28
VTI1B	328.651	217.961	480.616	472.75	310.149	3441.01	3115.01
DNAJC24	28.8314	26.5972	42.0929	32.6434	162.582	301.798	153.607
ALG2	58.1508	43.0797	33.2391	42.6988	955.539	608.522	548.365
YIF1A	203.321	70.7436	88.885	79.9059	794.558	2121.51	1519.95
LOC100850455 /// LRPPRC	278.37	124.642	124.867	99.4443	3054.21	2901.1	2103.05
FAM213B	209.125	107.967	164.518	111.51	145.415	2171.38	1723.77
AURKAIP1	284.921	213.507	360.261	230.229	766.379	2945.98	2160.06
CLTB	222.939	183.013	213.221	228.05	233.623	2304.29	1218.34
H2AFJ	81.4012	80.5025	110.124	75.5079	130.257	840.611	1766
SRRT	293.148	209.628	366.796	370.588	4809.46	3009.14	3656.91
KRT5	505.572	814.292	727.499	817.812	1210.42	5187.91	965.346
C21H14orf2	657.396	374.931	359.854	215.292	1090.24	6745.65	6451.69
ATP5H	870.403	424.418	659.988	486.234	2564.17	8924.86	8089.05
C3H1orf216	54.0655	46.9912	44.7303	52.1348	86.4076	554.205	293.509
PPA2	22.7057	24.3976	21.8966	21.0163	80.6163	232.526	198.396
EIF4B	490.952	567.41	1260.8	1528.2	8918.6	5025.28	4846.13
ATP6AP1	174.022	140.459	168.797	199.859	88.3659	1776.62	1765.22
COPS5	303.839	422.539	969.345	1126.28	2333.29	3097.67	2903.17
HSD17B10	877.054	645.673	916.479	874.387	2853.93	8932.41	9115.29
MICALL2	37.4232	31.5464	30.9345	35.4161	35.6482	380.696	1573.37
GPAM	15.6439	15.0336	15.5063	14.5814	25.2726	159.127	142.712
NDUFB7	166.986	90.8769	174.249	157.008	305.676	1695.14	1566.45
COX6B1	651.144	488.663	465.474	336.823	4806.67	6609.01	6278.3
GALT	332.925	410.874	409.436	395.468	1157.53	3374.81	2385.8
MME	49.8106	40.8565	41.9498	50.111	52.9389	503.852	205.755
SPATS2L	34.9137	34.3879	127.143	53.0656	32.0561	352.945	730.571
SEL1L3	15.4054	14.1886	22.2107	12.8051	19.3789	155.592	169.843
LOC100847181	33.4858	24.7485	26.8704	27.1605	239.812	336.758	214.75
GPLD1	66.0194	73.119	109.322	92.3155	37.267	662.564	1072.13
FAM105B	56.5233	54.5811	46.8965	48.8193	194.107	564.236	465.558
MEF2A	28.0001	26.8773	33.7355	43.5896	148.548	278.153	281.166
PGP	193.552	180.242	207.829	204.426	2154.79	1921.1	1852.28
LDHB	1154.45	744.614	1678.12	1521.46	4765.23	11421.1	11044.9
ATP5J2	823.714	472.5	711.679	535.798	2179.55	8133.55	6806.02
LOC100848984	15.983	16.5835	15.7056	14.5615	993.164	157.789	345.53
CCNL2	171.82	158.529	84.4121	92.8003	3612.91	1695.72	1963.46
IRGQ	63.7233	65.5383	60.1833	50.717	1392.75	627.032	742.45
PURB	42.3819	50.2684	41.5543	43.3972	1412.47	416.623	408.929
MRTO4	129.364	138.45	180.512	237.86	1828.05	1264.49	1007.7
LOC504548	22.4042	22.8204	22.1362	23.0594	19.6894	218.39	950.655
MRPL48	208.291	246.352	457.837	412.602	956.119	2028.72	1516.28
PLXNB2	59.6153	60.6442	73.6831	57.5948	160.817	579.111	592.652
RPL22	647.522	332.795	361.632	283.289	1798.24	6282.95	5622.62
AP1G1	40.814	37.7843	44.5317	31.5083	285.954	395.862	293.056
GTPBP3	158.005	121.96	134.799	158.002	2221.58	1530.12	1389.58
PSMD7	288.354	350.234	522.585	569.2	1994.53	2784.65	2262.68
RPL7L1	32.7575	58.6687	81.433	70.0169	225.217	316.143	289.53
NMT1	276.772	344.062	477.862	443.979	2798.69	2670.92	2258.01
WDR74	274.438	304.763	257.284	255.777	7217.02	2637.36	1939.37
CNDP2	104.687	108.857	251.101	269.96	1055.02	1003.16	2901.73
RPS6KB2	56.2591	46.1665	46.5288	50.7493	830.138	538.496	249.603
PLA2G10	23.3734	26.3009	73.5749	21.2208	21.2097	223.614	225.576
RPS9	1050.16	427.37	626.179	383.325	6989.74	10039.6	11046.8
TNS3	176.484	175.883	129.916	345.856	67.9375	1683.5	1902.1
NUPR1L	40.5984	18.8735	17.6489	20.6631	166.66	387.007	241.334
ATOX1	331.482	192.459	300.466	306.592	367.525	3149.1	4295.52
CASK	23.4618	24.6109	27.9792	18.3225	31.6045	222.772	1032.43
IL6R	32.0512	30.8591	25.1464	33.2979	174.019	303.737	287.679
RPL34	763.53	336.253	365.487	259.253	4977.07	7221.6	7074.2
STX16	39.6295	26.9881	29.1169	29.2989	211.922	373.947	342.046
SLC44A4	37.838	46.9649	134.205	46.6571	112.218	357.015	680.026
PITPNB	198.51	86.8501	195.186	155.084	2965.83	1870.1	1388.75
SCD	89.5032	32.7019	31.4686	31.0101	115.658	843.156	1464.79
PERP	240.648	223.337	360.604	379.245	52.177	2264.69	2284.98
NAA25	15.4427	14.3928	14.5228	13.7033	118.044	145.232	98.9674
GRWD1	74.5728	57.6365	106.572	116.283	2762.45	701.308	513.579
RPP25L	37.1113	39.7281	39.156	29.519	109.446	348.326	351.584
DBN1	163.55	183.056	203.826	211.043	74.2268	1534.04	2066.63
FAM83H	41.1241	43.2378	46.925	43.9862	80.4264	385.483	699.137
GSTO1	14.7525	14.3367	17.7666	18.4498	259.061	138.13	113.057
KIAA2026	14.5063	14.6661	16.2675	14.8349	677.989	135.352	89.2276
HINT2	441.19	238.128	295.128	172.391	130.584	4108.93	4300.85
GAK	234.598	237.096	404.57	358.495	3019.91	2182.05	2413.84
ZNF565	18.8413	18.6304	22.9722	23.8585	198.812	175.169	88.3362
RNF44	78.0004	48.0018	83.0042	62.6055	581.093	724.484	425.609
SLC5A6	228.142	361.173	383.196	423.906	5860.93	2114.75	1364.07
SLC31A1	645.186	526.58	548.587	658.092	6043.49	5963.47	4048.7
FNBP1	25.8962	25.4805	22.6147	29.4271	708.011	238.538	250.32
PQLC2	172.889	161.325	156.137	184.42	337.794	1590.57	2166.5
SDHD	463.976	273.121	325.606	281.468	1832.67	4261.33	3809.49
LOC100297905	47.0874	54.5729	61.0291	60.8789	311.233	430.613	589.769
ZCCHC17	174.075	138.575	277.87	326.672	1503.5	1590.31	1036.26
TCEB2	674.997	501.759	474.393	382.128	6799.27	6149.87	7452.99
DDX39A	426.753	178.179	261.49	301.986	13382.8	3887.52	3077.24
EEF2	1072.05	1160.6	2373.75	2280.34	15214.7	9748.65	11836.3
KCTD3	33.6668	24.4587	29.3478	25.2432	24.0696	305.476	186.746
LOC100847108	23.4456	19.8771	18.6204	17.672	17.6131	212.546	603.584
APOOL	18.9566	19.2206	20.706	22.196	32.0558	171.795	204.79
MLXIP	91.7092	75.9129	95.8341	90.1701	403.365	830.63	716.164
CHID1	122.151	56.4182	86.3319	68.0626	470.28	1104.18	1146.48
PLA2G15	229.253	183.716	152.343	181.851	3021.48	2071.27	4723.47
VAT1	304.688	436.068	463.943	655.307	388.22	2740.13	3363.92
IFI35	67.9645	56.8757	64.2648	64.7652	61.6523	611.034	317.724
CAP1	783.968	571.3	1053.79	1121.61	2769.19	7046.69	8089.06
SLITRK2	13.3444	13.2133	16.2628	13.0017	16.7733	119.798	68.8683
METTL5	209.983	226.708	593.024	629.43	1756.49	1883.26	1403.5
ATF3	239.637	231.397	1005.1	412.618	6220.96	2147.11	2522.41
MRPL27	729.901	356.658	413.347	304.032	3700.52	6515.42	5671.31
UBE2G2	172.828	141.843	158.481	206.935	1328.87	1541.52	1386.02
LOC100196901	84.9199	62.8525	109.947	101.198	3904.78	756.933	603.07
OXA1L	425.529	587.305	1004.39	864.773	2047.71	3787.51	2873.8
WBSCR27	61.0949	55.3267	57.8593	56.445	64.1423	542.959	284.573
EVL	127.592	158.008	144.727	139.822	153.037	1130.77	1165.52
RPL7	12.5299	11.6713	13.4208	11.2438	379.191	111.041	143.803
YY1	262.493	478.741	1004.71	939.149	3733.57	2325.17	1922.28
C29H11orf83	148.251	186.968	196.488	144.671	1408.85	1312.2	1042.42
C11H2orf18	103.86	97.3328	120.389	125.373	160.199	919.148	2545.19
MPP1	131.981	112.616	186.712	171.037	240.957	1166.25	1753.98
MDFIC	47.8129	10.9878	28.8379	34.0635	653.154	421.476	430.547
CABLES1	22.2793	23.3573	20.8254	18.943	27.8138	196.274	98.3497
FADS2	41.7661	44.6271	38.9479	35.5258	77.6181	366.773	1234.12
PPIL1	33.1416	28.3466	31.8523	32.6847	227.105	291	125.277
LY6G6E	49.571	47.2534	61.3821	40.7156	311.097	434.409	231.222
MGARP	214.951	67.16	50.6703	53.6192	568.563	1882.47	835.995
MGA	28.5857	24.1203	20.5026	14.6487	815.593	250.122	219.529
NUBP2	67.252	67.334	60.4646	63.818	756.347	587.956	652.31
LOC100852260	81.7246	60.0062	47.3484	42.5748	1629.31	714.22	518.191
SLC12A4	36.3808	38.9681	34.028	38.0149	45.9845	317.609	225.291
LOC100849044	10.656	10.9246	11.3714	11.1472	37.7258	92.9296	131.13
ATP6V1E1	854.769	548.159	1249.82	1587.83	7058.08	7423.75	6983.76
ZGPAT	43.3328	49.1426	38.0573	46.5751	205.203	375.729	352.355
LOC100849940 /// PMPCB	494.56	525.005	832.401	845.83	353.661	4267.61	3746.54
H2AFV /// H2AFZ	542.946	535.737	962.886	870.681	6121.29	4682.55	3232.86
BTBD3	22.7504	20.551	20.635	17.4961	361.351	196.201	252.237
SPC24	361.675	249.169	253.639	247.578	435.083	3116.09	2906.29
TSEN54	53.4731	44.6482	49.6418	50.8118	1470.23	459.901	458.357
FIBP	212.62	205.948	181	224.464	681.806	1828.54	1182.36
PECR	81.7561	95.352	104.961	81.5461	77.9208	702.67	403.203
OIP5	147.509	184.081	230.086	217.546	389.81	1267.11	714.581
PROSAPIP1	35.152	35.2321	36.2338	32.6948	172.77	301.741	461.936
PGK1	735.55	616.906	786.826	1099.96	6464.19	6305.73	4414.59
ALDH5A1	64.045	45.6402	65.1543	64.0313	40.3378	549.039	1419.12
TAF11	169.717	161.673	173.357	150.737	5148.72	1454.67	1109.96
COX4I1	1497	489.935	975.067	800.134	5013.15	12820.1	13180.6
EIF4G1	163.513	222.62	158.374	176.755	4771.85	1399.64	1536.7
CYR61	28.488	22.2948	215.016	25.6845	51.3321	243.646	954.932
DBF4	109.186	105.609	72.8427	76.7869	1667.25	933.784	687.381
ATP9B	33.0842	37.992	50.746	43.1876	243.082	282.642	335.953
AIMP1	284.01	380.503	423.268	282.11	2379.83	2423.82	2141.04
OSGEP	127.782	91.7431	112.154	111.13	821.509	1090.43	1116.15
RBM14	95.2972	123.292	118.121	121.807	751.966	812.054	356.355
HNF4A	27.7462	29.8687	24.7897	25.1221	31.7924	236.277	1139.59
TSPAN2	22.3649	19.6106	29.5902	35.4092	23.3691	190.235	257.439
MAGED1	110.406	59.3503	112.108	51.5855	1576.11	938.533	1198.74
CDS2	72.0027	52.6567	46.1505	74.4023	1407.61	611.418	1240.34
NDUFA7	449.557	314.691	433.56	360.987	325.615	3810.38	3372.53
LOC100848315	393.277	369.167	314.574	235.835	5655.93	3331.22	3891.55
PRODH	48.6551	47.7011	45.6094	52.3024	175.846	411.486	214.807
SLC35E1	94.5072	114.965	177.988	204.405	840.376	798.579	845.661
DYRK2	18.1988	15.5723	17.5771	19.5187	30.0525	153.631	271.474
SSLP1	16.6057	16.8592	14.4722	16.545	25.0942	140.14	2174.51
LOC100851843	61.8335	61.8137	64.1081	53.2505	228.173	520.679	669.282
ATF7IP	62.5142	93.0023	201.741	158.474	4147.98	526.128	335.952
AHCY	860.865	713.891	1977.14	2592.69	1428.16	7238.83	7306.26
MYL6	1706.87	783.389	1480.37	1402.78	866.554	14301.4	14384.5
ZNF131	91.9285	54.0577	63.4784	44.7748	3189.96	768.596	745.437
TRIM5	30.2825	19.2638	24.6049	24.0353	42.7999	253.152	211.593
NDUFA9	464.42	471.234	649.328	684.773	1149.94	3882.03	3341.05
RBM39	365.945	735.264	1164.97	1192.28	1635.01	3056.7	2861.54
LOC100849891 /// MARK1	26.4471	26.5973	26.1589	22.9902	130.794	220.72	247.829
OSBPL11	61.5643	73.271	131.66	131.516	193.232	513.689	572.184
ACAT1	256.468	200.221	423.974	256.571	754.451	2138.82	2715.26
SSR4	1185.42	669.977	743.797	342.427	1990.35	9877.24	8292.37
TMEM86A	148.25	133.22	170.043	181.659	315.724	1234.07	1905.9
FAM177A1 /// LOC509155	32.1444	33.1983	38.3043	27.3355	394.726	266.941	297.943
LOC786046	21.8391	20.2119	19.0306	20.886	275.58	181.141	479.236
DBNL	304.176	266.391	369.06	381.577	868.468	2522.6	2794.8
RBM12	57.9355	74.0763	79.1113	40.9896	1683.2	480.383	456.171
LARP4 /// LOC100848829	84.6643	123.442	125.116	105.034	780.21	701.061	412.851
PKP2	310.452	168.184	288.459	421.213	1435.88	2568.06	2698.63
TXNL4A	96.5028	83.5116	130.3	122.684	103.924	797.137	681.803
EGR1	125.826	73.6393	365.552	211.888	315.724	1038.41	2278.55
RIMKLB	13.5693	13.2444	14.3055	14.6489	447.902	111.722	279.794
UMPS	339.034	259.838	447.147	462.368	5227.52	2788.89	1671.45
IDH2	79.1701	73.8516	100.857	77.6459	648.629	650.904	833.231
EDN3	24.865	23.016	31.7732	32.291	18.5492	204.351	499.664
MSL1	23.012	22.4355	29.446	25.2163	69.1032	188.938	259.89
CTSD	210.374	208.194	203.741	337.082	114.361	1724.75	2800.71
MRPL28	182.288	161.901	182.274	182.412	1227.23	1490.64	926.297
ABTB1	69.081	67.3002	72.9592	66.0147	398.965	564.648	481.567
LARS2	14.7323	12.3575	12.5286	14.3837	88.2811	120.019	52.027
POLR2L	386.557	219.72	217.049	145.258	1033.36	3127.98	2333.2
LOC783161	67.496	52.8525	55.6432	51.1766	630.324	546.164	508.737
IL18BP	70.1344	56.9735	54.8407	162.21	140.611	567.182	167.688
RBKS	26.2036	21.1746	27.3577	18.5018	25.5801	211.429	384.642
PMAIP1	33.1228	36.9006	32.9698	32.5395	73.2548	267.017	135.841
PLEKHF1	25.5976	28.5177	23.1195	23.957	85.4154	206.111	281.228
PRKCD	45.7804	42.5805	49.8663	58.6749	351.727	368.366	368.037
IMP3	213.131	133.424	152.967	116.414	3163.45	1708.16	990.205
B9D1	47.7052	44.4276	37.4796	38.7268	117.978	382.332	228.976
H2AFY	72.2957	33.7295	67.1865	70.6369	1750.65	578.968	844.021
SLC1A3	14.2378	13.8398	12.4699	13.8032	14.5676	114.003	89.4818
LOC100138449	143.292	132.274	219.067	213.752	2287.01	1146.86	999.116
BFSP1	29.0145	26.1313	26.599	32.4531	39.2974	231.991	387.365
FKBP2	297.306	303.484	331.874	327.042	678.344	2376.03	2457.03
QRSL1	17.3776	16.997	16.6887	17.0311	40.6441	138.519	116.729
RPL13	1582.76	714.626	1074.49	682.044	10614.2	12603.7	12822.1
MAGEH1	22.6335	23.2309	24.9807	19.7292	695.205	179.922	99.8463
PPAPDC1B	97.6431	94.2249	88.4485	113.906	72.4684	775.3	1013.69
KCTD15	86.2552	78.5732	87.9014	71.7445	359.593	684.794	611.964
KLF4	1061.49	1262.99	2867.6	3102.61	12055.3	8397.61	4981.46
ACSF2	49.1595	40.4509	143.828	41.1561	70.3658	388.885	654.157
FAM96A	917.767	697.867	1178.03	1364.87	3344.65	7253.95	4386.34
DFFA	19.4071	16.7849	21.9357	23.9081	244.137	153.372	182.205
KDM5B	41.1733	43.174	40.4367	43.213	363.384	324.903	293.621
KCTD1	357.27	296.398	267.89	198.035	1004.71	2816.83	782.012
RABAC1	208.855	88.0107	130.511	102.06	162.078	1645.74	1844.5
CCDC174	44.6699	42.4374	49.6637	53.1641	1169.41	351.964	344.113
CCNE2	14.4931	11.8201	12.8837	10.9784	330.423	113.84	63.6125
HCCS	317.458	499.137	740.247	703.098	2904.37	2491.47	1676.94
KLF5	252.482	154.124	110.44	57.1567	690.763	1979.09	2138.44
ANXA5	233.395	320.541	582.777	917.479	607.399	1828.88	1465.31
GMPPB	139.854	110.623	138.059	144.28	638.667	1095.74	1518.24
TYRO3	27.1291	25.8123	24.602	23.0178	37.8895	212.507	484.746
FBXO11	18.7156	12.3085	14.8139	12.4807	471.577	146.522	245.977
NDUFA3	272.046	117.939	119.768	90.6409	158.845	2128.38	2553.06
LOC506943	17.6702	14.8141	15.7091	16.3778	15.3235	138.204	159.319
SPNS1	128.044	123.199	123.605	120.115	419.365	1001	824.446
EIF3F	890.532	504.961	1205.1	989.775	6123.55	6954.45	5294.1
LOC788752 /// SGMS1	171.872	179.064	248.951	227.613	1703.2	1341.81	973.751
RPRD1A	22.7768	24.4564	21.8993	23.6835	513.066	177.789	116.056
ETS2	25.6922	24.6717	50.3704	31.7202	25.412	200.469	240.044
LOC100849076	67.798	95.9172	107.417	163.163	892.745	526.994	377.444
ILF2	321.273	279.804	494.434	489.305	3371.14	2496.35	2057.53
PCDHA13	93.5629	81.7614	71.7099	69.7036	68.5163	726.092	392.118
CITED1	136.506	119.903	76.3051	68.2383	103.901	1056.16	1237.26
LOC100174927	314.98	302.826	265.685	226.416	2559.04	2432.07	2097.98
BOLA-N /// JSP.1	42.2982	37.2741	35.6201	100.147	75.8469	324.649	62.9079
C25H16orf13	520.339	483.199	840.276	582.97	1100.94	3979.22	3768.22
ZNF543	31.4249	39.572	25.3123	33.7405	981.853	240.244	253.658
MRP63	114.031	86.5024	95.8143	66.3595	878.302	871.463	718.967
WWC2	95.4837	100.219	177.592	145.418	603.237	729.492	452.126
TALDO1	927.819	628.152	1136.4	1132.7	1471.2	7084.9	5781.1
IPO8	36.9973	29.9152	32.8364	36.3791	46.4413	282.399	476.052
RDM1	34.6526	36.4124	34.2067	35.5161	401.096	264.241	136.11
RPL14	2017.36	912.927	990.935	542.61	8078.56	15374.7	14567
NDUFC2	922.238	314.552	354.521	235.399	1106.59	7025.67	6955.11
CYB5R3	100.72	67.5385	101.546	118.598	61.0704	766.148	1068.8
MRPL21	332.71	164.449	179.569	152.098	1246.68	2530.82	2244.83
TMEM203	108.061	78.9939	136.623	119.25	199.017	821.189	683.592
ZBTB8OS	134.507	132.922	219.303	222.861	563.279	1021.17	882.953
MOCS3	53.3049	50.5293	60.7656	39.5441	135.081	403.948	389.422
CPPED1	45.076	45.0729	38.3662	46.3791	47.7308	340.778	715.567
IER3	125.251	55.666	134.134	171.434	900.511	945.408	1824.92
GALNT12	50.1053	64.1806	84.8699	52.0455	115.161	377.98	504.785
LOC786195	63.0883	78.7573	65.5134	125.883	243.375	475.69	40.7293
LAMTOR2	401.644	159.367	332.493	277.487	391.388	3027.61	2190
SRSF5	320.239	349.887	382.848	341.99	554.785	2408.78	2809.62
CDIPT	147.537	114.42	163.368	149.743	1784.28	1108.46	905.591
RANBP10	34.0792	30.6337	40.8922	44.8621	847.72	255.939	312.188
WDR34	162.94	138.456	175.443	169.987	1117.39	1212.43	744.219
APEH	186.189	220.839	240.405	203.91	197.611	1384.86	1791.06
SCO1	245.326	150.71	105.22	124.593	4958.07	1822.88	1736.06
NTMT1	76.6967	47.6346	67.1129	56.9626	544.164	569.698	298.801
TUFT1	190.254	124.756	108.196	59.4386	603.286	1411.39	2146.3
LPCAT3	59.5962	47.658	63.7983	48.014	146.19	442.055	422.93
C11H9orf16	165.708	138.491	161.673	245.834	821.19	1226.85	1675
MS4A8B	252.355	380.576	714.771	553.233	1749.58	1865.71	2713.59
SLC30A5	128.305	133.607	118.971	114.763	417.578	948.174	1111.42
PI4KA	63.2699	53.9614	62.4998	76.2486	208.785	467.381	662.774
COX5A	1142.87	880.987	1500.14	1256.83	2142.32	8429.66	6667.55
RUVBL1	391.17	209.303	353.206	271.309	2524.15	2883.44	2012.07
LOC784453	123.516	60.3645	59.4799	61.252	2907.07	910.191	631.544
AGTRAP	118.783	107.554	139.599	114.878	97.5799	872.687	1751.08
UBALD2	153.182	155.898	438.013	328.28	1135.45	1124.03	1911.33
ATP5G2	666.509	561.977	815.702	536.131	762.88	4878.97	4788.84
NDUFS8	328.016	280.091	495.373	429.22	371.468	2400.95	2092.74
MRPL46	72.8853	64.2416	91.4645	81.9912	491.637	533.39	424.763
UBE3A	72.4449	91.0845	115.081	82.1929	997.131	529.908	826.706
MPV17	168.469	117.72	166.268	137.605	101.168	1232.04	1365.39
TRIM27	107.851	90.8194	111.776	110.349	809.152	787.693	732.457
CDC42EP4	241.558	297.498	431.135	358.525	473.084	1761.45	1417.77
HIVEP2	13.5741	13.791	12.5423	14.0157	12.1822	98.8782	106.275
PITPNM1	68.9291	82.5885	121.657	115.224	327.805	501.67	401.78
C21H15orf39	134.852	178.443	258.171	244.308	817.59	979.995	734.757
IRF3	86.443	98.8485	135.445	121.856	1920.31	627.003	529.963
MBP	18.4887	18.7133	21.562	30.1205	21.2482	134.083	345.561
DDX1	499.071	655.923	888.306	906.565	1443.06	3615.82	2966.41
GPR27	139.308	117.076	179.827	137.307	26.6559	1007.96	1767.39
DPEP1	40.5039	36.4298	31.5077	32.3518	30.1673	292.59	963.659
NFYA	33.0627	40.3156	44.863	39.4453	2274.07	238.711	205.852
ATP5B	1809.11	2475.22	2088.6	1828.49	8122.15	13034.3	10998.2
EMG1	414.819	250.09	332.21	350.121	7088.49	2987.62	1815.24
EMC1	104.75	80.7728	73.8953	68.1579	1032.39	751.883	1190.19
SSBP1	838.293	1004.36	1812.14	1581.81	5855.03	6014.5	3457.01
VMA21	156.789	190.275	143.425	137.513	170.416	1124.83	769.727
CRTAP	51.3362	49.0579	44.9061	54.3051	160.274	367.65	490.389
HSF2	39.2906	24.51	20.6601	22.938	808.808	281.271	247.639
VBP1	267.068	287.345	594.397	591.26	3597.96	1911.07	1475.68
CCDC28B	84.728	49.5934	51.6294	55.102	63.7192	603.479	579.181
KRT10 /// LOC100138974	30.7801	32.2624	31.6187	25.9557	418.271	219.079	173.977
PTDSS2	272.946	208.457	231.371	234.07	719.299	1939.66	2064.77
CORO1C	87.3848	140.176	257.563	236.769	121.67	619.622	778.678
SERPINB8	25.7091	25.5941	34.0288	31.7554	148.172	182.255	242.586
PAGE4	16.9265	15.8248	15.0655	14.9961	26.9656	119.943	1383.15
GCFC1	66.0373	79.5711	120.716	112.141	1441.94	467.586	435.347
STOM	75.5129	52.2656	56.4424	84.6154	95.7489	534.541	1109.66
SAMM50	240.988	280.509	409.888	347.304	343.316	1705.51	1922.62
DDX51	148.188	232.515	150.937	165.097	1595.97	1047.96	798.67
CYSTM1	407.181	426.818	704.034	635.416	78.9564	2879.16	4369.88
NCAPH2	79.1979	83.1514	82.9689	84.8406	245.525	559.82	711.707
IDH3A	841.07	796.396	609.1	521.55	2370.15	5944.32	3747.21
RTP3	16.1324	16.0926	16.1174	16.2758	15.0356	113.78	96.2077
NAT9	177.507	161.972	149.445	155.56	737.814	1251.85	1083.23
LOC100848079 /// TMLHE	26.0661	29.0133	29.0703	34.4047	32.6476	183.491	204.226
STRA13	214.689	185.29	271.736	237.717	292.738	1509.92	1288.48
TMEM14A	56.9832	38.7774	46.3868	46.3388	142.947	400.739	410.597
CLDN7	74.1419	75.844	102.961	65.4009	87.8473	521.334	1009.07
TMEM126A	660.378	219.991	368.133	314.558	641.894	4642.15	3687.41
FEM1A	64.77	75.0591	83.8857	79.9723	913.323	455.256	568.773
FRMD8	149.707	216.56	148.222	139.363	692.247	1051.35	958.389
GZF1	62.1062	66.85	51.1567	50.1632	173.188	434.68	577.382
DGCR2	77.817	73.9944	78.5235	84.6679	432.759	544.125	554.212
MRPL50	131.096	101.136	148.702	91.3226	580.806	915.87	757.794
RWDD1	482.251	611.664	522.134	474.726	1147.12	3360.29	3939.62
BMS1	232.952	422.676	654.076	533.543	2959.04	1618.82	1261.47
PHPT1	298.441	141.81	289.78	164.47	555.921	2068.24	1710.22
TFDP2	181.187	145.982	269.8	269.076	185.55	1255.62	1258.51
SETD2	147.296	102.653	98.4258	107.803	1853.06	1020.39	838.066
RXRB	74.5559	73.5671	73.4365	73.3711	534.229	515.9	555.86
GALNT1	67.5164	81.6132	101.792	111.109	96.0176	466.431	342.582
PRSS8	41.2333	38.567	58.3656	38.393	43.0945	284.754	1298.69
OST4	724.58	1098.59	1516.23	1427.92	3617.89	4998.51	3406.3
PCYT2	129.251	119.861	107.109	109.192	221.618	889.58	1075.85
EMC6	474.369	421.075	544.103	506.82	2358.69	3262.36	2206.55
VPS4B	237.851	223.403	360.687	284.674	2472.97	1635.33	1409.01
P4HA1	94.1569	64.2895	67.5246	81.543	373.229	646.532	655.005
BCAS3	213.881	247.172	309.901	263.071	604.092	1465.18	1907.97
E2F6	70.714	94.2791	110.505	100.099	470.297	484.084	441.765
ATP5I	862.299	785.746	749.749	484.707	2410.87	5865.45	7067.67
TSEN2	68.5941	65.783	72.2738	90.6027	730.908	465.8	273.116
ILK	46.8359	45.6714	43.521	40.6691	37.1737	317.823	431.668
TWF2 /// WDR82	147.223	209.654	284	305.689	470.481	998.634	734.172
MED11	49.2165	43.6034	58.2051	48.1863	247.569	333.474	252.773
NOP14	158.238	143.221	224.534	236.051	3305.73	1067.94	1011.02
TXN	723.291	307.774	617.305	620.482	896.358	4878.73	5446.22
PTGES	26.2404	25.3009	22.7176	22.9857	30.7752	176.866	200.417
TXNDC17	766.833	462	257.865	192.113	1100.26	5164.54	7021.79
DNMT3A /// LOC100848258	57.0779	77.8071	92.0641	79.8969	52.8334	383.829	972.303
RPL29	974.943	781.579	971.111	796.371	4087.97	6552.28	6967.28
LCK	31.904	30.0554	28.5389	27.0702	28.1071	213.654	621.36
HNRPLL	51.0542	49.8449	33.3483	30.5547	35.8099	341.723	310.024
MRPL23	157.654	118.29	147.472	107.312	594.816	1054.44	1187.36
AGRN	41.8217	42.4505	47.2593	38.8912	52.9139	278.503	1200.36
IL1RN	41.3533	33.7036	45.3508	162.003	68.2762	275.141	325.619
CCPG1	72.2324	59.1334	112.448	90.7663	752.067	479.972	300.039
PHF23	79.7898	100.481	117.752	130.609	2282.39	528.966	552.532
FUS	46.7261	64.9811	77.4573	97.1613	470.79	309.305	305.958
PSMC3	1097.91	805.536	1174.12	1289.03	2586.61	7264.28	5631.28
VAMP4	146.19	221.614	288.633	333.803	108.816	966.906	1261.8
DTD1	404.652	222.78	271.15	277.318	231.43	2672.98	2979.35
CHD9	27.4338	20.2654	40.0474	28.6327	106.344	181.165	318.224
COL4A1	64.99	55.994	50.4955	58.7603	53.7211	429.05	315.71
PVRL2	15.8698	14.5137	14.1051	14.5766	15.2683	104.58	116.453
LOC100848134	149.446	130.211	151.845	131.245	224.385	983.007	1035.86
NID1	25.8404	24.2684	19.1311	17.3125	46.0031	169.856	654.701
CRYL1	522.848	465.45	321.2	270.139	467.265	3421.43	2632.7
MBTPS1	208.061	172.089	85.0246	66.9856	1360.16	1360.2	1040.06
MRPL10	390.778	350.475	759.846	555.089	840.092	2552.65	2102.56
GNL3	175.47	163.734	421.004	459.796	1648.54	1145.06	1125.61
HMGCL	38.5072	40.417	38.6612	38.1486	63.1755	250.098	213.195
ACO2	449.961	259.462	480.259	428.733	1332.97	2921.03	3034.73
CCDC124	415.647	249.498	382.947	357.537	3300.21	2698.1	1807.91
GTF2H5	261.441	183.305	440.982	291.622	897.617	1696.49	1594.19
NEK9	95.8935	80.8917	54.0053	58.4748	370.274	621.496	699.061
WDR77	284.57	292.489	357.684	357.897	3767.83	1843.88	1692.66
DENR /// LOC785243	50.3747	38.779	48.7618	44.5352	842.068	326.236	217.706
CHD1L	102.817	118.627	134.184	117.626	1867.21	665.773	756.477
EMC4	461.648	517.375	837.427	833.282	1290.63	2977.36	2600.73
SNX5	851.116	704.654	1107.62	1024.71	8038.58	5484.23	4787.43
KRT19	271.629	279.994	1269.94	464.959	188.199	1748.79	10202
MRPL35	218.176	158.345	221.992	155.641	471.123	1396.18	1186.4
SETD7	17.1339	19.0229	18.7029	19.7546	50.553	109.591	113.121
MRPL41	437.156	347.026	450.314	375.634	2252.69	2794.46	2281.34
DGCR6	104.301	75.0983	83.6069	87.8528	518.779	666.224	488.177
L3MBTL2	50.4722	49.6203	53.4916	51.1584	169.834	322.28	281.239
RPS3A	2309.92	1255.21	2492.67	1843.81	12104.3	14703.3	15030.4
SLC30A2	73.0504	69.4607	63.9767	64.9065	175.278	464.928	351.191
RPN2	556.39	620.366	758.479	761.825	1776.05	3539.91	3728.71
MTFR1L	74.8379	111.642	188.804	226.922	2385.33	476.036	279.105
CCBL2	215.907	311.035	594.882	538.973	1209.13	1371.46	1129.84
EID1	55.6229	93.9331	166.723	94.3759	80.6376	353.021	339.051
PRR5	52.1711	43.4895	45.3911	47.4055	1495.43	330.368	305.929
PIH1D1	111.749	69.5503	79.1035	64.5971	1937.07	707.082	542.624
LOC100848193 /// RPL10A	15.9249	13.2706	12.3153	13.0295	55.5315	100.666	141.491
LOC100335467 /// SMIM20	295.588	330.993	570.406	529.416	426.662	1864.28	1021.37
BOLA-N /// JSP.1 /// LOC100125916	475.035	409.998	366.607	2067.21	1080.84	2994.66	2901.62
C25H16orf52	24.231	28.4285	33.3077	30.676	67.2177	152.62	204.592
CCDC90B	21.0104	20.2237	36.2532	31.1551	52.0957	132.157	81.6879
NDUFS2	1219.64	1663.26	2349.19	2265.57	1108.92	7659.78	7011.71
C7H19orf6	407.575	430.707	312.238	326.423	2188.45	2559.63	2831.28
MRPS15	312.399	215.778	383.244	376.845	1630.33	1958.57	1823.66
FEN1	603.166	412.458	323.309	348.017	3986.48	3778.82	2939.32
LRRC14	36.9049	40.3735	35.4012	38.7358	524.878	230.913	216.953
ZNF235	26.6851	19.6411	26.7443	40.443	87.6318	166.768	156.488
KLHL9	108.367	90.9333	77.2705	72.6981	717.374	675.495	459.039
BTAF1	157.697	107.962	75.8388	46.7762	1362.66	982.075	886.409
NDUFS3	559.91	617.522	751.248	629.248	915.375	3484.65	3082.39
HPS6	36.7062	37.1242	28.6814	29.9477	152.377	228.248	167.78
TMEM30A	45.4672	59.7964	96.6243	126.897	427.299	282.338	295.104
ENO3	86.0043	85.4876	85.4591	96.5107	123.899	533.571	448.826
HEXB /// LOC100850471 /// LOC786974	80.8838	77.7067	73.0659	224.756	221.105	501.764	897.165
TPRKB	130.258	117.931	195.912	225.387	359.634	807.442	498.133
PPP1R7	139.744	115.963	129.276	100.784	465.919	865.476	1141.54
KRCC1	23.4472	19.6044	29.6332	25.3949	40.0834	145.202	333.304
PMPCA	94.8682	79.3132	86.9462	65.215	288.834	587.342	485.512
TAF1D	16.0836	14.4445	15.15	13.2913	251.219	99.3367	119.079
SNAPC1	54.5535	51.1169	71.1404	52.1097	1469.68	336.578	285.25
RANGAP1	159.972	143.346	146.897	137.869	1069.2	985.853	1076.73
MRPS24	495.425	486.265	446.605	247.656	2143.84	3050.01	2372.78
YRDC	148.657	135.911	113.819	108.812	1718.4	914.496	691.786
RPL23	3315.4	1246.02	2120.77	1458.86	10983.3	20388.8	19093.5
TMEM97	440.409	513.822	1088.76	1428.71	1772.58	2702.93	2033.58
DENND2D	46.9625	40.9621	50.3769	52.9506	182.939	288.185	534.295
ACOT8	258.244	251.683	270.813	198.712	167.15	1584.28	1172.03
GLIS2	22.8728	18.9346	31.9897	18.2647	147.468	140.305	549.981
SIRT7	136.007	166.814	177.871	189.718	1534.38	834.082	874.407
BET1L	94.5471	80.5085	99.4317	89.6931	385.272	579.121	617.261
COX17	769.536	492.536	540.78	573.928	1702.87	4683.76	3867.27
LFNG	233.709	239.369	249.285	242.574	859.453	1420.38	1679.44
SMG5	119.952	144.709	165.284	159.479	1324.56	728.983	642.385
SLC25A6	1479.43	1075.84	1525.27	1540.04	3176.72	8943.38	9711.5
PSMB7	998.654	1009.53	1919.31	1945.79	1793.09	6033.18	5831.89
CCBL1 /// LOC100335550 /// LOC100852281 /// LOC781863	294.12	233.289	205.937	158.212	464.774	1776.52	5581.53
SNX4	190.774	123.867	180.293	167.98	231.498	1151.83	1953.05
EMC7	689.915	907.023	1340.82	1136.03	2986.7	4163.4	3802.14
PSMC5	101.023	95.5631	82.9135	108.708	397.62	606.871	642.074
CCDC47	189.28	242.459	311.458	243.611	1672.19	1135.6	950.776
UCK2	191.579	225.676	388.855	356.319	7101.84	1148.28	315.329
FTSJ2	54.7322	70.0242	148.245	155.976	277.413	327.651	320.713
UBL7	178.882	154.522	228.67	225.087	880.268	1070.4	797.029
MED9	101.225	99.278	93.1946	117.055	1711.44	604.929	497.912
LOC614107	788.126	634.797	369.845	332.068	3819.14	4706.03	3596.67
UNC13D	173.612	172.126	185.133	210.678	144.797	1035.42	1840.03
SUPT4H1	165.795	124.551	115.955	142.229	2487.67	988.179	704.059
ABCB8	133.456	149.433	130.95	118.451	1811.56	795.39	933.231
BASP1	1422.23	1188.5	2086.01	2680.59	9816.93	8459.48	10223.7
ATP6V1A	51.5481	69.9401	69.4984	61.2347	347.51	306.132	124.718
UBQLN2	212.865	172.867	257.617	258.354	449.68	1263.62	1243.05
CABYR	18.8018	18.6718	18.8165	18.1029	196.498	111.604	58.1757
LOC100850262 /// SNRNP200	202.86	365.105	189.241	159.334	1821.52	1203.68	589.357
CAPZA2	305.247	208.342	257.537	312.964	222.888	1807.62	1193.8
UNC45A	91.213	98.6398	105.272	100.639	331.5	539.679	612.106
NDUFB3	779.518	570.27	616.403	477.665	2229.46	4608.02	4184.82
NDUFB9	889.514	992.516	1548.07	1605.96	5140.93	5257.12	4476.57
NKTR	148.735	149.602	135.88	86.8021	906.074	878.964	817.074
COX7A2	3456.14	2818.65	4647.73	3834.38	14730.1	20352.3	17286
PTCD2	104.878	154.116	292.786	272.284	874.116	617.503	456.829
NUDT14	200.862	132.311	158.009	101.715	197.673	1182.18	1141.23
VEGFB	27.2894	21.9228	25.7287	25.1695	23.8942	160.383	366.212
TMEM127	81.6971	69.2668	71.1494	86.4312	201.626	480.059	665.227
PRPF31	154.14	104.749	142.326	168.09	2385.66	905.561	829.467
COMMD5	101.232	86.1191	71.7303	81.9673	546.502	593.605	462.724
LOC100851858 /// RPL26	2414.18	856.624	1454.89	1001.13	15588.8	14149.6	14678.3
SNX17	123.321	114.723	99.6624	107.4	343.595	722.354	622.649
TAGLN2	287.435	234.832	225.046	245.874	313.959	1682.16	1750.05
LOC515128	36.2336	29.817	31.3776	33.7255	36.3007	211.986	74.5441
EIF3I	1130.5	1396.61	1521.53	1388.38	6520.34	6608.79	5486.51
MGST1	40.8035	29.7634	108.21	43.9744	161.166	238.484	167.78
MIEN1	71.3346	50.8184	67.6671	68.7052	49.8867	415.685	396.453
CACYBP	1103.15	1290.25	3320.88	3799.12	7186.1	6404.92	6104.72
NOC2L	180.323	272.913	369.88	425.169	2287.22	1046.44	1336.71
CSTF3	29.0477	33.7434	54.1251	37.4917	564.522	168.448	199.263
ZSCAN16	22.9844	23.1054	27.6128	27.3488	183.197	133.192	179.608
DST	255.463	245.367	165.262	150.407	462.646	1476.54	332.398
TMSB10	4426.08	4035.6	8099.35	7979.98	23191.3	25534	27307.7
LOC100847228	512.785	481.266	546.721	449.739	1338.26	2958.17	2102.95
CHCHD5	109.559	109.672	79.7301	59.0312	391.98	629.8	416.889
TUBGCP2	68.6522	45.5832	56.8561	70.9314	259.142	394.475	299.46
KCTD6	52.9918	43.0407	56.3906	44.3321	396.416	304.258	187.499
SLC2A8	231.262	281.521	258.63	242.234	569.371	1327.48	757.558
NME6	56.1702	70.5764	53.8543	60.4981	91.8433	322.245	260.645
CD2BP2	245.662	308.818	394.133	349.114	1679.82	1409.12	1021.69
C23H6orf108	162.868	165.927	157.551	122.19	61.251	933.7	981.689
RPL8	2638.07	1116.15	1039.97	687.508	9417.77	15116.1	14548.9
EEF1B2	2268.19	1027.77	1716.06	1198.33	8470.88	12995.9	12741
FBL	1123.71	717.159	875.581	984.373	6793.29	6417.86	5491.07
COMTD1	86.926	77.545	74.8705	77.5544	194.754	496.413	1130.36
LOC100850222	89.9818	82.5985	76.1846	76.0841	126.335	512.326	659.02
FAM63A	103.516	111.511	116.006	153.053	89.0083	588.347	680.159
SCP2	198.575	165.794	161.201	79.3314	59.322	1127.23	2262.4
ZNF148	26.344	26.0756	25.111	24.5428	455.248	149.506	107.559
PEX19	105.641	107.887	125.235	124.65	99.5401	598.372	426.728
CDIP1	356.711	498.862	498.174	571.476	281.898	2014.71	1822.94
ZCCHC10	14.3782	12.0827	11.7956	11.6822	159.473	81.1996	78.6081
LOC782657	34.8106	29.6116	47.3808	32.7034	22.7889	196.533	231.224
SURF2	101.73	94.9937	118.906	106.761	1106.3	573.898	319.489
FARSA	105.997	79.086	93.6384	90.6077	406.734	597.727	525.189
LOC100848941	56.5174	51.685	48.3901	46.2418	597.632	318.525	104.496
RPS6	3123.85	1428.1	3073.15	2932.01	17556	17595.2	17214.4
PSMD8	425.359	270.137	390.199	350.807	1170.22	2395.28	1553.7
LOC100848765	87.882	78.3731	95.6214	108.234	173.926	493.909	463.121
C13H20orf7	155.651	128.414	249.549	305.656	2118.36	874.687	795.918
FAM115C	26.5516	28.7741	24.9121	35.1882	35.6138	148.862	661.897
SRPR	93.6611	85.9526	116.099	115.705	699.215	524.848	611.603
TMEM62	174.694	141.347	62.1596	76.7215	52.7324	977.293	1391.96
VARS	129.514	172.071	237.209	239.683	244.18	723.912	849.67
MPST /// MPST	87.5135	102.264	90.8429	97.1689	2299.35	489.039	213.743
MRPL45	424.164	446.91	926.244	970.328	2045.72	2367.69	1837.28
C7H19orf60	157.218	163.725	147.526	131.954	287.683	876.72	1040.58
PINK1	108.035	162.05	209.243	210.557	244.859	602.018	512.014
HMG20B	139.095	103.797	142.127	163.725	627.381	774.292	932.914
TUBGCP6	22.9377	23.527	21.8462	22.4745	276.53	127.5	173.148
TRIB2	83.5661	41.7483	34.7563	35.8697	63.509	463.848	563.279
TPPP	123.355	142.037	110.898	107.682	110.662	683.461	395.789
FAM57A	19.5058	18.449	21.9285	19.2807	59.6108	107.651	127.006
LYPD3	29.4199	27.6194	26.0565	29.3864	50.7852	162.221	154.879
TCEB3	25.9513	23.5953	25.3775	39.8838	590.049	143.091	172.073
ALAS2	22.1387	19.8965	17.6666	20.7011	20.6414	122.024	55.8113
MFSD5	204.89	221.807	176.028	199.012	1016.81	1128.91	827.943
PAIP2	1006.27	857.686	3126.74	3244.31	4308.08	5536.55	4536.2
S100A16	399.543	345.023	321.364	330.267	260.464	2194.96	2884.07
LAP3	370.027	399.788	889.12	1020.13	474.118	2028.58	1755.23
DCTN3	348.455	302.303	349.439	274.774	492.424	1910.22	1710.44
ZNF132	14.0498	13.3965	13.3103	14.3791	138.297	76.9258	50.1251
ZFYVE21	530.341	590.231	498.803	450.796	306.826	2902.19	2633.27
BOLA2B	358.661	228.732	375.391	323.585	728.922	1962.47	1979.49
G3BP1	197.716	139.029	166.168	137.749	948.696	1081.77	790.287
DBI	416.069	281.481	310.539	190.984	638.113	2274.59	1619.38
SPATA5L1	29.4811	21.9793	20.7041	19.3262	666.514	161.106	181.077
MFSD1	127.657	92.6003	91.9768	89.4806	162.374	697.284	694.864
HSPD1	2007.52	2602.24	3798.27	3096.52	3970.74	10960.5	10880.6
HNRNPA2B1 /// LOC100847254	1542.19	1544.09	1562.07	1970.55	7169.61	8418.2	7030.81
PAFAH2	72.1756	53.0845	77.1832	85.7326	139.784	393.759	419.249
ZNF613	81.5334	103.454	190.762	227.737	307.54	443.614	509.3
MRPL11	639.125	496.901	725.476	783.296	1225.84	3474.62	3432.15
CHCHD10	121.672	87.7062	92.3322	63.5184	92.7115	660.957	552.45
ATP5E /// LOC100335469 /// LOC100852024 /// LOC782270	537.209	309.398	553.906	364.903	2012.79	2912.34	2551.02
IKBKG	111.099	93.6173	130.93	161.5	634.608	602.073	614.255
WTAP	382.855	411.111	493.207	451.169	1361.74	2074.53	2031.04
PUM1	204.162	241.354	382.824	329.491	3581.86	1105.38	838.881
RPS27	2265.78	774.422	1092.79	653.506	9933.66	12247.1	12986.1
RIC8A	126.724	126.135	133.357	148.059	1090.99	684.907	827.762
EIF4EBP1	110.707	92.0471	92.7652	86.2323	182.973	597.475	429.904
UBXN1	580.077	510.286	815.05	797.804	1492.78	3129.62	2516.88
GEMIN6	123.626	158.19	243.709	259.155	684.629	666.961	582.916
PDCD11	126.276	94.9162	229.143	252.64	4442.23	681.132	692.229
SLC35F2	31.3151	30.9039	30.6557	30.2275	750.587	168.888	243.745
NDUFS7	479.677	191.755	198.206	157.072	476.05	2584.28	1719.79
SSR2	1039.31	880.543	1418.33	1253.88	1881.83	5582.05	5519.3
PHKG2	79.6218	69.1505	88.5997	85.4962	429.089	427.462	409.228
TPRG1L	650.155	763.184	1182.38	1120.25	2969.81	3488.17	3155.98
AAMDC	135.641	68.9067	91.4583	67.551	216.787	726.684	340.046
FAM20C	19.3025	17.4899	26.4713	23.1991	55.8174	103.335	352.019
CHCHD8	127.311	100.583	129.27	113.911	633.66	681.153	428.522
2015-09-07	643.414	537.011	858.107	1154.11	1567.52	3439.63	3467.31
KRT1	39.1809	37.9466	31.5141	38.11	37.3492	209.344	51.7452
VPS28	364.951	346.477	373.446	313.897	435.862	1946.15	1463.44
TARS2	77.4478	116.573	159.457	190.71	820.152	412.831	352.164
ASCC2	76.9826	47.2296	82.2517	76.1274	742.723	409.939	288.24
ITFG3	213.263	185.379	196.616	201.797	367.145	1135.01	1564.73
TM4SF1	15.4439	14.7348	36.5533	177.889	87.1351	82.1163	34.0557
PLP2	198.657	213.493	463.631	344.129	145.716	1055.8	828.644
RPL9	3035.13	1981.59	2334.19	1782.21	12076.8	16118.5	16591
ID2	38.2019	14.6862	130.808	174.372	1909.28	202.634	867.579
ATP6V1F	1145.39	890.235	1128.14	974.53	645.857	6067.4	4802.07
CPSF6	202.991	407.451	646.608	590.755	4785.1	1075.14	1075.31
CNOT1	804.168	1256.86	1961.91	1710.17	6669.04	4257.23	3387.42
AP4S1	48.733	44.0581	52.2485	46.7719	50.6332	257.72	285.228
DSP	65.9088	66.8557	87.9999	66.9105	52.8056	348.342	674.56
PREP	104.574	111.404	134.602	123.908	394.81	552.245	414.608
VPS11	58.2432	83.4571	87.22	74.6905	71.0521	307.552	253.527
KIAA0101	40.7097	35.2271	83.6919	30.0411	639.019	214.794	195.314
DUS2L	46.8574	43.1581	51.4433	46.8867	113.266	247.13	186.308
DNAJC3	94.9222	91.6562	173.801	185.171	532.444	500.059	467.893
IMP4	763.208	424.998	566.339	660.22	5537.45	4004.01	3663.12
TGM2	38.3224	25.2575	22.0297	25.4666	62.5823	200.98	178.567
FAM173A	174.547	155.783	155.715	164.081	232.97	914.926	867.122
APLP2	292.359	362.741	560.037	581.974	248.114	1529.58	2556.84
PREB	95.3177	116.448	86.0579	85.0884	429.729	498.531	446.636
RPL19	1750.36	1075.93	1834.12	1984.91	7395.03	9151.03	9378.3
RPLP2	2779.81	1215.3	1552.71	1019.97	6560.26	14527.1	15205.3
LOC100335343	109.501	56.5316	119.877	161.273	1899.99	571.903	335.962
NARS2	193.884	170.362	154.833	130.331	342.98	1010.22	721.874
ALG3	129.638	133.39	125.264	134.792	327.674	675.255	433.562
RRAGB	15.366	13.0329	12.1598	13.1046	113.98	79.9735	135.897
COX6A1 /// LOC100851363	3064.52	1978.43	3035.26	2155.68	8776.62	15932.7	13297.6
SPR	203.183	149.096	172.543	184.525	1137.67	1051.85	1267.89
SHROOM3	518.675	753.575	1197.41	1053.82	1083.34	2684.78	2620.12
DCTPP1	342.553	401.516	269.656	221.907	1002.51	1770.62	1400.62
TMEM70	222.72	96.4825	36.7902	36.8862	1764.58	1151.17	653.148
FAM83F	19.3112	19.9274	17.1077	17.8364	39.0493	99.7334	218.88
DHRS7B	147.383	115.884	108.478	127.771	266.247	760.623	469.43
PEX7	56.0908	39.8431	39	36.5216	37.1005	289.403	326.511
LOC781235	128.784	99.0715	124.748	170.025	390.976	663.425	650.407
HN1	274.069	263.975	294.048	219.239	975.323	1409.81	1494.05
CD59	712.562	732.839	1251.38	1297.78	627.815	3662.93	2111.03
CAST	41.9337	42.6042	55.3627	47.9872	363.101	215.296	354.245
PUF60	604.709	444.023	684.516	633.676	3877.45	3103.07	3927.83
SPG20	18.1302	16.5918	34.4241	42.3044	148.494	93.0263	201.607
VAC14	64.0871	68.3929	74.7062	76.523	118.115	328.711	377.097
ROGDI	69.2314	70.2053	73.0869	71.5159	87.4663	355	313.392
LOC781064 /// NDUFA12	2224.45	2318.91	2306.15	1811.22	2037.71	11391	8345.18
ALYREF	594.424	714.211	920.481	794.27	3649.53	3034.34	3075.12
CTNS	52.7462	59.2081	51.3557	63.1497	54.5476	269.018	524.255
ATP5O	1591.5	1761.9	1846.08	1366.61	1542.94	8099.96	6894.99
MBLAC1	98.486	93.9372	112.19	102.68	315.12	500.422	486.177
USMG5	1072.13	811.666	980.075	640.441	5547.81	5432.28	5199.28
INVS	66.9471	60.5767	70.5247	45.8312	131.874	339.023	491.026
NDUFA2	1330.65	763.204	934.983	927.295	1571.34	6730.88	5126.83
PAOX	95.3637	66.352	88.0497	85.5027	266.624	481.922	426.908
PSMC2	1040.25	1643.45	2793.46	3345.27	3396.85	5256.38	3872.76
SLC5A11	59.4909	56.7784	48.951	55.5014	59.0281	300.205	286.042
LMO2	66.0705	94.3543	222.84	204.174	1802.86	333.396	385.117
SDHA	914.269	1006.1	882.247	880.443	976.8	4605.85	4235.73
NAA10	171.624	128.795	158.444	158.894	247.22	863.082	468.981
ZNF350	35.5905	32.8875	36.3781	35.8463	139.531	178.712	142.841
FAM60A	944.314	1023.7	562.471	561.571	931.161	4736.62	3745.11
SUPT6H	90.6088	137.26	133.767	146.702	1631.08	453.733	364.216
C1H21orf33	183.227	147.312	229.353	256.415	88.0374	916.805	981.759
RPL24	1565.26	785.304	2004.31	2121.14	5107.47	7827.13	8448.11
CLPB	50.6313	43.7088	52.3647	48.126	222.057	252.984	148.278
PHACTR4	190.024	194.524	295.995	341.348	559.997	949.382	504.479
SNHG3	293.086	243.58	177.892	142.308	2341.21	1463.12	1348.4
RBM23	123.237	95.2693	105.348	117.824	747.647	615.06	663.685
NDUFA13	1200.21	414.567	490.978	424.159	2599.19	5982.3	6604.3
TSTD1	481.891	270.964	388.386	196.72	649.558	2401.67	3531.94
HARS	398.491	536.488	726.085	801.971	1163.53	1982.79	1558.49
TET2	27.9398	22.7291	35.5224	23.1384	120.921	138.915	256.307
KIAA1279	288.722	369.184	587.87	772.731	2831.12	1434.79	1177.83
CTGF	775.908	365.893	527.042	160.722	1454.82	3849.64	4400.54
PTS	368.057	248.072	316.885	212.232	740.789	1822.13	1319.57
LOC100847840	535.952	323.255	424.572	437.258	4147.27	2650.98	1792.81
GAS2L1	87.2929	91.7206	87.3313	85.2019	106.719	431.735	344.646
TMEM254	535.981	553.325	487.321	575.514	151.409	2650.63	1778.17
TFPI	12.0938	12.6926	11.3984	11.5148	12.7744	59.7262	57.9204
GGA2	369.761	389.333	736.028	868.084	478.927	1826	2014.79
MRPL3	364.341	396.503	748.751	722.827	437.098	1799.02	1797.48
MRPL51	852.377	851.805	1782.22	1730.26	5834.29	4208.63	3158.11
ABHD2	47.8014	40.541	62.2073	59.7488	53.0835	235.779	301.796
PAK1IP1	125.039	179.815	253.388	222.923	843.406	615.837	446.43
TRIM11	47.0316	80.4697	92.9415	85.0472	267.519	230.736	257.569
C19H17orf89	279.825	129.049	184.554	120.816	1090.86	1372.22	1119.47
UBASH3B	39.696	34.8388	55.5998	73.0025	107.207	194.542	257.618
LOC788816 /// TPM1 /// TPM3	1797.82	3677.42	5363.84	6587.29	8115.83	8805.52	4636.12
DHRS3	40.2447	35.4704	71.5704	42.1207	37.1668	197.072	280.81
LOC100849362 /// RPL23A	1346.94	503.526	1157.66	862.746	4658.38	6594.66	6902.98
GNB2L1	2893.95	627.67	1185.56	730.65	11651.8	14159	12955.8
RMI2	370.733	566.009	360.305	399.053	271.04	1812.71	1361.36
RBM10	159.304	197.45	253.251	299.947	2443.99	778.732	750.63
NCL	968.152	1413.63	2066.76	1761.18	6879.78	4703	4351.55
POU5F1	1555.33	1084.98	1023.74	995.928	864.292	7547.24	5277.87
TIMM8B	761.665	1078.72	730.515	570.928	1938.14	3691.06	3315.76
LOC100849971 /// LOC781918 /// LOC782714 /// RPS15A	104.849	80.7313	104.181	108.067	442.744	507.544	482.418
EXOSC2	97.4657	94.2504	117.703	157.058	1741.23	471.227	351.409
LONP1	251.2	319.158	337.069	369.523	454.337	1214.4	1325.35
TBL2	93.2316	88.1903	115.216	100.472	129.079	450.464	405.758
SERINC2	52.6625	50.703	57.9943	56.0814	102.628	254.36	160.628
PNPO	34.2326	32.7842	29.5041	28.4342	278.872	165.302	117.014
LOC100849279 /// LOC100850719	123.232	194.481	245.747	219.108	546.504	594.684	348.35
ZNF259	555.066	550.247	918.508	1151.41	4954.49	2674.01	2833.04
PSMB4	1685.32	2043.37	1422.75	1058.99	3470.3	8115.43	6842.98
LSMD1	523.552	317.671	432.966	373.472	707.402	2520.93	1590.12
METTL13	229.631	171.422	237.806	256.873	318.122	1105.1	1789.45
LOC100851953	96.5367	92.3211	102.047	94.8706	365.898	464.452	641.754
SLC39A4	128.469	128.624	102.754	114.441	197.408	617.413	269.785
GPR108	135.158	133.367	253.087	270.014	494.031	648.787	553.94
AGA	96.334	122.867	194.341	191.954	83.5406	462.162	905.034
TOMM22	232.298	197.61	382.208	431.459	661.215	1114.05	979.578
NARS	1270.31	1876.51	4101.79	4370.03	4452.47	6075.53	5106.73
PSMB6	655.566	560.611	583.956	355.765	2180.31	3132.66	2728.7
DDX19B	78.0381	84.3994	84.295	94.855	377.568	372.869	230.764
GGCX	83.8941	51.6192	57.7016	46.1476	520.533	399.815	331.724
BCL2L13	214.745	213.985	126.633	145.911	937.798	1022.29	939.99
RGL2	47.5181	42.2646	62.7809	49.0393	160.382	226.178	455.244
CSNK1D	153.5	116.087	233.342	299.856	789.276	729.252	789.689
MPPE1	147.621	117.727	116.714	106.389	360.448	701.261	1083.69
TCP11L2	27.503	18.6779	20.6118	15.2416	24.9257	130.489	28.5332
ROCK2	15.1648	15.9869	13.4903	15.9448	34.4115	71.916	71.2474
CKMT1B	753.416	621.335	825.562	783.278	800.456	3571.38	4442
GRAMD1A	52.5527	45.0681	65.7406	82.3664	92.6047	249.059	184.333
ALDH4A1	173.686	201.098	225.721	245.252	154.781	822.908	1752.15
MLLT10	155.529	113.821	141.689	135.388	1131.5	735.085	572.907
ZNHIT1	228.655	211.048	220.572	214.139	889.866	1078	678.043
PSMB5	1484.65	1823.99	1898.58	1780.1	7485.12	6996.56	4811.71
OTUD5	184.21	185.578	149.882	135.442	875.424	868.047	514.848
ACOT7	229.275	222.989	275.798	318.367	436.787	1080.32	1607.52
IFN-tau-c1 /// IFNT /// IFNT2 /// IFNT3	76.3847	67.1684	58.7547	62.1518	68.7284	359.752	425.45
BROX	61.876	62.9504	42.2297	32.9066	1294.05	291.238	256.864
EIF3CL	1440.88	724.157	592.291	505.253	6345.48	6780.8	6748.38
LOC509457	40.4071	36.1855	37.4452	41.7974	259.49	189.961	97.8462
BID /// BID	293.391	186.3	282.975	205.835	2169.99	1378.69	1322.72
EIF2S1	827.11	1021.45	1733.85	1767.55	3098.39	3877.49	3529.5
METTL2B	47.2806	46.056	53.4696	51.2295	648.079	221.573	127.492
ALDH2	609.354	699.442	1415.61	1412.18	616.27	2851.41	2997.54
ADPGK	54.1641	43.697	39.5439	37.9008	632.317	253.31	213.937
VPS51	155.772	158.799	181.733	169.507	245.198	728.368	583.786
PAFAH1B1	205.885	214.536	224.764	207.988	266.683	961.92	837.103
SQLE	87.3258	77.4017	148.38	94.5399	823.294	407.369	681.307
BLVRB	147.285	97.3633	105.802	143.042	166.152	686.744	621.301
MAPK13	36.0116	26.2377	26.1678	25.0082	56.1056	167.907	258.624
FADS3	81.6013	73.7091	98.8711	90.7977	62.6095	380.188	1091.58
LHPP	132.779	103.051	118.795	115.198	194.942	618.093	903.515
MARF1	206.669	145.998	190.59	173.579	5733.9	962.049	829.311
GPR89	195.04	186.53	306.878	235.4	1839.96	906.39	1123.65
ZMYM4	33.3834	28.4973	25.5685	20.283	444.729	155.115	209.856
DUSP26	39.6377	37.0615	35.2262	38.2872	74.5532	184.14	75.7636
IPO7	28.8188	21.3988	17.2567	13.4055	69.4217	133.613	146.447
TMEM147	889.084	736.521	1120.66	1043.13	1025.26	4121.25	3878.72
FAM32A	497.59	446.286	607.612	686.205	3287.39	2302.46	1944.1
ACTR1A /// ACTR1B	246.667	280.265	332.884	359.135	431.024	1140.58	1009.85
ATP5G1	917.024	472.883	682.639	509.248	793.676	4240.08	4246.5
SFN	226.452	234.132	239.128	263.866	148.273	1045.55	4540.28
C23H6orf141	50.0428	49.4929	64.7622	65.5216	356.035	230.899	164.485
RCSD1	19.0467	20.3407	17.4216	18.5323	215.222	87.8728	107.643
EEF1D	1962.14	982.927	1537.83	1141.42	6391.16	9039.78	8663.01
CCDC71	42.5579	37.872	39.1084	43.8069	141.869	196.025	109.958
LOC100850735 /// PRPSAP1	927.333	816.409	1063.64	1014.87	989.285	4266	2870.11
SULT1A1	39.1908	41.1015	62.5675	148.027	96.8217	180.25	815.001
THRAP3	317.803	313.231	408.341	446.843	1559.29	1460.01	1730.06
MCFD2 /// MCFD2	159.035	171.794	320.25	289.245	358.565	729.583	858.951
CLN3	89.8584	76.5872	88.5518	85.5953	141.97	412.23	437.032
LOC100847937	38.5254	37.7805	39.9377	38.9713	61.8655	176.531	252.466
VARS2	60.5751	65.9556	49.747	59.1122	312.907	277.209	256.848
GTF2H1	261.079	332.007	643.163	610.703	5149.02	1194.69	1488.11
RPL13A	4234.63	1378.97	2354.68	1387.83	16753.7	19370.2	18461.6
CITED2	337.333	398.575	860.302	832.738	413.309	1541.93	776.073
ARHGAP15 /// LOC100849324	21.0299	20.4247	18.5479	19.2846	35.7374	95.794	77.1119
LOC783533	44.1704	41.8012	40.2333	48.4283	289.08	200.971	253.459
ACTB	1049.04	1537.16	1601.08	1495.4	1561.44	4755.52	6312.3
PPAPDC2	67.0128	110.715	108.095	101.816	192.889	303.231	207.401
SLC16A1	885.866	823.715	1053.1	1070.59	4187.1	4006.36	4350.74
POLD2	69.1272	65.0512	81.8835	71.4853	338.541	312.551	319.912
TESK2	32.3043	29.2333	22.5707	23.3783	367.619	146.047	134.848
MAP3K8	17.4512	18.2308	26.9028	38.9507	1310.04	78.7708	47.4167
RABGGTA	99.1033	113.85	108.534	97.3178	152.175	447.233	346.403
ARPC5L	692.762	688.392	1450.99	1445.47	4542.4	3125.71	3266.14
ZNF584	79.5699	92.5188	86.6229	94.7019	255.816	358.543	378.463
BOLA1	113.835	74.295	106.334	86.368	221.223	512.589	437.496
OTUB1	475.214	336.884	457.836	385.254	1036.47	2139.37	1375.66
CPSF3	370.931	471.653	1122.08	1275.1	1981.87	1667.38	1601.48
COX10	97.3766	106.596	123.543	138.567	979.898	437.685	383.178
PSMC1	853.482	637.157	1274.23	1561.42	3619.38	3830.66	3197.49
YBEY	36.3106	31.0658	45.47	24.5698	53.6725	162.887	173.998
NOL3	47.7831	39.7915	51.5367	54.3076	36.8691	214.13	294.483
CTC1	153.282	186.523	231.124	193.068	1194.4	686.069	749.528
ECD	282.745	505.836	625.051	540.755	1381.86	1265.29	1074.48
BYSL	120.482	112.151	120.246	163.469	1041.88	539.156	473.095
COIL	436.791	559.154	593.025	633.652	1487.32	1953.61	1654.52
TOMM5	30.0585	36.3929	33.516	28.4357	69.8958	134.394	84.7402
LARGE	33.4468	24.5247	29.1531	27.5181	32.5539	149.371	293.953
NOL11	362.296	340.677	357.28	472.305	5028.03	1617.96	1396.19
SLPI	25.5832	26.7367	23.3138	28.7917	38.8485	114.231	33.7463
LOC100849809	26.0614	20.8831	20.1783	22.211	56.934	116.353	137.228
ARPC1A	1256.63	1154.35	1498.32	1547.69	5033.67	5609.36	5900.69
ATP6V0E1	1129.85	1458.96	2048.36	1867.73	1790.67	5034.17	3444.85
PDE12	66.2387	101.103	185.137	165.212	1140.54	294.829	149.843
GNPTG	92.6642	69.6103	73.5365	69.3397	209.622	412.137	395.379
NDUFB5	270.228	254.352	414.483	490.041	132.452	1200.69	922.364
SNX6	360.719	226.124	225.23	254.835	722.872	1602.28	2427.26
KLHL2	160.772	103.165	56.816	42.2993	415.863	713.881	572.839
DRG1	822.53	512.133	1193.71	1092.22	5929.4	3651.53	2850.05
MRPL9	1401.76	1448.12	2548.01	2969.66	6453.88	6206.13	5331.3
FBXW4	156.241	177.924	180.443	168.78	953.37	690.999	608.303
LOC100295009	106.698	147.031	121.736	118.367	1152.42	471.241	684.178
TTC14	212.01	283.849	391.927	337.476	2142.08	935.979	678.681
RPL15	3324.39	2114.25	2514.38	1810.67	13345.4	14663.4	13583.1
CHST2	12.0328	11.8345	11.5498	11.1128	13.7436	53.0699	17.1176
NFS1	284.684	444.172	465.471	514.629	1154.17	1255.27	908.223
TUFM	1082.08	619.49	1074.48	1077.88	3123.52	4751.13	3488.87
COX6C /// LOC100297131 /// MGC148714	1568.59	1607.17	2518.06	2040.25	707.41	6885.54	7463.38
RBFA	60.1772	59.4339	51.5037	51.0444	328.669	264.114	227.739
TUSC3	25.7929	20.2119	21.5597	21.2624	243.565	113.087	180.45
YTHDF2	591.213	609.624	641.153	660.593	5543.7	2590.68	2286.88
A2M	36.1044	31.176	33.0837	33.0779	42.2099	158.152	113.013
TCEA2	94.0241	91.1806	83.585	87.2009	94.0294	411.787	278.461
STUB1	257.649	212.827	258.426	246.759	355.71	1127.86	699.288
RNF11	184.783	53.4785	102.321	60.0438	6975.21	806.39	928.503
SH3D21	37.8883	37.6622	34.2639	34.0217	48.4673	165.245	491.937
GUSB	203.831	267.883	350.592	293.546	71.6568	888.379	650.678
RNASEH1	192.94	165.088	195.458	218.255	2147.13	840.54	692.896
GNB4	62.1598	121.131	54.4137	76.4875	34.5498	270.619	51.7349
LUZP1	40.9334	36.4922	33.4198	37.0302	311.269	178.087	220.62
DDAH2	79.0371	72.8429	99.9052	69.7968	155.323	343.794	327.981
ARHGEF5 /// LOC787930	96.6188	140.877	184.99	204.262	61.9992	420.171	532.856
LOC100848728	52.6467	40.5824	46.7777	47.5225	306.368	228.782	185.811
LRRN2	39.191	38.9982	41.4676	37.9474	42.0241	170.259	261.045
RAB4A	130.14	129.357	248.068	251.975	650.232	565.207	554.977
EPHX2 /// LOC785508	70.7542	49.4378	54.8873	47.52	43.606	305.788	794.452
BOP1	102.9	101.209	162.025	146.388	616.61	444.493	284.325
CUX1	39.9529	40.5815	45.3026	48.9189	50.3347	172.389	129.828
SIGIRR	78.05	75.2955	73.6688	63.0249	53.1726	336.077	810.083
MESDC2	841.01	904.92	2947.2	3398.29	3404.52	3620.57	3368.88
LOC100848900	217.428	215.473	162.197	153.336	3822.77	935.499	464.616
COG4	225.813	154.759	228.014	165.733	1465.45	970.769	753.627
BRP44	420.28	421.541	551.955	504.855	534.194	1806.72	1249.47
OPTN	1362.06	1765.74	3916.39	3727.48	876.659	5851.52	3314.83
C3H1orf52	516.114	398.067	525.48	527.969	8860.56	2216.73	1967.81
P2RX4	93.5758	63.169	116.751	133.107	45.7943	401.76	1088.46
ABHD11	726.083	1090.6	1038.49	957.259	851.477	3116.3	2562.12
GORAB	11.7023	11.3552	12.036	11.0949	88.2256	50.206	39.8494
CTSS	14.381	14.3067	448.514	3088.47	71.1613	61.5941	61.7974
MTCH2	411.333	436.371	612.881	556.336	466.953	1761.08	1669.93
SERTAD1	173.502	172.283	193.775	186.926	755.524	741.675	771.23
LOC100848010	114.041	122.102	67.5532	67.9044	1942.46	486.356	384.573
IL6ST	77.9383	63.0431	55.4449	54.2711	30.8867	331.989	250.187
RPL18A	4250	3936.94	7706.26	6654.62	14328.5	18095	17242.9
USP12	49.6568	84.6526	119.444	139.869	448.143	211.177	157.258
DERA	252.928	127.179	223.958	282.968	1104.34	1074.1	450.235
PSME2	180.399	159.867	279.057	280.654	368.771	765.208	908.563
CBLC	35.3481	31.7066	31.831	30.1055	37.7799	149.929	206.98
RB1CC1	26.6966	28.9449	27.99	26.5825	236.253	112.959	71.8913
TNPO3	216.545	159.047	248.886	237.312	3319.73	916.13	1052.43
URI1	236.244	277.155	694.475	659.051	3673.2	999.423	875.729
LRRC28	135.94	149.467	189.235	202.636	492.208	574.525	303.046
KCNT1	43.8628	46.379	42.071	42.5843	766.509	185.08	140.362
YWHAQ	1364.6	1389.86	1534.9	1895.41	3568.32	5751.28	3842.03
DNAJC11	221.913	232.748	398.538	419.254	513.252	935.181	810.707
LOC100335754	735.999	514.175	663.183	263.55	5891.53	3100.38	5760.12
MED8	276.399	223.9	300.16	184.152	1855.65	1157.98	939.525
FAM214B	44.0961	39.24	39.6312	39.8851	589.614	184.657	86.3653
GP2	18.159	17.9364	49.8228	15.9419	46.9497	75.957	88.84
SPCS3	80.812	100.671	335.962	369.843	635.867	338.015	337.379
ALAD	1047.65	357.439	506.8	414.927	192.437	4380.73	5220.7
TMEM92	132.359	160.774	176.276	173.592	604.113	553.347	440.866
ANKMY2	253.951	174.41	396.406	414.021	426.472	1060.72	1264.89
PSMD10	427.765	348.921	493.997	667.977	3070.94	1785.85	2217.9
ISM1	12.6079	12.7395	12.5071	11.1667	37.7903	52.6352	20.393
S100A2	380.174	371.637	1100.7	298.807	1017.91	1586.9	1445.38
MIA	44.8993	38.0505	39.5629	42.9689	138.634	187.313	130.414
AKAP12	215.133	174.289	97.0734	78.4479	45.7444	894.879	560.865
BEX2	59.8675	16.3159	15.2016	17.3412	105.214	248.811	429.024
HEYL	27.1418	36.5486	30.4629	29.5776	29.4161	112.706	161.207
SLC25A37	67.8254	55.1776	72.3473	53.461	54.8711	281.036	402.419
AP5S1	283.486	212.935	233.24	277.108	294.58	1174.34	729.163
MALSU1	367.251	100.653	120.967	97.8958	1985.98	1521.29	1452.48
LAMTOR1	127.821	109.635	115.234	105.803	225.363	529.117	335.652
ACTC1	78.9889	69.1073	63.161	64.3345	72.2202	326.756	181.881
GAPDH /// GAPDH	2082.99	2140.04	4490.99	4886.27	795.846	8612.56	8889.8
CELA1	49.4289	43.2669	55.3542	51.3777	431.883	204.368	74.4914
FLNB	29.0053	27.9304	30.7114	28.1682	40.7907	119.852	110.899
RPS24	4034.6	3348.68	4356.28	3456.21	15081.3	16654.8	16632.9
TMEM165	199.925	112.62	129.909	97.5298	125.398	825.264	963.957
LOC100848780	4367.35	993.251	3440.61	1457.15	16627.5	17982.5	17117.3
YWHAG	934.819	1919.27	4352.14	4846.89	6540.94	3848.14	4400.27
SRSF2	1193.46	1492.11	1635.45	1617.89	4795.85	4910.7	4269.86
AAR2	103.66	104.686	138.388	139.706	600.353	426.29	316.583
IL10RB	46.1588	47.2376	90.5302	73.9046	137.29	189.491	301.023
MGAT2	148.735	130.626	159.066	171.123	887.088	610.477	438.845
POLR2G	638.213	409.299	857.817	647.695	3043.34	2618.22	1829.8
RPS8	3150.75	2304.77	2210.13	1787.13	9489.01	12924.8	13508.3
DHX15	1081.23	1028.78	1019.08	1162.86	7620.95	4429.99	2743.82
PFKL	164.801	119.298	142.899	162.774	118.288	674.923	1117.86
TMEM8A	64.7879	79.3494	109.636	93.0991	71.5911	265.299	304.49
GPAA1	197.35	202.125	179.053	150.9	277.349	807.454	1047.59
BRMS1	271.564	233.812	307.433	326.999	536.213	1109.81	493.706
TBL3	131.566	74.5972	105.699	70.2358	877.69	537.578	386.467
CCNL1	32.9634	35.3849	69.536	59.8584	350.173	134.686	150.596
AARS2	69.5498	70.5164	70.3774	70.2431	192.218	284.081	259.642
SMIM19	263.139	189.382	164.989	187.14	239.241	1074.05	1474.89
PSMD6	433.363	368.614	761.407	860.393	2171.88	1766.55	1339.16
PRKCSH	86.7141	84.1514	91.3285	70.151	394.385	353.407	431.225
ZNF408	47.8479	39.8292	41.2868	40.2992	621.533	194.924	181.303
ENDOD1	61.8348	64.0733	71.6495	74.6829	405.033	251.882	457.923
SUGP1	187.056	175.608	300.008	346.719	2614.28	761.958	708.459
MOSC2	20.129	19.0306	19.3598	21.4916	20.4482	81.9906	103.437
PRUNE2	202.946	107.532	77.8513	40.7848	18.6067	826.381	603.481
B9D2	117.676	104.301	109.643	97.3205	581.307	479.149	319.132
DNAJC10	142.722	153.528	220.543	188.614	104.511	581.038	609.318
TRPV1	54.0517	55.3247	65.8501	70.8123	718.268	220.019	53.96
SBF2	67.7279	44.6789	34.4669	33.5472	42.9514	274.447	495.726
LOC100336628	119.187	115.789	144.775	144.114	377.197	482.588	469.077
PHB2	882.03	1089.44	1369.05	1427.71	1962.88	3568.1	2470.1
RPS15A	3134.18	1901.07	2872.09	2128.1	12293.7	12660.3	12883.4
LOC787057	9.51595	10.7236	10.2505	10.9881	35.5103	38.4337	69.2777
COX7B	1332.69	977.945	531.789	445.731	2791.88	5380.6	4452.67
PSMB2	1048.39	1249.45	1112.35	865.785	1957.15	4231.96	2546.61
RPS26	3812.43	2119.64	2335.21	1181.37	14200.6	15369	13656.7
CDK20	132.052	226.605	258.412	201.348	2176.71	532.191	398.266
FAM204A	404.556	300.037	646.618	530.571	6681.4	1630.42	1660.8
PDCL3	478.832	414.015	221.168	139.246	1050.37	1928.59	1688.65
BCS1L	520.36	387.113	682.923	574.053	2062.19	2094.15	1231.53
GZMB	27.3532	24.6784	21.8339	22.2323	31.1143	109.976	29.1024
TTLL12	261.236	229.527	301.202	294.481	685.591	1049.37	1398.51
PPP1CA	606.199	682.576	743.423	694.724	725.827	2434.17	2291.59
NIPSNAP1	208.048	197.361	222.381	188.763	156.56	834.349	1021.39
FLT3	17.1624	15.862	16.2337	14.4464	15.5013	68.6872	40.7669
CCDC58	1063.79	822.961	1510.18	1397.41	4248.77	4257.21	3278.27
LSM6	120.657	201.516	344.608	303.533	264.558	482.081	492.128
CNR2	40.5351	40.4457	35.4603	39.7717	470.19	161.947	236.473
XPO7	158.911	148.589	253.51	231.67	246.482	634.602	436.932
NAP1L5	21.2188	19.8209	21.0722	18.513	22.9781	84.6477	139.895
NHEJ1	122.133	109.763	200.18	160.527	149.648	487.173	552.909
CCDC136	43.4363	44.5287	44.1234	54.0169	141.531	173.224	82.3636
PPPDE1	31.8393	28.0486	26.4134	24.7641	2127.56	126.915	151.675
UQCRC2	1748.12	2347.39	1706.4	1288.54	1836.71	6966.5	5091.1
MBD1	64.7944	67.4285	87.0963	89.3249	1615.84	257.965	394.622
NONO	2431.11	1640.39	1903.18	1649.15	10045.7	9675.07	7620.78
SEMA5B	59.1008	54.8333	50.6389	59.0983	53.6255	234.916	320.392
LOXL4	71.7892	67.7164	77.569	70.7819	80.7182	285.232	241.794
PSMD2	1365.7	1504.11	1233.97	1101.85	5024.24	5422.34	4125.85
ADPRHL2	56.3252	51.1433	51.4235	52.839	237.951	223.419	178.779
HM13	56.6043	63.5134	60.517	48.261	72.7292	224.362	225.572
COL1A2	46.7004	41.6359	37.5044	49.3325	48.3614	184.838	210.735
BZW1	460.423	328.214	205.518	209.58	1542.73	1822.24	1166.61
LOC785691 /// RPS25	2186.87	1091.14	1518.39	1003.78	5543.73	8651.49	7715.57
TCTA	28.5577	29.1413	39.6018	32.6895	182.959	112.866	138.538
ERLIN2	142.82	154.085	149.596	120.674	617.281	564.365	1245.4
NECAP1	157.767	108.185	107.363	124.809	1404.84	623.384	407.258
FANCG	236.01	376.587	419.627	400.649	486.558	932.387	998.103
C3H1orf43	614.462	809.504	1475.94	1463.36	1288.03	2426.8	1418.81
RPL17	5935.73	3313.75	5428.15	4174.97	17077.3	23413.4	22363.9
RASSF1	36.5241	31.088	34.3251	41.021	418.744	144.038	306.919
SLC35A4	164.337	200.593	92.9316	81.117	311.893	648.076	496.852
CEP19	25.2033	22.7598	35.0639	33.4398	104.914	99.383	50.7191
CHTOP /// LOC100851434	593.361	891.237	874.847	748.928	2952.09	2337.84	2954.72
ATP6V0B	1309.6	981.724	931.548	865.363	528.008	5153.67	5697.98
LOC100848156	160.037	86.0323	126.149	104.472	173.755	629.195	410.762
GRK6	277.216	336.223	413.176	452.438	541.731	1089.46	951.803
WDR6	81.2288	65.5518	62.7649	57.897	1130.96	319.135	401.722
CSRP2BP	67.8944	115.848	113.214	130.306	1066.09	266.366	279.349
PRMT7	182.448	128.559	225.582	183.836	576.885	715.76	514.558
LOC100848183	33.8465	21.5974	19.899	16.7198	171.831	132.68	200.549
PRKCI	316.378	449.606	470.859	503.678	106.587	1240.2	628.223
MRPS18A	56.0324	62.3058	77.4803	74.1174	88.6534	219.591	125.546
NIT1	69.8797	63.7507	81.3374	85.498	213.628	273.847	206.202
ST14	65.3236	61.5179	66.0824	50.3644	85.4183	255.843	777.018
PGM3	29.8431	33.0644	72.7612	64.0795	484.175	116.861	142.322
RPL36	3235.98	1235.9	1551.67	819.452	12171.8	12646.2	14091.5
WDFY1	509.322	499	863.916	1042.75	269.436	1988.88	1755.87
GAPDH	3048.76	2697.55	5643.25	6300.8	1355.4	11892.6	13007.9
VPS52	30.578	30.6568	53.5727	54.2379	240.538	119.264	114.76
RAC2	65.7724	69.5485	80.0734	89.0386	59.3425	256.514	153.569
MTFP1	86.5207	78.0944	74.8235	89.0318	73.7613	337.415	326.348
NCOA5	63.2166	63.9645	63.8577	61.0439	328.233	246.449	259.175
GPN1	116.261	96.7985	101.139	98.6818	542.527	453.239	370.402
NDUFB2	961.982	504.611	463.685	356.38	7186.09	3746.29	3357.83
POLG	120.729	140.458	144.976	129.24	1187.15	470.106	478.082
CAPN5	99.7746	100.023	99.9544	89.563	144.833	388.406	458.221
SERPINC1	83.1598	71.1611	54.8993	76.5082	1185.85	323.639	307.669
COMMD10	24.4337	24.5039	24.2002	27.2011	27.9064	95.0495	107.117
SLC35B1	191.74	154.415	247.039	291.295	179.443	745.492	579.449
RPL38	3797.44	1140.65	1395.53	950.643	9939.02	14756.5	13131
MAP7	114.351	143.482	253.534	146.901	46.3829	444.3	471.985
BCLAF1	13.8191	13.0115	15.2751	15.0657	85.6875	53.6463	51.8433
SERPINA5	24.1713	20.511	28.1882	25.237	24.6003	93.6655	199.138
ARHGAP10	195.462	223.309	190.253	230.705	214.63	757.216	972.112
MRPS26	452.944	432.03	289.022	303.502	1524.62	1752.97	1676.15
SORBS1	19.2746	17.4567	14.4348	17.8165	161.895	74.4556	85.068
ANXA11	300.901	270.596	581.011	551.51	137.272	1161.89	1172.2
ZNF839	20.9583	21.5047	18.6534	23.3692	110.84	80.8859	71.6107
ZNF567	31.0091	26.8918	26.1278	25.0784	76.4388	119.672	146.248
RBX1	702.848	534.132	1075.92	1187.87	1142.45	2711.57	1788.66
FUNDC2	119.129	77.6296	129.701	136.555	211.896	459.476	341.33
ADSL	648.319	543.963	742.344	717.146	1110.27	2500.01	2208.88
PHB	2077.67	3247.25	3834.86	3271.72	4573.53	8009.86	5896.43
RESP18	25.7566	22.1032	19.9844	19.9105	27.3509	99.1942	26.5698
NUDCD3	203.151	205.217	183.907	159.002	704.961	780.774	847.469
CALD1	48.6119	53.9924	44.1926	44.5303	96.7584	186.761	202.44
TMEM79	39.0328	40.878	40.6512	36.1651	72.4162	149.861	331.285
TNKS1BP1	33.1036	30.7071	30.4465	30.344	126.948	127.014	135.098
ALDH16A1	65.0692	63.9295	55.0829	61.934	124.663	249.649	271.432
ADNP	232.811	198.77	144.712	122.26	2057.36	892.802	871.291
DHFR	151.883	120.421	175.835	165.161	963.327	582.368	681.111
ERP29	1232.78	1037.14	815.858	751.706	1729.01	4726.38	2503.6
GRTP1	199.818	200.636	181.441	200.556	168.578	764.66	636.708
PSMB9	186.088	200.28	232.44	237.046	153.647	711.885	588.941
MYO19	236.359	138.922	227.584	207.269	555.444	904.024	548.837
HSD11B1L	57.1607	72.5277	70.9654	74.8312	163.976	218.358	164.072
HSPA8	4492.81	8141.18	9676.76	8180.97	17173.3	17160.3	15857
TIMM22	172.544	137.246	215.12	253.126	1893.09	658.922	414.131
PSEN2	298.593	452.542	551.671	544.132	396.381	1140.09	1915.23
GPX4	1167.22	605.905	1258.9	1166.82	1614.65	4453.6	5507.05
GGA1	275.824	249.762	174.545	243.609	632.957	1052.36	912.641
LONP2	497.306	555.517	247.268	211.287	41.777	1896.3	2111.31
EXOSC5	140.485	111.757	169.818	145.262	793.827	535.672	443.757
KCTD11	57.434	53.7546	49.1758	50.5842	372.905	218.818	345.482
KCTD18	15.9664	15.3266	15.1594	15.6012	141.911	60.7472	65.8591
SLC44A2	207.724	241.295	207.492	229.276	71.2007	790.259	1610.81
COX5B	3291.9	1374.71	2246.46	1650.04	4293.97	12518	10404.4
WRAP53	179.109	125.161	138.431	160.814	2377.36	680.538	544.573
PLGRKT	97.7816	63.1367	67.5877	62.0931	15.2396	371.346	301.462
SF3B3	1135.63	1531.08	1639.05	1213.8	6394.99	4309.42	4863.69
PRKCQ	50.7035	50.3428	51.9138	47.2216	48.7842	192.328	119.82
EXOC1	17.0713	17.2018	16.0269	14.7022	38.6584	64.7344	52.1219
MIPEP	105.873	140.56	114.629	104.417	83.0017	401.394	373.166
GLTSCR2	34.0296	33.1949	34.2328	32.1177	60.8811	128.975	85.4932
LOC100851032 /// SLC27A4	41.7399	42.9343	41.678	46.7861	51.9314	158.051	109.32
TCF12	23.5546	19.1393	22.9362	22.0321	21.3177	89.1593	142.46
PPP1R16B	36.9905	34.2803	37.3958	38.4225	56.1582	139.848	77.9176
TMEM186	50.9536	50.8476	50.8103	49.0037	258.944	192.296	137.195
LOC100335670	41.3922	38.9464	38.1958	39.1321	112.31	155.719	118.985
ARG2	1380.28	1949.9	1925.04	1791.8	3479.78	5191.99	4755.49
CHI3L2	34.2928	34.2314	35.2104	28.6669	32.9493	128.947	37.0155
FAM195A	434.025	406.471	492.621	434.013	232.285	1630.86	773.764
EHD1	229.989	141.926	122.227	124.823	175.783	863.712	1523.43
SSSCA1	311.442	96.4926	88.7402	66.5636	3342.28	1169.59	790.616
C3H1orf85	47.164	38.917	40.0956	53.5774	61.8479	177.003	267.212
COA3	434.959	379.197	407.902	368.699	1210.95	1631.36	1825.63
ACSL1	271.846	286.928	527.764	536.259	5207.71	1018.94	1134.83
NDUFV2 /// NDUFV2	791.955	880.111	2020.88	2142.96	433.968	2967.74	3059.16
APOPT1	207.264	103.796	198.231	251.311	635.601	775.309	441.199
RPL28	3620.36	3425.92	4808.19	3784.53	7678.03	13536.1	13341.4
PALLD	1061.6	1573.97	1367.76	1390.22	191.808	3967.63	6981.12
RPTOR	79.3383	56.4847	69.8333	81.6411	526.973	296.283	802.914
MAGEF1	190.375	206.118	273.745	274.384	567.056	709.694	512.409
NCBP2	416.388	494.473	735.018	776.915	5228.45	1551.21	891.075
ATXN7L3	18.5416	15.4531	15.2462	20.8069	147.824	69.0625	67.6442
EXOSC4	227.013	128.046	168.534	133.996	299.865	844.442	594.409
GIN1	13.7561	12.1014	11.7379	12.4717	76.5927	51.1456	70.2147
PPP1R8	256.517	243.596	294.068	323.324	1034.36	953.694	645.118
WDR46	128.824	120.333	157.378	165.362	1492.15	478.105	409.807
LOC781036	40.1464	37.7679	33.1495	40.2476	100.632	148.942	223.733
TNNC1	78.4753	73.0219	76.3623	71.0759	67.4933	290.981	148.727
PTTG1IP	335.475	379.782	902.604	819.803	505.837	1243.91	3661.23
PSME3	229.391	239.7	240.665	219.117	211.051	850.224	730.643
COPG1	308.001	346.088	391.634	376.575	364.828	1139.34	1389.92
RBBP6	150.056	148.965	140.828	143.925	6680.06	554.445	1127.96
SRP9	759.828	668.664	821.47	892.399	1767.3	2807.34	1598.47
FHOD1	71.3412	121.533	50.4355	62.488	212.036	262.945	235.312
CIST1	80.0277	59.9193	91.9682	57.8325	78.3282	294.87	166.861
MRPS33	976.434	918.455	1030.99	943.834	2062.67	3597.54	3956.36
RING1	106.036	102.979	138.195	126.259	167.979	390.651	341.781
KANSL2	595.73	881.748	1434.74	1541.49	6852.4	2194.59	1619.01
SRA1	131.324	69.4926	52.8145	50.2794	165.992	483.042	519.356
PLS3	48.8648	36.6753	34.3182	42.1415	1826.91	179.322	87.4701
RPL27A	2845.64	2019.93	1571.84	1106.37	11553.8	10428.6	11043.9
NT5C	95.4113	106.224	84.7531	74.8025	161.421	349.094	565.96
CCM2	151.95	93.0961	121.651	158.081	971.988	554.776	504.906
LOC535933	104.348	77.2474	121.072	138.875	1916.9	380.555	536.129
GPANK1	1104.61	2058.87	3309.22	3578.51	7221.75	4028.3	3201.04
AP2A2	185.667	188.818	288.809	308.134	145.954	676.995	544.388
RPL31	3901.03	2753.32	2915.37	2273.13	11583.2	14207	15314
LOC100139548 /// LOC100852213	192.172	150.667	157.66	145.919	449.098	698.835	913.91
APOA1BP	441.94	452.594	488.532	505.821	997.831	1606.89	1036.97
HPCAL1	627.516	529.06	498.248	632.019	261.409	2279.31	1745.62
VCP	867.078	983.778	1192.03	1128.75	3272.66	3148.76	3330.65
WDR43	342.417	546.204	737.939	723.927	3562.73	1243.09	976.453
EIF3J	815.584	1107.34	2094.48	1611	6292.36	2958.7	2323.2
KIF13A	137.554	174.291	188.095	178.081	125.205	498.79	615.418
GPC1	105.457	90.4125	93.608	98.0713	107.007	382.2	384.031
ABCF1	637.673	548.456	785.003	951.77	3623.87	2308.57	2472.47
MRPL40	519.172	394.533	554.786	588.098	1750.69	1878.18	1261.48
LRRN4CL	189.644	163.759	154.754	459.058	448.013	685.752	511.193
ACP1	1504.48	1797.54	3536.11	3909.84	2993.55	5432.72	4221.25
CISD1	1883.16	1413.89	2322.18	1576.54	4217.23	6799.53	6902.84
PRSS22	132.019	107.897	170.69	88.3306	88.3302	476.276	1430.61
RPS18	4486.72	3639.64	3058.62	2183.36	14314.6	16159.6	17228.4
C1S	23.0316	24.0899	20.2134	24.1199	78.4009	82.9487	54.3268
DNM2	233.148	272.619	245.135	270.16	538.592	838.941	1022.56
RRAS	31.1953	28.4514	29.4145	29.089	235.246	112.161	50.4222
LOC100852254 /// UPF3B	480.504	565.546	651.561	565.208	2132.82	1727.33	1622.73
GCSH	25.9135	26.5919	17.3642	17.6988	38.4074	93.1092	39.2027
LOC100847816	40.5037	36.546	40.5311	38.4523	29.5194	145.526	167.649
GARNL3	300.547	369.905	183.106	166.035	480.935	1079.67	296.191
GCHFR	38.3779	35.3574	36.7536	36.2752	65.0768	137.854	129.875
LOC100137759	69.817	114.348	62.3106	46.0092	50.9826	250.604	594.176
NELFE	525.078	338.876	558.568	483.328	2150.77	1884.61	1642.04
IDH1	70.2185	85.9297	133.366	126.082	30.7546	251.821	216.954
PTGES3	741.423	679.687	895.392	847.221	5063.61	2657.2	2770.35
COMMD7	158.567	120.158	180.895	186.639	84.5725	568.241	1036.82
LRIF1	45.1087	71.8667	120.684	156.467	2906.98	161.503	149.586
CCDC51	218.452	228.625	160.803	189.371	1036.57	781.783	820.608
EXOC7	40.1244	28.7747	42.3282	40.1167	44.7405	143.571	180.295
PTGR2	254.86	395.277	811.259	780.684	669.068	911.372	413.013
RSPO3	134.468	131.61	121.375	138.329	48.4634	480.514	304.9
LOC100850738	12.1906	10.2775	11.6215	10.5019	15.943	43.5573	29.5364
CTDSP2	430.73	560.686	404.359	502.482	572.668	1535.19	1570.33
CC2D1B	33.647	34.9246	42.0395	44.8431	39.7075	119.858	114.558
EEF1G	3959.08	2415.38	3564.67	3102.55	5285.72	14102	14723.2
ARL14EP	2349.45	3998.74	8727.3	8130.69	17511.1	8366.06	5446.26
TMED1	136.282	121.561	126.706	115.624	489.596	485.243	699.034
CD36	87.2036	38.6304	85.7151	99.2281	38.3582	310.304	53.9644
CCNF	53.5927	50.5654	43.0659	48.7487	270.305	190.685	225.076
TSTA3	46.7773	38.8284	51.0012	36.9674	34.592	166.424	136.084
ZNF593	130.629	111.153	127.749	102.711	348.841	464.614	593.804
PNMA2	26.2472	20.9414	34.7474	39.7068	76.7965	93.3276	207.887
FKBP15	282.594	352.034	404.595	364.777	1105.88	1003.42	1083.88
APOA1	101.832	85.2911	78.3368	64.1539	113.034	361.4	6433.92
TXNRD1	612.72	1093.99	1579.06	1611.52	2121.59	2174.38	3495.8
BNIP3L	570.121	494.129	1160.04	1263.11	1710.54	2021.16	892.854
CHKB	188.807	241.145	397.472	364.084	226.286	668.923	775.626
PTCD3	248.315	360.769	680.808	561.046	1221.4	879.587	641.36
ZBTB24	15.0174	18.9677	13.1731	14.5421	203.991	53.1863	51.6498
MRRF	294.883	342.841	677.064	755.14	493.973	1043.98	971.693
MRPL36	302.471	147.869	222.449	162.342	420.122	1070.79	893.595
HUWE1 /// LOC100850639	32.4433	28.7566	29.8925	29.2463	465.409	114.832	74.921
AKAP8	242.692	328.515	366.117	425.809	3531.86	858.214	1083.51
SLC39A7	133.103	119.476	86.8478	73.536	202.307	470.594	324.563
NEU1	64.3644	57.5596	59.9959	66.5831	111.842	227.555	598.411
MEA1	651.616	552.281	626.25	650.858	2134.17	2302.54	1345.03
CDK5RAP3	264.291	228.94	311.641	218.1	833.045	933.393	1002.88
FBXW2	240.693	248.62	270.968	306.436	966.378	849.257	816.209
CPSF2	305.766	622.35	1200.64	1146.4	513.708	1078.08	1038.69
LOC790208 /// MPZ	22.2534	20.9034	21.1803	20.5515	23.8282	78.3985	22.1463
EXOSC1	644.552	505.275	772.803	636.766	4587.15	2270.57	1398.14
AZIN1	984.478	795.359	701.416	574.996	1389.68	3467.11	2633.61
INPPL1	271.722	330.566	232.906	136.522	556.783	956.168	1785.06
LGALS3BP	21.5456	18.2158	21.4495	30.1662	18.3639	75.768	42.0222
RIN3	102.796	95.8699	86.4186	101.092	88.0989	361.231	794.298
PARM1	43.6497	35.9383	40.887	36.9953	206.456	153.367	278.484
MCAT	114.416	132.786	141.855	177.633	457.892	401.953	241.881
PGLS	490.105	230.031	390.732	285.522	555.775	1719.55	1651.49
RABEP1	290.619	629.986	917.804	721.523	495.111	1019.32	945.003
PPP2R5C	503.725	655.274	1298.59	1520.62	476.458	1763	1359.95
PSMD14	925.887	706.299	1828.82	1852.86	2536.59	3239.77	2785.67
CWF19L1	144.804	196.861	324.108	320.738	1251.8	506.588	530.128
OBFC1	728.463	522.085	771.963	604.907	293.258	2548.41	2225.09
MYCBP	391.765	431.216	1028.98	1032.15	822.223	1370.18	786.942
NOL8	142.527	285.306	525.778	497.103	1821.49	497.873	409.73
BZW2	559.616	763.342	1022.17	1141.1	4094.39	1954.15	1605.36
CDCA5	337.926	442.514	827.116	923.308	3014.65	1178.25	908.6
PES1	162.788	131.909	176.985	172.074	1197.31	567.22	646.68
KDM4A	859.666	1067.07	1083.07	996.796	1671.15	2995.35	2591.29
SMG9	158.125	161.152	171.681	154.437	663.441	550.943	625.638
PEX11G	85.4332	80.7062	82.3897	84.4921	142.478	297.191	353.705
GUCA1A	76.7535	21.4826	19.4572	22.9079	29.3368	266.385	303.851
POLR3E	31.4992	29.0879	26.3087	28.2622	291.253	109.283	87.7965
SC5DL	120.525	97.7401	68.6618	77.1481	157.5	417.859	569.412
NCLN	146.702	129.029	167.834	160.228	606.374	508.433	394.046
ZYG11B	36.9896	42.7082	38.7354	35.5248	89.7447	128.1	113.243
MSN	208.594	159.215	116.619	131.715	169.628	722.12	572.539
ACAA2	248.291	321.206	670.138	713.859	427.162	859.296	762.113
KXD1	535.86	623.374	776.678	769.304	1675.96	1854.19	1312.33
WNT6	18.579	18.0389	15.7773	18.2815	20.4621	64.2271	111.306
DLG3	68.0392	74.2005	49.786	56.0172	33.2223	235.104	241.481
RTFDC1	772.143	632.776	1065.26	1480.3	4042.24	2667.23	1791.81
RGS19	40.8537	36.9961	43.7512	57.6525	118.18	141.052	135.282
BAG5	36.3313	49.7076	64.3232	97.6776	568.263	125.377	173.881
KIAA1217	22.9791	20.3755	26.4699	19.4022	24.0967	79.2728	62.5269
GALK1	129.874	115.602	118.617	130.118	115.208	447.979	418.939
AMD1	637.346	501.365	414.848	479.048	2449.06	2197.64	2379.87
LOC100335716	26.4483	26.2748	26.0754	20.5609	73.89	91.1592	125.539
GNAI2	638.038	662.45	990.273	1161.17	669.919	2198.97	2209.87
PRPF38A	12.6691	12.2929	13.0844	10.3946	83.3482	43.6089	42.9899
LOC100335727 /// LOC100337293	336.696	208.129	122.717	105.155	233.049	1158.77	1284.97
PON2	75.7322	87.355	107.237	70.6156	70.2585	260.564	96.7597
ATP5SL	44.6185	46.4826	41.0309	43.7774	56.9343	153.371	104.032
RN45S	179.472	129.405	164.605	138.529	390.897	616.838	906.567
PIGK	100.907	113.05	121.635	99.8822	145.788	346.794	400.967
NDUFA8	1799.1	1611.13	3654.55	3141.47	943.499	6180.37	5322.27
HADHB	411.613	582.288	1009.97	1100.63	262.896	1411.09	1186.57
LOC513555	158.602	253.65	317.217	318.587	188.585	543.382	634.573
TRMT2A	251.862	237.381	305.051	275.586	456.524	860.866	937.794
DYNLRB1	366.224	218.919	355.855	295.342	214.648	1249.01	1216.5
CELF5	162.136	194.895	138.614	138.875	827.648	552.917	819.582
CUEDC2	279.899	260.326	439.27	463.998	190.61	953.946	992.018
LOC515578	50.2141	49.1428	54.037	62.4435	71.0493	171.004	138.938
HDAC1	1783.93	1588.62	1060.98	1033.39	3233.35	6074.13	5855.66
GABARAPL1	57.3653	68.8819	66.5176	64.8537	1366.32	195.244	212.503
CHMP6	154.477	136.948	141.486	160.547	632.333	525.698	364.564
STARD3NL	328.034	262.763	191.942	139.104	78.6791	1115.41	559.099
ZNF688	15.8139	15.9307	16.0224	13.92	42.9903	53.7665	71.4113
SDHC	1917.63	1571.69	2526.97	2303.75	1794.85	6519.17	6719.37
HECTD3	58.8355	87.9096	108.054	116.664	164.286	199.983	171.211
IKZF5	59.2811	40.8325	50.5723	31.3948	821.319	201.401	158.317
MON1A	65.9948	60.3599	58.398	52.4629	97.318	224.13	159.679
ATP6V0D1	779.652	968.731	1366.17	1497.02	647.673	2645.83	2418.33
C9H6orf203	444.727	432.535	752.439	928.503	1042.72	1508.66	1149.57
MRPS2	328.93	353.979	503.744	500.487	731.96	1115.05	847.508
RHOT2	307.585	210.725	205.048	158.861	1452.2	1042.56	1392.7
MRPL1	192.649	176.424	205.244	189.808	611.286	652.209	459.122
DCAF10	14.9618	14.1247	13.7685	14.0727	27.737	50.5478	23.3574
OGDH	71.4937	78.728	104.475	104.985	81.205	240.857	367.177
BLOC1S1	180.982	143.314	250.202	228.251	56.4012	609.296	815.511
LOC100849417	74.7344	66.9991	90.4583	84.6024	1479.77	251.445	114.442
ADCK5	90.4755	82.9027	74.4696	79.2166	115.088	304.32	232.665
RPL18	4688.25	1204.86	1784.12	983.193	11572.5	15761	17627
NEDD9	30.0961	17.1882	37.3222	18.8262	20.019	101.177	146.815
TMEM87B	170.531	178.855	81.1751	74.6523	69.5356	572.554	526.106
FANCE	57.0135	67.5059	62.0849	54.1518	88.3413	191.409	215.929
AP2M1 /// LOC785503	933.385	1035.5	1008.37	992.229	667.888	3130.37	2469.3
SAP18	584.124	700.999	1625.01	1902.88	1276.19	1956.78	1240.64
AGFG1	526.899	998.59	2810.53	3071.67	2754.18	1764.43	2103.37
PSENEN	754.504	966.439	1082.82	868.488	989.725	2525.81	2113.31
MED28	70.0843	39.6772	42.1853	48.8957	632.299	234.549	257.789
PIGC	809.551	834.686	1433.13	1716.38	2464.44	2708.75	2351.6
ANKHD1 /// EIF4EBP3	59.8992	83.5927	97.0747	88.747	278.608	200.344	166.792
GNG2	177.875	135.547	117.449	121.485	46.2051	593.701	135.739
NME4	123.148	94.9782	107.81	92.5355	108.406	410.638	359.583
REXO4	82.4901	72.4714	65.3515	82.8881	283.256	274.964	225.654
PDF	99.159	93.5118	97.0759	110.156	475.061	330.371	287.236
LOC100849947 /// LSM12	63.2451	55.5859	62.533	67.9659	129.772	210.711	145.049
DQX1	68.147	65.289	63.3073	63.1924	128.386	227.016	186.805
FARS2	68.581	60.9931	82.1914	80.7016	115.566	228.361	168.994
RPS15	5939.9	2235.95	2874.87	1900.95	16873.6	19757.9	20085.9
SEPHS2	749.385	1215.21	1357.06	1221.8	1644.85	2491.99	2071.48
TIMM10	333.848	226.53	210.32	174.439	1343.99	1107.9	921.525
PIGG	16.2059	15.4791	14.6947	13.4958	75.6819	53.7649	49.0247
YIPF1	46.4339	44.3363	57.8266	50.0461	45.7754	153.91	114.918
LOC785119 /// PDCD10	960.287	962.163	1175.35	1103.54	4513.92	3182.04	2748.38
GSPT2	23.2841	28.7405	56.3857	69.8337	45.8191	77.1243	96.5736
ATP6V1G1	1371.82	1447.91	1843.43	2326.66	4277.52	4535.3	3384.85
DACT1	47.3315	35.454	33.9473	32.3368	28.6749	156.323	181.742
ATG10	26.0832	27.0888	35.2916	39.9655	27.4877	86.1345	130.436
BRD8	24.2643	21.4232	23.7476	28.1054	351.361	80.125	56.5886
DDX18	1041.22	1564.03	2191.6	2375	6684.92	3437.01	2607.59
SAT2	55.7459	42.9783	45.7802	46.7423	69.064	184.013	101.918
IFT122	198.299	220.85	455.724	433.156	814.674	654.273	362.106
ATIC	1790.55	1942.17	1487.78	1551.05	1900.37	5902.66	5049.01
SVOPL	44.9456	91.9062	121.076	125.498	35.7162	148.035	192.3
PIN4	314.251	122.237	181.349	163.953	408.496	1034.96	1221.08
C14H8orf82	121.342	147.987	194.17	216.047	314.316	399.527	412.338
PDP2	1093.61	1026.74	581.861	548.973	4473.75	3597.44	2638.24
SLC25A21	15.8182	16.459	15.0241	14.5408	14.9317	52.0285	215.328
LOC789016 /// LTA4H	36.0553	32.296	36.8525	29.7275	33.7774	118.549	373.631
CD320	205.363	250.901	386.925	343.982	491.031	675.163	495.903
SNX8	121.234	70.5917	82.6559	83.9871	81.8393	398.373	1363.44
SERPINB6	124.203	88.1709	143.826	155.673	66.3858	407.641	686.784
BRP44L	2319.64	2809.93	2878.86	2631.96	649.725	7608.96	7875.03
KLHDC3 /// RRP36	375.281	514.334	643.375	711.951	1297.64	1230.72	845.904
NRM	128.855	126.123	166.646	140.812	182.872	422.17	306.088
MAN2C1	55.9242	46.0849	52.3174	39.012	368.813	183.218	376.459
UQCRQ	824.708	564.506	623.606	530.268	316.694	2698.62	2128.88
RHOC	194.562	175.054	192.549	225.215	110.953	636.036	726.058
LOC784725	13.7728	11.1695	12.0094	11.9866	136.557	44.974	37.0921
DIS3	21.2279	26.5447	24.4649	28.6063	260.645	69.2875	119.863
CCT3	2369.15	2904.91	5045.36	5128.28	6172.13	7726.98	5830.4
ADK	287.043	354.953	324.658	268.133	105.529	935.776	742.909
GNPTAB	828.598	1009.18	1297.23	1364.6	1806.88	2699.02	2731.83
C13H20orf24	3200.67	3532.8	4321.37	3866.06	6985.93	10425.6	8641.09
HBG /// LOC100337028 /// LOC781088 /// LOC781674 /// LOC788610	19.3157	20.0499	16.6118	20.1769	210.27	62.9115	18.2833
ZMAT5	77.1717	62.552	57.8538	63.3084	1034.58	251.108	132.314
C19H17orf80 /// LOC511212	52.7834	47.3944	48.1772	56.9858	543.48	171.706	164.748
COX8A	2725.11	3280.69	2697.95	2252.39	4891.39	8861.63	8494.14
URB1	80.7567	76.6472	47.0408	57.1782	974.024	262.533	222.315
TRAPPC2L	72.032	63.6268	79.4575	67.829	99.5481	234.158	310.635
PTPN6	45.4458	44.3034	49.7008	55.9677	46.1887	147.572	64.1535
TPD52	783.072	633.07	819.986	869.888	533.549	2542.07	3549.8
HNRNPH2	283.138	310.16	271.709	247.233	369.93	918.695	614.823
PDZD11	363.088	305.657	505.936	495.916	825.496	1176.22	721.904
CDK6	47.3469	36.4437	38.6041	46.5297	275.35	153.35	105.314
NET1	2187.12	2328.29	5480.55	5421.45	3959.85	7076.2	6511.24
TTN	18.6964	15.3538	13.1755	12.2279	16.4092	60.4797	40.6688
ORC1	277.733	412.546	495.055	511.448	1483.7	898.284	756.164
RPL32	97.7768	85.1512	75.5385	77.3105	301.881	315.999	299.138
RFC5	467.421	479.687	1120.72	1062.85	1081.92	1510.43	1299.6
DDX39B	291.995	444.946	770.801	835.968	789.713	943.237	546.009
LOC100139289 /// ZC3H14	110.284	105.069	139.88	169.671	775.852	356.086	191.717
TRAPPC4	294.676	319.488	421.945	406.857	2276.54	950.845	692.345
LOC527068	67.0569	73.3368	81.7957	53.5622	90.0486	216.359	358.664
QPCTL	349.164	355.778	503.114	438.687	2592.45	1126.35	706.059
PYCR2	240.714	202.526	123.264	150.255	5249	776.003	776.399
ERGIC3	106.47	91.5932	80.9086	69.8631	82.669	343.118	226.946
ZC3H13	13.8177	14.6492	13.9555	13.3698	24.392	44.5109	40.1172
MRPS11	241.61	178.033	163.869	157.394	399.522	778.173	542.258
GSTK1	95.3536	76.1714	123.617	89.6549	434.475	306.81	297.006
STIP1	1207.29	1170.4	2619.72	2970.82	3392.02	3883.6	3014.72
MARS	309.493	397.283	371.716	382.422	914.157	995.113	687.277
VPS36	41.1897	44.9373	84.2104	82.6595	16.9759	132.424	320.998
TAX1BP3	2080.35	2526.28	2582.59	2770.48	1518.32	6685.79	5205.33
TLE3	49.005	50.6443	49.2619	46.4732	48.4371	157.428	173.331
PSMD13	166.083	148.632	135.765	153.386	165.995	533.532	340.695
EGLN2	321.543	377.793	434.623	463.622	1246.62	1031.13	764.907
EIF3M	2520.64	2716.09	6222.23	6457.49	7103.58	8075.7	7381.84
QDPR	619.628	505.518	512.267	567.389	954.174	1984.29	2265.6
RINT1	53.5132	61.6846	64.6028	68.7669	639.522	171.202	164.918
ATP5C1	3289.18	2954.64	4712.93	5158.45	7092.14	10510.8	9783.01
EPRS	609.576	1460.23	2424.68	2222.21	358.654	1946.6	1940
EEF1A1	1791.2	1747.03	1394.26	1079.56	324.68	5709.9	3316.94
FTSJ3	276.265	397.994	783.643	655.38	2055.55	880.515	690.733
RPS3	1403.89	1511.4	1130.42	1133.86	1750.14	4472.74	4329.64
CMC2	1264.58	1528.87	1047.02	720.542	4455.18	4028.07	3256.17
U2AF1L4	340.879	422.211	777.381	710.696	2627.85	1085.77	739.532
CARNS1	51.3677	46.4351	38.806	44.4587	66.7268	163.46	556.089
TDH	18.8437	46.3965	19.2907	16.0317	1979.02	59.9095	25.2682
COPS6	801.532	746.188	1263.52	1257.23	969.764	2547.4	2492.2
FAM162A	291.945	230.568	572.49	506.131	92.0414	927.715	744.187
ABT1	222.105	299.01	675.424	936.376	1152.42	705.768	577.592
POLR2E	820.331	808.458	926.169	840.459	2675.38	2605.22	1681.4
GTPBP10	346.844	331.237	327.075	262.55	1575	1100.36	988.766
ZNF205	63.8374	70.0144	82.7338	95.3868	399.84	202.419	287.892
ULK1	89.0093	139.693	90.6898	90.5994	1585.15	282.133	268.966
ALG1	86.1726	75.6366	61.5602	61.3576	640.113	272.821	265.277
ZNF331	32.8513	32.3119	48.1833	34.9232	392.122	104.003	237.382
TMEM50A	586.731	456.45	819.254	822.447	195.488	1856.71	940.194
SERBP1	1509.8	2359.86	2854.54	2950.43	4889.33	4776.9	6857.56
MRPS7	457.71	584.302	865.966	880.52	2792.68	1448.07	1386.35
LEPREL4	83.077	63.553	70.0997	67.1539	102.25	262.527	113.122
ZDHHC16	243.711	265.971	266.164	192.45	1223	770.127	713.68
GBA	109.389	104.089	93.5847	106.486	96.472	345.636	575.492
EDF1	633.355	713.05	954.037	888.507	317.575	2000.46	1645.28
NBN	146.858	188.026	302.83	332.229	971.28	463.846	389.581
RPS16	4712.59	3655.64	3903.33	3259.3	10151.3	14864.7	15286.6
LOC100849006	34.9493	37.5913	27.8125	30.2849	382.08	110.128	107.405
BRAP	144.08	284.92	643.949	606.443	792.061	453.924	354.74
R3HCC1L	80.7216	82.6629	82.1429	108.431	2352.59	254.164	324.637
IMMT	816.114	849.047	1022.54	1203.08	1622.62	2568.76	2205.33
MRPS25	411.814	262.845	244.761	217.288	425.627	1294.07	953.724
CDC42EP3	367.914	594.158	563.2	501.672	690.203	1153.91	701.634
NUCKS1	175.312	299.165	458.381	478.654	210.26	549.647	1054.14
FAM207A	153.343	190.609	157.609	152.282	1666.27	480.454	434.789
KPTN /// LOC782708	149.197	135.412	140.833	158.004	109.645	467.176	342.414
MZT1	186.993	151.52	117.679	130.88	421.763	585.413	278.934
EEF1A1 /// LOC100848359 /// LOC781070 /// LOC781813 /// LOC782776 /// LOC782954 /// LOC783838 /// LOC789867	1988.89	1937.72	1572.64	1174.18	356.362	6220.63	3733.52
ADAMTS1	47.5932	38.7945	45.3177	42.0827	487.356	148.812	159.868
MRPL34	646.027	623.412	582.061	661.536	1251.51	2019.51	1598.18
ZMYM1	270.778	279.033	288.315	330.482	1268.53	846.195	397.254
POLR2M	222.878	143.204	324.197	353.031	866.432	696.257	443.254
VEZT	80.1947	63.396	44.6575	37.083	847.789	250.446	208.587
TACSTD2	1901.89	1196.27	564.777	406.92	4612.15	5937.23	6326.53
JMJD7	101.505	83.2474	80.5158	83.3071	186.82	316.872	328.96
SNRNP70	514.12	991.946	462.172	449.396	1651.72	1604.88	1810.34
ZBTB10	1162.79	1807.39	2075.88	1960.83	8766.9	3629.34	2948.78
COX7C /// LOC100335836	1201.33	1487.86	1000.07	614.952	1542.2	3748.77	4407.8
SLC29A2	41.0521	46.4553	47.7902	39.0117	59.3669	127.988	180.464
UBA52	3112.04	2528.49	2142.36	1647.86	8941.56	9696.97	9687.83
MAN2B1	16.0934	14.9827	16.5162	20.3899	24.1991	50.1253	107.602
PBXIP1	75.8841	108.948	114.989	105.746	131.072	236.325	544.948
SPIN2	15.4067	14.858	15.3195	13.8366	535.046	47.9396	30.6738
LOC540136 /// LOC782609 /// LOC786134 /// NAP1L1	603.2	639.567	492.485	580.775	954.555	1876.11	1906.81
RBMS2	133.897	114.871	157.12	177.779	358.888	415.725	403.06
CPSF1	206.295	220.11	272.688	201.444	439.507	640.419	583.414
PRICKLE3	57.9133	63.049	63.0651	61.0265	62.0294	179.784	202.551
SON	614.746	902.78	546.282	399.043	5748	1908.13	2335.62
TSSC1	269.845	209.081	272.876	260.634	456.749	837.253	572.049
CREBZF	76.429	87.4592	147.768	127.653	403.071	237.106	127.924
SIGMAR1	257.254	313.046	194.541	191.093	193.318	798.04	412.492
RPL6	5705.42	2621.29	5009.98	5336.53	13478.7	17693.5	17044.1
PRMT5	1664.13	2474.75	3581.15	3067.8	9822.04	5159.32	3581.39
TMEM11	625.836	248.916	454.053	404.988	3215.07	1939.2	1563.71
PPHLN1	297.042	397.592	500.564	599.749	938.656	919.725	793.915
ATXN10	494.793	647.466	883.636	816.958	139.947	1530.29	1956.17
ARAP1	42.1153	40.1002	40.7459	46.3318	40.1228	130.226	154.071
FAM45A	117.445	121.034	83.5821	81.2961	585.137	363.14	284.92
VASP	36.7915	33.9118	35.4038	43.5832	46.2176	113.742	174.519
TIMM17B	707.874	431.973	514.781	477.306	664.487	2187.77	1851.26
TMED3	158.924	138.032	218.761	204.157	85.1232	490.883	549.093
MTA3	1381.3	1344.39	1156.75	1548.21	548.791	4260.65	2778.2
MYADM	211.205	228.213	268.046	277.084	182.438	651.017	1055.2
B4GALT7	80.958	83.4226	73.707	87.8727	405.736	249.465	324.64
CLASP1	71.9225	64.5314	90.4785	74.1058	454.89	221.581	202.501
MYBL2	189.411	237.995	212.91	246.091	167.056	583.401	635.227
VPS29	365.044	413.921	960.568	846.8	708.429	1123.6	1215.11
LOC100848596	15.1462	15.6563	14.7958	14.7064	13.7941	46.6051	22.8504
ENO1	1923.76	408.464	864.063	1332.06	406.401	5917.11	11696.5
LOC100848925	58.6083	49.6343	48.0369	52.4085	47.9381	180.257	149.969
HMGB1	450.231	664.719	806.359	819.645	1135.94	1384.49	1723.25
ARHGEF4	118.25	89.0428	105.258	106.402	115.56	363.407	433.778
MLF2	167.319	142.505	95.8693	98.7339	85.8402	514.111	469.576
SOAT1	2413.05	2874.72	3567.98	3357.6	10852.7	7414.17	7757.08
SPHK2	127.691	172.952	175.273	152.864	751.595	391.998	1182.76
HERPUD1	340.488	230.53	281.649	391.384	336.179	1045.07	1431.02
RPLP1	4593.96	2396.41	2710.97	1368.11	12939.1	14089.2	13737.1
CFD	36.6175	37.5009	35.3088	66.1141	39.5495	112.263	104.854
MDK /// MDK	68.4319	66.6258	113.511	57.9352	50.17	209.714	444.772
FTH1	6037.98	7604.48	12005.5	15819.6	6574.94	18478	18015.6
SREBF1	293.623	365.652	117.829	132.457	142.872	897.43	1305.75
EED	108.505	168.166	177.593	163.398	1180.78	331.498	176.154
LGALS4	1961.94	1690.55	2126.05	1967.53	1052.32	5991.43	5104.05
APEX1	125.302	204.751	290.422	300.96	916.16	382.617	350.98
FAS	40.0231	36.8961	39.2031	36.739	30.2766	122.157	61.3003
STX5	115.178	133.653	207.33	240.66	487.251	351.494	301.842
CRYZL1	198.981	146.894	282.85	276.256	194.007	607.183	635.675
DNASE2	86.4616	97.4112	115.104	158.378	377.425	263.622	453.732
ARHGAP1	267.998	303.15	209.343	182.127	2343.8	816.368	866.699
SLC25A39	111.187	108.832	142.831	115.461	82.379	338.685	204.816
TDGF1	11.5909	10.4626	12.1855	11.8593	11.6717	35.2682	1356.8
MLYCD	21.6629	19.4283	22.9248	22.2073	30.9551	65.8931	103.941
USP47	187.903	426.945	388.565	371.09	640.482	571.385	566.331
P4HB	1443.13	1574.74	1973.07	2139.76	2628.46	4379.57	4964.95
SURF6	78.2826	79.7937	88.8589	97.3994	440.722	237.528	239.906
SCAMP4	241.474	263.933	253.812	221.867	632.219	732.563	787.161
ASNA1	75.0395	119.697	156.554	148.203	171.672	227.532	137.089
UBL4A	368.148	254.463	301.32	254.351	253.249	1115.47	1530.48
ATP6V0C	3410.82	3231.28	5177.78	4854.91	2934.41	10333.1	12173.5
CYCS /// LOC100847304 /// LOC100847700 /// LOC100850794	2093.2	2139.21	2008.54	2151.12	2494.58	6333.95	4961.35
TRMU	253.381	225.613	368.107	371.767	954.045	766.142	785.332
SPTLC2	271.949	312.193	432.556	497.255	426.187	822.049	651.638
LOC532875	228.1	217.997	207.074	210.834	372.642	688.958	789.938
C7H5orf30	58.9251	45.323	39.6032	39.7557	789.883	177.973	127.443
BPTF	47.1079	76.1526	85.5309	69.3486	118.476	142.246	94.7363
KARS	1814.39	1669.93	1758.83	1725.99	3767.09	5475.14	4180.28
TEP1	31.9057	31.7814	31.561	35.5668	77.0934	96.1549	163.485
CACHD1	157.386	143.5	92.6236	97.6484	75.0416	473.36	599.533
USP48	2323.78	3355.9	3724.03	3281.77	536.356	6982.58	5391.81
NDUFAF6	127.659	136.683	187.773	216.101	117.343	383.428	266.2
SLC37A1	64.2864	65.5292	56.4947	62.0661	38.1464	192.665	333.022
TMEM258	684.417	478.813	502.369	380.782	821.59	2050.47	1730.91
RPL37A	4485.59	1937.05	2049.44	1419.08	8541.59	13420.9	12846.2
UFD1L	324.556	163.368	213.669	157.028	1148.18	970.731	938.799
ELMO3	23.3645	23.8352	24.8778	20.3939	29.0462	69.8567	230.46
ASXL1	74.4328	89.8667	76.5419	76.6263	182.328	222.433	199.775
TPM1	54.1631	18.6785	16.3939	16.9058	50.7718	161.743	195.919
LOC100850016 /// SLC16A6	45.8875	32.6297	30.7262	50.5585	92.8992	136.956	166.218
C16H1orf115	34.8049	26.2536	24.9833	29.5657	28.4563	103.755	151.531
LOC100851168 /// MTRF1L	138.208	250.678	419.749	440.048	1868.01	411.836	354.886
MRPS18B	736.297	1011.77	997.103	905.326	2051.44	2192.38	1689.1
LOC788943 /// XBP1	534.73	756.138	1412.08	1745.14	596.715	1592.09	2235.07
FCF1	1813.22	1515.79	2279.98	2016.59	5381.3	5391.64	4216.98
KAT5	233.17	320.726	334.84	421.211	616.4	692.355	654.231
PTPMT1	286.534	102.903	221.32	185.856	28.9237	849.899	1067.21
SNRPB /// SNRPN /// SNURF	46.0969	49.3197	66.3876	66.698	212.637	136.625	100.176
YBX1	4629.88	8211.51	14344	14785.4	13230.1	13714.9	9901.29
PIAS2	851.655	1137.54	1905.3	1932.09	4799.99	2522.05	1470.86
MRPL53	1283.36	1430.59	2435.66	2670.04	3647.82	3799.29	2459.83
HEMK1	73.8406	56.6921	57.9767	68.7136	90.9339	218.458	254.182
SLC25A5	5212.39	5671.55	5029.27	5053.74	2533.64	15419.7	11302.7
FUCA1	267.248	253.024	210.069	218.71	2125.43	790.179	1080.9
RRP12	312.107	341.889	559.442	509.764	2000.4	922.804	1027.21
CYB5R1	87.0581	72.8573	92.9998	89.2362	377.75	257.286	346.529
EIF1AD	244.076	152.877	242.622	212.159	2299.67	721.068	657.183
RNF135	44.6538	37.1037	43.514	40.4899	45.7375	131.839	141.009
ATPIF1	2767.91	2162.92	3360.61	2391.11	579.709	8168.33	8036.42
IMPA1	116.082	126.911	246.525	189.417	71.9339	342.419	237.974
HCK	41.6833	27.6573	34.8514	64.0613	194.205	122.949	276.139
KDM5C	183.768	157.459	138.271	129.857	633.681	541.057	618.505
ELAC1	32.534	26.3971	30.6206	29.7655	213.163	95.7656	194.986
DLX4	46.9017	70.1328	75.1215	88.5509	19.0431	137.977	205.512
RNASEH2B	48.8955	50.9989	99.8723	104.477	229.105	143.821	193.606
CLTC	970.492	1635.5	1282.92	1165.88	2476.7	2852.31	3378.45
CLK1	336.382	280.882	314.996	259.478	1643.89	988.509	1053.21
ITGA5	43.6592	43.4888	44.1532	44.5118	44.9257	128.111	154.762
LIMK2	193.473	207.226	181.58	191.237	912.095	567.437	1652.86
FAM134A	71.795	66.2684	65.1903	74.4073	65.3851	210.412	353.616
DSEL	39.9425	30.7663	30.425	41.4135	331.553	117.04	125.477
TRMT10B	217.016	287.365	708.368	801.291	2158.96	635.614	633.713
RCN1	212.261	227.556	322.054	283.759	147.037	621.27	1449.52
ZNF800	58.0013	50.5639	49.9608	41.2285	142.593	169.68	125.114
GMDS	104.011	82.2329	96.9881	60.0509	38.072	304.206	450.299
SLC39A14	398.88	402.25	136.16	182.118	345.567	1165.76	1477.58
IRF1	103.68	124.47	286.745	242.811	343.667	302.749	156.528
RHOBTB3	200.492	141.589	88.4943	83.8922	53.9032	585.405	708.767
CDC16	368.706	485.356	355.555	335.897	877.31	1076.24	1046.6
SAV1	199.34	187.098	211.809	233.516	1081.61	581.616	414.038
STXBP2	332.736	307.994	371.281	424.204	223.781	970.557	1528.76
GINS4	71.3739	57.7671	62.4205	59.6231	121.154	207.909	324.227
LOC535353	25.089	25.7736	27.6589	24.4451	33.6565	73.0822	50.2577
METTL10	126.467	108.062	211.578	215.785	492.764	368.217	299.356
NAA40	681.102	482.568	594.399	562.102	512.594	1982.75	1524.95
LOC100847736	377.033	343.658	303.268	281.012	6659.22	1097	1168.95
GGTA1	18.8113	16.4503	18.3628	18.1359	21.8902	54.7281	40.4572
XPO1	464.902	563.088	790.828	467.11	2332.83	1351.96	1576.42
CTU2	93.568	105.329	103.312	99.6299	246.115	271.453	326.099
RPL30	5317.5	3161.71	2591.06	1796.16	7883.87	15418.9	14130.9
HMOX1	80.9629	68.5803	67.2987	95.7798	53.0017	234.736	2142.09
GABARAP	239.221	399.777	660.867	663.63	1702.38	693.024	879
RNASET2	157.608	168.447	92.3322	162.277	84.8342	456.327	644.783
TBC1D13	72.4107	80.077	60.0974	68.8721	315.338	209.596	193.286
MACF1	651.214	750.917	937.022	813.94	2114.57	1884.85	1864.96
PAQR6	32.174	27.1461	30.9128	27.0978	94.1918	93.0533	72.5521
GOLGB1	353.001	624.953	559.253	391.785	542.461	1020.38	1177.35
MAF1	521.375	664.327	559.684	488.005	1309.83	1507.04	1416.31
SERGEF	131.704	158.311	150.582	148.614	114.762	380.387	639.425
SKA2	429.357	388.967	546.202	422.057	1556.28	1239.81	1187.36
ARL6IP4	28.6853	26.7386	30.2997	30.7102	77.7879	82.5549	91.8086
ICT1	567.638	882.986	1100.14	814.813	1343.55	1633.63	1269.36
ATG4B	187.915	125.986	186.259	155.787	888.592	539.622	663.717
PEX11B	170.841	139.61	116.468	116.694	299.351	490.428	446.341
ACVR2B	140.022	144.839	155.887	185.02	1835.66	401.844	539.78
PRSS16	46.6521	41.0506	42.7616	47.7902	51.6152	133.79	101.562
RAB7B	99.1577	144.096	114.81	110.83	63.7445	284.356	363.365
PPOX	91.1622	88.8288	87.9775	91.3978	176.927	261.183	276.038
C19H17orf59	61.4375	55.0156	62.4676	52.5853	589.693	175.959	147.08
ACAA1	443.9	432.129	638.58	613.435	190.113	1269.86	1660.54
LLPH	745.506	900.838	950.965	756.871	2318.43	2132.57	2101.34
MPI	77.5776	53.3515	68.5617	71.0143	67.4284	221.889	251.061
FAM115A	13.6903	12.8518	12.963	12.5261	14.1889	39.1515	176.655
TMEM209	535.4	798.979	1746.91	1692.67	2366.92	1527.59	954.678
LRRFIP1	64.5187	48.0968	137.607	127.345	221.946	184.039	276.321
PPP2R5A	26.5596	25.3998	18.7108	18.1535	15.7005	75.7415	112.735
CHFR	220.449	251.113	389.586	391.85	346.245	628.057	753.157
ACAP1	40.5964	37.4392	32.0368	36.9347	51.2119	115.624	79.5253
HNRNPH1	1514.76	2168.42	1114.11	682.252	5671.41	4313.84	4393.89
RNF26	142.18	195.625	175.97	199.994	161.823	404.616	338.839
HDDC2	605.51	627.974	603.031	476.226	814.862	1721.83	971.108
BTG3	44.5335	38.7047	37.0218	63.183	1431.7	126.625	94.4687
CXCL16	23.1201	24.3974	37.9527	101.293	68.7877	65.7359	148.368
SHF	84.6946	82.5437	76.7942	86.3163	101.871	240.502	154.696
WARS	897.608	1312.2	1589.82	1861.22	3167.41	2546.68	1751.56
UQCRB	1833.49	1579.96	1223.14	1494.73	3409.24	5201.48	3930.51
LOC781667	113.401	112.553	100.783	105.037	190.912	321.551	264.956
LAMTOR4	640.808	277.99	382.8	352.426	986.15	1815.91	2472.25
CYB5D2	92.9104	84.3959	86.5806	83.9693	274.955	263.212	168.828
LOC790401 /// TAF13	490.988	593.932	419.596	425.822	1468.31	1390.76	880.979
ARPC4	375.823	303.432	444.863	476.533	709.396	1064.32	1269.75
LOC510442	197.865	239.901	177.308	156.796	394.644	560.339	518.728
TMEM64	16.9522	15.3688	15.2147	16.0682	297.329	47.9937	39.3409
CLTA	3409.09	3866.16	4912.4	5029.82	10264.7	9649.58	10967.6
PAICS	2856.02	2794.01	5485.44	4641.21	9560.8	8076	6336.66
ZNF668	75.1439	102.387	130.353	96.1177	1307.72	212.412	200.953
GADD45GIP1	479.983	490.495	792.594	745.507	964.722	1356.78	1510.69
EEF1E1 /// LOC782393	755.392	719.771	611.683	614.569	2755.24	2129.39	1508.73
HOPX	30.5715	26.7983	27.8229	27.2372	23.0064	86.1692	62.7695
BAG1	549.303	415.383	391.098	512.805	1217.14	1547.48	1202.59
COPS3	823.264	534.45	838.646	786.432	1526.34	2312.91	1825.3
PPP2R5D	195.886	197.535	212.902	260.645	327.503	550.322	511.699
TPT1	3860.46	2932.86	2483.46	2127.77	6825.34	10820.8	12596.3
DCAF11	61.9662	54.2957	54.6534	58.9923	361.897	173.646	267.484
GPI	2079.88	2510.81	2957.7	3377.57	5095.45	5821.78	4100.59
ZNF276	144.323	209.305	391.172	432.88	1704.83	403.894	538.013
HSPB3	21.7587	17.9731	17.2436	18.6554	23.3191	60.888	59.3605
HAX1	463.236	346.646	415.624	363.897	3059.49	1295.49	996.382
PAFAH1B3	144.565	93.3726	100.504	81.6997	166.887	404.014	475.956
PPM1M	63.3318	50.1207	54.1658	73.3395	71.2816	176.961	775.535
EXOSC6	122.552	140.176	171.808	153.815	246.691	342.38	246.857
CDH26	109.81	97.319	110.646	97.8285	119.024	306.774	170.11
ZNF329	245.229	318.711	704.843	519.654	864.334	685.031	809.29
LOC100138613	303.216	271.679	369.072	328.206	1321.5	846.631	571.718
CCT5	1468.35	1465.37	1322.57	1303.89	4180.94	4098.41	2859.21
SPSB1	45.5395	36.603	43.4405	34.3326	36.6482	126.877	162.531
MCL1	790.807	929.889	634.622	653.324	928.975	2202.53	1787.57
C21H14orf142	274.391	445.826	1156.56	964.266	948.354	763.925	512.194
GOT1	883.477	1023.14	1411.17	1488.8	1727.47	2458.18	2448.18
JMJD4	59.9813	47.5876	48.6253	49.7981	278.187	166.832	140.874
CDH1	1392.09	2808.56	738.107	634.501	2475.69	3868	3235.69
TLCD1	117.718	176.778	255.005	238.763	53.2919	326.934	403.299
LAPTM4B	1196.42	998.974	859.245	879.654	2754.65	3316.73	2944
SPOPL	14.4343	13.2781	12.9472	13.5733	839.938	40.0054	52.9245
RNF113A	558.406	721.642	708.402	670.821	4771.9	1546.76	919.716
INO80C	322.388	283.642	166.45	136.622	217.533	892.806	561.092
PQLC1	137.929	127.673	111.499	129.228	132.239	381.937	340.586
MERTK	85.9856	96.7582	72.3053	67.8278	51.1554	237.937	234.364
MAN1A1	36.4611	32.7063	25.8902	39.0308	34.7901	100.747	32.8335
TNNC2	27.3838	27.3087	23.3863	25.6605	44.1064	75.6384	153.231
SUMO3 /// SUMO3	591.274	430.331	351.746	369.914	336.39	1632.36	1784.67
SLC25A1	457.233	384.627	548.907	576.736	563.399	1261.73	1220.31
SNRPD2	2717.63	2674.33	2419.16	2169.84	11919.8	7496.51	5913.15
GLRX5	322.793	256.3	424.446	473.5	388.9	890.178	712.126
CHMP4A	88.4441	108.322	110.785	101.944	147.894	243.871	291.147
TMOD3	470.547	387.747	382.801	370.952	563.884	1297.43	1093.61
WWP2	67.0463	60.7918	101.847	78.2603	133.597	184.846	285.549
BCDIN3D	29.1403	26.1388	25.4696	28.4858	65.967	80.2983	54.6684
RPS17	7067.97	6331.49	7143.21	5966.43	16537.2	19452.1	19991.1
SMIM1	76.3734	70.5759	50.4254	63.4089	74.2688	210.101	147.648
LOC100851895 /// RAB8A	256.143	277.156	325.011	370.801	1191.43	704.54	867.941
LOC100848970 /// TCF25	173.344	149.737	191.107	194.968	377.112	476.642	531.718
RAN	4605.76	5552.06	5388.65	5281.55	10798.4	12661.7	10920.6
ARV1	45.181	42.0409	40.1868	35.7561	91.45	124.202	67.4192
CHMP1A	317.58	260.971	475.742	658.671	1465.87	871.962	1011.43
MAP2K5	48.2797	39.0692	54.8956	52.2303	31.8091	132.468	251.615
PRPF38B	117.419	196.851	236.459	201.849	1344.57	322.1	302.354
COQ6	116.254	102.465	163.338	158.094	95.8472	318.785	170.088
C5H12orf10	324.229	180.009	241.625	198.185	307.499	888.563	603.762
NARFL	112.487	118.029	126.765	136.86	250.559	308.206	359.78
[truncated: 3,092 more rows]
