# Supplementary material for: Exploring timing activation of functional pathway based on differential co-expression analysis in preimplantation embryogenesis
Source: Oncotarget. 2016 Sep 29;7(45):74120–31. doi: 10.18632/oncotarget.12339 (PMC5342040; doi:10.18632/oncotarget.12339)
Supplement: Supplementary file 4 [file oncotarget-07-74120-s004.xlsx]

## Sheet: Bovine_Pvalue(MEs VS datTraits)
Supplementary Table S3: P Value and correlation of modules by using WGCNA method
	Oocyte	Zygote	2_Cell	4_Cell	8_Cell	Morula	Blastocyst
MElightgreen	0.527823	0.513871	0.840068	0.00105778	0.80949	0.69499	0.648676
MEmidnightblue	6.96384e-05	0.232747	0.611228	0.576256	0.106113	0.111871	0.181908
MEpaleturquoise	0.000562675	0.488347	0.323413	0.224144	0.533848	0.225288	0.362721
MEorange	0.0094894	0.64961	0.198539	0.119547	0.00324533	0.650295	0.190311
MEtan	0.00510507	0.346819	0.653894	0.655738	6.96311e-08	0.738238	0.554696
MEdarkred	0.000476357	0.481938	0.407139	0.381114	0.00734424	0.659178	0.97798
MEpink	0.000140091	0.214054	0.760807	0.740576	0.000422212	0.369936	0.568776
MEskyblue	0.00399944	0.85266	0.0360553	0.0249536	0.206481	0.493977	0.614927
MEwhite	0.00384297	0.794395	0.0156775	0.0162528	0.601814	0.613946	0.487511
MEgrey60	0.894013	0.343576	0.0302366	0.0190557	0.0687824	0.223649	0.242098
MEdarkturquoise	0.15795	0.537913	0.0269892	0.015635	0.262855	0.0903688	0.0298438
MEpurple	0.700396	0.203938	0.0126363	0.00704824	0.446362	0.0519097	0.0307902
MEsaddlebrown	0.699325	0.535477	0.618694	0.775857	0.420595	0.373907	0.00241492
MEyellowgreen	0.559138	0.535639	0.00421864	0.908699	0.765535	0.406255	0.647068
MEgreen	0.0530432	0.16916	0.331056	0.295675	0.773793	0.00208007	0.000601387
MEyellow	0.228823	0.309341	0.481265	0.455542	0.0606985	0.00696702	8.04607e-05
MEdarkgreen	0.921573	0.509573	0.0674611	0.0435274	1.46232e-06	0.772065	0.53363
MEcyan	0.146865	0.60148	0.514503	0.532052	0.00152445	0.0308114	0.00827917
MEdarkgrey	0.292333	0.788652	0.140201	0.158684	7.15398e-05	0.49576	0.0623266
MElightyellow	0.72599	0.386423	0.00952072	0.0138651	0.000565031	0.528813	0.75325
MEsteelblue	0.208401	0.968051	0.0170337	0.00901328	0.00714719	0.631658	0.944644
MEviolet	0.558919	0.859129	0.885277	0.65707	0.089796	0.0249143	0.85905
MEmagenta	0.341485	0.431116	0.451244	0.457884	8.63511e-07	0.548382	0.69494
MEsienna3	0.889049	0.950378	0.74295	0.66441	3.95635e-05	0.0487619	0.229954
MEblack	0.193554	0.39416	0.496342	0.519608	5.49377e-24	0.597776	0.339253
MEred	0.0275961	0.147658	0.287162	0.293346	1.29471e-07	0.401624	0.5169
MElightcyan	0.760982	0.918779	0.895754	0.936881	1.56755e-06	0.01817	0.0134421
MEroyalblue	0.989729	0.816882	0.436376	0.561018	1.38149e-09	0.176774	0.0367429
MEgreenyellow	0.26027	0.752399	0.220233	0.153537	0.000658272	0.0272974	0.0129515
MEsalmon	0.116582	0.719407	0.622725	0.511605	4.08108e-08	0.173751	0.0684493
MEblue	0.0258301	0.106259	0.224677	0.194766	0.232086	0.00757247	0.00438409
MEturquoise	0.00768948	0.0969675	0.280126	0.268562	0.00228466	0.0520719	0.0835581
MEdarkolivegreen	0.000318118	0.0965365	0.122933	0.0564818	0.885418	0.107169	0.131717
MEdarkorange	6.60138e-05	0.220116	0.370031	0.174666	0.00245832	0.725734	0.781249
MEbrown	0.424066	0.980433	0.324369	0.65014	0.495777	0.920495	0.464058
MEdarkmagenta	0.0786366	0.486396	0.482851	0.410869	0.840075	0.978633	0.959523
MEgrey	0.834748	0.591176	0.100896	0.606861	0.700605	0.953714	0.690315

## Sheet: Bovine_cor(MEs VS datTraits)
Supplementary Table S4: P Value and correlation
	Oocyte	Zygote	2_Cell	4_Cell	8_Cell	Morula	Blastocyst
MElightgreen	-0.13874	-0.143414	0.0445427	0.637889	-0.0532007	-0.086423	-0.100356
MEmidnightblue	-0.732893	-0.258993	0.111899	0.122943	0.345736	0.340499	0.288473
MEpaleturquoise	-0.663157	-0.152127	0.215486	0.263655	0.13674	0.263028	0.198977
MEorange	-0.528736	-0.100071	0.278278	0.333814	0.586828	-0.0998626	-0.283246
MEtan	-0.563548	-0.205521	0.0987681	0.0982082	0.869946	-0.0736979	-0.129897
MEdarkred	-0.669459	-0.15435	0.181526	0.191611	0.54357	0.0971655	0.00609506
MEpink	-0.711658	-0.269276	0.0671491	0.0730167	0.673935	0.196063	0.125343
MEskyblue	-0.576301	0.0409965	0.439113	0.466175	-0.273614	0.150186	0.110746
MEwhite	-0.578339	0.0575023	0.497653	0.495311	0.114845	-0.111051	-0.152416
MEgrey60	-0.0294144	0.206878	0.452308	0.484778	-0.386126	-0.263927	-0.254052
MEdarkturquoise	-0.304356	0.135396	0.460577	0.497829	0.243511	-0.361217	-0.45327
MEpurple	-0.0848187	0.275093	0.51135	0.545892	-0.166974	-0.410161	-0.45097
MEsaddlebrown	-0.0851361	-0.1362	0.109575	-0.062813	-0.176452	-0.194472	0.601142
MEyellowgreen	-0.128455	-0.136147	0.573556	-0.0253206	-0.0657846	-0.181863	0.100846
MEgreen	-0.408371	-0.29673	-0.212186	-0.227877	-0.0634062	0.608128	0.660598
MEyellow	-0.261105	-0.221687	-0.154584	-0.163668	-0.396997	0.546543	0.728658
MEdarkgreen	0.0217386	0.144866	0.387833	0.424439	-0.822519	-0.0639033	0.136812
MEcyan	-0.31228	-0.11495	0.143201	0.137335	-0.622175	0.450919	0.536715
MEdarkgrey	-0.229418	0.0591442	0.317249	0.303845	-0.732109	0.149574	0.394722
MElightyellow	0.0772771	-0.189523	-0.528541	-0.505522	0.662997	0.138411	0.0693358
MEsteelblue	0.272504	0.00884484	-0.492237	-0.531769	0.545107	-0.105568	-0.0153322
MEviolet	0.128526	0.0391786	-0.0318541	-0.0978041	0.361816	-0.466286	-0.0392006
MEmagenta	-0.207756	-0.172545	-0.165212	-0.16283	0.831908	-0.131957	-0.086438
MEsienna3	-0.0308003	0.013742	-0.072326	-0.0955831	0.748749	-0.415297	-0.260493
MEblack	-0.281271	-0.186509	-0.149374	-0.141485	0.996393	-0.116115	-0.208697
MEred	-0.458974	-0.3117	-0.231823	-0.228949	0.861522	0.183632	0.142394
MElightcyan	0.0670988	0.0225156	-0.0289285	-0.0174862	0.821238	-0.487962	-0.507479
MEroyalblue	0.00284273	-0.0511012	-0.170611	-0.127846	0.912085	-0.291749	-0.437667
MEgreenyellow	-0.244793	0.0695821	0.265814	0.307462	0.657085	-0.459759	-0.509813
MEsalmon	-0.336358	-0.0792084	0.108325	0.144179	0.876765	-0.293708	-0.386554
MEblue	0.463721	0.345601	0.263363	0.280538	-0.259347	-0.541833	-0.571562
MEturquoise	0.540959	0.354503	0.23514	0.240707	-0.603756	-0.409903	-0.368541
MEdarkolivegreen	0.684152	0.354931	-0.330964	-0.403116	0.0318146	-0.344761	-0.323826
MEdarkorange	0.734441	0.265878	-0.196024	-0.293113	-0.600298	-0.0773519	-0.0612649
MEbrown	0.175157	0.00541592	-0.215071	-0.0999098	0.149568	0.0220383	-0.160633
MEdarkmagenta	0.374117	-0.152802	-0.154033	-0.18011	-0.0445409	0.00591445	-0.0112073
MEgrey	-0.0460443	-0.118197	0.350666	-0.113263	-0.0847568	-0.0128173	0.0878141
