# Supplementary material for: Exploring timing activation of functional pathway based on differential co-expression analysis in preimplantation embryogenesis
Source: Oncotarget. 2016 Sep 29;7(45):74120–31. doi: 10.18632/oncotarget.12339 (PMC5342040; doi:10.18632/oncotarget.12339)
Supplement: Supplementary file 5 [file oncotarget-07-74120-s005.xlsx]

## Sheet: Sheet1
Supplementary Table S4 The Modules of co-exprssion genes calculated by using WGCNA
Module Number	0	1	2	3	4	5	6	7	8	9	10	11	12	13	14	15	16	17	18	19	20	21	22	23	24	24	25	26	27	28	29	30	31	32	33	34	35	36
Module Color	grey	turquoise	blue	brown	yellow	green	red	black	pink	magenta	purple	greenyellow	tan	salmon	cyan	midnightblue	lightcyan	grey60	lightgreen	lightyellow	royalblue	darkred	darkgreen	darkturquoise		darkgrey	orange	darkorange	white	skyblue	saddlebrown	steelblue	paleturquoise	violet	darkolivegreen	darkmagenta	sienna3	yellowgreen
Module Genes	ODZ3	ACTA1	AP3B2	UBE2M	CUL7	CLTB	FAM45A	MRAS	IRF1	ADRB2	FOXF1	ALG11	FBXO38	EEF1A1	GAPDH	CADM4	CCDC84	ZSCAN29	VIM	PPP2CB	TMEM184C	DDX24	NXN	HN1L	darkgrey	THEM4	SF3B1	LOC506032	FAM50A	EPS15L1	BOLA-DMB	CCT2	PSRC1	GNE	UBR2	GPX7	SBNO2	MALL
		CSNK2A1	YIPF5	PMEPA1	TSPAN15	SLC39A14	SCO1	NUDT4	SCML4	IDH3B	SNRPB2	C8H9orf95	STK17A	FAR1	CKAP2	CSNK1D	CYSTM1	DDB2	PYCARD	GIMAP7	EPB49	ZBTB48	MEX3C	PIGN	darkgrey	AKR7A2 /// AKR7A3	ABR	BPI	LOC100295263	EMC8	LOC100848243	GOLGA2	EXOC3	SLC25A20	C23H6orf89	LOC100851083 /// S100A1	TNRC6A	TSPAN1
		CNTFR	LOC100847891	CASP3	WHSC1L1	ASL	CPSF6	PLSCR1	NOP56	NCOA7	CD97	CEBPG	ZNF821	CHST14	KIAA1143	OAF	KIAA0182	LOC100848355	PTPRC	PRRC2C	CMIP	NOP2	TSN	RNF20	darkgrey	TAF7	ELP2	CYP20A1	UNKL	TOMM70A	FOSB	SLC25A11	LOC615412	ROCK1	RALGAPB	INSL3	SNX3	CFI
		CEACAM1	C7H5orf15	CPNE7	MYL7	ASPSCR1	KLHDC2	TMEM128	ABCF1	SYNE1	C14H8orf76	ZMYM3	CPT2	IARS2	TMEM184B	RBM5	DOCK1	RNF31	CCR7	ATXN7L3B	USP48	MTOR	RWDD2B	MED13	darkgrey	CDC23	UROC1	DIAPH1	HSPBP1	ANGPT2	LOC783195 /// RNASE4	ZNF318	ZNF692	BT.101620 /// BT.67675	RRM1	TPM2	JPH1	CFB
		LOC100335357	NARFL	SEL1L	WDR67	ACAT1	GSKIP	TTI2	POLDIP3	NMB	LOC100849002	AKAP12	PRKAR1A	VCPIP1	ARHGEF18	ADCY6	RWDD4	IP6K2	TNF	KDM3A	KIAA0232	POLR1E	SCAND1	DNAJC8	darkgrey	BSPRY	LSM10	TMEM209	MCM3	PGS1	FAM84A	ATF5	DKC1	PRR13	P2RY2	ST3GAL4	LOC786583	SPTSSB
		VPS72	TMCO1	APBA2	B3GNT8	THAP9	RCSD1	CHEK1	LOC100335198 /// RPA3	CHD2 /// LOC100847962	HMGCR	CMTM3	STAG1	ARL6IP1	IFI27	CCDC167 /// LOC100337207	NRK	COL11A1	DEFB5	CARKD	SGSH	TIMM23	OCEL1	CBX8	darkgrey	GLOD4	METTL16	CANT1	SERF2	AHCTF1	PEBP4	BOD1L	RARRES2	STX3	CHPF2	LOC540627	ELAVL4	HSD17B13
		EIF2AK3	ECH1	PTK2	BAG3	NGFR	TSPAN13	NLGN3	LOC535643	MYL4	AADAT /// AADAT	TMEM243	RASIP1	ABCC9	PAX6	TGOLN2	HYLS1	EXOSC8	DEFB4A /// DEFB5 /// LOC100335951	SLCO1B3	COASY /// LOC100335995	TIMM9	LRRC8E	ZNF304	darkgrey	PSAT1	RBM34	GCN1L1	AFTPH	TBC1D20	PAG3	AK4	ACP1	CHD6	TEX10	RBP1	ILF3	CYP27A1
		SLC6A11	NR4A2	ALPI	TBPL1	SLC18B1	CSDE1	GTF2I	DHX30	F2R	GNG12	ZNF547	LYAR	SCARB2	NUP98	MANEAL	ZFYVE26	PTGER2	LOC782991 /// SIRPA	KCNJ2	CALM2	DHX8	SLC16A13	DDX20	darkgrey	CSNK2A2	MGRN1	USP22	LOC785870 /// PDYN	POLR3C	LOC510369	PRP-VII	SAP18	SAFB2	CAMSAP1	CXCL11	MAP9	ZFY
		MICU1	LOC100335716	EEF1A2	FAM206A	WDFY2	TIAM1	LIMA1	LOC100849875	NIPA2	BSCL2	MBNL3	ENAH	FBN3	PLEKHH3	PTCD3	AAED1	PFKFB3	RGCC	MDN1	MAD2L1	CYTH2	AOC2	LOC100848477	darkgrey	C2CD3	FAM120A	TMX3	LSR	ZNF236	AQP5	PCBP2	KNOP1	RAB11FIP2	LOC787940 /// TRPC4AP	S100A13	TCERG1	SLC6A14
		TTF2	INTS9	MYBPH	CPPED1	KIAA1217	C1H8orf42	NR5A2	DAP3	TOMM6	GCA	CCDC8	BABAM1	NME3	EDF1	MAPKBP1	BRP44L	LCP1	CD14	SOCS2	GDF5	IL7	ACO1	KIF5B	darkgrey	CTTNBP2NL	CWC15	NCOA1	B3GNT3	EDEM3	TRAF5	PEX14	MAP2K4	DPM2	SLC15A4	LOC100848673	PTPN9	CES1
		PAG6	TBC1D4	VIPR1	SBF2	C25H16orf52	NCOR2	DIS3L	TOLLIP	SHISA3	RPS21	SREBF2	SCAP	LOC100849568 /// LOC100849866	C25H16orf62 /// LOC100849118	APEX2	CD82 /// LOC100335281	CLU	BANK1	DHRS1	CYP4V2	EIF2D	GLDC	CPEB2	darkgrey	TPP2	PAN2	C19H17orf101	NUB1	CBS	TFPI2	LOC618228	FGF2	EMC2	SYVN1	IHH	DDX17	VNN2
		PPFIBP1	NCALD	KLC2	CSAD	CTSL1	UBXN4	BAG2	MSRB3	ZNF638	RNF167	SHANK3	CCDC102A	EID3	PCM1	HSPA8	IMPAD1	UNC119B	CD53	MYO5B	EFNB3	PIAS2	ATP5S	C4H7orf25	darkgrey	ZNF667	MOK	KIFC1	REEP4	PFDN1	PNPLA2	LGR4	EIF2B4	PRPF40A	STOML2	GSTA3	ZFP106	MSLN
		LOC100138449	SLC35A5	SLC7A1	RAB3GAP2	TMOD3	REEP2	VAMP3	SAMD1	MIR221	PPARA	EIF4E	ICMT	SSR1	TMEM66	PSMC1	FGL1	FLAD1	NCF1	SULT1B1	CD63	LOC100336931 /// PAF1	RFC4	AEBP1	darkgrey	NPDC1	ZNF134	STT3B	SGPL1	SMARCAL1	KCNMB1	TAF15	MYCBP	ODZ2	DIP2B	GSTA2 /// GSTA3	GGA3	AZGP1
		DKK4	CISD1	CD2	GTF2IRD1	ECHDC1	SRGAP2	BCL2L12	CNOT1	NEMF	LOC100296123	TMEM131	EXOC4	ZCCHC6	COX6C /// LOC100297131 /// MGC148714	BT.97040	ANO10	LOC100295453 /// LOC100296063 /// LOC100296357 /// LOC100296438 /// LOC100335238 /// LOC100336992	DEFB4A	RQCD1	IGFLR1	TMEM230	FBXO3	PYGM	darkgrey	IBTK	NT5DC1	CDC42BPB	MYEOV2	SLC17A2	TPBG	NIPAL2	ALG8	LOC100847273	TXNDC15	HSD17B1 /// HSD17B1	DNAJC4	ACSM3
		CLK1	PPFIA1	UPK2	HS6ST1	STC1	KCTD18	IL2RG	COLQ	TNPO2	DIO1	CGN	TSR1	PPP2R3C	TLCD1	PHB2	IDH1	ANAPC7	IL8	LSM2	UGT2B10	C13H20orf111	FLNC	CCNT2	darkgrey	WASH1	PAN3	NUP214	IST1	RFC3	AKR1C4 /// LOC506594	CCDC117	STXBP6	XRN2	LOC100851440 /// SRSF9	CHST8	PIK3CA	BOLA
		RTN4	VTI1A	MYOZ3	LYZ1	MED10	HIP1R	JUN	FUS	PROP1	F2RL2	DEK	GLMN	PTOV1	TPR	HR44	FBXO33	TDRD3	PLEK	PARN	ATP6AP2	ZNF410	GPHN	WIPF2	darkgrey	IDO2	PIGV	KIAA1033	PRPF4	COPS4	QSOX1	RAPGEF6	CCDC130	QPRT	CNOT2	B4GALNT1	IQCA1	AREGB
		RAB10	LOC404051	SCN1B	RPE65	CTSH	CH25H	MCM5	bta-mir-154c	PEG3	PPP3CB	MOSPD1	MDFI	MYB	ZHX1	DNAJA3	DKK1	SEC23IP	VSIG4	CCBP2	DSTN	SPCS3	TIAL1	AKAP1	darkgrey	TFG	MRPS28	PARP11	KLHDC10	LARP7	GSTT1	FICD	TSC2	CASC3	TRAPPC6B	KCNE2	GON4L	AGR2
		MANF	CBX3	EGFL7	PDLIM4	HBP1	MAN1C1	LOC505766	MMS19	ITPA	SDSL	FAM114A2	ESR1	DNASE1	STIL	RICTOR	LACTB2	FABP3	C1QA	SCAF11	IVD	CAMLG	FGR	NAPEPLD	darkgrey	PET112	DIMT1	LOC100848595	TTC19	STX18	NAPRT1	METAP1D	TTLL3	BAZ2B	DLK2	LOC100847211	ITGA8	S100A11
		ERG	MYF5	C28H10orf54	LYN	PALMD	RCBTB2	NEURL	ZC3HAV1	CIAPIN1	ATG4A	ABCC1	UBA2	TRPC3	ATP6V0D1	ZCCHC17	IGFBP2	MRPL14	EMP1	APOL3	ATG12	SART1	GJA1	EXT1	darkgrey	GARS /// LOC100851539	CRTC1	RNF130	RILPL1	ZDHHC7	ALS2CL	CENPA	MRRF	SMARCA4	KIF4A	LOC100297263 /// LOC100336183 /// LOC100336209	MDH2	NTS
		PLK2	RELA	KIR2DS1	LOC100848920 /// RGS2	COL12A1	RAP1A	MKRN1	SEC31A	SPAG5	SPRY1	MLF2	GPATCH3	MFAP3	P2RX4	C9H6orf203	PPP2R5E	SOX15	CASP4	VGLL4	AHCYL2	FUT11	DHX34	UBA5	darkgrey	OSBPL2	UBE2J2	WARS2	C16H1orf27	RALBP1	LOC100848025	PPT2	THOP1	LGALS2	KIAA0664	FST	CRIP2	LTF
		PSMA1	LZTR1	PROKR2	HPS1	DPYSL4	PRPF38B	LOC100850955	ERP44	CDV3	SLC30A1	JAK3	LRBA	LOC100848625	BAZ1A	ADAMDEC1 /// LOC100847471	GUSB	GBP5	SRGN	G6PC	STEAP1	CTNNBIP1	ASUN	CST3	darkgrey	NUDT16	NUDCD2	CDO1	EHD4	PHC1	TPO	TMEM167A	CCDC88C	RAB37	VPS29	INHA	PSMC4
		PRKCD	RBL2	PROKR1	H2AFY2	ZBTB49	SFT2D1	SDC2	TIMM13	DUT	MSH6	LOXL2	COMMD6	EXOSC10	LOC100297185	DIXDC1	KIF2C	APTX	LAPTM5	FMR1NB	ADPRM	YWHAG	HJURP	RABL5	darkgrey	VIPAS39	ZSWIM7	YME1L1	LYRM9	ATP13A3	AIG1	LOC785568 /// MORF4L1	PDSS1	PASK	ALDH18A1
		ARIH1	TKDP5	VIP	FYB	C20H5orf34	YRDC	LOC100847550	PHKB	KDELR3	AUH	APMAP	SFRS18	MLX /// MLX	CLN8	PSMA6	PTGS2	CREM	S100A9	HMGN2 /// LOC782928	UBE4A	SNRNP25	BPNT1	GDAP2	darkgrey	COMMD8	FOXK2	LOC100295298	BBOX1	LOC100849739 /// METAP1D	LOC786966	NUMA1	ACAA2	PABPC1	BAZ1B
		MYBPC1	L1CAM	RP1	NIPSNAP1	TCEA2	CCZ1	LOC523214	UBAC2	MYH3	FMNL3	SFSWAP	MAN2A1	PDLIM1	TM4SF18	MYO5C	NME2	RBM7	PDHB	NOSTRIN	BACH2	GPC5	E4F1	TTC1	darkgrey	LOC784848 /// RTN4IP1	DEXI	ZNF154	LOC100300875	LOC100848691 /// MIR29B-2 /// MIR29E	TRIM8	PIK3R4	MRPS9	CTR9	TAZ
		LOC100847362 /// LOC505099	RPS8	LRRC25	AIF1L	ZNF24	ZNF653	GRINA	LOC788761	NAPB	CLN5	CCDC97	KIAA1310	OFD1	KIAA1429	PIGH	EPHX3	MED23	SLAMF9	SYS1	HGD	NPRL3	AVEN	GOSR1	darkgrey	VPS33A	PELO	CASC4	PSMD1	WDFY3	LOC100847574	MEMO1	ZNF45	CDC123	UBC
		POP5	ARNT2	GYPC	GDPD2	ARSA	TULP4	CRYAA	PAM	TCOF1	LGI4	SMAD4	SIRT1	LOC780963 /// RMDN1	RLF	CLTA	TCEB1	RAPGEF1	HTRA4	PDSS2	DDX19A	BCL2L15	ABCC4	TRAPPC11	darkgrey	SUB1	MRPL44	SLC3A2	YTHDF3	DHX40	KCTD14	ZIC2	CCDC101	F5
		LOC100847619	GPR37 /// LOC790388	DBNDD1	OCIAD1	LOC100335467 /// SMIM20	IKZF5	MGST3	ZRANB2	DEFB1	PPP1R15B	FMO5	IL13RA1	MRPL42	OPTN	FXN	TMEM37	RYR3	IL1A	DNAJB12	ALKBH1	CCDC94	FNBP4	SLC15A1	darkgrey	METRNL	EAF1	RAP2B	FLOT1	GDI2	RNF183	DYRK1A	ATXN7L1	G0S2
		PRPF40B	FCGRT	SMOC2	QTRT1	LOC100298890 /// LOC100850865	PDP1	DSC3	STX5	KRTCAP3	AIDA	MYNN	GCAT	SCNM1	NUPL1	OXA1L	LOC100848149	FRA10AC1 /// LOC788257	FLI1	DPT	CDKN2C	DNAJC13	PPP2R2B	LOC540026	darkgrey	EPRS	C19H17orf42	CADM3	KIAA1370	MRPL39	TSC22D3	ATAD2B	GEM	LOC100852066 /// TCRA
		FNBP1	NUP133	RXRG	NCAM1	LOC537017	TNC	ZNF280C	HAUS4	ESD	DPH2	ADAT1	POLR1A	ACOT13	VPS36	DIP2C	ADK	KIF19	IL1RAP	SLC25A26	NUDT22	FIP1L1	IRF9	TAP1	darkgrey	GGT5	METTL18	FEM1B	C28H1orf131	MED27	SFTA2	TRIM32	CISD2
		TMCO3	TET2	HOXA5	BSDC1	PTDSS2	CCNY	USP38	JTB	SLC7A8	GCLC	CHMP3	REG3G	CLIC2	PLEKHG4	ATP6V1E1	TMEM2	SUGT1	EMR1	EPC1	KCTD17	BRAP	LOC100852268 /// SIL1	GTF2E2	darkgrey	MCOLN2	LOC100849209 /// NMT2	KRTAP3-1	BCL6B	APOO	BTRAPPIN-5	C10H14orf21	LOC100849803 /// XRCC5
		LIMCH1	VPS33B	TMEM216	VPS4A	EXOC7	GCFC1	DIRAS3	IQGAP3	CCDC138	C4H7orf49	ARMC1	TOPORS	NAMPT	ARHGEF5 /// LOC787930	MRPL40	MRS2	CPA5	FXYD5	FXYD1	UCKL1	AATF	HAGH	THOC1	darkgrey	PDE4C	RNMTL1	MAPK8	CEP41	ADAL	BTRAPPIN-4	TCFL5	PSEN1
		PTX3	GZF1	METTL12	MPV17	MRI1	SFXN4	SRP72	EXOSC9	UBE2E1	AKAP13	PACS2	KANSL2	HRSP12	MAP7	PIK3C3	ZBTB32	HDGFRP3	C1QB	MAK16	ZC3H14	RARS	RABGGTB	TAF1B	darkgrey	LRRC45	ENTPD4	DCAF17	VDAC3	LOC615257	BTRAPPIN-4 /// BTRAPPIN-5	EIF2S2	BUD31
		SLC39A13	RMDN2	SCARA3	TCF7L1	TTC3	LOC100141070 /// TAF9	ACTN4	RAB4B	AGBL5 /// LOC100847244	FAM107B	MTDH	KATNA1	TMEM51	PHTF1	TPRKB	ASXL2	ARAP3	LYZ	LOC100295019	ISG20	TIMELESS	MBOAT1	RAB5B	darkgrey	COX11	SNUPN	CTTN	TMEM168	OSGEPL1	PKP1	ZNF606	UBXN6
		NRP2	PIK3R2	NRIP2	CLIP2	CRTAP	TOP2B	PRMT2	EIF3B	LOC100847837	MAPK1	RBM26	CTCF	KRT20	STARD10	GADD45GIP1	LOC100848360	MAD2L2	APOBEC3A	PIK3AP1	VPS13C	C3H1orf226	COX20	RAPGEF3	darkgrey	FAM92A1	RNF139	KIAA1549	APH1A	POT1	S100G	TH1L
		DOHH	BORA	TRIM56	DCAF15	TRAF3IP3	CTNNB1	LOC618071	PML	ARHGAP18	LOC100847120 /// LOC100850754	SLMAP	ZBTB40	TMEM80	LSM5	ZNF385B	C1QTNF7	SIPA1	CSF2RB	GBAS	TRIM41	TMEM39B	TCIRG1	LOH12CR1	darkgrey	SIK3	LOC789051 /// MARK3	CDC45	LOC100850801 /// TEX264	FASTKD3	CYB561
		FEN1	TMEM138	PSD	ITFG3	VTN	TAF11	ZZEF1	RNF4	MUC19	MYO1B	ELL3	MYH8	FAM98A	RASL11B	PEX10	RRP15	RNF217	EMR3	GRIPAP1	ZNF792	PLA2G12A	AS3MT /// AS3MT	HDLBP	darkgrey	NOL6	ZNF830	ALPK2	LOC100849494 /// TRIM28	FNTA	IL27RA /// LOC100850612
		H2AFX	ATP2A2	HBA /// HBA1	LRRN2	SH3BP5L	DSEL	MGC137708	MRPS7	DDX54	TACSTD2	ST13	CYYR1	CCSAP	PIAS3	NSFL1C	PPIP5K2	LOC784805	C1QC	SCYL2	GTF2IRD2	C17H12orf65	MAP2K3	ARID1B	darkgrey	UBE2C	USP10	ANKLE2	PDE6H	CPSF2
		SAE1	COA1	ZNF703	SCP2	ATP6V0D2	LOC782348	AMIGO2	APEX1	CCL8 /// CCL8	CUL4B	CLCN3	NBEAL1	RMND1	TMPRSS15	SELE	ALG12 /// LOC100300263	TRAPPC1	LRRC2	NCOR1	TGFB1I1	CWF19L2	FIG4	C25H16orf59	darkgrey	RNF168	BRPF1	SERPINB1	M6PR	PABPN1
		IRF2BP2	RHNO1	PF4	HINT2	SYNE2	ADNP	ETNK2	FIGF	PRP9	POLR2A	TMEM123	PRL	DHX29	PGM1	BT.105105	CSRNP1	DGKI	CYBB	HERC2	NR3C1	DNTTIP2	COL11A2	C11H2orf68	darkgrey	SECISBP2	POLE3	ANAPC4
		RRM2	PHACTR4	CXHXorf64	MGC128424	MAPKAPK2	EBNA1BP2	BRI3	PTPRN	BCMO1	ANAPC10	DSN1	LOC790042 /// WARS	RNF5	STXBP2	FTSJ2	CCL22	POP7	BOLA-DQA1	ROPN1L	LOC784927 /// LOC785762	NOL12	EPB41L3	INTS4	darkgrey	TLDC1	OGFOD1	TM9SF1
		PTPRR	C23H6orf52	IVNS1ABP	TEAD3	WDTC1	MAPK14	ACLY	TARS2	ANKRD11	ZNF323	PXDN	FPGT	LOC100851674 /// LOC525842 /// LOC787645 /// SAFB	DNPEP	PDZD11	GLUD1	EPHX1	MT1A	TERF1	CIRBP	RBM22	ZNF746	TSPAN33	darkgrey	AP1M2	UBE4B	DUSP12
		LPPR2	TSKU	PCSK1N	LOC100851604 /// SLC41A3	LOC100336707 /// NSD1	RYK	NOL9	PDK4	DSC1	ERC2	EZH2	GJA5	HAUS2	LOC100848859 /// TANGO2	SGTA	NOL10	LOC100295193	CD74	GLRX3	FOXN3	FGB	EPB41L4A	CCNH	darkgrey	WDR45L	ZNF263	TMEM9B
		TP53I3	CDCA3	NKD2	BANP	SDPR	ATXN7L3	PLVAP	KIAA1279	RBBP8	JARID2	GMFB	AEBP2	AMMECR1L	ARL4D	UBE2F	GPSM2	ZFAND3	CTSK	DMKN	THPO	ARL14EP	POLRMT	ARHGAP27	darkgrey	TBC1D9B	CDC42BPG	USF2
		HAUS5	ESRP2	RPS12	AKIRIN2	LRP2BP	BCL10	RAB15	CHMP1A	CXCL3	RALGPS2	HDAC8	CMTM6	UBE2K	DPH1 /// OVCA2	ARF6	SYT11	IDNK	CD68	BTBD1	TTC12	ARFGAP1	FGGY	AKT1S1	darkgrey	CCDC64B	PPAN	GPR172A
		RNF13	NFATC3	SEC16A	INPP5A	MFSD1	NCBP2	MYH11	PHRF1	C20H5orf22	ERRFI1	ANKFY1	DNAJB1	C11H2orf49	FBXL20	ARPC5L	CCDC137	RNF43	CCL2	LOC100849050	VPS26A	KIAA0020	SF3A2	SAR1B	darkgrey	HK1	DDB1
		ABCC8	CREBL2	PRRT3	RAPSN	LCAT	RBPMS	TM9SF3	GTDC2	STAT4	GABRA3	RAP2A	TTC33	BRMS1L	ACAA1	NELFE	ATXN10	SMURF1	MATK	ULK4	CAND1	TRMT10B	NFE2L2	CNNM3	darkgrey	NAGK	LMAN2
		WDR17	EEFSEC	SIVA1	IFT52	PDE3B	SERPINC1	NFE2L1	BOLA-DOB	CXHXorf30	CEP70	CD2AP	AKAP8L	LMNB1	OGT	DHRS12	ARHGEF10L	CHST11	LOC618416	GMPS	VNN1	NOL8	ZC2HC1B	BMPR2	darkgrey	HDGF	PPM1G
		SLC25A17	KLHL12	FABP1	CCNI	CASP2	SERPIND1	TRPC1	CCDC43	EMX2	OGDHL	PRKD3	MPG	NASP	PDE8A	CACYBP	HSPA12A	ELMSAN1	LOC100139887	FEZF1	SHQ1	GPR61	CDK12	FAM190B	darkgrey	LOC100848019 /// SOD2
		MAPRE3	UBLCP1	LOC515150	OMD	TMEM14A	LOC100139161	LOC100849927 /// TINAGL1	EXOC8	TOP2A	APBB2	NARF	ARL1	GNB4	PPM1B	LOC100847942	FCHSD2	KIF9	ALPK1	IFRD2	XPNPEP1	LOC514211	FAIM	CDC25C
		PARP16	SHISA4	ATP1B2	RAB7B	GPC3	ANO8	HSD11B1	ZCCHC8	LOC100847932	ACTN1	RSBN1L	DIEXF	HSPA4	KIAA0196	SSBP1	ATP11B	OTUD3	IRAK1	MYH10	XPO5	ATL3	MEIS2	EHMT1
		CENPN	SERINC2	BNBD-9-LIKE /// DEFB7	LOC100849568	BPIFA1	LOC100848357	PGR	PTGR2	EAF2	CTBP1	PHLDA2	FAF1	SNX24	STX8	GPR108	NOB1	LOC509420	LOC100140769	APLNR	PRDX2	NEDD8	KDSR	LMAN2L
		DYNC2LI1	NO66	AFF1	LDB2	PAPSS1	LOC613444	AVPR1B	TMEM177	LOC100296778	ACTR6	FEM1C	TRMT1L	ARHGAP31	TMED7	TMEM11	NAP1L4	MTHFD2L	ITGAX	DNAJA4	CALM /// CALM2	MED18	FAP	NIF3L1
		FAM168B	TBX19	CYP2C19	DDOST	CLN3	CNR2	TMEM38A	SLC22A3	BCAT1	CDK8	PRPF18	LOC514189	NUPL2	TTF1	RNF121	NPC2	C9H12orf49	DEFB10 /// LOC100852347	VPS39	ZWINT	PINX1	RAD54B	LOC535946
		C18H19orf12	PPP1R18	NPBWR2	ECI2	EPN2	BIN2	CD40	MGC152281	C6H4orf21	ANKRD17	BIVM	EIF4E3	CDC40	PAK1	IFIT5	GNB1	WSB2	CYTH4	MARS2	PLS1	UIMC1	NAGPA	SLC4A7
		NFKBID	LOC506181	NPBWR1	PRDX6	LOC532875	POLR3E	AP2B1	DUS3L	GPBP1	PRKCH	DNAJB6	ACBD3	CXXC5	PMVK	CRYAB	RSPO3	CCDC37	TMEM156	MTCP1NB	GTF2E1	GTF3C5	NCAPD2 /// NCAPD2	RNF216
		PAPSS2	NPEPL1	NPB	TMEM214	ZNF503	CLDN12	NRAS	HERC4	ZNF192 /// ZNF389	SHOC2	LAMB1	LOC790270 /// SLC35A3	DUSP14	TRIOBP	GEMIN6	RRN3	ZCWPW1	PTAFR	JMJD6	C5H12orf57	CALCOCO1	LOC100847363	DGKD
		TIMM50	USP25	DENND1C	MYL6B	PPIB	TTC27	PSMA4	VPS52	LOC100849746 /// PTDSS1	SHC1	GAL	TMEM179B	ABHD16A	RHOC	C17H22orf13	ZNF295	TRPV6	BoLA /// BOLA-A	WTIP	FBLIM1	CINP	C10H14orf166	USF1
		MED15	HMGXB4	PDZD3	B3GALT4	VPS11	ADAMTS1	ST8SIA1	DGCR8	LOC100848281	LRCH4	PHKA1	DDX21	RBM4	MANBAL	PDCL /// PDCL	LAMP1	CEP72	LOC100847843 /// LOC781951 /// TARP	CD4	OSTF1	ABT1	PPL	KIF1C
		PEX5	FBXO40	PHF17	PCBD2	MPP5	FAM213A	CHTOP	GABARAP	NUDT5	DLG5	CREB3L4	CERS2	CBR4	SNRPA	PSMD3	ESCO1 /// INTS3	CLEC4F	BOLA-DRB3 /// LOC100851018	UBE2Z	LOC525353	ALPI /// LOC100125266	STX2	OAZ1
		ZDHHC13	ELP4	RBCK1	ESPL1	TP53I13	ADAM9	ATG4D	TRAPPC4	DDX26B	CFLAR	CTDSPL2	SIPA1L1	C4H7orf55	DDRGK1	EIF2A	TM9SF2	MGC139603	LOC407171	RGS5	LOC100847947	GGPS1	RFC2	C11H9orf114
		SENP7	FBXW12	COL6A3	NOL3	C3H1orf123	LOC100138613	KRI1	BCAR1	LOC100300095	BMPR1A	TRIM68	MUL1	SASH1	USP15	MRPL9	BICD2	SFT2D3	FCGR1A	LAMC2	SNAI1	GTF2F1	AKR1A1	MRPL37
		MSRB2	FAM189B	GUCY2D	ACSL6	UTP14A	FBXL14	ZNF207	PGA5	JAM2	PANX1	PHLPP2	SLC25A15	GRAMD4	PKM	SOS1	SLIT2	SYF2	CD244	LOC100335899 /// LOC100850312	STMN1	AGFG1	CNN2	CREB1
		RPGR	RESP18	CABP4	POMGNT1	NKIRAS1	KIAA0355	LOC510723	TRAPPC3	PRDX1	ATF7	TES	LOC100851168 /// MTRF1L	TEN1	GDNF	PSMC2	POLL	SLC51B	BLA-DQB /// LA-DQB /// LOC100851058	SLC6A17	KCTD10	EIF2B1	RAP1GDS1	CHRNE
		CCDC51	TMEM234	FMO3	RALGPS1	NDUFS3	LRRC47	UBAP1	TNFRSF1B	SRRM1	ADAR	S100PBP	MFAP1	SLC25A28	VSIG2	CCBL2	MLEC	INTS10	BLA-DQB	SEC22A	SACS	RNF220	COPB2	RPA2
		TLE6	LOC100849520	ASB15	COL18A1	WDR1	LOC100848883	HINFP	CDCA5	TET3	LMO7	C21H14orf126	RYBP	POLR3H	PNKP	GNL3	PCBP3	GSDMC	BLA-DQB /// LA-DQB	SCIN	SELK	CTNNBL1	TCEAL4	MYO1C
		WDR70	ZBTB17	HP	SDR39U1	DDX25	LOC100851547 /// NMI	CKMT2	RPF2	PHF20L1	MEFV	SLC39A10	RPAP3	ZCCHC11	TMEM9	FILIP1L	AP1AR	DCUN1D2	S100A12	YWHAE	MBIP	SRP68
		METTL9	UNG	BTNL9	RAD23B	OSBPL7	PSIP1	P33MONOX	HOXB4	WBP4	C15H11orf52	TMEM260	RBM45	LOC516579	HDAC4	LOC504694	SNF8	ZNF397	OLR1	PAG17	BRE	ARR3
		SPRYD4	DNMT1	LOC100336124	TMEM144	ZNF75D	LTBP1	MLL5	PRMT5	PARD3	ZFP69	RSBN1	SEC62	LOC505564	HAPLN2	CD99L2	LOC100298176	SRGAP1	TNFRSF1A	NHP2L1	UCHL5
		BBS2	USE1	LOC100852163 /// STK19	PCDH7	NEUROD6	CCNL2	LGALS3	USP16	MAP10	AZIN1	PRUNE2	CDADC1	ALDH3B1 /// LOC784146	WAPAL	KLHDC3 /// RRP36	RMI1	HDAC7	RGS1	C4BPB	PRUNE
		DFFA	SFXN3	MZF1	LOC100848925	PRRX2	MCM3AP	RRP7A	EIF1AD	TKTL2	LOC100850711	MTRF1	C7H5orf63	LOC100849501	LOC100851493 /// TRIAP1	COL27A1	OSBPL8	RNASE10	EDN1	MRPL16
		NCK2	C11H9orf16	ITGB7	CLDN4	TP53BP2	CHD4	LOC515042	COL4A5	GLT25D2	STRADA	CREB3L3	NOA1	NPFF	ASPHD1	FGF11	PRKCI	MLN	MSR1	SEC22B
		CHCHD4	CKAP5	LURAP1L	RIPK2	FNDC3A	ATP6V1C1	OSBPL1A	RAB35	LOC100848554	TXNL4B	ATP1A1	TOB1	FKBP1A	ANKRD16 /// ANKRD16	HCCS	FAM210A	ENTPD6	ITGB2	BTG1
		LOC539015	LOC100297676	LGR6	CASD1	UBE2D3	SNX19	UGT2A3	PURA	SERPINI1	MEAF6	THAP6	POLR3A	PTGFRN	TMEM67	GPN2	ZBED1	MPRIP	MMP9	NDST2
		ITPRIPL1	GLRX5	PTPRU	DCPS	HSD17B11	PGD	RNF7	LOC100851160	CRISPLD2	TRAF6	HLTF	CD163L1	MTF1	MTHFR	LAMC3	OBFC1	CLCA3 /// LOC784768	BOLA-DQA2
		CAT	FLCN	RPUSD1	PDPN	YIPF1	FSCN1	ASPH	DECR2	BHLHB9	MARK2	CDC7	MCM6	BAX /// LOC100850136	DCAF6	CNPY2	FASTKD2	PPME1
		MUM1	OXLD1	GSDMD	MYH1	LIN7C	HRASLS	CDK9	YY1	FAM110A	MINA	HSPA2	FGFR2	ACTB /// ACTBL2 /// ACTG1	TMEM180	TMSB10	PGBD2	IFT46
		MID1IP1	KIR2DL5A	ENTPD2	MYH1 /// MYH2	RNF26	RALA	PARP14	HOXB2	LOC100847565	MLL2	SIRT6	SEC14L1	LOC100335346 /// SHISA5	PTPMT1	DEPDC5	SRSF4	HRH1
		MESDC1	KIR2DS1 /// LOC514871	CX3CL1	ISG15	KLHL18	THAP7	HKDC1	MPDU1	IFI44	LOC100847590	ZC3H18	PTPN21	NAA50	NAA60	LOC790350 /// ODC1	SENP6	FNTB
		ARPP21	SRP9	RHO	DDX6	RPL28	CHGA	UNC50	LOC100847396	APC	LOC100295316	RCE1	CD164	N4BP2L2	CDKN2AIP	MRPS2	ATP7B	APOH
		NSD1	PABPC4	PRKCG	AKAP9	APOA1	UBE2V2	SCAMP5	LIX1L	DMRTA2	PARD6A	NAB2	PXMP4	HIRIP3	RNF128	PAG1 /// PAG16	CNOT6	CDK5
		ALPK3	SLC5A1	SLC34A1	PEX19	LOXL4	UACA	MBD2	TMEM183A	PCF11	SMAD3	JUNB	HERC5	LIX1	CASC5	NDUFS1	EHD3
		SERINC3	TNNT3	IL17A	S100A16	TMEM63A	ACTA2 /// ACTG2	ESRRA	CDH8	LOC100848879	MPHOSPH8	NCOA4	HDAC3	HECW1	DLX4	TRPV4	MTA3
		LZTS2	RALB	PDC	ERAL1	AHCY	PDXDC1	FECH	TRAK2	PAH	RNF40	SLC35F5	LOC518495	SRD5A3	MCMBP	GKN1	ACBD5
		RANGAP1	AGPAT9	COL4A3	ANGPT1	DCTN3	BYSL	PPP4R1	ZFAND2A	LOC536255	TXLNG	CNTRL	TYW1	NAAA	WDFY1	UBE2T	LOC100848809 /// TARDBP
		DAPK3	SPG7	ADAM1B	ERH	NEU1	TINAGL1	SRI	SEMA3B	ARGLU1	ZNF326	LOC782162	C15H11orf49	NSMCE2	BLOC1S1	LOC531699	ACTR3
		SRSF6	CDH1	ALOX15B	SERGEF	ATP5G1	ITGB3	PLS3	CYP2C87	ACOX2	STK38L	POLR3D	NUP50	POLR2K	BMP4	C3H1orf50	TOX4
		VPS25	VARS	HTR4	SERPINE2	ESYT2	AHR	PAG14	RSRC2	MAPT	IWS1	LOC538483	RAX2	CPNE9	ABHD6	AHRR	SCNN1A
		TM9SF4	MED20	LOC100847540	MEG3	RPLP0	B4GALT5	YLPM1	CST6	RAD52	ENTPD5	UPF2	ERCC4	TP73	CASP9	NDUFB9	LOC100335186
		POLR2F	PPP2R1A	TLR9	KCNK17	GGA2	CEL	SH3BGRL2	UCK1	CELF4	PSMG3	KIAA0408	DENND4C	FH	ECSIT	MESDC2	WBSCR22
		MIER2	ABLIM3	LOC100336570 /// LOC785571 /// LOC785608 /// TSPY	IL17RA	ACTC1	DENR /// LOC785243	OTUD4	CLCC1	CUL5	KLHL2	EYA3	NTM	ASCC3	SVOPL	EEF1A1 /// LOC100848359 /// LOC781813 /// LOC782776 /// LOC782954 /// LOC789867	NR2F2
		SGCA	LOC786287 /// PNKD	VWF	MBP	RHOF	MFNG	PCYOX1	SLC22A23	PBX2	PIR	RPS6KB1	ARID3B	DYNC1H1	KLHL21	LSM3	SLC18A2
		GABBR1	TPRN	SLCO2B1	MCCC1	CAPN5	AGXT2L1	SRSF11	C2CD5	ANAPC13	USP2	SNRNP48	LOC100849173 /// RPP38	TMEM40	TMED3	DHPS	HSPE1
		UBE2N	PTK7	C19H17orf103	SYNPO	C25H7orf26	COX10	ZNF271	ASNSD1	AMY2B	INTS6	AP1M1	GMEB1	LRRC33	LOC509972	TKDP4	PMEL
		FGD2	HSPA9	LHB	KRT19	PIGS	POLG	GRPEL2	FAM171B	HOXA10	RGS10	CDK2	PBDC1	IGSF9	SARNP	COPE	CHRNB1
		SMARCD1	ZNF688	IL13	TNFRSF21	SETD7	VEZT	PANK1	SDAD1	MYO1G	FABP4	SLC12A7	LYSMD1	CACUL1	S100A7	RFC5
		SORT1	P4HA3	FGFR3	SAP30L	TBC1D22A	DECR1	FUBP3	LOC509383	CCNK	CTNND2	GRB10	PDE12	MFSD2A	SKP1	POR
		PHKG2	C1H21orf7	EDN2	DHRS9	PHYHIPL	SEC63	SDF2L1	SAFB	PAPOLB	TAF5L	TMED10	CIRH1A	RAB7A	ATPIF1	TMEM97
		DHRS4	LAPTM4B	MSLNL	RDH10	PKLR	MARF1	HSD17B6	NXF1	UBE2E3	STAT1 /// STAT4	ARHGEF1	RFTN2	RAB17	PLEKHJ1	CAPZB
		MYOZ1	TNNI3	CDH16	FUT4	ATP2C2	SACM1L	EQTN	SAR1A	LTB	TK2	ACADS	DYNC2H1	CLDN23	HMGA1	KAT5
		CALM1 /// CALM2 /// CALM3	USB1	CL46	TSPY	SNCA	NOV	U2SURP	LOC511420	BUB1	MAGI3	EIF2C2	LOC100848019	FITM2	EPN1 /// EPN1	DDX39B
		MB	QSOX2	CL43	MRC2	GPBP1L1	PPCS	LOC100849055	SIKE1	HEPH	CLIC6	PDXP	SMIM10	CDT1	IMPA1	IGF2R
		MUC15	GSK3A	SLC38A3	PTHLH	TSPYL5	PSMD12	LOC100849055 /// ORAOV1	TOR3A	C15H11orf74	DYNLL1 /// LOC783613 /// LOC784058	E2F1	LOC787693 /// RSF1	GCFC2	TXNDC12	PAIP2
		UFD1L	PDLIM5	ACHE	KIF2A	MPP1	PLA2G16	NFAT5	EIF3J	SLC29A1	LOC100335806	LOC100296211	RLIM	HIAT1	ADA	CPSF3
		PGP	LFNG	FGF10	CANX	RRAD	CCDC59	SLC38A1	KIAA1522	LOC100138869 /// ZNF358	MYPN	LOC100849717 /// TAF1	LOC100297914 /// LOC100850027	ASPA	CENPT	CCT3
		YTHDC1	LOC787649	GCM1	PMM2	GSN	PUM1	SLC41A2	VBP1	MEDAG	RPL30	KLHL11	SMU1	CCDC82	PRDX5
		ACD	MGEA5	TCRA	LOC788113	OGDH	DNAJB2	IRX3	PTCD2	AFAP1	N4BP2L1	MYO1D	UNC5A	PSKH1	FHL2
		MECP2	BCAP31	LOC100296412	ABHD14A /// ACY1	BRB	PYROXD1	EBAG9	RTCA	IGFBP7	GPR137B	PSME4	GDPGP1	SREK1	ARRDC1
		TERF2	VRK1	LOC100335904	COL4A1	MVB12A	DENND4B	XPO4	NSA2	NOLC1	C2	JKAMP	LOC100847486 /// LY6G6F	CMBL	SMARCB1
		CBY1	LOC510442	LOC512980	GPX3	LOC787347 /// TCRA	SMARCD2	IFIH1	UBL3	BHLHE40	LOC790889 /// RORA	FGFR1OP2	ZNF572	ETV4	RAB5A
		LOC100851645	CRABP2	LOC100298610 /// LOC100848275 /// LOC100850178 /// LOC787220 /// TCRA	LOC100335165 /// LOC100335378 /// LOC404107	ATP1A3	CLASP1	PLD5	GLB1L	GPR133	LOC100137973 /// LOC100848895 /// ZNF93	SOCS4	TMEM181	EEF1A1 /// LOC100848359 /// LOC781070 /// LOC781813 /// LOC782776 /// LOC782954 /// LOC783838 /// LOC789867	FKBP4
		LOC100847840	COA5	ITGAL	COL9A1	GFPT1	ZNF131	IQCD	NOP10	SCOC	CDC42BPA	MIOS	ZNF574	UQCRH	C1H21orf33
		CHCHD6	ATP9B	POSTN	HNF4A	MET	OCLN	RBPJ	ORC1	ANKRD12	NCKIPSD	NR1D1	DHDDS	MKI67IP	ANLN
		CS	CRYGB	HCRTR1	LOC100847285 /// TXNRD3	HGF	C24H18orf21	CDK13	PRKD2	LOC100847657	USP28	DHTKD1	SPRTN	IDI1
		BCDIN3D	LOC100848193 /// RPL10A	COL2A1	ADAMTS5	MMP7	ZDHHC16	HAUS2 /// ZFP106	SPSB3	GSTA2	ARHGDIA	ELMOD2	COQ2	POLR2D
		ENOX1	SPNS3	FOXL2	GOT2	P2RX7	ENPP1	ACSL3	GAR1	TRIT1	ZFPL1	UQCC	SLC27A6	ZC3HC1
		PRKDC	LOC789263 /// NEK3	RGS9BP	SDHC	COL6A2	SRXN1	MTRR	EDEM2	PDIA4	ARMC7	MAX	RPP30	SAP30BP
		RPL32	SAT2	HYAL3	HNRPLL	LPHN1	HES6	GABRA1	GOLGA3	DCN	ACBD4	SLC23A2	TJP1
		LOC100847989	IGF2BP3	CHRNB2	HEBP2	RELL1	FAM118A	ZNFX1	CCR5	PFN1	SLC4A1AP	NFU1	EDC3
		LOC100850455 /// LRPPRC	DCTN2	TPP1	PLLP	HCFC1R1	TESK2	TMEM135	BAG5	SPINK7	SPECC1L	MEIS1	MOSPD2
		MTHFSD	LSM6	CHRM1	STEAP3	DCP1A	PIGU	C5H12orf23	TBC1D14	SERPINA7	GPATCH2L	RUNDC1	MPHOSPH10
		MRPS27	TFB1M	CACNA1I	LOC100850718	LYPD3	LOC100848941	LOC100847106	CDC42SE1	LYPLA2	RAB9B	CSNK1G1	CXCR7
		TADA3	MALT1	CACNA1G	LOC506470	UBE2G1	ENPP5	BMP7	PIEZO1	PROSC	FAT1	HHATL	EFR3A
		CDC25B	ADCY7	CACNA1H	RBKS	CD48	PCNT	RBM25	CIDEB	HBG	EFHC2	NUFIP2	LOC100335178
		ZNF329	EEF1A1 /// LOC100848359 /// LOC781070	KDM6A	USP54	EIF1B	CHMP5	IFI44 /// LOC781857	METAP2	LOC100847208	LIG3	NPL	TOM1L1
		LOC510844	ARL2BP	KCNJ8	CAPZA2	ACSF2	AKAP8	ZNF317	ELTD1	ASPN	TAB3	C19H17orf53	ZNF384
		RAB14	LOC100298789	PAPPA	RPS6KA3	TANK	LOC525415	TMEM208	UPF1	ASH1L	VAT1L	RBM43	BRIX1
		MIA3	SMTNL2	CACNA1A	ASB13	NUP88	TPPP3	MANBA	LENG1	LUM	DRC1	FAM63B	INSR
		LOC100336073 /// PTMA /// PTMA	PDCL3	SERPINB2	FBP1	SNTB2	VAV3	CYFIP1	CHST9	POLR2H	PLEKHA8	MCOLN1	UCK2
		PREB	MBNL2	SLC2A2	SRBD1	OARD1	PDCD10	HDC	PCMTD1	SCARF1	ZDHHC5	LAMA1	DTX3L
		METTL22	FAM20C	MYOD1	GNPAT	FAM175B	ARMC8	PPPDE1	FBRSL1	FILIP1	RAD18	TLE1	LRIF1
		DDC /// LOC100337102	KLHL23	MYOG	LOC100848095	SIMC1	SEMA4F	DYNLRB2	VSIG10	C9H6orf163	EPB41	CCT8	MED26
		DNAJC18	KAT6A	CYP1A1	LOC100847118	ADCY3	ATG16L1	GPR116	C13H20orf7	STX19	CCDC92	PBX3	FABP7
		MAP3K4	ABCC10	MMP16	CTNS	KIF23	ZNF639	ABHD3	UBA1	CSF2RA	FAM111B	C17H12orf43	LOC783920
		LOC100335526 /// SLBP	XIST	MMP15	GRHL1	MED17	TNPO1	ZNF608	HPS3	ADAMTS6	MAPK10	LOC506150	MOSPD3
		PDHA1	CDC5L	TXNRD3	GNL1	PPP1R3C	DIDO1	C7	HPS5	CNTNAP3	PANK3	CNOT4	ELAC2
		PLAC9	PPP1R15A	HAS3	CKS2	RPS6KA5	DAGLB	PURG	RP9	ALKBH8	RASGRP2	RHOBTB3	SCAMP3
		DYM	SSX2IP	CD86	ARL6IP5	CRYZL1	LOC506828	FAM210B	DFFB	IPMK	SYTL3	CENPC1	TFDP1
		BCL2L2	PMCH	CACNB4	DNAJC22	UFL1	ING2	PRDM10	LOC540077	PLOD2	FUT8 /// LOC100851836	ANKRD13D	IARS
		COL5A3	USP7	CACNG2	FAM133B /// LOC781692	ATP2B2	VPS16	ASCL1	EGLN2	LOC100848405	FCER1A	TRIM38	C28H10orf35
		CECR5	HID1 /// LOC787087	CACNA1S	PPP2R5C	DBNL	NFKBIE	PCDH10	FAM134C	DAW1	FAM192A	C15H11orf57	DOCK9
		ALDH3A2	LOC783452	ADRA2A	PRICKLE3	ZFYVE20	NEURL4	TTC17	PDCD11	LRSAM1	TRIP4	FAM43A	TAF1C
		PJA1	TM2D3	F9	IL6ST	MRPS31	LOC619012	LOC100847279 /// STAM2	DDX47	REV3L	ZNF34	STARD3NL	C13H20orf94 /// LOC788761
		THBS4	SLC48A1	FGFR4	FAM63A	TRIP11	THAP3	LOC786550	TIPARP	SLC6A1	STON1	HIST1H1C	ATP5J
		LOC785419	CDK7	GULO	DYRK2	LOC508455	NAE1	WDR59	TRPM3	PNLIPRP2	CHAF1A	ATG5 /// LOC100336714	COPS8
		MRP63	ASXL1	TTPA	C8A	SLC39A2	GORASP2	FNBP1L	NADKD1	CPNE8	BAG4	PTPRK	B4GALT3
		SRL	MCART1	ALDH3A1	PDRG1	MMP11	ALG1	EXOC6	ST6GALNAC4	RAD9B	STRADB	FYTTD1	PRKAR2B
		HMGB3	HYAL2	AMELY	PAG2	SSR2	LHFPL2	RIOK2	LOC514658 /// SULT2A1	LOC100336184 /// PAG7	CSTF2T	CLIP1	RAB40C
		ZNF629	EPB41L1	AMELY /// LOC100849462	PTK2B	COMMD10	TPD52L1	TFRC	C8H9orf152	KIAA1462	LMAN1L	COL6A6
		STAP2	ROCK2	AANAT	ADAMDEC1	RECQL	CSRP2BP	LOC511498	CXHXorf57	S1PR1	FRK	NBR1
		LAMC1	ZNF800	SHH	IPO11	CEP192	ARHGAP1	MAP1A	DPY19L1	MMP13	UCHL3	LOC100852084
		C18H16orf87	FETUB	HAS1	CCDC120	RFK	SWAP70	NALCN	FAM122B	ECT2L	TGFBR1	UBXN8
		HIGD1D	HIST2H2AA4 /// HIST2H2AC /// LOC100851089 /// LOC541108 /// LOC788724	BCL2	C11H9orf142	TRIM2	BST2	DOPEY1	MRPS30	WDR63	RACGAP1	FBXO22
		RPE	NCAN	LIPE /// LOC785088	DPH3	LOC783399	SON	GMPPA	CABP2	IGSF10	ITPK1	SPTY2D1
		C24H18orf32	LRRN4CL	ALDH1B1	GSTP1	ELMO3	C14H8orf33	MPLKIP	USP12	GZMH	ZNF691	RUSC1
		MCPH1	SMC2	FLT1	NCAPG2	CD99	TBCB	ELL2	PRSS12	LOC100335418 /// NAALADL2	SCHIP1	HOXC5
		NAA30	LOC100851916 /// RNF111	EPOR	ATP6V1F	ESYT1	LANCL1	CHMP2B	SUOX	PPP1R3B	MAL2	ABHD5
		TMEM199	LIMK2	F10 /// F10	PTGR1	REEP5	MMACHC	JAKMIP1	LOC786362 /// RUVBL2	FKBP10	DEPTOR	HSD17B4
		DENND2A	YIPF3	HOXC6	SDC4	CDC26	SEZ6L2	CSTB	UBE2O	C3H1orf162	H2B /// H2B /// HIST1H2BL /// HIST2H2BE /// LOC100295221 /// LOC505183 /// LOC521580 /// LOC527244 /// LOC616776 /// LOC616868 /// LOC618012 /// LOC781410 /// LOC782971 /// LOC787269 /// LOC787465	RBM15B
		SLTM	LOC100848156	PTPRZ1	NSRP1	RNPC3	LUC7L3	CHRD	DOCK7	HOXA11	YWHAZ	FXR1
		FBXO7	LOC100851843	LPHN3	IFRD1	CSGALNACT2	PPRC1	FUBP1	MRPL51	MAP7D3	ERLIN1	SYNGR2
		ARFGEF2	SLC43A1	MTMR9	MASP1	NT5C	C2H1orf172	KIAA1967	FBXL6	ELAVL3	ABCG8	RPH3A
		MAF1	CADPS	GAS7	C3H1orf51	NMNAT1	ULK1	FYTTD1 /// SNAP25	GPR89	CCDC39	MEP1B	KITLG
		ZCCHC9	LOC100335205 /// TCRG5	C2H2orf72	SPATS2L	TRIM5	APPBP2	SNAP25	ZNF259	CNKSR2 /// LOC100851696 /// LOC100852344	DDX10 /// LOC100851460	TSC22D4
		SIRT7	ZNF593	EMID2	USP33	NCKAP1	PRPSAP1	DHX38	RPH3AL	CNKSR2	LOC100847119	LAGE3
		DNMBP	C1QTNF5	CIDEC	C9	MAPRE2	FRS2	SLX4	INPP5K	HHIPL2	CDCA2	LOC784866
		OPA1	NTRK2	PIK3R6	MT1E	PI4KA	CHD2	DAXX	EDC4	OASL	ZC3H8	HNRNPD
		FRZB	LOC506672	GNRHR	LOC100137759	SFI1	LOC100850082	PPP4C	POLR2M	MYO9A	LOC785554	LONP2
		MTERFD1	MSANTD2	TBXAS1	NEDD9	HSPB1	BHMT	RTN2	KLHL33	SPATA7	IL18R1	SLC39A1
		UTP11L	TP53	CFH /// LOC100336868	ABCB6	ACTB	SNAPC1	PCID2	SIPA1L3	BDP1	ADAM12	NDUFV3
		KDM1B	EVC2 /// LOC100850936	AIFM2	RNF103	ATP5D	THNSL2	ZNF521	ABTB2	LOC100849063	DENND3 /// LOC100296661	AP1S1
		ORC5	ATRN	COMP	TRMT61B	GINS3	PRRG2	FAM21A	SGIP1	PTEN	STX4	ITGA6
		ADPRHL2	TLR3	TGM3	PAG11	INIP	CLDN10	PRSS23	DONSON	NRG1	IMPACT	CTPS
		MUC13	LPAR1	KCNJ16	ZAK	PLK1S1	PION	PACSIN2	LOC100138271	TKDP2	LOC785602 /// SLC37A4	GNG2
		LOC100196898	PLAT	SERPINB9	PRR14L	RAD17	DUSP1	COQ7	ACAD10	SMPDL3B	LOC616999 /// SELT	ISCA1
		PPARGC1A	RASSF7	XPNPEP2	ATF2	BNIPL	PRPF31	ANKRD29	DRG1	HARS2	TBCE	ZCRB1
		LOC100849076	CENPF	CLEC3B	DCLK1	LOC100848209	DPYD	AQR	EMG1	LOC100847345 /// LOC100851311	EIF5B	PARP1
		LOC100847099	ZNF354A	ALPL	SHPK	CYBASC3	RORC	SS18L2	FANCA	HNF1A	ADAP1	LOC100848433
		GPCPD1	CHCHD5	COL6A1	PIGT	LMF1	LOC786363 /// TSG101	NMRAL1	SEMA4B	LOC100850718 /// SORBS1	MGC148692	CD8A
		LOC539009 /// LOC614531 /// RRAGA	RBM39	ATMIN	ATL2	XYLT2	IL17RC	SUN2	AMY2A	TSPAN12	NISCH	RAB24
		BRI3BP	WBSCR17	SLC1A4	CNIH	LECT1	ELF2	NSDHL	ADAM15	LTN1	MARCKSL1
		FBXW2	AARS	TNFRSF4	LOC513555	WBSCR16	SYBU	TJP2	ZDHHC2	GPR128	PRKACB
		TMEM237	PYGO2	HBE1 /// LOC100850173	LOC100847605	BTBD7	XAB2	EOGT	POU2F1	IGL@ /// IGLL1 /// LOC100297594	PDE6A
		CEP104	AAMDC	LOC100848730	GM2A	NPEPPS	BCL3	SH3BP5	AGTPBP1	LOC100851681	PKMYT1
		UBE3C	RPS11	ADAM2	IFI30	PAG1	LOC100298891	PRPF39	INTS5	BT.6431 /// PCAF	COG8
		TASP1	TTLL12	NUP210	RALGAPA1	PFDN2	KPNA3	ETAA1	SGOL2	SLC25A12	MAP4
		DLL4	ABHD14B	PLD1	SNX16	RPS3	DYTN	BAZ2A	PHF2	RPRD1B	RAB11B
		POLR3F	TEX261	PRKCB	NLRC5	H3F3A /// H3F3B /// LOC100297725 /// LOC100847490 /// LOC781224	CSNK1A1	POLA1	ASB6	SERTAD4	TEK
		MYH2	GLUL	SMG7	OLA1	KIF21A	VKORC1	CTDSPL	CDKN1A	MATN2	ACAT2
		TXNIP	GALE	CES2	SREBF1	MIF	PITX1	ZAP70	GTSF1	AIFM1	RPL27
		CCDC71	NCSTN	MGC137014	DEDD	C11H9orf78	LMO2	BOLA-DQB	CENPM	SFRP4	S100B
		PC	DCTPP1	UGT2B11	SLC25A37	EFHD2	FAM96B	IQGAP2	NSUN5	CTSB	MCM7
		MACF1	GJD2	LOC520070	ACBD6	FAM60A	POGK	COLEC11	URI1	LOC100138271 /// OVGP1	SLC6A4
		CUEDC1	OFCC1	LOC100847179	MOSC2	GIGYF2	LOC615263	BCL7C	METTL10	IFNAA /// IFNAC /// IFNAG /// IFNAH /// LOC538620 /// LOC783912	MRPS5
		OAZ2	DHX35	PGC	EGLN1	RAD21	KIAA0391	DHX57	FASLG	MYO1A	H2B /// HIST2H2BE
		MCRS1	LOC100848213	HAVCR1	ITGA5	POLD3	LOC100848984	CRAT	LOC100849448 /// LOC781494	SYT17
		PCDHGA8 /// PCDHGB4 /// PCDHGC3	SLC31A2	ITIH1	CDH5	ADAMTS4	TTC26	DPP3	ZNF79	BRK1
		DNASE2	TYMS	LOC511240	FAM86A	SNX6	FTL /// LOC100850238 /// LOC788801	GNPDA1	C7H1orf35	DNAJC12
		RHPN2	LOC100336614	GC	PRKCZ	RNF19B	ZNF827	LOC100140254	PRMT6	TSHB
		CLPTM1L	ARHGAP29	LOC282685	AGRN	HMHA1	AMN1	MRPL43	SNRPD3	EMCN
		CAMK2G	CP	AQP1	WDR48	STRA13	GPD1L	LOC100848538	WARS
		LMNA	FUNDC2	MUC1	PECR	LAMTOR1	CRELD2	HMGN1	TRMT10C
		CD8B	GNGT2	NDUFA4	CD59	UGT1A1 /// UGT1A6	LOC100848208	AXIN1	EXOSC1
		NABP2	SBDS	DAB2	LOC506943	ASB8	TDRD9	ATP6V0E2	SETD9
		AIMP2	SLAMF8	OSR2	CNOT11	PVR	CABYR	AZI2	ARHGAP26
		CDC37	PWP1	API5	FAM126B	DNAJC17	ZBTB24	SETX	LOC518393
		IGHG1	METTL14	IFT20	B3GNT2 /// LOC782102	LOC781290 /// PEX6	LOC100847424	SDC1	LOC617800
		CA13	GIT2	SOBP	PLAC8	CDR2	SAA4	EPDR1	KCNMB2
		SPTAN1	ACTR8	RECQL5	EPHX2 /// LOC785508	EIF4A2	C21H14orf159	GIMAP8 /// LOC100847526	FAM204A
		LOC100847751	MAP4K1	SIT1	NAA40	ZBTB18	TFCP2	USHBP1	TINAG
		FAM13A	ABCD4	LOC100848971 /// LOC100849095 /// PTRF	ABCB1 /// ABCB4 /// LOC100296627 /// LOC785554	STUB1	SCLT1	KIF22	LOC618733
		KCNK2	ANTXR2	IREB2	CCNB1	BAK1	MTMR14	FSD2	gzmA
		ZNF197	NGF	PICK1	ZFX /// ZFY	LRP10	DBF4	CMTM4	MIC1
		PSMD4	FUT9	JMJD8	SH3BGRL3	LEPR /// LOC785813	C15H11orf88	ZBTB9	TRGV3-1
		NEBL	PCK1	ZNRF1	LOC100336013 /// LOC100336701 /// TSPYL1	ANXA1	ZNF668	MAGOHB	LOC100140518
		AARSD1	PCK2	APOA4	TAGLN	COMMD1	ZMYND8	SHISA2	PSMD6
		LOC100852254 /// UPF3B	SLC2A8	PLA2G2A	RAMP3	EMC3	CCNL1	ERI1	ASCC2
		EMC1	SLC2A5	IL36A	MTMR11	ABLIM1	TAF4	G2E3	SGCB
		LAMA3	ATP2B4	TFF1	MCEE	LOC100848596	PAAF1	TDH	RTFDC1
		COL7A1	ADAM1B /// LOC783350	CLCA2	DLG3	NID2	ZNF543	CSRP2	STAC
		LOC100847167	KRT3	MOCS1	SFRS18 /// SFRS18	AKAP11	MFN2	XPO6	CSN1S1
		TRPM4	PLBD1	GPR44	MAP3K6	HECA	NBAS	GPN3	CSTF2
		DDX27	HTR1B	PAG9	SFTPB	HTRA1	OSBPL9	SLC25A25	TSC1
		C26H10orf137	LOC100336570 /// LOC785571 /// LOC785608 /// LOC786698 /// LOC786741 /// TSPY	LOC782451 /// PAG12	TGIF1	ALDH9A1	RHOT1	PIP4K2C	IGJ
		SLIT3	RPS29	PAG18	CREG2	MEF2C	ZNF432	NEFM	HAX1
		ACSS2	STATH	LOC784833 /// PAG19	HRAS	VAMP7	ASGR2	UBA7	TRAP1
		MED25	PHPT1	PAG20	RIN3	KLHL13	CHD1L	GART	QPCTL
		TGFB3	UROS	IRF2	FAH	ECHDC3	SMARCE1	LOC100337023	SCYL1
		TMEM109	EMP3	P2RX5	BIN1	SEH1L	RPF1	RETN	CCDC25
		EGFLAM /// LOC100847583	EIF4E2	SLC35A2	KLHL8	CAMK2N1	RGNEF	PPDPF	LIPT1
		ZMYM5	PSMB2	GBGT1 /// LOC100852185	IQSEC1	TMEM88	LOC784517	BSP3	PDDC1
		PRICKLE1	IGK	SEPN1	FZD4	TEX12	IFT43	SUCLG2	RPS6KC1
		EPS8	LOC512271	DLX5	TTBK2	CLDND1	LOC100847479	HSP90AB1	NOC2L
		KCTD20	HNRNPH3	LOC786352	MITD1	DDX10	SMYD2	ANAPC16	WNK1
		COL16A1 /// LOC100849968	HAS2	TCHP	PELI1	GCDH	ZNF26	PCNP	RNF215
		ETS1	RCC2	DSG1	MID1	WDR20	URM1	WWP1	TGFBR3
		SCARA5	TNRC6B	GNLY	ABCD1	LRRC48	APLF	PAWR
		REV1 /// REV1	LOC100847414	SOD3	MADD	DERL1	ZBTB10	TNFAIP1
		APOD	FGF8	WNK2	CDC34	GALNT6	KIAA2026	LAMP2
		SNRNP70	HMMR	ZMYM6	C1D	NSF	WDR11	MON2
		IGF1	TCF4	ALDH1L1	NDUFAF7	DSG2	SAV1	POLH
		PRPH2	HCRT	ACP5	LOC100849678	PTER	LY6D /// LY6D	MMP19
		IGF1R	KDM6A /// LOC100851307 /// UTY	SHKBP1	LOC617154	FAM115A	LOC784725	LOC100847757
		INHBA	UBE2A	ARSK	TXNDC9	GPR155	YTHDF1	LRRC1
		ITGA2	SOST	TMEM140	SIGIRR	PHF6	SF3B2	CCDC93
		KDM5C	CACNA2D1	KSR2	LOC510487	KIAA1324	LECT2	C29H11orf82
		RAB27B	SDHB	MORN1	CHCHD10	SLC9A5	RAB11A	GABRB3
		KIT	LIPE	CRYGS	LOC100616526	LOC100849117	GTF2H1	LOC100301222 /// LOC100337296 /// LOC100852077
		PGRMC1	FLOT2	SFXN5	SEPP1	ATIC	PTPN5	RPRD2
		TNKS1BP1	APP	CYP7A1	CORO1A	ABHD11	COQ3	SLC45A2
		BANF1	KRT5	CLEC11A	FZD2	WBSCR27	FAM109A	SMEK1
		PROC	ORC4	SGK3	PRP6	ICK	SNRPD2	NRBF2
		HNRNPH1	CCDC14	SSRP1	BFSP1	LOC100848961	TRIM6	DPCD
		BTBD3	NEK9	MRPS34	FOXP1	LOC515128	SKAP2	HOXD10
		LIG1	LOC785243	PLXNA3	MIR135A-2	TCP11L2	ZMPSTE24	USP43
		EFTUD2	C5H12orf10	ADSSL1 /// LOC100849117	SYCP3	ETHE1	SETD2	LOC507426
		LOC100335386 /// MIF4GD	TMX1	MASP2	PPP1R2	SAMM50	RPA1	TNFSF13B
		FBXW4	PRKAG2	COPG2	MIEN1	TRIM34 /// TRIM6	CDK1	ADSS
		LOC100851858 /// RPL26	TRIP10	LTB4R	SYN2	TOP1	R3HCC1L	ARHGEF6
		TAC1	CIZ1	RAB8B	INO80E	NUDT14	C8H9orf89	SPATA2
		CATHL5	LOC100849891 /// MARK1	LOC751574	IFI35	MIB2	WSB1	CLNS1A
		NRXN3	LTV1	HPN	NR1H3	POLD4	TMEM33	KPNA4
		GPBAR1	PINK1	CLSTN1	LOC100851416	EPS15	CASP6	ZC3H15
		FAM73B	PPARD	APBB3	NXPE3	GABRB1	ING1	LOC508347
		NHP2	LARP1	TOX2	ARMC2	QDPR	DCAF11	IFT80
		SFTPD	LOC100852098	COPZ2	TMEM205	HIBCH	SGK196	SH3D19
		VAPB	POGZ	PPFIA3	KRT18	ZNF451	GNAI3	SPIN2
		SEC14L2	CAMSAP2	SEMA6A	SHMT2	SLITRK2	IRF3	ZNF41
		NR0B1	AKR1B1	LOC100297608	IL23R	CAMK1D	LUC7L2	SLC17A6
		MTR	ANK2	ENSA	LRP11	PCSK6	APITD1	C1GALT1C1
		CHRM5	CSPP1	C6	SLC25A21	WDR5	DDX56	SHC3
		POLR1B	AURKAIP1	MAML2	ARHGEF2	RNF39	RIF1	HS3ST5
		XIAP	RYR1	LOC533925	C3H1orf189	SLC15A2	SSSCA1	MIPOL1
		CHSY1	UTP15	PI15	ZFP2	C8G	TICAM2	CLCN4
		CACNA1D	FANCI	SIX1	LOC100849450 /// ZNRD1	DSE	N6AMT2	ADAM33
		SDC3	SYTL4	AVPR1A	BCOR /// BCOR	PROZ	LOC525407	PLIN2
		CD6	DMTF1	CCDC159	ZFYVE1	GUCA1A	DDX18	LOC613929
		STK10	MAT1A	GABRA2	IL2RB	PRRG4	GNS	SLC38A11
		SUCLA2	EPB42	HTT	PEX7	LOC100852077	HAAO	KLRD1
		TIMP4	GOLGB1	LOC100296812	DNASE1L3 /// LOC784519	CORO2A	ABCD3	SLC39A6
		LOC514842	SULT2B1	COQ10A	FTO	MPPE1	PRKAB1	TACR3
		UTS2R	NACAD	LOC100335204	FAM104A	NUDT10 /// NUDT11	GMEB2	AVL9
		GDF7	CYB5B	NDUFA4L2	LOC100847816	WBP11	LOC100849579 /// PDE4B	ASB7
		LOC100847165	FRMD4A	PLIN5	PDCD7	MLYCD	TNPO3	TRPV1
		LUC7L	SEC16B	CCDC149	FAM69C	CYC1	HOOK2	GJB6
		PPP1CB	PCNA	RGSL1	C6H4orf22	QKI	SFXN2	BRWD3
		CLPB	ANKMY2	METTL7B	RMI2	LOC100850907 /// MAPK6	RBBP6	SERF1A
		SLC35E1	ECI1	ST3GAL5	LOC506088	PAK6	LOC100296550 /// PPIE	ITPKA
		MRPS35	HIATL1	MTA2	FAM167A	SLC27A3	DMPK	GPR77
		PRDM1	BT.106251	HAND1	TSPAN31	SPON2	WRAP53	TMEM5
		HEXIM2	PRKRA	SLC24A1	ERBB2IP	LOC513548	NUAK2	POP1
		PLEKHF2	LOC100335819	C5H12orf39	PPP1R42	LAMA2 /// LOC100848461	PIM2	HFM1
		HECTD1	PQBP1	RELB	HIVEP1	C10H14orf119	ZNF174	RAB27A
		SCD5	UCP3	UGT3A2	KIF20A	TLE4	HDHD2 /// LOC100847542	SPATA24
		FN3KRP	LOC513969 /// LOC618625 /// LOC787387	SCNN1B	DDX5	RASEF	LOC100336044 /// MOXD1	ZC3H10
		LOC529423	FBXO15	KANK3	EML2	RANBP3	PRR5	RASAL1
		LMBR1	TDP2	LSS	DSP	FLNB	SURF2	CCL19
		GNA11	GSTZ1	GRIK5	CCDC112	GSK3B	AQP11	ARF5
		TMEM161B	FN3K	KNTC1	MIER3	TRIB2	CRBN	PATL1
		URGCP	C8H9orf40	C10H15orf59	LOC782657	RDH11	CCL1	PHF12
		METTL3	C26H10orf88 /// LOC510536	NTN5	TRAF3	KLHDC5	LOC100852295 /// PIP5K1B	IK
		SMC4	MAP2	DNAJB5	PPAP2B	MED14	IRGQ	GINS2
		HDAC5	IL20RB	C1H21orf91	DPYS	LOC100848535	TMEFF1	ADAM10
		TMEM70	C4H7orf41	MYH14	GCOM1	MPHOSPH9	MAK	RAVER2
		COLGALT1	C9H6orf203 /// LOC786764	REN	CDH23	AHNAK	TTC36	GAB1
		CD19	LYPLA1	APOC4	RBM18	NCOA6	GNAS	EIF4A3
		TWISTNB	KDR	HPS4	FBLN2	LOC100848633	TBC1D2	ANP32A
		TTC39A	GAMT	LOC100301003 /// LOC506088	DBT	VSTM4	RNASE12	LOC504715 /// PIKFYVE
		LEPROTL1	TRIM25	ASPDH	MMP3	PLAUR	AMFR	SPDEF
		CHTOP /// LOC100851434	CLPX	KIF5C	ADGB	NIPBL	LYZ2	NPAT
		MST4	USP34	ACTR3B	TBCCD1	RPL26L1	VPS35	XRRA1
		ETFDH	POLR2L	ALOX12B	EIF3A	ERBB3	ARHGEF12	SYNJ2BP
		OSBPL6	INTS3	FXYD2	TRAPPC9	SMARCA5	PIH1D1	CCNE1
		ATPAF1	IRF8	CELF3	IFNG	ATXN2 /// LOC616394	CLDN5	CSPG5 /// LOC614416
		NHSL1	MRPS22	LOC100848733	SCAPER	TFB2M	SLC35F2	KRT17
		CELSR2	CHST7	IGSF6	ERGIC3	LYPD1	TCF19	LRP12
		RCHY1	PDCD2L	CA5A	PPP2R5A	ACTR10	PRPSAP2	HEATR3
		UBE3A	BOLA2B	OXT	SEC22C	IL17RE	LOC539231	ANKRD50
		GPN1	RAB18	LOC509506	SLAIN2	LOC100300510 /// LOC509513	MYC	HYDIN
		GPI	FIBP	AMBP	LOC100140997	LOC100335626	SYPL1	RBM19
		DUS4L	OXTR	AVP	PQLC2	IRAK1BP1	HUWE1 /// LOC100850639	GPM6A
		RPUSD3	DUOXA2	LOC510382	NEK4	WDR47	LOC511229	C16H1orf116
		PDP2	MAP6D1	LOC100297336	CPEB1	SPAG9	PDE4DIP	GRASP
		SLC16A1	GNAO1	PRSS16 /// SAP25	FNIP1	VMA21	PITX2	LOC100847298
		OXR1	DNAH11	LOC100140915 /// ZNF582	ANKRD22	NDUFA7	CHD8	PLK4
		ZZZ3	MANEA	HABP2	LOC523504	HERPUD1	NUP85	PPP1R10
		CFH	TTLL1	NRAP	CTLA4	NCEH1	GGCT	ALS2
		LOC100847946	OLFM4	FAM81B	LOC100300896 /// SULT1C4	MRPL20	SPATA5L1	TATDN3
		C26H10orf32 /// LOC100852300	MRPL11	PTPRD	SOX18	LOC100297097	GEMIN4	CYLD
		DUSP11	RPL3	SVOP	THAP1	RNF187	RRAS	CCRN4L
		ADAM19	TIMP2	MTG1	DZIP1	HMGXB3	LOC100125946	POLR3B
		LOC100337041	YBEY	TESPA1	TMEM17	TYSND1	HNRNPR	YPEL2
		PKP4	AGMAT	SIX6	COL4A6	CUX1	STT3A	LOC100300938
		PRPF8	GLTSCR2	LAG3	KCTD3	GLS2	LOC509034	AMELX
		LOC100848728	ZDHHC1	ISLR	PSME3	C11H2orf18	C19H17orf59	BVD1.26
		GTPBP3	NCF2	MYL2	SPG11	SLC35B2	HEATR1	LXN
		ASS1	PFDN5	FAM162B	LIPC	HBS1L	DUSP23	SLC25A40
		BCAS2	ZNF771	BTD	SPA17	WDR76	OXSM	ZNF394
		SPCS2	HSPBAP1	KLK4	KCNMB4	EFNB1	ABCB7	UNC93A
		PHAX	LOC515631	CCDC134	C3H1orf210	ALG12	MPST /// MPST	CLDN2
		TONSL	EXOC1	MRPL24	LOC505086	ZDHHC12	LOC100196901	RGS13
		OST4	PILRA	PRELID1	PON1	MSL1	FUCA1	RAB7L1
		SOAT1	ABAT	LOC510362 /// ZXDB	TBC1D12	BCL7B	TUT1	MMRN1
		GALK2	WRNIP1	EFNA5	ZBTB4	SHF	PTP4A2	MAP3K8
		SPICE1	PGM5	SLC35C2	LOC100300510	GNPTG	VAV1	SAMD9
		GSTK1	BLK	JUND	ASPM	CHN2	CCDC174	ACE
		C26H10orf88	IKBKE	LEP	LOC100296421	RPP25L	EZH1	UBXN2A
		TMEM50B	PMPCA	CLIC5	SEMA6D	NRP1	NOP14	LAMP3
		GLE1	GGA1	GYS2	TAX1BP3	LOC521932	RNMT	AIM1L
		DYNLT3	CORO1B	COL13A1	LOC100848676	TMC4	STAB1	DNAAF2
		CCR1	SPATA5	AQP9	DR1	PRC1	WNT11	LOC530929
		ZMYM4	CRYZ	PRMT1	ARMCX3	MXI1	THAP4	CXADR
		RFT1	RDX	CYP21A2	LOC786987	VPS51	CMTM7	C8H9orf3
		TIMM10	PRPF3	WDR24	NUDT17	RBBP5	C8H9orf64	ERI2
		TAF9B	CALML4	TRNAU1AP	LSM1	RHBDD1	GNG10	CRYM
		HOMEZ	PHF3	LOC789206	FAM173A	EFNA4	TMEM64	LOC784785
		GOLGA1	NDRG1	LOC515072	NOTCH4	FBXW9	PTRHD1	FBXL8
		APOPT1	LOC781576 /// RPL35A	LOC613389	AGA	RNPS1	TRERF1	EPC2
		LRRFIP2	RPL9	LOC509513	TPPP	PPPDE2	TTC14	LOC100849417
		GAK	RPL10	LOC617182	ENO2	LOC100848134	LOC100849006	MB21D2
		SNHG3	CHCHD2	LOC507049	VSNL1	PRSS16	ABCB8	BRCC3
		RIPK4	RPL21	LOC100335626 /// LOC100335899 /// LOC100850120 /// LOC100851396 /// LOC784125	MPV17L2	GTF3C2	YIPF4	LOC100140002
		TCEA1	SLPI	TRIM9	GRAP	APEH	MKKS	RSRC1
		GCH1	SSB	AKR1B10	CTSD	RIOK1	ALDH7A1	LOC782688 /// SET
		KIAA1598 /// LOC100848050	LOC783641 /// RPL12	IGSF1	PLA2G6	MPZL2	LOC100849488 /// LOC790347 /// USP9X /// USP9Y	LOC100851491
		RPS27L	CHAC1	ZNF623	FBXO18	APBA3	VPS45	LOC515676
		TRAPPC2	PPP2CA	HPD	NFKBIB	CTNNAL1	COBLL1	CCNT1
		AGPAT3	FOXO1	GPR35	RAB25	LOC100849158	POLR2B	EIF2C3
		CTDP1	CDC42EP3	ApoN	TUBGCP3	VCL	KCNT1	KAT2B
		CD3G	SLC16A3	DHRSX	ADCY4	DNAJC27	GSTA4	CALCB
		GLYCTK	PXMP2	LOC100848132	JUP	TADA2A	DHX16	MITF
		MFSD8	COX5B	TNFRSF18	ADAMTSL4	APOOL	NECAP2	CARD10
		PRKCE	GOSR2	CARTPT	CLEC14A	TMEM163	KIRREL2	CTNNA1
		SNX15	PER2	SLC25A29	RNASEH2A	RHOBTB2	TARDBP	PLEKHM2
		ZFAND5	MON1A	DUS1L	GALK1	ARL4C	MOG	PGBD1
		DUSP3	SMDT1	UBXN11	GYLTL1B	ZNF292	NEIL1	ELF3
		CAV2	ACOT7	FAM78A	BCL2L1 /// LOC100848323	ALDH16A1	NECAP1	PTGFR
		PNRC1	PSME2	CTSG /// LOC505658	UPP1	CDK2AP2	RRP1B	UGP2
		MAPK1IP1L	ARV1	EML3	TLE2	KLHL25	C18H16orf74	EZR
		LRG1	AMPD2	UBE2D4	UNC13D	LOC100848079	LOC100847622	LMO4
		BRCA1	CLP1	EHD2	MAPKAPK5	MAPK8IP3	ADAM8	ADM5
		DDX23	DUS2L	PIK3IP1	HEYL	FANCM	MAOB	C17H12orf52
		NNT	PPP6R3	PLEKHO1	MAGED4B	STK4	ZNF180	CRYBA2
		OVOL2	MGME1	TRANK1	PON3	GFRA4	METTL2B	SETD8
		CDCA7L	UBR7	ABHD14A	CYP2S1	PPP3R1	PAGR1	CRABP1
		ANKRD10	SCG5	SHARPIN	AP2A2	PCGF1	UBE2L3	SLC2A3
		SORBS3	KLF5	ARHGEF15	IQCB1	WRB	PGM3	FAN1
		FAM105A	RNF149	CD84	MTFP1	NIT2	PRADC1	SPTBN2
		ARHGAP5	ISCA2	FBXO2	TIGD2	EIF4ENIF1	RDH14	ANXA4
		NUS1	TRIB1	TM4SF5	MAU2	CTDSP2	WDR89	PRDX3
		ENDOD1	ANKRD1	PPIC	PSMB9	ASAP1	ARF1	UBTD1
		CPE	PSMB8	DTNA	SMUG1	EP400	LOC100335426 /// PRIM2	GUCY2C
		NEB	TIMM44	DOK2	TARS	LHFP	LOC100848010	SDCBP
		LOC785119 /// PDCD10	GID4	TNFSF10	MYSM1	NCAPH2	PSMC6	C16H1orf21
		RPL7L1	ST6GALNAC6	LOC100848583	GAS2L1	ZNF782	SLC25A33	C4BPA /// LOC786248
		ELAVL1	GHR	EFCAB11	LYZ1 /// LYZ2 /// LYZ3	CPSF4	LOC100850269	GLYAT
		TMEM150C	LRRC70	SMG1	EBI3	PPP1CA	USP42	LYST
		C25H7orf70	MTMR3	C29H11orf86	EIF2AK2	FRYL	PCMT1	ANGPTL4
		ADH5	RPL14	LOC100851524 /// UNC5B	CEP57	WWC1	RBM10	GAT
		GRSF1	LOC515358	ANG	ZNF568	LOC100848765	TMEM35	SIRT5
		C5H12orf75	SUSD3	OAS1X	RABEPK	CITED2	TRIP12	TAGLN3
		LMBRD1	RB1	LOC100335847 /// PRM1	PEMT	PSMD13	STX12	TSC22D1
		MLLT10	SIGLEC10	CD96	CAPN2	ZNF274	SLC25A19	CTSZ
		CLK2	CCAR1	C17H22orf39	HNRNPUL1	FBXL4	DDX42	OGG1
		C28H10orf10	EGF	FPGS	CCDC85C	TSPAN4	RAET1G	ATP6V1H
		NEDD4	SOD1	SNCB	LOC100848079 /// TMLHE	PARK7	SLC5A6	ELP5
		RPL36	ARRB2 /// LOC100851153	TRPM2	CPT1B	LOC100849044	COX6A1	RGP1
		KLF4	COXP1	ITGA3	C10H15orf57	VTI1B	LOC100848212	CDAN1
		FBXO34	FLT4	FAM166B	LOC528994	TTN	FUT10	UCP1
		RPL13A	MYBL1	AGMO	ESCO1	NUP107	HNRNPF /// LOC100295417	H3F3A /// H3F3B /// LOC100847490 /// LOC781224
		SMS	ZNF613	TMEM206	CBLC	FAM115C	PCBD1
		MECOM	CHRNA1	ITIH3	CPQ	AP1S2	PGAM2
		CYP39A1	RAB3C	C19H17orf76	ITGAE	TLR7	COL3A1
		UGGT1	COX4I1	GMFG	EPPK1	TOMM34	TRA2A
		RGS9	FUT1	GZMB /// LOC100125946 /// LOC508858 /// LOC782827 /// LOC786126	LCK	PCNXL4	RSU1
		CD109	PKDCC	IGL@ /// IGLL1	S100A14	CCDC88A	MTFR1L
		RELN	PLXND1	TNMD	LIMS2	CYR61	NUDT9
		AFM	CBLB	L2HGDH	WDR81	C6H4orf19	SMOX
		CALCRL	SPG21	NCR3	GUF1	QRSL1	ZMYM1
		WRNIP1 /// WRNIP1	RPL37A	IGFBP5	ATG3	AMACR /// LOC787920	UMPS
		MBL1 /// SFTPA1	SLC38A2	ZNF577	SERPINH1	NRBP2	MTMR6
		PSMD14	SERINC1	BOLA-DQA5	CTSA	SCAF8	RNF144B
		TMEM159	SLC35A1	SLC22A1	SLC44A2	NRSN1	RPS7
		ARHGAP17	PPM1D	ANGPTL2	FADS3	ENO3	TERF2IP
		BCL2L14	NAA15	TMEM45A	B3GAT3	C2H1orf38	ACSL1
		ARG1	GNLY /// LOC100300483 /// LOC100850470	LDB3	MDK /// MDK	ZDHHC14	IL10RA
		CPS1	EXOSC3	ATN1	PWP2	PRKCQ	MGA
		CTAGE5	HEATR5A	RCAN2	ENC1	LOC100847893	JMJD4
		RAB3IP	DARS2	BZRAP1	STAG3	TMEM185A	KLHL28
		C1S	TOMM5	GIMAP5	FUT2	CAV1	LOC537248
		BCL2L13	LOC532848	IL4R	WDR33	CHAMP1	MAP3K11
		TOMM40	ACN9	LOC614141	SLC25A39	LONP1	PDCD6
		RPS18	EYA1 /// LOC100850467	GSTT3	ALDH5A1	HP1BP3	FLVCR2
		HSPG2	CPN1	AKAP3	DBN1	INVS	ATF7IP
		STAT3	KBTBD6	PPP3CC	RNASET2	KCTD5	KLRK1
		AGPAT1	FAM114A1	CARS2	PLIN3	LOC515954	ZNF212
		RND3	MT3	PHACTR1	SH3BP2	LOC100847770	MED31
		SARS	TMEM178	OSBP2	NT5C3	C3H1orf216	TCEB3
		LOC100141266 /// LOC100295976 /// LOC100848934 /// TUBA1A /// TUBA1B /// TUBA1C /// TUBA3C	LOC100847961	RHBDL1	ZFYVE21	COPB1	NOL11
		EIF4A1	ASH2L	PRF1	LOC782259 /// TMEM27	TXNL4A	FAM149B1
		MSX1	BET1L	IGHE	SP100	ALKBH2	DNAJC9
		TMEM176A	MOB1B	ARHGEF40	LOC100848375	ROBO4	CD58
		LOC782689	COMMD9	TYRP1	HSD17B8	VPS28	NOL7
		KLRJ1	SLC10A1	STARD5	NCKAP5L	C7H19orf70	AMOTL2
		XRCC3	KCTD9	FAM174B	LOC100849885 /// PPP3CC	BRP44	PES1
		TOB2	BRAF	APBB1	GFM1	HSPB8	LOC507750
		HELZ	CLEC4E	DDIT4L	LOC100847863	FBLN1	USP32
		KCNK5	RCAN3	PLA2G2D1	CCL16	IMPDH2	UBR4
		VIMP	LOC540188	BOLA-DOA	FAM174A	GGTA1	LOC100337484 /// TNFSF13B
		CCDC47	LOC789207 /// SLC1A2	AMBN	ZRANB1	CHPF	WDR43
		LOC100849576 /// TM2D2	ROBO2	C4H7orf57	PPIG	MAFG	KIFAP3
		PL-5283	ARHGAP42	HGFAC	MERTK	SMIM19	FRRS1
		SNX7	SETD3	BSP5	ABHD12	TBP	RHAG
		FBL	LOC100850176 /// TMEM127	KCNE4	C16H1orf115	NFIA	PDZD8
		WWC2	TMEM127	MAPK12	CLPP	CA8	PFKFB2
		FDX1	IL33	LOC615055	COQ6	MRPS33	C7H5orf45
		LOC100336681	DNAJC24 /// LOC100849609	C3H1orf192	KIF13A	AGBL5	SPOPL
		CD47	KCNH1	LOC100848227	LOC512464	CA2	C3H1orf52
		CFL1	USP6NL	VIPR2	SRP14	FABP5	LOC100850108
		SIRT3	C11H9orf167	RUSC2	CGREF1	TCTN1	EXOSC2
		PHLDB2	ZC3H13	PRAF2	MYADM	FBXL7	MED12
		PTRH2	C25H16orf13	TRPV2	JPH4	MAP4K2	HSF2
		ZW10	EIF3L	NPPC	ESAM	LOC527068	SYNCRIP
		R3HDM2	KYNU	C1H21orf62	ATP6V0A4	TXN	SLCO4C1
		TBCEL	LOC787309	RUFY1	IQCC	G6PC3	XRCC1
		MTX2	ZNF146	CLDN18	RASSF5	UQCRC1	RPL7
		INPP5F	SLC13A4	LOC100848266	TDGF1	ENPP2	CCDC132
		PAIP1	LOC100847576	LOC614600	PLA2G10	GLI3	LOC781304
		THRSP	LRMP	CRIP3	SNAPC2	IDH3G	CDK6
		ALAS1	MLXIPL	MXRA7	KDM4B	PSEN2	APIP
		NUP93	RARS2	DBIL5	ATG2B	LY6E	CLIC4
		TRADD	HAO1	CACNA1E	LINS	APOBR	NFYA
		ACSL5 /// LOC100851804	LRRC3	SOX10	DISP1	SIN3A	ADPGK
		MPTX	EXOSC4	DLK1	BTBD10	UGGT2	MELK
		TPMT	LOC100851446 /// PENK	CYLC2	LRRC57 /// LRRC57	C21H14orf2	SUV39H1
		METTL7A /// METTL7A	KHNYN	KIR3DL1	LRRC57	A2M	TMEM53
		KHK	MKL1	KIR2DS1 /// KIR3DL1 /// KIR3DL2 /// LOC514871	SLC39A8	RBM38	PAG7
		NCOA5	FAM81A	CRISP2	SART3	TMEM98	CRHR2
		WIPI1	BPHL	DCT	DAZAP1	DGAT2	EIF6
		COG6	TRIM45	SLC4A2	ENO1	NUPR1	CDKN2AIPNL
		ZNHIT1	CCDC158	LOC782922	LOC100336829	PROK2	C7H5orf30
		MRPS26	BEX2	ZNF219	KRT15	AP3M1	BTK
		STARD7	IP6K1	APOA2	FBXO31	KRCC1	FAM19A1
		GORASP1	AATK	IGF2	VAT1	ASF1B	NPHP1
		LOC512176 /// SESTD1	MGC157266	HSP90AA1	FASN	RNF34	KEL
		ACIN1	TNK1	NR5A1	RNF135	AMDHD1	LONRF3
		OPN1LW	CYP4B1	NFKBIZ	RHEBL1	NAA35	METTL25
		SMN1	UBE2L6	USP18	LOC100847889 /// SERPING1	ITGBL1	MTERF
		SLC8A1	MAP4K3	SLN	DNMT3B	VAC14	TFIP11
		CATHL6	LOC100140123	EEF1A1 /// LOC100848359	IFITM1	PAPOLA	LOC100300760
		ACSS1	CCL28	ZYX	TRIM21	SDE2	BRD8
		RPL31	LOC100851277	ATP1A2	DNMT3A	ASB3	CCDC86
		ATP6V0A2	PPP1R21	PLD4	DNMT3A /// LOC100848258	HAO2	KCNH3
		ACVR1	LOC100847475 /// LOC100851913 /// LOC618452 /// LOC783192 /// ZNF75D	KRT25 /// KRT25	SUMO3 /// SUMO3	LOC522998	AP4M1
		KCNRG	LOC100851913 /// LOC618452 /// LOC783192 /// ZNF75D	DLX3	FAM213B	TOR1AIP2	TMCO7
		LEPR	LOC100847475 /// LOC618452 /// ZNF75D	LOC505052	FZR1	PLAGL1	LOC100848251
		SLC25A22	LOC100337138	CFP	AKR1C3 /// LOC100337056 /// LOC532205	TFDP2	LRRC16A
		SORL1	SPAG6	KRT79	IFT27	PLEKHF1	SEMA6C
		RTN3	RASL12	STMN4	TAGLN2	CDC6	TOMM40L
		MRFAP1	UBAP2L	MYL3	SELL	WAC	VPS8
		C1QBP	LDOC1	ASB2	RAB12	MAN1A1	ITPRIP
		TMEM43	CHST2	TUBB4A	NCR1	CARNS1	CHCHD1
		GGCX	HOGA1	LOC100848343	CLIC1	PTP4A1	ZNF408
		FBXO11	SNRK	CEP350	ARPC1B	SLC44A4	SLC17A5
		APOB	HSD17B2	LOC785756	APLP2	UTP18	FZD9
		HECTD3	ZNF529	QRFP	LYVE1	TMTC2	COX15
		NAPG	KLF11	CSNK2B	PPP2R5B	PUS1	MVK
		SORD	MLXIP	BTC	AIF1	RABL3	ZSCAN12
		SGK1	EMC7	CELF6	RCN1	RORA	ESRP1 /// LOC788414
		RNFT1	MPZL1	RAB3A	MAPK8IP2	SIX5	RINT1
		AGPAT5	CXCL10	WDR5B	LOC100850222	LOC512541	LETM1
		CCNE2	LOC100848507	CRP	NGEF	GALNT12	MAGEH1
		PNRC2	SRA1	HOXB7	CAMK2D	LOC100847937	DCK
		LOC100847740	ZBTB44	FES	FHL1	TMEM106A	ZNF189
		PDE3A	EEF1B2	KLB	FN1	COMTD1	ZMAT5
		GNB3	RSAD1	MPO	CCL26	B3GNT1	HS3ST6
		LARS2	LOC509109	CYP2E1	GYS1	CACNG4	BROX
		CAPRIN2	PRRC1	OPCML	RAMP2	SLC10A3	MIR568
		SYNE4	DNAJC7	STX6	NTPCR	BPGM /// LOC789638	C7H19orf25
		FANCL	RLTPR	LBP	TUSC5	HDAC10	FAM207A
		PAPD5	RRM2B	OPRM1	BIRC5	LSM14A	C19H17orf80 /// LOC511212
		CASC1	KIAA0753	RCL1	BAG6	KLHDC8A	LRRC14
		CMTM8	GJB5	CABP1	PHF10	LOC100847538	C13H20orf112
		EML1	MAGI2	SLC5A2	SLC35G1	ILVBL	SOAT2
		TANC2	LEPREL4	LOC528040	PON2	EME1	ZNF165
		FAM120B	ACSM2A	FAM132A	ITPR1	FANCE	FOXA3
		CHD1	RAB28	XKR8	KRT8	FOLH1	LOC510904 /// LOC514552
		GIMAP1	CYP2B6	GH1	POU5F1	ARHGAP15 /// LOC100849324	RAB2A
		WDR41	RP2	SPTBN1	C1H3orf58	MED6	IDO1
		IER5	CLGN	TRIM47	SLC1A1	LINGO1	KLHDC4
		SRRM2	CPXM2	ODZ1	LPAR6	CORO7	STAC3
		HERPUD2	NR3C2	KIAA1161	ALB	TEX30	TMED5
		PLEKHA5	ERLIN2	TSPAN18	ALDH1L2	VPS13D	CNKSR1 /// LOC783017
		PARP12	WDR83OS	LRP5	RNASE4	CDH3	EFS
		RGL1	DMGDH	CCDC88B	TYK2	ABHD10	FNDC3B
		DNAJC24	FARS2	LOC100336589	SLC25A44	ZNF143	PI3
		PTGDS	KLC4	LOC100301222 /// LOC100336589 /// LOC100337296	SULT2A1	MOCS3	RBM12
		C5H12orf73	CENPB	LRRC71	TNS3	FAM216A	CDH17
		LOC786234 /// TEX9	NAB1	ATR	MEF2D	SLC2A6	ENOX2
		ZNF582	ADTRP	TBC1D30	LAMTOR3	FAM208A	LOC100847895
		LOC100336777	TIMM17B	TMEM130	TDO2	TTC4	NCAPH
		TRABD	BRD4	RSAD2	NR2E3	SRSF5	LOC100848339
		LIN37	LINGO2	GPRC5B	ANGPTL3	HOXB8	WDR54
		ZNF350	LOC513746	ZNF212 /// ZNF783	NFE2	ZNF592	CATSPERG
		LRCH1	C19ORF80	GATA1	LOC100851113	LOC100849809	UBE2D2 /// UBE2D3
		MYO1E	ALG9	PARP10	LOC100851125	LOC530341	RHOU
		DNAH7	PGGT1B	ME3	TRAPPC13	KPNA7	OLFML3
		ING3	KCNA3	SH2D6	LOC100847108	ATP5G2	LOC404103 /// PTI
		IMPA2	ELOVL4	KIAA0195	ACOX1	NPAS4	SLC35D2
		BBS7	SPRYD7	HAGHL	SMG8	DNAH5	SLC13A2
		DAGLA	LOC100848906	LOC782426 /// RSPH3	PAPOLG	LOC100336728	NICN1
		SESN1	GTF2A1	FOXO4	LOC100847116	KIF3C	RABGEF1
		AFG3L2	XYLB	IGFALS	SLC22A9	TECTB	ARMC6
		ZNF177	RALGAPA2	PAX8	CCL11	NETO2	GNPNAT1
		PRPF38A	HHIP	SYNGAP1	DAPP1	MAEL	RNASE6
		LOC100174924	CNKSR3	CCDC61	TSPAN2	SH3GL3	NFKBIL1
		FBXO44	MTMR2	SHC2	F8	SLITRK1	ORAI1
		USP39	NRCAM	FOXS1	TLN2	CETN2	TMEM14C
		VAMP5	NCOA2	LOC534434	NUDT10	TRIM52	SEPHS1
		LOC790490 /// TRMT11	NSUN7	PRMT10	ARHGDIG	MBTPS2	PURB
		LOC100847427	LOC100851852 /// SCNN1G	VIL1	ZCCHC12	RHOA	PLA2G7
		KIF27	SOHLH1	CAMTA2	TTC13	TMEM86A	RPAP2
		TBC1D5	DDX1	ELANE	NUDT18	CCR9	TTC22
		LAMB3	LOC532189	BT.87502	TAF1A	ADAM17	NKAPL
		LOC100137797	TMEM100	ECE1	ALX1	CD9	ZNF132
		LYPD6B	RBM6	LPAR5	SEMA5B	LOC100138326 /// LOC100297468 /// LOC786683 /// MGC127538	EIF4G1
		TAOK3	HDAC9	MYLK2	KLF6	NUMBL	XRCC6BP1
		PCGF5	H1FX	WC1.3	CD3EAP	BAI3	SMIM5
		CCNC	KIAA0226L	RERG	TKTL1	PLBD2	LRRK2
		DIS3	SLC25A16	PADI1	GLG1	FGF14	NKRF
		WRAP73	ZNF398	CCND1	GPATCH11	UGCG	LACTB
		POLE2	REPS2	MYBPHL	LOC100335727 /// LOC100337293	C11H2orf44	C26H10orf2
		LOC100848760	BDH2	MYADML2	CPXM1	LLGL2	ZNF330
		LOC100298891 /// LOC506823 /// LOC617079	COPA	MYOT	TMEM141	WDR3	CENP-A
		SENP2	LBH	LOC539690	WIPF1	TUBD1	F2
		IER5L	TOR1AIP1	PRR3	NAALAD2	CABLES1	MOGAT2
		MRPL30	ICOS	ORM1	CIITA	DPY19L3	CUL1
		TYW3	CCNO	METTL15	TMEM8A	TMA16	MED28
		ELMO1	PSMD8	YTHDC2	C23H6orf136	TTC39C	SLCO2A1
		EIF2S1	CENPO	ODF1	NUDT13	C28H10orf107	TRIM35
		PIP	MGC137211	FGF13	LOC790101	LOC100848832	MAP3K12
		IFT140	POU1F1	CAPN6	VWA8	MFSD9	MTHFD1
		GPR52	ZNF470	FOXK1	CD38	ALOX12	DRG2
		SPATS1	LOC100851961 /// ZNF470	ACTN2	TCP11	PDE4D	P2RY1
		LOC100847497	CUL3	LOC100271850-MEF2B /// MEF2B	SPSB1	GAD1	DDX28
		GABRA4	RERE	FMO2	CENPE	LOC100848965	SUPT4H1
		NDEL1	ADO	SNCG	TFPI	STAU1	TAB2
		TRAF2	LOC100851953	LOC787034 /// LOC787138	ITFG1	DACT2	KLHL24
		LRRC8D	GINS4	CAPN1	NAP1L5	GATSL2	GRWD1
		ZNF644	TNRC18	LOC786372	SEL1L3	MOS	GABARAPL1
		TMBIM4	TESC	MT2A	GGNBP2	RABEP1	KLHL22
		TBC1D17	PTPLAD2	CCDC153	ERCC6L2	DNAJC19	MBD1
		PLEKHH1	EXOSC6	IL21R	RTP3	ALMS1	SH3GLB2
		C11H2orf43	PAOX	BCKDHA	FAM83H	MUS81	C6H4orf3
		SIAH2	WDR87	TBKBP1	LIN7B	ABCF2	EIF3E
		ID1	LOC781850	PACRG	CAMK2N2	LPCAT3	LOC535933
		NUDCD1	ZNF652	MEGF11	PKP3	SLC13A3	EIF3H
		LPIN1	GOLGA4	ATP13A4	LOC789709 /// TTC4	UBQLN2	PTGER3
		LOC785119	UQCR10	SLC22A8	ATP13A5 /// LOC787462	CC2D1B	PRPS1 /// PRPS2
		LOC100848469	FAM83G	GPR162	ZFR	NHEJ1	RRAS2
		SOCS1	NEDD1	ITGA2B	CCDC150	ALOX5	ANP32E
		P2RY14	CELF1	HSD17B14	PLAU	FAM169A	KEAP1
		FAM159B	TBC1D10C	LOC100851149 /// LOC786796	USP37	FBXW7	TCF3
		MOB3B	DHRS11	EFCAB1	ERGIC2	FZD1	FMOD
		CCDC15	KIAA1324L	SLC25A23	SVIP	AASDH	RAB3B
		SERPINA10	LOC781772	LEMD2	MBD5	HSPB3	LOC784768
		ARAF	MLL3	OBSL1	LRRC46	FRMD3	NEDD4L
		C9H6orf70	SUGP2	BPIFC	RNF2	CPOX	TMX2
		TCTEX1D2	KANK1	PDZD7	SLC5A11	LOC789368 /// SLC38A5	MRPL38
		FAM184A	LOC100848282 /// LOC100848331 /// LOC513548 /// LOC785982	CHRM4	CWC22	ST14	LOC784453
		PTPN3	RASA2	OPALIN	SCUBE2	ARHGEF4	VDAC1
		MPDZ	ELMO2	ARHGEF10	TC2N	KLHL36	PPP3CA
		RHBDL2	BCAS3	CNNM1	CCNA2	SKA3	TBCD
		LOC100851134 /// MRPL22	LOC787057	ZNF385A	GABRD	MPPED2	CRYBB2
		PJA2	PPP4R2	ADAMTSL2	GPR27	TRIP13	EMD
		FAM221A	FTSJD1	TBX2	PDIA3	LOC511069	MARCKS
		BRWD1	ZNF584	FBXL12	LOC100847220	C15H11orf16	SEC13
		SPI1	TADA2B	CYP4F3	SPPL2B	LOC783497 /// PPP1R14C	HAT1
		LRRN1	PLCH2	RPL3L	CLCN2	SLC29A2	CYP4A11
		REXO2	C22H3orf67	LOC786948 /// TPSB1	ATAT1	SNX2	VEGFA
		LOC100847215	OSGIN1	PPP1R32	ZNF555	POC5	PARP6
		CFHR5	IRF5	TARBP2	LOC533033	LOC100848273 /// LOC100851855	KDM5A
		ANKRD31	SASH3	CACNG6	GALM	TMEM45B	SMG5
		METTL21A	NVL	ERO1L	ABL1	GCHFR	NUP188
		MYCBP2	DGKB	LOC100297063	GALNT1	SUCLG1	CISH
		ANKIB1 /// LOC785787	PPIH	OBSCN	SPDL1	TUBE1	C19H17orf62
		UPP2	MCM9	FFAR3	ENPEP	CCDC181	SLC2A4
		ARPC1A	RAB22A	ITGB1BP2	AGPAT4	JMJD7	AXIN2
		GPRIN3	ZC3H7A	CECR1	CCHCR1	PIM1	C4A /// LOC100851057 /// LOC100852118 /// LOC617696
		APCS	ADH1C	C1QTNF6	MAVS	SPINT1	LOC616324
		ALYREF	RADIL	KCNIP4	ZC2HC1A	LOC100337108	CELA1
		SERPINA11	SOS2	OR10G2	LOC781493	SLC5A3	CSNK1B /// LOC100138998
		RASA1	STRN	RCN3	LPAR4	UHRF1	WDR46
		ATXN7	LOC100848845	KLHL29	MOCOS	FAM161A	UBE2H
		CHMP4B /// LOC100847703	PPM1K	FHL3	MYH9	MME	IFNAR1
		USPL1	PTS	SLC25A34	LOC100847739	WNT6	WDR74
		PSMD5	FBXO32	ADAMTS8	GRIP2	LOC100850151	TSR2
		MYO9B	ALG6	CXCR3	DNAJC10	DYRK1B	GPR68
		ST7L	PPP1R7	NDUFA11	MTTP	ATL1	SLC6A8
		PGBD5	LOC100139101	DBC1	STAM	ATG5	MX1
		TCAIM	DTX1	FIGNL1	HCFC2	ZBTB5	PIGR
		MDM2	ZNF235	FOXJ2	WDR65	TDRD6	PRNP
		ST8SIA4	HHAT	ALOX15	ANKH	CEP85	MGC142702
		LDHC	SERAC1	CAMKK1	EDN3	KLF8	PDCD4
		HSD11B1L	RPS5	PNPLA6	LOC100852370	GPRIN2	VRK3
		NUDT12	LOC100140857	LDHD	EHF	UBTD2	ZNF576
		MTMR10	GPRC5A	ARL3	LIN52	AKIP1	SNRPB /// SNRPN /// SNURF
		POU2AF1	HES1	CTRB1	PLP1	IP6K3 /// LOC786383 /// MNF1	PA2G4
		RPAIN	DDX55	SLC18A3	NFYB	TRIM36	CD40LG
		FOSL1	KIF3B	MYO7B	COPS7B	SH3BGRL	SF3B5
		TGFBR2	ADCY2	FXYD7	TMEM47	SH3BP4	MUTYH
		NCAPG	MECR	NTRK3	AP4S1	CHI3L2	ACVR2B
		LOC100848443	DPP10	CCDC85B	CHST1	DCTN1	NGRN
		DAPK1	TVP23B	SEMA6B	GPC1	LOC100847755	HMGN3
		TMEM39A	PODXL	OSBP	LGI1	VPS37A
		IFITM10	LOC614993	GSG1L	NDUFAF6	NARS2
		DVL2	PLEKHG1	SLC4A1	EGFL8	VPRBP
		ZNF362	CDK16	RHPN1	CFDP2	SLC25A13
		VAMP2	AOAH	KCNH2	D2HGDH	RECQL4
		MTPAP	HEXDC	ATP1B4	LOC100848736	ARL6
		CLYBL	IGFBP1	PLXNB3	MSL3	LOC505465
		CEP95	BOLA1	CPAMD8	TRPT1	RHBG
		MGC148318	TSPYL4	TKDP3	JAG2	BMPR1B
		TBC1D7	SLC23A3	NACC1	AURKA	KCNN2
		SORBS1	TMEM41A	LZTS1	TNFSF13	SH2D1A
		OLFM1	KIAA0586	LOC507627	TFEB	ABHD4
		CAMKMT	F13A1	TXNRD2	ARRDC2	CLPTM1
		ILF2	KALRN	MSC	FAF2	ISL1
		SNAPIN	NUP155	PTP4A3	LOC100847122	FLT3
		LOC100848942	LOC100851284	LOC100848073 /// LOC509114	CACHD1	CNO
		GORAB	APOLD1	TEKT3	PADI3	LOC100848647
		LOC783344	AHSA1	SCARF2	RANGRF	CHP2
		UBE2B	FAM149A	KCNF1	LARP6	ERAP1
		PER3	LOC536267	EFCC1	FAM3A	MGC138914
		PIK3C2G	GZMB	LOC516661	NIPSNAP3A	LOC515578
		SEC61A2	ZNF567	C5H12orf68	ANKRD27	PLXNB1
		PALB2	P2RY13	MEN1	MYBL2	PLAA
		SEC24D	LOC100849042	KIF12	ATP2C1	IMMP2L
		PAQR3	MRPS14	SCFD2	TAF3	LOC524810
		EIF4G3	SCG3	RCC1	MEI1	SGOL1
		PPM1L	TNRC6C	IL16	BUB3	GFI1
		FZD3	MAEA	PARVB	TNNC1	SMURF2
		LOC100850990	COBL	CCL21	UNC45B	LOC100850906 /// USP42
		NKX2-2	UTRN	KSR1	POLK	COMT
		SNCAIP	LOC523963	CTRC	SERPINA5	MRE11A
		ACAD11	CEP250	THYN1	THG1L	HMGN4
		CEPT1	CD83	LEPREL1	YES1	ACOT2
		CLASP2	TCP11L1	LOC100849916	POLB	CDH26
		RAD21L1	MAFK	ZNF414	RPS6KA1	GBP4 /// LOC507055
		GK	HSDL2	RDH8	SLC16A2	BT.106027 /// LOC783653
		RB1CC1	FAM3C	TNS1	ZBTB7C	DKKL1
		ANGEL1	LOC100848902	CHMP4C	LOC100847795	SUMF2
		WDR85	HSPH1	KIAA0556	NUFIP1	SPAST
		LOC789748	ANKRD28	FAM181A	DACT1	LOC100140018
		THRAP3	BAALC	PTPRM	CDCA8	HHIP /// LOC100335218
		SAP25	KIAA1432	RPS6KL1	SLC4A11	ZUFSP
		FUNDC1	PLCB4	METTL21E	ARHGEF16	CIST1
		NR4A3	PLG	TNFSF8	AGTR2	GKN2
		SDHAF2	CCDC114	TSHZ2	SETD1A	LOC788205
		ATF3	CHD5	HIRA	PCDHA13	ERCC6
		ZNF624	CCDC66	UFSP1	ABHD2	VASP
		LOC539805	LOC100851578	RNF185	TRAF3IP1	DHX36
		DLGAP4	BREH1	BEND5	SOX2	GRB7
		DTWD2	FTCD	COX6A2	PRDM2	GPAM
		LOC539734	DHX9	GPR114	INO80	TRAPPC2L
		PRIM1	TRAM2	F12	MAGEL2	ABCB1
		PITPNM1	LOC100850738	LAT	LRRC4B	LOC781064 /// NDUFA12
		INPP4B	PSMC5	ASB12	SYNGR3	LRPAP1
		WDR72	SP3	C16H1orf170	CALU	KLHDC8B
		TRMT12	LNX2	PLEKHN1	FZD10	SMIM1
		ARSB	PMAIP1	SRPK3	TFAP2A	CCNYL1
		RPS6KA4	ERCC3	FAM20A	HOXC13	SULT1E1
		CUX1 /// LOC100848036	TRPA1	LOC100847429	TIGD3	SPTSSA
		METTL6	BT.104466	GATAD2A	GRTP1	THBS3
		DKK3	MLKL	PCYOX1L	LOC100849399 /// TBL1X	PLCG1
		NSG1	MRPL21	RNPEPL1	GPR110	FAM185A
		DHFR	CAPN7	CD7	RNLS	DHRS7B
		ITGB3BP	PLEKHB1	MMP17	CCDC11	NDUFS7
		PTPRB	CSNK1G2	CDH11 /// LOC100851861	MLLT3	DDHD2
		PIP4K2A	RABGAP1	GPIHBP1	MPI	ISOC2
		CDC42SE2	MRPL19	TLL2	BBC3	ALAS2
		SCGN	LOC100849059	LRIG1	PNO1	ARHGEF25
		LUZP1	MOCS2	CBFA2T3	VGLL1	DNTT
		KIAA0101	ATP5SL	PCSK4	GCGR	DUSP7
		TMCO2	TAX1BP1	KCNB2	TPD52	PLXNB2
		UROD	SRPK2	FAM212A	LPAR2	ASIP
		CETN3	IDUA	SMPX	LOC100337114 /// LOC533085	HMGCL
		CARS	TXNDC11	TMC8	ZADH2	OPLAH
		LOC100848708	PSMF1	PEAR1	SAP130	AGPAT6
		USP50	FADS6	IRS1	SLC52A3	NANS
		LAT2	PCIF1	LTA	TIMP1	MARVELD1
		GPR34	YAF2	RGS14	CR2	LHPP
		ATPAF2	DHRS7	DARC	FASLG /// LOC100852284	SEPX1
		GTPBP1	STX16	FCHSD1	RFWD3	FIBIN
		ERMN	WASF2	RELL2	DZANK1	UBE2I
		GLS	BAP1	GIT1	ZNF777	C13H20orf20
		LOC100138572	TMEM38B	CSPG4	LOC523644	CALD1
		LOC100847382	RPIA	FOSL2	HOXA4	PIGK
		C9H6orf165	DTNBP1	SORCS2	RNF19A	C10H15orf61
		MBTPS1	CRIM1	SLCO4A1	NR2C1	EEF1G
		UPB1	TMEM119	LAMA5	FBXO6	AKAP5
		TRPC6	GPRC5C	ADRB1	INO80C	MLLT11
		MGAT5B	LOC100849947 /// LSM12	SLC35C1	ABO	LOC100847129
		TOR1A	C29H11orf68	NXPH3	CLDN7	RND1
		LOC785805	TRUB2	HSPA12B	GPA33	ATP5I
		ALDH1A2	VPS26B	SLC5A5	UTP23	BSG
		KHDRBS1	MZB1	ZMYND12	MICALL2	SNW1
		ATF4	IKZF3	RAB38	TMEM54	SLC35B1
		KLHL9	PRODH	HCN4	PRSS8	DAZAP2
		NFATC1	MGST1	SLC22A18	SLC9A3	ELOF1
		GEMIN2	TM4SF4	PLB1	MYL12A	RLBP1
		SLC39A3	CXCL14	HERC6	WRN	MVD
		MGAT4A	PKD2	C13H20orf195	HIVEP2	CRCP /// LOC782175
		BICC1	CPEB4	BEST1	SNX8	CYP17A1
		EIF2B3	CFL2	LOC506293	MYL6	DBI
		EFHD1	SERPINB8	PNLIP	NRF1	PAFAH2
		LOC516074	UFSP2	SLC6A19	BTN3A2 /// LOC100849770	GANAB
		APOC2	TSSC1	LOC100847355	FAM83D	STXBP1
		LOC614914	MRPL34	SLC6A6	CDC73	UPK1B
		LRRC6	SLMO2	TMEM8C	ANXA13	BLVRB
		LOC100848739	CRY2	CNR1	SLC25A30	PTPN6
		NDUFB1	MED1	GNA15	STOM	HEMK1
		MDFIC	SRPX	GEMIN8	WDR75	HM13
		LARP4 /// LOC100848829	SEC11C	CASKIN2	FRMD6 /// LOC100335364	TTYH2
		MAB21L1	AGPS	WISP2	PQLC3	IL1RN
		AASDHPPT	CDC42EP4	SLC4A3	KBTBD2	ATP5J2
		LOC100295750 /// LOC100849288 /// TMEM60	COL15A1	TBL1X	CNIH4	NTAN1
		DEPDC7	PNMA2	LOC100850132 /// RIPK3	PLCL1	ZNF23
		SELM	ARHGAP32	RSPO1	ANKRD49	DGAT1
		KDM2A	MBLAC1	TNS4	TRD@	RPL22
		SF3B14	ARL6IP4	MTCH1	TPX2	DRD2
		PARD3B	SNRNP40	CLMN	F2RL1	GNAI2
		C8B	UBALD1	SP140	SLC6A20	ANXA2
		GPC4	CKS1B	DNAH9	PPAPDC1B	AMZ2
		C20H5orf49	SRPK1	MYO1F	CETN4	CFD
		SNTG2	EEF2K	TMEM102	TAF5	PDE6D
		HLCS	BEX5	KIF21B	C18H16orf80	FXR2
		ADH4	GNPDA2	TM6SF2	C2CD4B	LOC100850735 /// PRPSAP1
		CCNG2	CXCL17	NPHP4	FOS	POMT1
		CRTC3	SSR3	AKT2	LOC100336690 /// RAD51AP1	CDH2
		HSPA14	LOC781235	IMPDH1	RNF170	ATP5O
		B9D2	ZNF549	ITGAM	NDRG2	CKMT1B
		EVI2B	ZBED5	LOC100300716 /// LOC100300806	LOC513936	PLCB1
		LOC100850721 /// NUDT3	PMS1	TACR1	LARGE	MTCH2
		ZFP36L2	DUSP10	HTR2B	DCAF4	HINT1
		PSMD10	LOC100848894	HTR2A	PRSS22	PMF1
		BTAF1	LOC100335670	HTR1F	MOV10	TMEM147
		ST5	ELOVL6	HTR1D	CCDC68	MAN2B1
		LRRC8C	NAF1	HTR1A	ATP4B	COX8A
		LOC615026 /// LOC780933	LY75	ANPEP	ODF2L	FAM129A
		LOC100336993	OOEP	ADRA2C	LOC100296324	SLC2A1
		DZIP3	ETV1	ADRA1B	LOC616942	FANCC
		RRAGB	CEP76	LOC444876	LOC511354	FAM48A
		B3GALT2	FOXA1	LOC100300806	CENP-A /// CENPA /// LOC618307 /// LOC782601 /// LOC782634	PECAM1
		KDELR2	NHLRC2	TRGC4	ATP5A1	SF3A3
		DNER	MRC1	TCRG	GNG11	THBD
		IFT57	TRAF7	TARP	EGFR	GNGT1
		TMEM242	PDZK1IP1	BVD1.26 /// LOC505306 /// LOC786608 /// LOC789653 /// TCRA /// TRD@	SLC39A11	PHGDH
		PRR5L	OAS1Y	BVD1.23	PEPD	HYAL1
		MGC134577	FMO1	LOC407197	ZNF783	ITFG2
		WDR19	CIR1	LOC407198	SCMH1	SCD
		LOC100848773	PPIP5K1	AMELX /// AMELY /// LOC100849462	FAM59B	PRR14
		DHX32	CLUAP1	AMELX /// AMELY	MIPEP	RSL1D1
		PLA1A	HLF	KRT76	STRA6	NT5C3L
		TBC1D13	POLA2	LOC100849322	DCXR /// LOC100852322	HDDC3
		ITIH2	PHB	LOC100335559 /// SQSTM1	SUSD2	CCND2
		PNOC	NDUFC2	LOC530828	ARMCX1	FSCN2
		ATP6V1G1	FGFRL1	CDK18	CRYL1	RBBP7
		SMIM14	PLK3	LOC100847163	PYY2	STARD3
		ANAPC15	LEO1	COL4A2	ALDH4A1	PSMB4
		TUSC3	LOC100851694	INTS7	CDK5RAP1	CCBL1 /// LOC100335550 /// LOC100852281 /// LOC781863
		NGFRAP1	MRPL50	KLK1	DAK	ORMDL2
		C21H15orf63	SYNGR1	LDLR	IFN-tau-c1 /// IFNT /// IFNT2 /// IFNT3	IL5 /// LOC100335844
		TAT	DERL3	PRKCA	DPEP1	COPG1
		LOC100174927	MRPL10	FOXP4	FAM65C	GGACT
		ELOVL7	ZSCAN26	LOC506707	MORN4	UQCR11
		LOC100126544	ERAS	HHIPL1	UBE2R2	UQCRC2
		UNC13B	MAT2B	TMEM184A	TMEM132A	LOC506670
		HABP4	FBXL15	AHDC1	PACSIN3	LOC100851032 /// SLC27A4
		MAN2C1	SEC23A	CFHR3	SMARCD3	CKB /// LOC100851864
		SRRT	SELENBP1	ZSWIM4	IL2	CCDC80
		GPSM1	GFAP	ATP4A	SH3D21	ERI3
		RIOK3	CNDP2	LYRM5	MAPK6
		WDR61	KIAA1715	TMEM82	EVA1B
		RAB3D	RNF219	STX10	VAMP4
		RPS6KB2	ANKRA2	GGT1	NPM1
		TSHZ1	TEP1	GTF3C1	SLC1A3
		ITSN2	PSMB6	LOC781988	SYNJ1
		TTC32	FBXO25	ACE2	C15H11orf96
		LOC100850521	PHF13	SLC10A2	LOC100848911 /// PTTG1
		PCGF2	ZCCHC7	KRT23	HSBP1
		UBTF	COQ5	PPP6R2	EBP
		TCF20	HMBS	GIF	ZNF513
		RABEP2	FDXR /// LOC788912	FAM101A	EVL
		ZNF142	POLR3GL	LOC100847395	FAM195A
		SIDT2	GTF2H5	SLC22A6	ATP5F1
		EIF2AK1	SUPT5H	LOC514978	FADS2
		TNFRSF12A	SP1	BRAT1	ASMT
		PPP1R35	TMEM176B	LOC617281	TCF12
		FAAH	INTS12	BVD1.25	LMF2
		RANBP6	ZNF7	IGHG1 /// IGHM /// LOC100300716 /// LOC524810	B4GALT4
		ATG2A	FAM58A	VPREB1	TSPO
		LOC789476	TPD52L2	LOC100138660	LOC540222
		KMO	ANKS6	TPCN2	ARAP1
		RASSF4	EIF2S3	MAN2A2	NAGA
		PPIL1	NPTX2	ART4	HMOX1
		CIDEA	ZBTB8OS	CACNB2	TMEM120A
		CCT5	ARID1A	RASGRP4	ARRB1
		NUDCD3	LOC100849028	PTI	AUP1
		HEG1	UBE3B	IL22RA1	FUT5
		STK3	BAHD1	R3HCC1	POC1A
		FTSJD2	RSPH9	DNASE1L1	TOR1B
		LOC100847994	UBE2S	CNPY3	VDAC2
		NCLN	FUZ	SORBS2	PIAS1
		CELF5	MRPS10	CACNA1B	QPCT
		TFE3	C19H17orf56	LYPD8	LPCAT1
		ZNF76	GALT	LOC100848843	HIF1A
		IL17D	ABI3BP	STARD13	ATP6V1B1
		TBRG4	CLASRP	CDKN2B	SERPINB6
		FAM117A	ROMO1	LOC512168	AK1
		BCNT2	CRNKL1	SLC25A42	ATP6V0B
		CDC42EP2	POP4	LOC100848492	GRK5
		MCM4	CHMP4A	ACVRL1	GPX1
		ECD	ZER1	CDHR2	CLK3
		GCLM	PTGS1	REG4	UBAP2
		NFKB2	IER3	NOXA1	FAS
		AAMP	CAND2	LOC100849678 /// NAGS	GADD45B
		MYD88	FKBP5	PNCK	CITED1
		DOCK5	PKP2	SELO	ATG10
		LOC509457	FAM118B	NLRP6	ATP6AP1
		ANKRD23	RPGRIP1	GPR137	CYP19A1
		NQO2	MS4A1	SERHL2	AGTRAP
		TANGO2	METTL13	LOC407148	NDUFA10
		WDR18	WDR44	ABCC6	DBNDD2
		HDAC2	CBWD2 /// LOC784342	ART1 /// LOC784222	NDUFS2
		PHF1	SYT9	PSMB10	CNPPD1
		POC1B	TMEM120B	ATOH1	GPLD1
		DDX19B	TAPBP	ZDHHC22	PPM1M
		FDX1L	SMC1A	PDGFRB	SLC6A15
		KDM5B	ARFRP1	LOC523126 /// LOC789637	STMN3
		WDR34	FARSA	FAM134B /// LOC787135	SST
		GPR132	SSBP3	LOC505468	TKDP1
		C7H19orf66	SZT2	SPAG7	SCRN2
		RASSF1	RRAGD	EDNRB	CROT
		CSK	HNRNPA0	CLRN3	MROH1
		PGAM5	MRPS18A	PLOD1	SLC37A1
		LDLRAP1	LOC100299061 /// LOC777601	ANGPT4	LOC789476 /// STAT5B
		PDIA5	HNRNPL	FAM3B	RNASEK
		KLF13	PSTPIP1	RBBP8NL	MSRA
		LOC100847567	LOC508879	MSMB	UBL4A
		PARP9	HEXB /// LOC100850471 /// LOC786974	MADCAM1 /// MADCAM1	ALDH2
		CYB5R4	PKIG	CSDA	FCGR2
		TMEM167B	SMIM7	P4HA2	POMC
		UTP6	ZRSR2	RIN1	PCTP
		PPP4R4	TM4SF20	SIK2	POLD1
		RUVBL1	LOC100848970 /// TCF25	TUBB1	ARHGDIB
		PSMD2	ASMTL	UHRF2	HSD3B1
		MED16	PBX1	TFF2	ILK
		MAP7D1	ZNF48	INO80B	SLC12A2
		ARID4B	B4GALT6	APCDD1	ARPP19
		ADM	WDR26	PDZRN4	CCDC28B
		RFTN1	FAM105B	GPX2	PTN
		TBL3	RANBP9	LOC100851343	CYB5R3
		ISCU /// LOC533308	ARID2	DMBT1	PLCD1 /// PLCD1
		DPYSL2	CD72	LOC100295645 /// LOC789934 /// TCRA /// TRD@	LOC100849790 /// LOC100849827 /// LOC100849868 /// PLA2R1
		MRPL28	MED24	BVD1.19	PVRL2
		ANKRD6	RNF123	BVD1.17	RAC2
		LSM4	LZIC	TRGV7-1	TP53BP1
		LOC100848527	CXCL16	LOC444875	PKN1
		SLC35E2	AIM2	LOC100300028 /// LOC100300806	TMEM165
		RALGDS	THUMPD3	EGR4	VOPP1
		PIM3	LOC514011	PLXNA4	GPR153
		LOC100336929	STEAP2	FCER2	PPT1
		CD79B	CDC16	LOC100297594	ANXA8L1
		C29H11orf84	C29H11orf48	LOC100295234 /// LOC100851491	SDHA
		LOC100849619 /// PTPN23	RASSF3	BT.92695	FGF1 /// H2B /// HIST2H2BE
		N4BP1	ATP13A2	SLC12A1	PDZK1
		RGS19	IL18BP	GJB1	PFKL
		GNB2	LOC100848852	ST6GAL1	SPINT2
		C1H21orf2	CCL25	JSP.1	TAP
		PREX1	TSPAN5	BOLA /// BOLA /// BOLA /// BOLA-N /// BOLA-NC1 /// JSP.1 /// LOC100125916
		EWSR1	GFOD2	OMG
		KCTD6	C13H20orf196	SUSD4
		MED4	SH3GL2	GDF6
		FAM177A1 /// LOC509155	CLEC4G	GNG7
		BCAR3	TMEM115	STAB2
		DOCK10	RMDN3	LRP8
		TMEM19	UBALD2	CYP1A2
		PDCD1LG2	ACSF3	CYP1A2 /// LOC790682
		ASNA1	ENY2	BOLA-DYB
		NSL1	AFP	BOLA-DYA
		C5H12orf35	DDX59	MEST
		BZW1	EGR1	SLC5A10
		TTR	KIAA0415	P2RY6
		RDH16	RTTN	SLC22A7
		INSIG2	CENPP	G6PD
		HEXIM1	SAA1 /// SAA2	SMTNL1
		BCLAF1	GDI1	TBX3
		PEX1	LOC100848366	LOC785141
		CCDC58	BRD3	GRK4
		ZHX2	ADCK3	BOK
		FOXA2	LOC512863	CATHL4 /// LOC786887
		AGER	TUBGCP5	MAP1LC3C
		SKAP1	DUSP28	LRP1
		CAPSL	SLC22A5	FAM178A
		MTHFD2	RBM47	RCVRN
		PIGO	DCAF12	DAG1
		PNPO	SMARCA2	FCN1
		ADD3	SYNRG	CATHL1 /// LOC100847261
		FCF1	CNOT6L	CELA2A
		DDIT4	GNB5	GAST
		LOC100847401	SLC7A6OS	PRM2
		PEX6	LOC100851458	ADRB3
		GNMT	MARCO	ENTPD8
		ITGA7	PCGF6	FDPS /// RUSC1
		SMCR7L	PLRG1	BFSP2
		H1F0	CBR3	PRELP
		LOC100137763	C1H21orf59	PTH1R
		CCPG1	DARS	RHCG
		GAPVD1	ALDOA	C21H14orf132
		SZRD1	PMP22	ABP1
		PRLH	PITPNA	CLDN19
		WFDC3	RPL29	SARDH
		LOC100847769	PPP1R3D	CLEC3A
		CDK5RAP3	AGPAT2	LOC100849681
		GPR65	HERC3	NDP
		TCF7	ZBTB1	LRWD1
		RASD1	MED30	PDCD1
		CCDC111	DHDH	ANKRD33
		MKNK1	TTC9C	CHAD
		ANKHD1 /// EIF4EBP3	RFX5	CNTN1
		DCDC2B	HOOK1	LOC100295656
		STK11IP	IL6R	SLC17A9
		CEP44	TLN1	CKM
		TRMT1	UPF3A	CSF1
		DNAJC3	GFM2 /// LOC100850514	TCN2
		ACMSD	BOLA /// BoLA /// BOLA-A	STMN2
		DRAP1	ENPP4	IFITM5
		VTA1	LOC790088 /// RPS28	PFKP
		TTC37	GP2	LOC520463
		TUBGCP4	TUBB /// TUBB	CRYBA4
		CSDC2	LOC785691 /// RPS25	TH
		MGST2	PCSK7	TEAD2
		NES	ZGPAT	CD37
		SLC27A5	MUTED	CYM
		SKIL	UPK3B	MC2R
		CXHXorf56	RAC1	SFRP5
		LST1	ANK1	PRP3
		KIAA0922 /// LOC100851150	CEP290	SAG
		PAXIP1	BMP15	GCG
		DGCR6	RNASE1	C1QTNF1
		SH3GLB1	MYF6	PAG10
		VPS13B	GCNT3	PAG8
		LOC100850064	ATF6B	SECTM1
		MINK1	RPS20	CYBA
		TMEM175	COX6A1 /// LOC100851363	TNNT1
		FAM98C	TPM1	CGN1 /// CL43
		MYLPF	CRKL	AOC3
		NFYC	MAP2K2	SAO
		B3GNT9	UBN2	CXCR2
		FURIN	DGKZ	ERCC2
		SCAF1	HYOU1	PDPR
		GFRA2	PDCL	IL4
		UBE2V1	PGLS	DOCK6
		EIF2AK4	LOC782061	RBP3
		IGL@ /// LOC100297594	TSEN34	CATHL2
		DPH5	HN1	CYP11B1
		SLC20A2	HDAC1	PRP2
		MRPL49	TRAFD1	LIM2
		LLGL1	PRCP	CEBPA
		EIF3F	POFUT1	CD22
		COG4	TRNT1	ITGB4
		FUK	LPHN2	LRRC41
		CSE1L	ACADSB	LOC404103
		FAM49B	FAIM2	CD79A
		TMEM22	KAT8	PRKAR1B
		SPG20	YWHAQ	DBH
		TMED1	SPRED1	ADORA1 /// LOC787449
		KRBA2	WWP2	CD5
		ITPKC	HNRPDL	CCIN
		ADHFE1	NRBP1	INS
		RPUSD2	NAT9	LOC751563 /// PRP1
		LOC100848808	RAMP1	LDB1
		NRD1	COL1A1	SNAI2
		CAPZA1	LOC100300442	DPP6
		IPCEF1	LOC100848544	SPADH1
		RAB4A	PTPLA	CD34
		PPP6R1	UQCRB	ELMOD3
		BPTF	RPL17	GRK1
		FDFT1	RPS27	RDH5
		UBA6	EPB41L2	ACSM1
		TMOD4	FAR2	SSTR2
		GTDC1	LOC100851833 /// SKA1	NOS3
		NFIB	SCAMP4	GLYCAM1
		TBC1D15	EIF3K	TGFB1
		MLF1	AQP3	PDE2A
		TRIM27	ADD1	BOLA-NC1
		SALL2	MFSD10	GNAT1
		GIMAP6	DUSP26	CPLX2
		AKAP4	ITM2B /// LOC100296890	LPO
		LOC530077	U2AF1	BTN1A1 /// BTN2A1
		SMYD4	NOX4	CD28
		RNASEH2C	IL21	CDKN1C
		SEC61A1	FYN	SSPO
		CNOT8	FBXO9	ECE2
		LSM7	RN45S	SV2A
		C21H15orf39	RABGAP1L	STX1B
		COL21A1	F13B	IL1B
		DNAJB11	DDX50	CRMP1
		MOB3C	CCDC90B	ADCYAP1R1
		PMM1	VAMP8	EMILIN1
		IPP	TAL1	LOC100849790 /// LOC100849868 /// PLA2R1
		FREM1	ROBO1	PI16
		PRMT7	PYGL	FSHR
		TATDN2	ERMP1	PALM
		ACCS	EXPH5	APLN
		C24H18orf25	XDH	CHRNG
		HACL1	GHITM	LOC508098
		CXCR6	ZNF569	LTBP2
		NUBP2	UBE2J1	LIPF
		IQGAP1	NELF	FGF1
		PPP1R8	PSMD11	SPP2
		RUFY3	LOC533597	CSF2
		TMEM30B	CUX2
		CCDC136	SLC19A3
		HCK	TRMT2A
		CYBRD1	CLEC2D
		ABHD1	IL1R2
		LOC508070 /// LOC783920	CIT
		CHPT1	AMIGO1
		OSMR	KIAA1430
		PFDN4	PARM1
		TAF9	TMBIM6
		RAB19	SERPINA14
		CYTH1	NUP43
		FAM26F	DLC1
		MED29	BECN1
		STX17	MTFR1
		ZNF677	ORC3
		SYT4	HSPD1
		LZTFL1	IPO7
		SWT1	TAF12
		SMG9	CNEP1R1
		AFAP1L2	GATA5
		DYDC2	PIF1
		MRTO4	WTAP
		IER2	BRD9
		ENO4	DCAF10
		CD180	ESF1
		RRP1	TWF2 /// WDR82
		JOSD1	PRSS35
		TOR2A	ALG13
		ASGR1	LOC788499 /// MTSS1
		TP53I11	ACOT9
		FAM171A1	NRXN2
		FBF1	NEO1
		RPRM	RTKN
		SSFA2	BCR
		NSMAF	DCP1B
		MRPL46	ADCY8
		ZSWIM8	CBLN4
		RWDD3	COG1
		ARIH2	MRPL32
		HSF2BP	ZNF35
		PUM2	ADCK4
		GMCL1	CABP5
		CREB3L1	ATP6V0E1
		SH3KBP1	EPHA2
		TROAP	IL17RB
		RRNAD1	ATXN2L
		NFS1	KCTD1
		NLE1	LOC100848252
		MIIP	KIAA1468
		C29H11orf75 /// SMCO4	RBM28
		GSPT1	TUBGCP2
		PHF5A	FSD1
		SPEG	FKBPL
		SLC35E3	NRN1
		SLC30A6	CLDN6
		LOC618591	SH2D2A
		USP30	APOBEC2
		PATZ1	TSPAN11
		KLHL5	PIN4
		NPM3	HCFC1
		BBS5	ZNF213
		UAP1	PIK3R5
		CDK3	LOC100849141 /// LOC527863 /// STAB2
		KCMF1	ADRBK2
		MED11	C3H1orf122
		RPP14	KIF3A
		LOC100850141 /// SPOP	ANXA5
		AMD1	LETMD1
		VPS54	TTLL5
		SDHAF1	COL4A4
		SNX13	CPNE6
		FAM188A	ARID5B
		NAT1	IFIT2
		NSUN4	MRAP
		LRIG3	BTBD11
		HPGD	RNF214
		CERS4	PRRT1
		APOA5	VAV2
		TM7SF3	MSH5
		CRK	BAIAP2L2
		SYTL2	MDP-1
		ARHGAP12	MAP1B
		LAS1L	ATG7
		C1GALT1	RIT1
		WFDC1	NABP1
		LOC100851799 /// SLC40A1	TMEM126A
		HMGCS1	STYX
		SVEP1	RARRES1
		PNN	GDE1
		RAB31	BTN3A3
		CEBPB	FBXL5
		CD46	TPCN1
		GRP	CHAF1B
		PRKCDBP	FGG
		NTRK1	LOC100852159 /// TXLNA
		SYT1	MTHFS
		TRDMT1	USP21
		SPAM1	CLEC6A
		RTN1	NAV3
		HNF4G	FGF12
		PRG4	MEF2A
		KRT4	MGARP
		SLC6A2	MCOLN3
		C24H18orf8	GCSH
		H2AFY	LOC100298968
		ARCN1	MGC139164
		RAD23A	FGD5
		NOS2	MAGT1
		RDH12	CCL27
		CREBBP	NUP35
		HSPA1A	PIBF1
		AIP	GPATCH2
		RPS23	SLC28A3
		FDPS	ING4
		RPL19	LOC100295797
		CD2BP2	COLEC12
		LOC787239	SCRN3
		MSMO1	LOC789374
		EGLN3	NLRP5
		POLDIP2	GPR21 /// LOC100850791
		MATR3	P2RX2
		PPP5C	COL24A1
		EIF3D	LOC507696
		AHSG	MLST8
		GATM	CCR4 /// LOC100851774
		UBA52	EPHA7
		STK25	LAPTM4A
		LOC526200	BCAT2
		PDLIM3	ADAM23
		CIB2 /// LOC100337259	ANKRD34A
		MCAM	RAB40B
		SNRPB	RAD51B
		TNK2	AP4B1
		RPL13	REG3A
		RPL15	FRMD5
		RPL27A	CCDC135
		ADRBK1	WDR90
		CDIPT	PHF19
		NR4A1	GAS2
		RHOT2	CRHBP
		HNRNPA1 /// HNRNPA1L2 /// LOC100848353 /// LOC614922	PAG4
		IL18	MFAP5
		CDS2	ABHD17C
		TP53INP1	ERAP2
		GOLPH3L	PLIN1
		PFKM	HIPK2
		LOC521389 /// MYO9A	FAM19A5
		LOC100336628	TTC18
		GALNTL1	RWDD2A
		C16H1orf174	PLEKHG2
		DOM3Z	LOC616656
		SULF2	MGC157237
		MTX1	ERP27
		MRPS24	UOX
		UBA3	PSME1
		FADD	NME9
		RPL34	ARMC12
		ZMAT2	ZBTB16
		DENND3	PIWIL4
		TPK1	OLFML1
		CCNDBP1	PARPBP
		CDK17	HEATR5B
		POLR1D	LOC507513
		C7H19orf53	MST1
		POLR1D /// POLR1D	ZBTB8B
		EMC6	LOC786867
		THRA	OCSTAMP
		HADH	GLTSCR1
		ZNF281	GJC1
		DDAH1	MYBPC3
		ZNF12	CA5B
		NT5E	CASP8AP2
		PEX2	WDPCP
		PAQR6	SNX11
		ACSS3	LPCAT2
		OFD1Y	GDPD1
		RPS4Y1	WASF1
		WDR36	EXOC3L1
		DERA	DYNLT1
		PPIL3	LOC514637
		BNIP1	FAM131A
		PHOSPHO2	M1AP
		ATRX	EXOC3L2
		GATA6	C25H16orf93
		DDX58	MOGS
		LOC783533	LOC100851952
		PGAP2	CAPN10
		KIAA0564	GALNT14
		ID2	CARD9
		ZBTB33	PLCB3
		CEP78	NFIL3
		MPEG1	MPL
		KIAA1737	CHRNA6
		MFSD6	ZNF462
		PBRM1	LOC100848629 /// ZNF462
		TMEM101	TSPAN32
		HSPB11	DRD5
		ATAD5	BMP1
		TLK1	NEIL2
		DTX2	RGS12
		ANGPTL7	SLC39A4
		CLDN1	MTBP
		MRGPRF	NXPH1
		ZRSR2Y	EYA2
		DCTD	MKI67
		BBS9	LOC100337325 /// SERPINF1
		SH2B1	NECAB2
		DEF6	ZNF706
		KCNIP2	ZNF184
		GALNT13	MEGF8
		TMEM185B	ZSCAN21
		LOC100852378	TMEM219
		KRR1	UQCRFS1
		PIGB	TANC1
		CSF3R	C11H2orf40
		SEMA5A	RHBDF2
		CEP120	AP2A1
		C15H11orf58	IL10RB
		RSPH10B	GGT7
		TRIM37	MBOAT7
		TPST2	TNFRSF25
		STAT2	IKZF2
		LRFN3	L3MBTL2
		KCNH8	CXCR5
		SUZ12	HDAC11
		CHIC2	LOC513767 /// LOC781298
		CREBZF	RGS16
		TMEM186	HNF1B
		BLNK	C26H10orf76
		PLEKHM1	NKG7
		HAUS1	TSPAN17
		RPGRIP1L	TST /// TST
		SULT4A1	GPR161
		CD1D	FHAD1
		FAM160B2	SLC46A1
		KLK10	CSNK1G3
		CC2D2A	PLEKHA4
		GALNTL4	CHD9
		MYCN	NBL1
		XXYLT1	INPP5D
		KDM2B	AGGF1
		INSIG1	BNIP3
		DBP	ICOSLG
		C8H9orf156	FASTK
		SLX1A	C2CD2L
		SNRPF	LRRC20
		AZU1	MRPS25
		LOC100848006	RBM12B
		NAA25	GFI1B
		PTPN2	LOC100848183
		POLR2I	USP20
		LRRC59	TBL2
		LIPM	CALHM2
		TBC1D9	EFCAB2
		RFX7	DENND2D
		PRRC2B	EPB41L5
		OVOL1	SLC30A5
		POLI	CNTLN
		NBN	PARVG
		MST1R	GARNL3
		MFSD7	ABCG4
		KCTD11	DRAM1
		GSDMB	LOC506150 /// LRCH3
		PIPOX	RPS16
		GRID1	MYO19
		SPAG1	EEPD1
		TPGS1	FCGBP
		SLC12A8	LOC100850736
		PANK4	MXD3
		LOC100850228 /// LOC505828	LOC510083
		PTPRG	MAP3K14
		ADC	NTN4
		LOC100851529 /// RTP4	KIF24
		ACYP2	UBR1
		FHOD3	LOC100850062 /// LY86
		GLT8D2	MARK3
		PUSL1	CNTROB
		SPAG4	SLC39A12
		MIS12	MRPL36
		DDX52	EFTUD1
		ELF5	UBFD1
		TXK	STK36
		PEX11A	PI4K2A
		POLG2	LOC100848219
		FAM35A	CASP1
		ACTL6A	LOC100140180
		LOC512005	GTPBP2
		RBMS2	INTS1
		RPTOR	RETSAT
		LOC505941	EFHA2
		TBL1XR1	FAM76B
		NMT1	PLCL2
		STK33	STK16
		LPXN	ZBTB43
		PUS7	FAM116B
		TRAM1L1	TEKT1
		USP46	CYP4F2
		TRA2B	SETDB1
		RHOQ	C7H5orf54
		PIGF	CHKA
		AHCYL1	STRN3
		SLC20A1	TIMM8B
		SELRC1	TRAPPC8
		PSPH	HOXA9
		TDRD7	ZNF618
		CRLS1	SREK1IP1
		H2AFZ	VWA9
		EIF3CL	CRTAC1
		TSPAN19	KAT2A
		ORC2	DUSP13
		FAM151B	HUS1 /// LOC786788
		SPOCK2	FER
		LOC100297914	PITRM1
		SNHG12	EIF4H
		LOC100847640	AP3S1
		AP5M1	MCM2
		FAM116A	GPR173
		SASS6	CRTC2
		C21H15orf40	CNNM2
		ZNF181	MKS1 /// MKS1
		UBL7	TRPC2
		TMEM41B	TREML2
		RSL24D1	CA3
		LOC100295004	ADCK1
		LOC100847172	PHKA2
		RBPMS2	BMPER
		CHRNA3	GOLGA7B
		LOC100850818 /// PLA2G4A	UTP3
		TAMM41	PPP1R3F
		PLAC1	ALG10
		NUSAP1	AARS2
		SSH1	TMEM136
		TMEM161A	GGT6
		AP1G2	STXBP3
		C16H1orf95	ACSM5
		MAP7D2	NRIP3
		ATXN3	LOC100297905
		LRRC34	OSBPL11
		GRM7	DHX58
		CHTF8	LOC100848382
		LOC768255	FOXP2
		CCDC46	COL22A1
		MAGIX	KCNJ15
		BCO2	GLIS2
		APOBEC4	TRIM3
		FAM173B	ISM1
		CARD14	BARX2
		UXS1	SEZ6
		ITGB1BP1	ABCG2
		NAPSA	PLK5
		LRRC28	PDGFB
		SERPINI2	LOC100335178 /// SLC28A3
		RGS22	SLAMF6
		BUB1B /// LOC100851213	PGAP1
		PYROXD2	SAA3
		KLHL17	KCNE1
		GLTSCR1L	TEX14
		PAG5	DENND4A
		TMEM145	VWCE
		PLXDC2	RASGEF1B
		FRMPD1	SLC30A2
		MILR1	PID1
		C7H5orf24	TMCC1
		THOC7	LOC535353
		LOC539199 /// MAMDC2	AKAP10
		PDE1B	SLAIN1
		BOLL	MIOX
		SP2	LOC781667
		ART3	PPP1R13B
		ELF4	FGFBP1
		TIA1	LOC100847181
		EXTL1	HHEX
		KLF2	RANBP1
		IGSF11	PARP8
		FAM64A	LARS
		PCED1A	EBF1
		SRSF2	SLCO3A1
		GABRP	CD80
		CBX6	LOC786297 /// LOC787405
		TMEM117	LEPRE1
		WDR16	LOC785803
		MYOM3	BSP1
		NF1	PIGW
		ZNF341	ANKRD40
		RARA	TAF2
		UXT	AMICA1
		CRTAM	ASF1A
		RCOR3	CYP2U1
		KCNN3	MRPL48
		TDP1	NUP54
		RUNDC3A	TRMT61A
		LSMEM2	KCTD15
		LRFN5	EFHA1
		GDF3	RBM17
		RPS13	PLN
		LOC100296192	TMEM251
		FHIT	VSIG1
		DNM3	MCTP2
		PRDM5	NUDT2
		LDLRAD4	PPAPDC2
		DLG2	FBP2
		MTO1	PSMB7
		BCORL1	RPL8
		RPS19	LOC100850526 /// SAMSN1
		PRKAA2	TMEM220
		WDR25	LOC525599
		RENBP	RHOJ
		IPO4	MXD1
		SLMO1	MISP
		SPP1	LACE1
		CCDC70	PPP1R14D
		LOC618696	CRX
		LOC100337001	OSBPL10
		GRIK1	SH2D3A
		LOC100848699	LOC786046
		LOC100849279 /// LOC100850719	CENPI
		DDX31	LOC616971
		NDUFAB1	ECT2 /// LOC100849441 /// LOC100849477
		GTF2F2	CPB1
		EBPL	BCHE
		LOC523388 /// WIBG	LOC100296964
		CEP19	ELL
		TMEM132C	LOC100850016 /// SLC16A6
		DOK1	LOC100848598
		LOC513508	PAK4
		LHX3	LY9
		FAM193B	BRMS1
		STAG2	CSNK1E
		PRTN3	EXOC3L4
		FERMT3	SUPT3H
		TM2D1	PRKAA1
		ARMC5	DOPEY2
		TRIM10	PLEK2
		CDK2AP1	SLC9A6
		TARBP1	LOC100849565
		CCDC124	LOC100336241 /// TMEM44
		FAM160A2	TPGS2
		RAP2C	MZT1
		KRAS	RTF1
		ZNF740	REM1
		MDC1	CAPN8
		B3GNT4	SPIN1
		LOC100851955 /// SLC26A6	FAM127C /// LOC783730
		CERS5	ATAD2
		TMEM134	ZYG11B
		AAAS	ACER3
		HNMT	PLSCR4
		LY6G5B	IQCE
		CSNK2B /// LY6G5B	KIAA1704
		POLR1C	DEF8
		SOCS5	ATP10B
		WDFY4	SQRDL
		CHMP6	EIF1
		SLC46A2	UBB /// UBC
		FKBP15	CAPNS1
		TAB1	NDRG4
		CD33	OIP5
		LOC100336310 /// SCAPER	IGSF23
		RHOB	MS4A18
		THADA	LOC100296105
		SSBP2	LOC100335289
		DNAJB9	GSTM1
		ME1	COTL1
		RBM23	FBXW11
		BUD13	XPOT
		ATAD3A	MVP
		AP5B1	UBASH3B
		ABI2	BMP5
		FKBP7	TACC2
		TOP3B	CLCA1
		SLC33A1	MGC152301
		FBXL17	LOC521764
		AP1G1	CYTL1
		TOM1	SPTLC2
		C14H8orf37	LOC783641 /// LOC784354 /// LOC788405 /// RPL12
		STXBP5	NUP160
		LOC790401 /// TAF13	CAPN13
		PLXNC1	PAG21
		TNFAIP8L3	ZBTB22
		NUAK1	GTF2A2
		WIZ	IL20RA
		COIL	MNAT1
		LOC517833 /// LOC788103 /// TNFSF12	HAUS8
		FLII	NUPR1L
		TRIM11	RAB6B
		PWWP2A	CHAC2
		FEZ2	LOC100851369
		MRPS15	PACRGL
		LCTL	MIC2
		GPR1	TRPC5
		DTWD1	GJB2
		PDE9A	RANBP2
		ACADL	LOC784125
		XRCC4	TRB@
		CTDNEP1	GNB2L1
		SUPV3L1	SLC6A9
		SLC39A9	VLDLR
		SCCPDH	TLR6
		FARSB	SGCE
		LOC100848402	E2F8
		ETF1	TMEM68
		SEC24B	SOLH
		MKLN1	ACAP1
		SOSTDC1	HSPA5
		TUSC1	SYMPK
		C13H20orf26	C10H15orf23
		MCAT	SAYSD1
		TMEM81	BMP2
		SLC19A1	ZNF200
		ALG5	HAPLN1
		LOC527711	LDHB
		MAGI1	RBFOX2
		WNT2B	RPL11
		LOC100848703	MRPL27
		NMD3	SERBP1
		ABCC4 /// LOC100336999	ORC6
		SLC12A3	MYOZ2
		APAF1	RPL23
		CHEK2	TMEM59
		FAM108B1	ABRA
		PFDN6	CLINT1
		SMARCA1	OSTC
		TMEM150A	BRD7
		TMEM52	ERP29
		HTR5A	TIPIN
		C10H5orf13	P4HB
		DHRS13	EFNA1
		PPHLN1	HMOX2
		RIMS1	COPS3
		SLC4A9	CIAO1 /// LOC100850134
		TNFRSF6B	ARHGEF3
		PRMT3	RAB9A
		FAM13B	ENOPH1
		RAD50	ALG3
		TRIO	P4HA1
		DVL3	SLC2A4RG
		SORCS3	HMG20B
		UBE2D1	PROSAPIP1
		SEC31B	TG
		WFS1	CUBN
		BICD1	KIAA0930
		GCK	TNP1
		ZNF565	SLC25A1
		SYT3	PPIL2
		CEP112	ZNF22
		RDM1	LOC100847432
		COL17A1	TSHR
		CCDC171	KATNB1
		SNTA1	FAM129B
		PARG	HNRNPC
		CPNE5	SULT1A1
		FMNL2	ROR2
		OTUB2	GRAMD3
		LOC100850896	IMMT
		SRD5A1	EMC4
		TDRKH	KRT6A /// KRT6C
		OMA1	RPL4
		LOC788752 /// SGMS1	IL6
		SNX10	BEX4 /// LOC100337331
		RBFA	UBQLN4
		VPS18	NPR3
		PHLDB3	ANKRD32
		MRPS23	BOLA-N /// JSP.1
		CA9	CADM1
		PGPEP1	CRYBA1
		SLC29A3	TSPAN6
		TSEN54	MR1
		ZCCHC10	PAEP
		TAF6L	ENDOG
		NDOR1	PPARG
		DVL1	VKORC1L1
		KPNA1	TNNT2
		LOC100299503 /// THOC2	CNGA3
		HIST3H2A	DDO
		ZFYVE19	CLCA3
		PAK1IP1	IDH3A
		RDH13	SNRNP27
		PRRG1	PPP2R5D
		IGF2BP1	SF3B4
		HOXB3	EVA1C
		HPS6	CDC2L1
		5htr2c	NKIRAS2
		LOC100847843 /// TARP	IL2RA
		BVD1.26 /// LOC505306 /// LOC786608 /// LOC789653 /// TCRA	CCDC3
		BVD1.20	CAPN3
		CNGA2	COX7B
		ATP6V1B2	MTA1
		HDGFL1	COA3
		BIVM /// ERCC5	PAFAH1B3
		LNP1	ARMCX6 /// LOC100297334
		CTSO	CPA1
		BTNL2	TBXA2R
		ARL8B	SNX1
		METAP1	NDUFV1
		TMIGD1	GABRG2
		GUCA2A	CHMP7
		PSTPIP2	CCNB2
		GSTO1	F3 /// LOC100849695
		CXCL13	LRRFIP1
		ALG2	EFHC1
		PDK3	ENTPD1
		LOC100848152	SMG6
		AAK1	ZDHHC4
		LOC100847877	LOC790208 /// MPZ
		DPF1	DTYMK
		MED8	GPX4
		GTPBP5	PGF
		LOC614107	LAMTOR4
		UBR3	RPS14
		TRIM7	MIA
		ANXA10	GUK1
		SPRY2	ELP3
		ZRANB3	CSH2
		WEE1	AST1 /// MGC157368
		IRF6	E2F4
		PRPF4B	PPOX
		LOC100337268	EPAS1
		TMEM92	CHST10
		SMAD5	TSPAN7
		LOC100336714	WDR45
		LOC781294 /// MGC127133	LOC785583 /// SYT17
		MUC12	ATP6V0A1 /// LOC785923
		LYSB	ATP5B
		SLC51A	PDE6C
		EPS8L3	PAFAH1B2
		UBE2G2	PNMT
		MRPL13	MIP
		CMPK1	ATP5C1
		ARFIP1	ARFGEF1
		SKI	ETFB
		CDHR5	TRPC4
		EXOSC5	TECPR1
		KCNQ1	TELO2
		EIF1AX	PLEKHO2
		GID8	DEDD2
		LOC100852233	ORMDL3
		CD55	SMTN
		FKBP14	MTFMT
		LOC617396 /// LOC617406 /// LOC618898	ELF1
		CMAS /// LOC100850864	CSF3
		MICAL2	CDK4
		LOC407195	PPM1A
		MOGAT1	SDHD
		TAF1D	LOC100847228
		CHRNA10	TIE1
		LOC782145	MYOC
		CHCHD8	RPS9
		USP53	ALDH1A1
		ANKS4B	ACACA
		KCNN4	GOT1
		TIMM17A	MAP3K3
		PIGG	CLTC
		CLDN15	RGL2
		ASCC1	CLDN16
		FBXO36	RPS15
		REXO4	PEBP1
		NSUN6	RPL18
		FAM127C /// LOC615809 /// LOC783730	MXRA8
		SLC27A2	FANCG
		ATG4C	SLC25A3
		ITSN1	PHLDB1
		PAG15	CPSF1
		KIAA1671	MYL1
		ZMYM6NB	NFIC
		SNRPC	SFRP2
		ISCU	RPL22L1
		SLC31A1	LOC100848191
		WASL	FADS1
		LOC100847759	RAF1
		CASZ1	MRPL23
		LOC100849327 /// LOC786324	TUFT1
		DMAP1	FGFR1
		PTPN12	RGN
		TMA7	PPIA
		FGD4	ATP5H
		DET1	APOA1BP
		PKIB	S100A10
		H2AFV	HEBP1
		DAAM1 /// LOC538749	RPS27A
		HEPHL1	RPL24
		WDR62	SLC22A17
		CUL2	EFEMP1
		JMJD1C	MAGED2
		SPECC1	C7H19orf10
		LOC100848593	H3F3B
		RIMKLB	MTAP /// PRDX3
		LOC100125947 /// PLA2G2A	CNN3
		CCR3	BAG1
		ZFPM1	OTUB1
		MMP2
		ZSWIM6
		GNL3L
		DLD
		DDHD1
		FIS1
		TIFA
		PDF
		SMYD3
		C7H19orf77
		LOC512440
		CEP128
		PTPRH
		BCL11A
		ZNF583
		SLC5A9
		ZNF705A
		MLPH
		PROS1
		HNRNPM
		NTMT1
		GOLT1A
		LRTOMT
		PPP1R13L
		COPZ1
		RPS26
		N4BP3
		FERMT2
		UHRF1BP1L
		TMEM30A
		FLRT2
		ARHGAP24
		LOC511180
		CCDC23
		DNAL4
		C23H6orf141
		GAS8
		CMC2
		DOCK11 /// LOC100848143
		OPTC
		POFUT2
		BVD1.22
		TCRA /// TRD@
		LOC100335205
		TRGV3-2
		KLRB1
		ANAPC2
		TJP3
		LOC100295234 /// LOC100300282 /// LOC100335899 /// LOC100850187 /// LOC100850312 /// LOC100851491 /// LOC509513
		LOC617189
		LOC100850120
		GMPR2
		BT.29765
		BOLA /// BOLA
		ACAN
		KIR3DS1
		COX6B2
		SFTPA1
		PDGFRA
		LOC100850456 /// ST6GALNAC6
		C29H11orf54
		HEPACAM2
		C2H2orf47
		ISG20L2
		TRAF3IP2
		AACS
		VEZF1
		GKAP1
		FGD1
		PIGX
		PDGFC
		BOP1
		NIT1
		BLOC1S2
		TCEA3
		CGA
		EIF2B2
		YIF1B
		SSNA1
		CKAP4
		SPR
		RPS19BP1
		MS4A7
		KCNA4
		MFAP2
		BEND6
		TTC5
		LIPA
		PPP2R1B
		SMCHD1
		GRIA3
		HNRNPK
		RABL2B
		IGSF5
		SLC7A9
		CHRDL1
		BID /// BID
		SLC37A4
		HAPLN3
		TACR2
		MRPL4
		ZSCAN16
		TIMM21
		DNAJA1
		ENOSF1
		PIGY /// PYURF
		TBC1D24
		SUN1
		C29H11orf83
		SEMA4A
		FOXRED1
		YPEL1
		NR1H2
		UPK1A
		CCDC127
		RPL36A /// RPL36AL
		CTU1
		BOLA-DMA
		BLMH
		TBC1D10A
		MRPL1
		CD302
		MANSC1
		TPI1
		PYCR1
		VMP1
		RBMS1
		WIPF3
		C21H14orf79
		MGP
		MBL2
		SMAD2 /// SMAD3
		GPKOW
		KRT78
		ZFX
		ACTR2
		PSMD7
		DYNC1I1
		LHCGR
		FAM101B
		LOC100848767
		SLC25A4
		PSMG4
		SMPD3
		CARHSP1
		LOC100848714
		ADRA1A
		RNASEH2B
		PSMG1
		PDCD5
		RPS15A
		LOC100849971 /// LOC781918 /// LOC782714 /// RPS15A
		LOC790312 /// PNP
		RIC8A
		PCOLCE2
		LDHA
		MRPS18B
		AVPI1
		RPS17
		PLSCR3
		OSGEP
		ZFP36
		DYNC1I2
		MEA1
		BTBD6
		VEGFC
		RPS10
		LOC100337329
		HNRNPAB
		COX8B
		THOC3
		CTSL2
		PISD
		MEGF10
		TESK1
		ATP6V1D
		RPL18A
		RNF10
		ST3GAL2
		WDR13
		LOC100295009
		USP14
		BGLAP
		C7H19orf6
		FSHB
		LOC782642 /// MAL
		GNG5
		C7H19orf43
		DSC2
		CYP4A22
		SDCCAG3
		EMC10
		KXD1
		NUCB2
		MFSD5
		GHRHR
		NAGLU
		C3
		KNG1
		BTF3
		LOC782395
		IGFBP3
		SMYD5
		COL9A2
		RHBDD2
		IFNGR2
		OTC
		MAPRE1
		PEG10
		MTIF2
		ICAM3
		RHOG
		SVIL
		PARL
		C13H20orf27
		SELP
		ALDH6A1
		SYN1
		GUCY1B3
		CCDC104
		RPL35
		KIAA2013
		SEC61B
		PRKACA
		CYB5A
		PLA2G1B
		AKNA
		PTPRA
		DIABLO
		RGS7
		FKBP3
		GUCY1A3
		MYO10
		SCARB1
		DCTN5
		USP19
		YARS
		AGTR1
		HSD11B2
		OS9
		LOC100847474
		ARF4
		FAU
		PCBP1
		STAT5A
[truncated: 62 more rows]
