# Supplementary material for: Exploring timing activation of functional pathway based on differential co-expression analysis in preimplantation embryogenesis
Source: Oncotarget. 2016 Sep 29;7(45):74120–31. doi: 10.18632/oncotarget.12339 (PMC5342040; doi:10.18632/oncotarget.12339)
Supplement: Supplementary file 6 [file oncotarget-07-74120-s006.xlsx]

## Sheet: Sheet1
0	0	1	1	2	2	3	3	4	4	5	5	6	6	7	7	8	8	9	9	10	10	11	11	12	12	13	13	14	14	15	15	16	16	17	17	18	18	19	19	20	20	21	21	22	22	23	23	24	24
grey	ODZ3	turquoise	ACTA1	blue	AP3B2	brown	UBE2M	yellow	CUL7	green	CLTB	red	FAM45A	black	MRAS	pink	IRF1	magenta	ADRB2	purple	FOXF1	greenyellow	ALG11	tan	FBXO38	salmon	EEF1A1	cyan	GAPDH	midnightblue	CADM4	lightcyan	CCDC84	grey60	ZSCAN29	lightgreen	VIM	lightyellow	PPP2CB	royalblue	TMEM184C	darkred	DDX24	darkgreen	NXN	darkturquoise	HN1L	darkgrey	THEM4
		turquoise	CSNK2A1	blue	YIPF5	brown	PMEPA1	yellow	TSPAN15	green	SLC39A14	red	SCO1	black	NUDT4	pink	SCML4	magenta	IDH3B	purple	SNRPB2	greenyellow	C8H9orf95	tan	STK17A	salmon	FAR1	cyan	CKAP2	midnightblue	CSNK1D	lightcyan	CYSTM1	grey60	DDB2	lightgreen	PYCARD	lightyellow	GIMAP7	royalblue	EPB49	darkred	ZBTB48	darkgreen	MEX3C	darkturquoise	PIGN	darkgrey	AKR7A2 /// AKR7A3
		turquoise	CNTFR	blue	LOC100847891	brown	CASP3	yellow	WHSC1L1	green	ASL	red	CPSF6	black	PLSCR1	pink	NOP56	magenta	NCOA7	purple	CD97	greenyellow	CEBPG	tan	ZNF821	salmon	CHST14	cyan	KIAA1143	midnightblue	OAF	lightcyan	KIAA0182	grey60	LOC100848355	lightgreen	PTPRC	lightyellow	PRRC2C	royalblue	CMIP	darkred	NOP2	darkgreen	TSN	darkturquoise	RNF20	darkgrey	TAF7
		turquoise	CEACAM1	blue	C7H5orf15	brown	CPNE7	yellow	MYL7	green	ASPSCR1	red	KLHDC2	black	TMEM128	pink	ABCF1	magenta	SYNE1	purple	C14H8orf76	greenyellow	ZMYM3	tan	CPT2	salmon	IARS2	cyan	TMEM184B	midnightblue	RBM5	lightcyan	DOCK1	grey60	RNF31	lightgreen	CCR7	lightyellow	ATXN7L3B	royalblue	USP48	darkred	MTOR	darkgreen	RWDD2B	darkturquoise	MED13	darkgrey	CDC23
		turquoise	LOC100335357	blue	NARFL	brown	SEL1L	yellow	WDR67	green	ACAT1	red	GSKIP	black	TTI2	pink	POLDIP3	magenta	NMB	purple	LOC100849002	greenyellow	AKAP12	tan	PRKAR1A	salmon	VCPIP1	cyan	ARHGEF18	midnightblue	ADCY6	lightcyan	RWDD4	grey60	IP6K2	lightgreen	TNF	lightyellow	KDM3A	royalblue	KIAA0232	darkred	POLR1E	darkgreen	SCAND1	darkturquoise	DNAJC8	darkgrey	BSPRY
		turquoise	VPS72	blue	TMCO1	brown	APBA2	yellow	B3GNT8	green	THAP9	red	RCSD1	black	CHEK1	pink	LOC100335198 /// RPA3	magenta	CHD2 /// LOC100847962	purple	HMGCR	greenyellow	CMTM3	tan	STAG1	salmon	ARL6IP1	cyan	IFI27	midnightblue	CCDC167 /// LOC100337207	lightcyan	NRK	grey60	COL11A1	lightgreen	DEFB5	lightyellow	CARKD	royalblue	SGSH	darkred	TIMM23	darkgreen	OCEL1	darkturquoise	CBX8	darkgrey	GLOD4
		turquoise	EIF2AK3	blue	ECH1	brown	PTK2	yellow	BAG3	green	NGFR	red	TSPAN13	black	NLGN3	pink	LOC535643	magenta	MYL4	purple	AADAT /// AADAT	greenyellow	TMEM243	tan	RASIP1	salmon	ABCC9	cyan	PAX6	midnightblue	TGOLN2	lightcyan	HYLS1	grey60	EXOSC8	lightgreen	DEFB4A /// DEFB5 /// LOC100335951	lightyellow	SLCO1B3	royalblue	COASY /// LOC100335995	darkred	TIMM9	darkgreen	LRRC8E	darkturquoise	ZNF304	darkgrey	PSAT1
		turquoise	SLC6A11	blue	NR4A2	brown	ALPI	yellow	TBPL1	green	SLC18B1	red	CSDE1	black	GTF2I	pink	DHX30	magenta	F2R	purple	GNG12	greenyellow	ZNF547	tan	LYAR	salmon	SCARB2	cyan	NUP98	midnightblue	MANEAL	lightcyan	ZFYVE26	grey60	PTGER2	lightgreen	LOC782991 /// SIRPA	lightyellow	KCNJ2	royalblue	CALM2	darkred	DHX8	darkgreen	SLC16A13	darkturquoise	DDX20	darkgrey	CSNK2A2
		turquoise	MICU1	blue	LOC100335716	brown	EEF1A2	yellow	FAM206A	green	WDFY2	red	TIAM1	black	LIMA1	pink	LOC100849875	magenta	NIPA2	purple	BSCL2	greenyellow	MBNL3	tan	ENAH	salmon	FBN3	cyan	PLEKHH3	midnightblue	PTCD3	lightcyan	AAED1	grey60	PFKFB3	lightgreen	RGCC	lightyellow	MDN1	royalblue	MAD2L1	darkred	CYTH2	darkgreen	AOC2	darkturquoise	LOC100848477	darkgrey	C2CD3
		turquoise	TTF2	blue	INTS9	brown	MYBPH	yellow	CPPED1	green	KIAA1217	red	C1H8orf42	black	NR5A2	pink	DAP3	magenta	TOMM6	purple	GCA	greenyellow	CCDC8	tan	BABAM1	salmon	NME3	cyan	EDF1	midnightblue	MAPKBP1	lightcyan	BRP44L	grey60	LCP1	lightgreen	CD14	lightyellow	SOCS2	royalblue	GDF5	darkred	IL7	darkgreen	ACO1	darkturquoise	KIF5B	darkgrey	CTTNBP2NL
		turquoise	PAG6	blue	TBC1D4	brown	VIPR1	yellow	SBF2	green	C25H16orf52	red	NCOR2	black	DIS3L	pink	TOLLIP	magenta	SHISA3	purple	RPS21	greenyellow	SREBF2	tan	SCAP	salmon	LOC100849568 /// LOC100849866	cyan	C25H16orf62 /// LOC100849118	midnightblue	APEX2	lightcyan	CD82 /// LOC100335281	grey60	CLU	lightgreen	BANK1	lightyellow	DHRS1	royalblue	CYP4V2	darkred	EIF2D	darkgreen	GLDC	darkturquoise	CPEB2	darkgrey	TPP2
		turquoise	PPFIBP1	blue	NCALD	brown	KLC2	yellow	CSAD	green	CTSL1	red	UBXN4	black	BAG2	pink	MSRB3	magenta	ZNF638	purple	RNF167	greenyellow	SHANK3	tan	CCDC102A	salmon	EID3	cyan	PCM1	midnightblue	HSPA8	lightcyan	IMPAD1	grey60	UNC119B	lightgreen	CD53	lightyellow	MYO5B	royalblue	EFNB3	darkred	PIAS2	darkgreen	ATP5S	darkturquoise	C4H7orf25	darkgrey	ZNF667
		turquoise	LOC100138449	blue	SLC35A5	brown	SLC7A1	yellow	RAB3GAP2	green	TMOD3	red	REEP2	black	VAMP3	pink	SAMD1	magenta	MIR221	purple	PPARA	greenyellow	EIF4E	tan	ICMT	salmon	SSR1	cyan	TMEM66	midnightblue	PSMC1	lightcyan	FGL1	grey60	FLAD1	lightgreen	NCF1	lightyellow	SULT1B1	royalblue	CD63	darkred	LOC100336931 /// PAF1	darkgreen	RFC4	darkturquoise	AEBP1	darkgrey	NPDC1
		turquoise	DKK4	blue	CISD1	brown	CD2	yellow	GTF2IRD1	green	ECHDC1	red	SRGAP2	black	BCL2L12	pink	CNOT1	magenta	NEMF	purple	LOC100296123	greenyellow	TMEM131	tan	EXOC4	salmon	ZCCHC6	cyan	COX6C /// LOC100297131 /// MGC148714	midnightblue	BT.97040	lightcyan	ANO10	grey60	LOC100295453 /// LOC100296063 /// LOC100296357 /// LOC100296438 /// LOC100335238 /// LOC100336992	lightgreen	DEFB4A	lightyellow	RQCD1	royalblue	IGFLR1	darkred	TMEM230	darkgreen	FBXO3	darkturquoise	PYGM	darkgrey	IBTK
		turquoise	CLK1	blue	PPFIA1	brown	UPK2	yellow	HS6ST1	green	STC1	red	KCTD18	black	IL2RG	pink	COLQ	magenta	TNPO2	purple	DIO1	greenyellow	CGN	tan	TSR1	salmon	PPP2R3C	cyan	TLCD1	midnightblue	PHB2	lightcyan	IDH1	grey60	ANAPC7	lightgreen	IL8	lightyellow	LSM2	royalblue	UGT2B10	darkred	C13H20orf111	darkgreen	FLNC	darkturquoise	CCNT2	darkgrey	WASH1
		turquoise	RTN4	blue	VTI1A	brown	MYOZ3	yellow	LYZ1	green	MED10	red	HIP1R	black	JUN	pink	FUS	magenta	PROP1	purple	F2RL2	greenyellow	DEK	tan	GLMN	salmon	PTOV1	cyan	TPR	midnightblue	HR44	lightcyan	FBXO33	grey60	TDRD3	lightgreen	PLEK	lightyellow	PARN	royalblue	ATP6AP2	darkred	ZNF410	darkgreen	GPHN	darkturquoise	WIPF2	darkgrey	IDO2
		turquoise	RAB10	blue	LOC404051	brown	SCN1B	yellow	RPE65	green	CTSH	red	CH25H	black	MCM5	pink	bta-mir-154c	magenta	PEG3	purple	PPP3CB	greenyellow	MOSPD1	tan	MDFI	salmon	MYB	cyan	ZHX1	midnightblue	DNAJA3	lightcyan	DKK1	grey60	SEC23IP	lightgreen	VSIG4	lightyellow	CCBP2	royalblue	DSTN	darkred	SPCS3	darkgreen	TIAL1	darkturquoise	AKAP1	darkgrey	TFG
		turquoise	MANF	blue	CBX3	brown	EGFL7	yellow	PDLIM4	green	HBP1	red	MAN1C1	black	LOC505766	pink	MMS19	magenta	ITPA	purple	SDSL	greenyellow	FAM114A2	tan	ESR1	salmon	DNASE1	cyan	STIL	midnightblue	RICTOR	lightcyan	LACTB2	grey60	FABP3	lightgreen	C1QA	lightyellow	SCAF11	royalblue	IVD	darkred	CAMLG	darkgreen	FGR	darkturquoise	NAPEPLD	darkgrey	PET112
		turquoise	ERG	blue	MYF5	brown	C28H10orf54	yellow	LYN	green	PALMD	red	RCBTB2	black	NEURL	pink	ZC3HAV1	magenta	CIAPIN1	purple	ATG4A	greenyellow	ABCC1	tan	UBA2	salmon	TRPC3	cyan	ATP6V0D1	midnightblue	ZCCHC17	lightcyan	IGFBP2	grey60	MRPL14	lightgreen	EMP1	lightyellow	APOL3	royalblue	ATG12	darkred	SART1	darkgreen	GJA1	darkturquoise	EXT1	darkgrey	GARS /// LOC100851539
		turquoise	PLK2	blue	RELA	brown	KIR2DS1	yellow	LOC100848920 /// RGS2	green	COL12A1	red	RAP1A	black	MKRN1	pink	SEC31A	magenta	SPAG5	purple	SPRY1	greenyellow	MLF2	tan	GPATCH3	salmon	MFAP3	cyan	P2RX4	midnightblue	C9H6orf203	lightcyan	PPP2R5E	grey60	SOX15	lightgreen	CASP4	lightyellow	VGLL4	royalblue	AHCYL2	darkred	FUT11	darkgreen	DHX34	darkturquoise	UBA5	darkgrey	OSBPL2
		turquoise	PSMA1	blue	LZTR1	brown	PROKR2	yellow	HPS1	green	DPYSL4	red	PRPF38B	black	LOC100850955	pink	ERP44	magenta	CDV3	purple	SLC30A1	greenyellow	JAK3	tan	LRBA	salmon	LOC100848625	cyan	BAZ1A	midnightblue	ADAMDEC1 /// LOC100847471	lightcyan	GUSB	grey60	GBP5	lightgreen	SRGN	lightyellow	G6PC	royalblue	STEAP1	darkred	CTNNBIP1	darkgreen	ASUN	darkturquoise	CST3	darkgrey	NUDT16
		turquoise	PRKCD	blue	RBL2	brown	PROKR1	yellow	H2AFY2	green	ZBTB49	red	SFT2D1	black	SDC2	pink	TIMM13	magenta	DUT	purple	MSH6	greenyellow	LOXL2	tan	COMMD6	salmon	EXOSC10	cyan	LOC100297185	midnightblue	DIXDC1	lightcyan	KIF2C	grey60	APTX	lightgreen	LAPTM5	lightyellow	FMR1NB	royalblue	ADPRM	darkred	YWHAG	darkgreen	HJURP	darkturquoise	RABL5	darkgrey	VIPAS39
		turquoise	ARIH1	blue	TKDP5	brown	VIP	yellow	FYB	green	C20H5orf34	red	YRDC	black	LOC100847550	pink	PHKB	magenta	KDELR3	purple	AUH	greenyellow	APMAP	tan	SFRS18	salmon	MLX /// MLX	cyan	CLN8	midnightblue	PSMA6	lightcyan	PTGS2	grey60	CREM	lightgreen	S100A9	lightyellow	HMGN2 /// LOC782928	royalblue	UBE4A	darkred	SNRNP25	darkgreen	BPNT1	darkturquoise	GDAP2	darkgrey	COMMD8
		turquoise	MYBPC1	blue	L1CAM	brown	RP1	yellow	NIPSNAP1	green	TCEA2	red	CCZ1	black	LOC523214	pink	UBAC2	magenta	MYH3	purple	FMNL3	greenyellow	SFSWAP	tan	MAN2A1	salmon	PDLIM1	cyan	TM4SF18	midnightblue	MYO5C	lightcyan	NME2	grey60	RBM7	lightgreen	PDHB	lightyellow	NOSTRIN	royalblue	BACH2	darkred	GPC5	darkgreen	E4F1	darkturquoise	TTC1	darkgrey	LOC784848 /// RTN4IP1
		turquoise	LOC100847362 /// LOC505099	blue	RPS8	brown	LRRC25	yellow	AIF1L	green	ZNF24	red	ZNF653	black	GRINA	pink	LOC788761	magenta	NAPB	purple	CLN5	greenyellow	CCDC97	tan	KIAA1310	salmon	OFD1	cyan	KIAA1429	midnightblue	PIGH	lightcyan	EPHX3	grey60	MED23	lightgreen	SLAMF9	lightyellow	SYS1	royalblue	HGD	darkred	NPRL3	darkgreen	AVEN	darkturquoise	GOSR1	darkgrey	VPS33A
		turquoise	POP5	blue	ARNT2	brown	GYPC	yellow	GDPD2	green	ARSA	red	TULP4	black	CRYAA	pink	PAM	magenta	TCOF1	purple	LGI4	greenyellow	SMAD4	tan	SIRT1	salmon	LOC780963 /// RMDN1	cyan	RLF	midnightblue	CLTA	lightcyan	TCEB1	grey60	RAPGEF1	lightgreen	HTRA4	lightyellow	PDSS2	royalblue	DDX19A	darkred	BCL2L15	darkgreen	ABCC4	darkturquoise	TRAPPC11	darkgrey	SUB1
		turquoise	LOC100847619	blue	GPR37 /// LOC790388	brown	DBNDD1	yellow	OCIAD1	green	LOC100335467 /// SMIM20	red	IKZF5	black	MGST3	pink	ZRANB2	magenta	DEFB1	purple	PPP1R15B	greenyellow	FMO5	tan	IL13RA1	salmon	MRPL42	cyan	OPTN	midnightblue	FXN	lightcyan	TMEM37	grey60	RYR3	lightgreen	IL1A	lightyellow	DNAJB12	royalblue	ALKBH1	darkred	CCDC94	darkgreen	FNBP4	darkturquoise	SLC15A1	darkgrey	METRNL
		turquoise	PRPF40B	blue	FCGRT	brown	SMOC2	yellow	QTRT1	green	LOC100298890 /// LOC100850865	red	PDP1	black	DSC3	pink	STX5	magenta	KRTCAP3	purple	AIDA	greenyellow	MYNN	tan	GCAT	salmon	SCNM1	cyan	NUPL1	midnightblue	OXA1L	lightcyan	LOC100848149	grey60	FRA10AC1 /// LOC788257	lightgreen	FLI1	lightyellow	DPT	royalblue	CDKN2C	darkred	DNAJC13	darkgreen	PPP2R2B	darkturquoise	LOC540026	darkgrey	EPRS
		turquoise	FNBP1	blue	NUP133	brown	RXRG	yellow	NCAM1	green	LOC537017	red	TNC	black	ZNF280C	pink	HAUS4	magenta	ESD	purple	DPH2	greenyellow	ADAT1	tan	POLR1A	salmon	ACOT13	cyan	VPS36	midnightblue	DIP2C	lightcyan	ADK	grey60	KIF19	lightgreen	IL1RAP	lightyellow	SLC25A26	royalblue	NUDT22	darkred	FIP1L1	darkgreen	IRF9	darkturquoise	TAP1	darkgrey	GGT5
		turquoise	TMCO3	blue	TET2	brown	HOXA5	yellow	BSDC1	green	PTDSS2	red	CCNY	black	USP38	pink	JTB	magenta	SLC7A8	purple	GCLC	greenyellow	CHMP3	tan	REG3G	salmon	CLIC2	cyan	PLEKHG4	midnightblue	ATP6V1E1	lightcyan	TMEM2	grey60	SUGT1	lightgreen	EMR1	lightyellow	EPC1	royalblue	KCTD17	darkred	BRAP	darkgreen	LOC100852268 /// SIL1	darkturquoise	GTF2E2	darkgrey	MCOLN2
		turquoise	LIMCH1	blue	VPS33B	brown	TMEM216	yellow	VPS4A	green	EXOC7	red	GCFC1	black	DIRAS3	pink	IQGAP3	magenta	CCDC138	purple	C4H7orf49	greenyellow	ARMC1	tan	TOPORS	salmon	NAMPT	cyan	ARHGEF5 /// LOC787930	midnightblue	MRPL40	lightcyan	MRS2	grey60	CPA5	lightgreen	FXYD5	lightyellow	FXYD1	royalblue	UCKL1	darkred	AATF	darkgreen	HAGH	darkturquoise	THOC1	darkgrey	PDE4C
		turquoise	PTX3	blue	GZF1	brown	METTL12	yellow	MPV17	green	MRI1	red	SFXN4	black	SRP72	pink	EXOSC9	magenta	UBE2E1	purple	AKAP13	greenyellow	PACS2	tan	KANSL2	salmon	HRSP12	cyan	MAP7	midnightblue	PIK3C3	lightcyan	ZBTB32	grey60	HDGFRP3	lightgreen	C1QB	lightyellow	MAK16	royalblue	ZC3H14	darkred	RARS	darkgreen	RABGGTB	darkturquoise	TAF1B	darkgrey	LRRC45
		turquoise	SLC39A13	blue	RMDN2	brown	SCARA3	yellow	TCF7L1	green	TTC3	red	LOC100141070 /// TAF9	black	ACTN4	pink	RAB4B	magenta	AGBL5 /// LOC100847244	purple	FAM107B	greenyellow	MTDH	tan	KATNA1	salmon	TMEM51	cyan	PHTF1	midnightblue	TPRKB	lightcyan	ASXL2	grey60	ARAP3	lightgreen	LYZ	lightyellow	LOC100295019	royalblue	ISG20	darkred	TIMELESS	darkgreen	MBOAT1	darkturquoise	RAB5B	darkgrey	COX11
		turquoise	NRP2	blue	PIK3R2	brown	NRIP2	yellow	CLIP2	green	CRTAP	red	TOP2B	black	PRMT2	pink	EIF3B	magenta	LOC100847837	purple	MAPK1	greenyellow	RBM26	tan	CTCF	salmon	KRT20	cyan	STARD10	midnightblue	GADD45GIP1	lightcyan	LOC100848360	grey60	MAD2L2	lightgreen	APOBEC3A	lightyellow	PIK3AP1	royalblue	VPS13C	darkred	C3H1orf226	darkgreen	COX20	darkturquoise	RAPGEF3	darkgrey	FAM92A1
		turquoise	DOHH	blue	BORA	brown	TRIM56	yellow	DCAF15	green	TRAF3IP3	red	CTNNB1	black	LOC618071	pink	PML	magenta	ARHGAP18	purple	LOC100847120 /// LOC100850754	greenyellow	SLMAP	tan	ZBTB40	salmon	TMEM80	cyan	LSM5	midnightblue	ZNF385B	lightcyan	C1QTNF7	grey60	SIPA1	lightgreen	CSF2RB	lightyellow	GBAS	royalblue	TRIM41	darkred	TMEM39B	darkgreen	TCIRG1	darkturquoise	LOH12CR1	darkgrey	SIK3
		turquoise	FEN1	blue	TMEM138	brown	PSD	yellow	ITFG3	green	VTN	red	TAF11	black	ZZEF1	pink	RNF4	magenta	MUC19	purple	MYO1B	greenyellow	ELL3	tan	MYH8	salmon	FAM98A	cyan	RASL11B	midnightblue	PEX10	lightcyan	RRP15	grey60	RNF217	lightgreen	EMR3	lightyellow	GRIPAP1	royalblue	ZNF792	darkred	PLA2G12A	darkgreen	AS3MT /// AS3MT	darkturquoise	HDLBP	darkgrey	NOL6
		turquoise	H2AFX	blue	ATP2A2	brown	HBA /// HBA1	yellow	LRRN2	green	SH3BP5L	red	DSEL	black	MGC137708	pink	MRPS7	magenta	DDX54	purple	TACSTD2	greenyellow	ST13	tan	CYYR1	salmon	CCSAP	cyan	PIAS3	midnightblue	NSFL1C	lightcyan	PPIP5K2	grey60	LOC784805	lightgreen	C1QC	lightyellow	SCYL2	royalblue	GTF2IRD2	darkred	C17H12orf65	darkgreen	MAP2K3	darkturquoise	ARID1B	darkgrey	UBE2C
		turquoise	SAE1	blue	COA1	brown	ZNF703	yellow	SCP2	green	ATP6V0D2	red	LOC782348	black	AMIGO2	pink	APEX1	magenta	CCL8 /// CCL8	purple	CUL4B	greenyellow	CLCN3	tan	NBEAL1	salmon	RMND1	cyan	TMPRSS15	midnightblue	SELE	lightcyan	ALG12 /// LOC100300263	grey60	TRAPPC1	lightgreen	LRRC2	lightyellow	NCOR1	royalblue	TGFB1I1	darkred	CWF19L2	darkgreen	FIG4	darkturquoise	C25H16orf59	darkgrey	RNF168
		turquoise	IRF2BP2	blue	RHNO1	brown	PF4	yellow	HINT2	green	SYNE2	red	ADNP	black	ETNK2	pink	FIGF	magenta	PRP9	purple	POLR2A	greenyellow	TMEM123	tan	PRL	salmon	DHX29	cyan	PGM1	midnightblue	BT.105105	lightcyan	CSRNP1	grey60	DGKI	lightgreen	CYBB	lightyellow	HERC2	royalblue	NR3C1	darkred	DNTTIP2	darkgreen	COL11A2	darkturquoise	C11H2orf68	darkgrey	SECISBP2
		turquoise	RRM2	blue	PHACTR4	brown	CXHXorf64	yellow	MGC128424	green	MAPKAPK2	red	EBNA1BP2	black	BRI3	pink	PTPRN	magenta	BCMO1	purple	ANAPC10	greenyellow	DSN1	tan	LOC790042 /// WARS	salmon	RNF5	cyan	STXBP2	midnightblue	FTSJ2	lightcyan	CCL22	grey60	POP7	lightgreen	BOLA-DQA1	lightyellow	ROPN1L	royalblue	LOC784927 /// LOC785762	darkred	NOL12	darkgreen	EPB41L3	darkturquoise	INTS4	darkgrey	TLDC1
		turquoise	PTPRR	blue	C23H6orf52	brown	IVNS1ABP	yellow	TEAD3	green	WDTC1	red	MAPK14	black	ACLY	pink	TARS2	magenta	ANKRD11	purple	ZNF323	greenyellow	PXDN	tan	FPGT	salmon	LOC100851674 /// LOC525842 /// LOC787645 /// SAFB	cyan	DNPEP	midnightblue	PDZD11	lightcyan	GLUD1	grey60	EPHX1	lightgreen	MT1A	lightyellow	TERF1	royalblue	CIRBP	darkred	RBM22	darkgreen	ZNF746	darkturquoise	TSPAN33	darkgrey	AP1M2
		turquoise	LPPR2	blue	TSKU	brown	PCSK1N	yellow	LOC100851604 /// SLC41A3	green	LOC100336707 /// NSD1	red	RYK	black	NOL9	pink	PDK4	magenta	DSC1	purple	ERC2	greenyellow	EZH2	tan	GJA5	salmon	HAUS2	cyan	LOC100848859 /// TANGO2	midnightblue	SGTA	lightcyan	NOL10	grey60	LOC100295193	lightgreen	CD74	lightyellow	GLRX3	royalblue	FOXN3	darkred	FGB	darkgreen	EPB41L4A	darkturquoise	CCNH	darkgrey	WDR45L
		turquoise	TP53I3	blue	CDCA3	brown	NKD2	yellow	BANP	green	SDPR	red	ATXN7L3	black	PLVAP	pink	KIAA1279	magenta	RBBP8	purple	JARID2	greenyellow	GMFB	tan	AEBP2	salmon	AMMECR1L	cyan	ARL4D	midnightblue	UBE2F	lightcyan	GPSM2	grey60	ZFAND3	lightgreen	CTSK	lightyellow	DMKN	royalblue	THPO	darkred	ARL14EP	darkgreen	POLRMT	darkturquoise	ARHGAP27	darkgrey	TBC1D9B
		turquoise	HAUS5	blue	ESRP2	brown	RPS12	yellow	AKIRIN2	green	LRP2BP	red	BCL10	black	RAB15	pink	CHMP1A	magenta	CXCL3	purple	RALGPS2	greenyellow	HDAC8	tan	CMTM6	salmon	UBE2K	cyan	DPH1 /// OVCA2	midnightblue	ARF6	lightcyan	SYT11	grey60	IDNK	lightgreen	CD68	lightyellow	BTBD1	royalblue	TTC12	darkred	ARFGAP1	darkgreen	FGGY	darkturquoise	AKT1S1	darkgrey	CCDC64B
		turquoise	RNF13	blue	NFATC3	brown	SEC16A	yellow	INPP5A	green	MFSD1	red	NCBP2	black	MYH11	pink	PHRF1	magenta	C20H5orf22	purple	ERRFI1	greenyellow	ANKFY1	tan	DNAJB1	salmon	C11H2orf49	cyan	FBXL20	midnightblue	ARPC5L	lightcyan	CCDC137	grey60	RNF43	lightgreen	CCL2	lightyellow	LOC100849050	royalblue	VPS26A	darkred	KIAA0020	darkgreen	SF3A2	darkturquoise	SAR1B	darkgrey	HK1
		turquoise	ABCC8	blue	CREBL2	brown	PRRT3	yellow	RAPSN	green	LCAT	red	RBPMS	black	TM9SF3	pink	GTDC2	magenta	STAT4	purple	GABRA3	greenyellow	RAP2A	tan	TTC33	salmon	BRMS1L	cyan	ACAA1	midnightblue	NELFE	lightcyan	ATXN10	grey60	SMURF1	lightgreen	MATK	lightyellow	ULK4	royalblue	CAND1	darkred	TRMT10B	darkgreen	NFE2L2	darkturquoise	CNNM3	darkgrey	NAGK
		turquoise	WDR17	blue	EEFSEC	brown	SIVA1	yellow	IFT52	green	PDE3B	red	SERPINC1	black	NFE2L1	pink	BOLA-DOB	magenta	CXHXorf30	purple	CEP70	greenyellow	CD2AP	tan	AKAP8L	salmon	LMNB1	cyan	OGT	midnightblue	DHRS12	lightcyan	ARHGEF10L	grey60	CHST11	lightgreen	LOC618416	lightyellow	GMPS	royalblue	VNN1	darkred	NOL8	darkgreen	ZC2HC1B	darkturquoise	BMPR2	darkgrey	HDGF
		turquoise	SLC25A17	blue	KLHL12	brown	FABP1	yellow	CCNI	green	CASP2	red	SERPIND1	black	TRPC1	pink	CCDC43	magenta	EMX2	purple	OGDHL	greenyellow	PRKD3	tan	MPG	salmon	NASP	cyan	PDE8A	midnightblue	CACYBP	lightcyan	HSPA12A	grey60	ELMSAN1	lightgreen	LOC100139887	lightyellow	FEZF1	royalblue	SHQ1	darkred	GPR61	darkgreen	CDK12	darkturquoise	FAM190B	darkgrey	LOC100848019 /// SOD2
		turquoise	MAPRE3	blue	UBLCP1	brown	LOC515150	yellow	OMD	green	TMEM14A	red	LOC100139161	black	LOC100849927 /// TINAGL1	pink	EXOC8	magenta	TOP2A	purple	APBB2	greenyellow	NARF	tan	ARL1	salmon	GNB4	cyan	PPM1B	midnightblue	LOC100847942	lightcyan	FCHSD2	grey60	KIF9	lightgreen	ALPK1	lightyellow	IFRD2	royalblue	XPNPEP1	darkred	LOC514211	darkgreen	FAIM	darkturquoise	CDC25C
		turquoise	PARP16	blue	SHISA4	brown	ATP1B2	yellow	RAB7B	green	GPC3	red	ANO8	black	HSD11B1	pink	ZCCHC8	magenta	LOC100847932	purple	ACTN1	greenyellow	RSBN1L	tan	DIEXF	salmon	HSPA4	cyan	KIAA0196	midnightblue	SSBP1	lightcyan	ATP11B	grey60	OTUD3	lightgreen	IRAK1	lightyellow	MYH10	royalblue	XPO5	darkred	ATL3	darkgreen	MEIS2	darkturquoise	EHMT1
		turquoise	CENPN	blue	SERINC2	brown	BNBD-9-LIKE /// DEFB7	yellow	LOC100849568	green	BPIFA1	red	LOC100848357	black	PGR	pink	PTGR2	magenta	EAF2	purple	CTBP1	greenyellow	PHLDA2	tan	FAF1	salmon	SNX24	cyan	STX8	midnightblue	GPR108	lightcyan	NOB1	grey60	LOC509420	lightgreen	LOC100140769	lightyellow	APLNR	royalblue	PRDX2	darkred	NEDD8	darkgreen	KDSR	darkturquoise	LMAN2L
		turquoise	DYNC2LI1	blue	NO66	brown	AFF1	yellow	LDB2	green	PAPSS1	red	LOC613444	black	AVPR1B	pink	TMEM177	magenta	LOC100296778	purple	ACTR6	greenyellow	FEM1C	tan	TRMT1L	salmon	ARHGAP31	cyan	TMED7	midnightblue	TMEM11	lightcyan	NAP1L4	grey60	MTHFD2L	lightgreen	ITGAX	lightyellow	DNAJA4	royalblue	CALM /// CALM2	darkred	MED18	darkgreen	FAP	darkturquoise	NIF3L1
		turquoise	FAM168B	blue	TBX19	brown	CYP2C19	yellow	DDOST	green	CLN3	red	CNR2	black	TMEM38A	pink	SLC22A3	magenta	BCAT1	purple	CDK8	greenyellow	PRPF18	tan	LOC514189	salmon	NUPL2	cyan	TTF1	midnightblue	RNF121	lightcyan	NPC2	grey60	C9H12orf49	lightgreen	DEFB10 /// LOC100852347	lightyellow	VPS39	royalblue	ZWINT	darkred	PINX1	darkgreen	RAD54B	darkturquoise	LOC535946
		turquoise	C18H19orf12	blue	PPP1R18	brown	NPBWR2	yellow	ECI2	green	EPN2	red	BIN2	black	CD40	pink	MGC152281	magenta	C6H4orf21	purple	ANKRD17	greenyellow	BIVM	tan	EIF4E3	salmon	CDC40	cyan	PAK1	midnightblue	IFIT5	lightcyan	GNB1	grey60	WSB2	lightgreen	CYTH4	lightyellow	MARS2	royalblue	PLS1	darkred	UIMC1	darkgreen	NAGPA	darkturquoise	SLC4A7
		turquoise	NFKBID	blue	LOC506181	brown	NPBWR1	yellow	PRDX6	green	LOC532875	red	POLR3E	black	AP2B1	pink	DUS3L	magenta	GPBP1	purple	PRKCH	greenyellow	DNAJB6	tan	ACBD3	salmon	CXXC5	cyan	PMVK	midnightblue	CRYAB	lightcyan	RSPO3	grey60	CCDC37	lightgreen	TMEM156	lightyellow	MTCP1NB	royalblue	GTF2E1	darkred	GTF3C5	darkgreen	NCAPD2 /// NCAPD2	darkturquoise	RNF216
		turquoise	PAPSS2	blue	NPEPL1	brown	NPB	yellow	TMEM214	green	ZNF503	red	CLDN12	black	NRAS	pink	HERC4	magenta	ZNF192 /// ZNF389	purple	SHOC2	greenyellow	LAMB1	tan	LOC790270 /// SLC35A3	salmon	DUSP14	cyan	TRIOBP	midnightblue	GEMIN6	lightcyan	RRN3	grey60	ZCWPW1	lightgreen	PTAFR	lightyellow	JMJD6	royalblue	C5H12orf57	darkred	CALCOCO1	darkgreen	LOC100847363	darkturquoise	DGKD
		turquoise	TIMM50	blue	USP25	brown	DENND1C	yellow	MYL6B	green	PPIB	red	TTC27	black	PSMA4	pink	VPS52	magenta	LOC100849746 /// PTDSS1	purple	SHC1	greenyellow	GAL	tan	TMEM179B	salmon	ABHD16A	cyan	RHOC	midnightblue	C17H22orf13	lightcyan	ZNF295	grey60	TRPV6	lightgreen	BoLA /// BOLA-A	lightyellow	WTIP	royalblue	FBLIM1	darkred	CINP	darkgreen	C10H14orf166	darkturquoise	USF1
		turquoise	MED15	blue	HMGXB4	brown	PDZD3	yellow	B3GALT4	green	VPS11	red	ADAMTS1	black	ST8SIA1	pink	DGCR8	magenta	LOC100848281	purple	LRCH4	greenyellow	PHKA1	tan	DDX21	salmon	RBM4	cyan	MANBAL	midnightblue	PDCL /// PDCL	lightcyan	LAMP1	grey60	CEP72	lightgreen	LOC100847843 /// LOC781951 /// TARP	lightyellow	CD4	royalblue	OSTF1	darkred	ABT1	darkgreen	PPL	darkturquoise	KIF1C
		turquoise	PEX5	blue	FBXO40	brown	PHF17	yellow	PCBD2	green	MPP5	red	FAM213A	black	CHTOP	pink	GABARAP	magenta	NUDT5	purple	DLG5	greenyellow	CREB3L4	tan	CERS2	salmon	CBR4	cyan	SNRPA	midnightblue	PSMD3	lightcyan	ESCO1 /// INTS3	grey60	CLEC4F	lightgreen	BOLA-DRB3 /// LOC100851018	lightyellow	UBE2Z	royalblue	LOC525353	darkred	ALPI /// LOC100125266	darkgreen	STX2	darkturquoise	OAZ1
		turquoise	ZDHHC13	blue	ELP4	brown	RBCK1	yellow	ESPL1	green	TP53I13	red	ADAM9	black	ATG4D	pink	TRAPPC4	magenta	DDX26B	purple	CFLAR	greenyellow	CTDSPL2	tan	SIPA1L1	salmon	C4H7orf55	cyan	DDRGK1	midnightblue	EIF2A	lightcyan	TM9SF2	grey60	MGC139603	lightgreen	LOC407171	lightyellow	RGS5	royalblue	LOC100847947	darkred	GGPS1	darkgreen	RFC2	darkturquoise	C11H9orf114
		turquoise	SENP7	blue	FBXW12	brown	COL6A3	yellow	NOL3	green	C3H1orf123	red	LOC100138613	black	KRI1	pink	BCAR1	magenta	LOC100300095	purple	BMPR1A	greenyellow	TRIM68	tan	MUL1	salmon	SASH1	cyan	USP15	midnightblue	MRPL9	lightcyan	BICD2	grey60	SFT2D3	lightgreen	FCGR1A	lightyellow	LAMC2	royalblue	SNAI1	darkred	GTF2F1	darkgreen	AKR1A1	darkturquoise	MRPL37
		turquoise	MSRB2	blue	FAM189B	brown	GUCY2D	yellow	ACSL6	green	UTP14A	red	FBXL14	black	ZNF207	pink	PGA5	magenta	JAM2	purple	PANX1	greenyellow	PHLPP2	tan	SLC25A15	salmon	GRAMD4	cyan	PKM	midnightblue	SOS1	lightcyan	SLIT2	grey60	SYF2	lightgreen	CD244	lightyellow	LOC100335899 /// LOC100850312	royalblue	STMN1	darkred	AGFG1	darkgreen	CNN2	darkturquoise	CREB1
		turquoise	RPGR	blue	RESP18	brown	CABP4	yellow	POMGNT1	green	NKIRAS1	red	KIAA0355	black	LOC510723	pink	TRAPPC3	magenta	PRDX1	purple	ATF7	greenyellow	TES	tan	LOC100851168 /// MTRF1L	salmon	TEN1	cyan	GDNF	midnightblue	PSMC2	lightcyan	POLL	grey60	SLC51B	lightgreen	BLA-DQB /// LA-DQB /// LOC100851058	lightyellow	SLC6A17	royalblue	KCTD10	darkred	EIF2B1	darkgreen	RAP1GDS1	darkturquoise	CHRNE
		turquoise	CCDC51	blue	TMEM234	brown	FMO3	yellow	RALGPS1	green	NDUFS3	red	LRRC47	black	UBAP1	pink	TNFRSF1B	magenta	SRRM1	purple	ADAR	greenyellow	S100PBP	tan	MFAP1	salmon	SLC25A28	cyan	VSIG2	midnightblue	CCBL2	lightcyan	MLEC	grey60	INTS10	lightgreen	BLA-DQB	lightyellow	SEC22A	royalblue	SACS	darkred	RNF220	darkgreen	COPB2	darkturquoise	RPA2
		turquoise	TLE6	blue	LOC100849520	brown	ASB15	yellow	COL18A1	green	WDR1	red	LOC100848883	black	HINFP	pink	CDCA5	magenta	TET3	purple	LMO7	greenyellow	C21H14orf126	tan	RYBP	salmon	POLR3H	cyan	PNKP	midnightblue	GNL3	lightcyan	PCBP3	grey60	GSDMC	lightgreen	BLA-DQB /// LA-DQB	lightyellow	SCIN	royalblue	SELK	darkred	CTNNBL1	darkgreen	TCEAL4	darkturquoise	MYO1C
		turquoise	WDR70	blue	ZBTB17	brown	HP	yellow	SDR39U1	green	DDX25	red	LOC100851547 /// NMI	black	CKMT2	pink	RPF2	magenta	PHF20L1	purple	MEFV	greenyellow	SLC39A10	tan	RPAP3	salmon	ZCCHC11	cyan	TMEM9	midnightblue	FILIP1L	lightcyan	AP1AR	grey60	DCUN1D2	lightgreen	S100A12	lightyellow	YWHAE	royalblue	MBIP	darkred	SRP68
		turquoise	METTL9	blue	UNG	brown	BTNL9	yellow	RAD23B	green	OSBPL7	red	PSIP1	black	P33MONOX	pink	HOXB4	magenta	WBP4	purple	C15H11orf52	greenyellow	TMEM260	tan	RBM45	salmon	LOC516579	cyan	HDAC4	midnightblue	LOC504694	lightcyan	SNF8	grey60	ZNF397	lightgreen	OLR1	lightyellow	PAG17	royalblue	BRE	darkred	ARR3
		turquoise	SPRYD4	blue	DNMT1	brown	LOC100336124	yellow	TMEM144	green	ZNF75D	red	LTBP1	black	MLL5	pink	PRMT5	magenta	PARD3	purple	ZFP69	greenyellow	RSBN1	tan	SEC62	salmon	LOC505564	cyan	HAPLN2	midnightblue	CD99L2	lightcyan	LOC100298176	grey60	SRGAP1	lightgreen	TNFRSF1A	lightyellow	NHP2L1	royalblue	UCHL5
		turquoise	BBS2	blue	USE1	brown	LOC100852163 /// STK19	yellow	PCDH7	green	NEUROD6	red	CCNL2	black	LGALS3	pink	USP16	magenta	MAP10	purple	AZIN1	greenyellow	PRUNE2	tan	CDADC1	salmon	ALDH3B1 /// LOC784146	cyan	WAPAL	midnightblue	KLHDC3 /// RRP36	lightcyan	RMI1	grey60	HDAC7	lightgreen	RGS1	lightyellow	C4BPB	royalblue	PRUNE
		turquoise	DFFA	blue	SFXN3	brown	MZF1	yellow	LOC100848925	green	PRRX2	red	MCM3AP	black	RRP7A	pink	EIF1AD	magenta	TKTL2	purple	LOC100850711	greenyellow	MTRF1	tan	C7H5orf63	salmon	LOC100849501	cyan	LOC100851493 /// TRIAP1	midnightblue	COL27A1	lightcyan	OSBPL8	grey60	RNASE10	lightgreen	EDN1	lightyellow	MRPL16
		turquoise	NCK2	blue	C11H9orf16	brown	ITGB7	yellow	CLDN4	green	TP53BP2	red	CHD4	black	LOC515042	pink	COL4A5	magenta	GLT25D2	purple	STRADA	greenyellow	CREB3L3	tan	NOA1	salmon	NPFF	cyan	ASPHD1	midnightblue	FGF11	lightcyan	PRKCI	grey60	MLN	lightgreen	MSR1	lightyellow	SEC22B
		turquoise	CHCHD4	blue	CKAP5	brown	LURAP1L	yellow	RIPK2	green	FNDC3A	red	ATP6V1C1	black	OSBPL1A	pink	RAB35	magenta	LOC100848554	purple	TXNL4B	greenyellow	ATP1A1	tan	TOB1	salmon	FKBP1A	cyan	ANKRD16 /// ANKRD16	midnightblue	HCCS	lightcyan	FAM210A	grey60	ENTPD6	lightgreen	ITGB2	lightyellow	BTG1
		turquoise	LOC539015	blue	LOC100297676	brown	LGR6	yellow	CASD1	green	UBE2D3	red	SNX19	black	UGT2A3	pink	PURA	magenta	SERPINI1	purple	MEAF6	greenyellow	THAP6	tan	POLR3A	salmon	PTGFRN	cyan	TMEM67	midnightblue	GPN2	lightcyan	ZBED1	grey60	MPRIP	lightgreen	MMP9	lightyellow	NDST2
		turquoise	ITPRIPL1	blue	GLRX5	brown	PTPRU	yellow	DCPS	green	HSD17B11	red	PGD	black	RNF7	pink	LOC100851160	magenta	CRISPLD2	purple	TRAF6	greenyellow	HLTF	tan	CD163L1	salmon	MTF1	cyan	MTHFR	midnightblue	LAMC3	lightcyan	OBFC1	grey60	CLCA3 /// LOC784768	lightgreen	BOLA-DQA2
		turquoise	CAT	blue	FLCN	brown	RPUSD1	yellow	PDPN	green	YIPF1	red	FSCN1	black	ASPH	pink	DECR2	magenta	BHLHB9	purple	MARK2	greenyellow	CDC7	tan	MCM6	salmon	BAX /// LOC100850136	cyan	DCAF6	midnightblue	CNPY2	lightcyan	FASTKD2	grey60	PPME1
		turquoise	MUM1	blue	OXLD1	brown	GSDMD	yellow	MYH1	green	LIN7C	red	HRASLS	black	CDK9	pink	YY1	magenta	FAM110A	purple	MINA	greenyellow	HSPA2	tan	FGFR2	salmon	ACTB /// ACTBL2 /// ACTG1	cyan	TMEM180	midnightblue	TMSB10	lightcyan	PGBD2	grey60	IFT46
		turquoise	MID1IP1	blue	KIR2DL5A	brown	ENTPD2	yellow	MYH1 /// MYH2	green	RNF26	red	RALA	black	PARP14	pink	HOXB2	magenta	LOC100847565	purple	MLL2	greenyellow	SIRT6	tan	SEC14L1	salmon	LOC100335346 /// SHISA5	cyan	PTPMT1	midnightblue	DEPDC5	lightcyan	SRSF4	grey60	HRH1
		turquoise	MESDC1	blue	KIR2DS1 /// LOC514871	brown	CX3CL1	yellow	ISG15	green	KLHL18	red	THAP7	black	HKDC1	pink	MPDU1	magenta	IFI44	purple	LOC100847590	greenyellow	ZC3H18	tan	PTPN21	salmon	NAA50	cyan	NAA60	midnightblue	LOC790350 /// ODC1	lightcyan	SENP6	grey60	FNTB
		turquoise	ARPP21	blue	SRP9	brown	RHO	yellow	DDX6	green	RPL28	red	CHGA	black	UNC50	pink	LOC100847396	magenta	APC	purple	LOC100295316	greenyellow	RCE1	tan	CD164	salmon	N4BP2L2	cyan	CDKN2AIP	midnightblue	MRPS2	lightcyan	ATP7B	grey60	APOH
		turquoise	NSD1	blue	PABPC4	brown	PRKCG	yellow	AKAP9	green	APOA1	red	UBE2V2	black	SCAMP5	pink	LIX1L	magenta	DMRTA2	purple	PARD6A	greenyellow	NAB2	tan	PXMP4	salmon	HIRIP3	cyan	RNF128	midnightblue	PAG1 /// PAG16	lightcyan	CNOT6	grey60	CDK5
		turquoise	ALPK3	blue	SLC5A1	brown	SLC34A1	yellow	PEX19	green	LOXL4	red	UACA	black	MBD2	pink	TMEM183A	magenta	PCF11	purple	SMAD3	greenyellow	JUNB	tan	HERC5	salmon	LIX1	cyan	CASC5	midnightblue	NDUFS1	lightcyan	EHD3
		turquoise	SERINC3	blue	TNNT3	brown	IL17A	yellow	S100A16	green	TMEM63A	red	ACTA2 /// ACTG2	black	ESRRA	pink	CDH8	magenta	LOC100848879	purple	MPHOSPH8	greenyellow	NCOA4	tan	HDAC3	salmon	HECW1	cyan	DLX4	midnightblue	TRPV4	lightcyan	MTA3
		turquoise	LZTS2	blue	RALB	brown	PDC	yellow	ERAL1	green	AHCY	red	PDXDC1	black	FECH	pink	TRAK2	magenta	PAH	purple	RNF40	greenyellow	SLC35F5	tan	LOC518495	salmon	SRD5A3	cyan	MCMBP	midnightblue	GKN1	lightcyan	ACBD5
		turquoise	RANGAP1	blue	AGPAT9	brown	COL4A3	yellow	ANGPT1	green	DCTN3	red	BYSL	black	PPP4R1	pink	ZFAND2A	magenta	LOC536255	purple	TXLNG	greenyellow	CNTRL	tan	TYW1	salmon	NAAA	cyan	WDFY1	midnightblue	UBE2T	lightcyan	LOC100848809 /// TARDBP
		turquoise	DAPK3	blue	SPG7	brown	ADAM1B	yellow	ERH	green	NEU1	red	TINAGL1	black	SRI	pink	SEMA3B	magenta	ARGLU1	purple	ZNF326	greenyellow	LOC782162	tan	C15H11orf49	salmon	NSMCE2	cyan	BLOC1S1	midnightblue	LOC531699	lightcyan	ACTR3
		turquoise	SRSF6	blue	CDH1	brown	ALOX15B	yellow	SERGEF	green	ATP5G1	red	ITGB3	black	PLS3	pink	CYP2C87	magenta	ACOX2	purple	STK38L	greenyellow	POLR3D	tan	NUP50	salmon	POLR2K	cyan	BMP4	midnightblue	C3H1orf50	lightcyan	TOX4
		turquoise	VPS25	blue	VARS	brown	HTR4	yellow	SERPINE2	green	ESYT2	red	AHR	black	PAG14	pink	RSRC2	magenta	MAPT	purple	IWS1	greenyellow	LOC538483	tan	RAX2	salmon	CPNE9	cyan	ABHD6	midnightblue	AHRR	lightcyan	SCNN1A
		turquoise	TM9SF4	blue	MED20	brown	LOC100847540	yellow	MEG3	green	RPLP0	red	B4GALT5	black	YLPM1	pink	CST6	magenta	RAD52	purple	ENTPD5	greenyellow	UPF2	tan	ERCC4	salmon	TP73	cyan	CASP9	midnightblue	NDUFB9	lightcyan	LOC100335186
		turquoise	POLR2F	blue	PPP2R1A	brown	TLR9	yellow	KCNK17	green	GGA2	red	CEL	black	SH3BGRL2	pink	UCK1	magenta	CELF4	purple	PSMG3	greenyellow	KIAA0408	tan	DENND4C	salmon	FH	cyan	ECSIT	midnightblue	MESDC2	lightcyan	WBSCR22
		turquoise	MIER2	blue	ABLIM3	brown	LOC100336570 /// LOC785571 /// LOC785608 /// TSPY	yellow	IL17RA	green	ACTC1	red	DENR /// LOC785243	black	OTUD4	pink	CLCC1	magenta	CUL5	purple	KLHL2	greenyellow	EYA3	tan	NTM	salmon	ASCC3	cyan	SVOPL	midnightblue	EEF1A1 /// LOC100848359 /// LOC781813 /// LOC782776 /// LOC782954 /// LOC789867	lightcyan	NR2F2
		turquoise	SGCA	blue	LOC786287 /// PNKD	brown	VWF	yellow	MBP	green	RHOF	red	MFNG	black	PCYOX1	pink	SLC22A23	magenta	PBX2	purple	PIR	greenyellow	RPS6KB1	tan	ARID3B	salmon	DYNC1H1	cyan	KLHL21	midnightblue	LSM3	lightcyan	SLC18A2
		turquoise	GABBR1	blue	TPRN	brown	SLCO2B1	yellow	MCCC1	green	CAPN5	red	AGXT2L1	black	SRSF11	pink	C2CD5	magenta	ANAPC13	purple	USP2	greenyellow	SNRNP48	tan	LOC100849173 /// RPP38	salmon	TMEM40	cyan	TMED3	midnightblue	DHPS	lightcyan	HSPE1
		turquoise	UBE2N	blue	PTK7	brown	C19H17orf103	yellow	SYNPO	green	C25H7orf26	red	COX10	black	ZNF271	pink	ASNSD1	magenta	AMY2B	purple	INTS6	greenyellow	AP1M1	tan	GMEB1	salmon	LRRC33	cyan	LOC509972	midnightblue	TKDP4	lightcyan	PMEL
		turquoise	FGD2	blue	HSPA9	brown	LHB	yellow	KRT19	green	PIGS	red	POLG	black	GRPEL2	pink	FAM171B	magenta	HOXA10	purple	RGS10	greenyellow	CDK2	tan	PBDC1	salmon	IGSF9	cyan	SARNP	midnightblue	COPE	lightcyan	CHRNB1
		turquoise	SMARCD1	blue	ZNF688	brown	IL13	yellow	TNFRSF21	green	SETD7	red	VEZT	black	PANK1	pink	SDAD1	magenta	MYO1G	purple	FABP4	greenyellow	SLC12A7	tan	LYSMD1	salmon	CACUL1	cyan	S100A7	midnightblue	RFC5
		turquoise	SORT1	blue	P4HA3	brown	FGFR3	yellow	SAP30L	green	TBC1D22A	red	DECR1	black	FUBP3	pink	LOC509383	magenta	CCNK	purple	CTNND2	greenyellow	GRB10	tan	PDE12	salmon	MFSD2A	cyan	SKP1	midnightblue	POR
		turquoise	PHKG2	blue	C1H21orf7	brown	EDN2	yellow	DHRS9	green	PHYHIPL	red	SEC63	black	SDF2L1	pink	SAFB	magenta	PAPOLB	purple	TAF5L	greenyellow	TMED10	tan	CIRH1A	salmon	RAB7A	cyan	ATPIF1	midnightblue	TMEM97
		turquoise	DHRS4	blue	LAPTM4B	brown	MSLNL	yellow	RDH10	green	PKLR	red	MARF1	black	HSD17B6	pink	NXF1	magenta	UBE2E3	purple	STAT1 /// STAT4	greenyellow	ARHGEF1	tan	RFTN2	salmon	RAB17	cyan	PLEKHJ1	midnightblue	CAPZB
		turquoise	MYOZ1	blue	TNNI3	brown	CDH16	yellow	FUT4	green	ATP2C2	red	SACM1L	black	EQTN	pink	SAR1A	magenta	LTB	purple	TK2	greenyellow	ACADS	tan	DYNC2H1	salmon	CLDN23	cyan	HMGA1	midnightblue	KAT5
		turquoise	CALM1 /// CALM2 /// CALM3	blue	USB1	brown	CL46	yellow	TSPY	green	SNCA	red	NOV	black	U2SURP	pink	LOC511420	magenta	BUB1	purple	MAGI3	greenyellow	EIF2C2	tan	LOC100848019	salmon	FITM2	cyan	EPN1 /// EPN1	midnightblue	DDX39B
		turquoise	MB	blue	QSOX2	brown	CL43	yellow	MRC2	green	GPBP1L1	red	PPCS	black	LOC100849055	pink	SIKE1	magenta	HEPH	purple	CLIC6	greenyellow	PDXP	tan	SMIM10	salmon	CDT1	cyan	IMPA1	midnightblue	IGF2R
		turquoise	MUC15	blue	GSK3A	brown	SLC38A3	yellow	PTHLH	green	TSPYL5	red	PSMD12	black	LOC100849055 /// ORAOV1	pink	TOR3A	magenta	C15H11orf74	purple	DYNLL1 /// LOC783613 /// LOC784058	greenyellow	E2F1	tan	LOC787693 /// RSF1	salmon	GCFC2	cyan	TXNDC12	midnightblue	PAIP2
		turquoise	UFD1L	blue	PDLIM5	brown	ACHE	yellow	KIF2A	green	MPP1	red	PLA2G16	black	NFAT5	pink	EIF3J	magenta	SLC29A1	purple	LOC100335806	greenyellow	LOC100296211	tan	RLIM	salmon	HIAT1	cyan	ADA	midnightblue	CPSF3
		turquoise	PGP	blue	LFNG	brown	FGF10	yellow	CANX	green	RRAD	red	CCDC59	black	SLC38A1	pink	KIAA1522	magenta	LOC100138869 /// ZNF358	purple	MYPN	greenyellow	LOC100849717 /// TAF1	tan	LOC100297914 /// LOC100850027	salmon	ASPA	cyan	CENPT	midnightblue	CCT3
		turquoise	YTHDC1	blue	LOC787649	brown	GCM1	yellow	PMM2	green	GSN	red	PUM1	black	SLC41A2	pink	VBP1	magenta	MEDAG	purple	RPL30	greenyellow	KLHL11	tan	SMU1	salmon	CCDC82	cyan	PRDX5
		turquoise	ACD	blue	MGEA5	brown	TCRA	yellow	LOC788113	green	OGDH	red	DNAJB2	black	IRX3	pink	PTCD2	magenta	AFAP1	purple	N4BP2L1	greenyellow	MYO1D	tan	UNC5A	salmon	PSKH1	cyan	FHL2
		turquoise	MECP2	blue	BCAP31	brown	LOC100296412	yellow	ABHD14A /// ACY1	green	BRB	red	PYROXD1	black	EBAG9	pink	RTCA	magenta	IGFBP7	purple	GPR137B	greenyellow	PSME4	tan	GDPGP1	salmon	SREK1	cyan	ARRDC1
		turquoise	TERF2	blue	VRK1	brown	LOC100335904	yellow	COL4A1	green	MVB12A	red	DENND4B	black	XPO4	pink	NSA2	magenta	NOLC1	purple	C2	greenyellow	JKAMP	tan	LOC100847486 /// LY6G6F	salmon	CMBL	cyan	SMARCB1
		turquoise	CBY1	blue	LOC510442	brown	LOC512980	yellow	GPX3	green	LOC787347 /// TCRA	red	SMARCD2	black	IFIH1	pink	UBL3	magenta	BHLHE40	purple	LOC790889 /// RORA	greenyellow	FGFR1OP2	tan	ZNF572	salmon	ETV4	cyan	RAB5A
		turquoise	LOC100851645	blue	CRABP2	brown	LOC100298610 /// LOC100848275 /// LOC100850178 /// LOC787220 /// TCRA	yellow	LOC100335165 /// LOC100335378 /// LOC404107	green	ATP1A3	red	CLASP1	black	PLD5	pink	GLB1L	magenta	GPR133	purple	LOC100137973 /// LOC100848895 /// ZNF93	greenyellow	SOCS4	tan	TMEM181	salmon	EEF1A1 /// LOC100848359 /// LOC781070 /// LOC781813 /// LOC782776 /// LOC782954 /// LOC783838 /// LOC789867	cyan	FKBP4
		turquoise	LOC100847840	blue	COA5	brown	ITGAL	yellow	COL9A1	green	GFPT1	red	ZNF131	black	IQCD	pink	NOP10	magenta	SCOC	purple	CDC42BPA	greenyellow	MIOS	tan	ZNF574	salmon	UQCRH	cyan	C1H21orf33
		turquoise	CHCHD6	blue	ATP9B	brown	POSTN	yellow	HNF4A	green	MET	red	OCLN	black	RBPJ	pink	ORC1	magenta	ANKRD12	purple	NCKIPSD	greenyellow	NR1D1	tan	DHDDS	salmon	MKI67IP	cyan	ANLN
		turquoise	CS	blue	CRYGB	brown	HCRTR1	yellow	LOC100847285 /// TXNRD3	green	HGF	red	C24H18orf21	black	CDK13	pink	PRKD2	magenta	LOC100847657	purple	USP28	greenyellow	DHTKD1	tan	SPRTN	salmon	IDI1
		turquoise	BCDIN3D	blue	LOC100848193 /// RPL10A	brown	COL2A1	yellow	ADAMTS5	green	MMP7	red	ZDHHC16	black	HAUS2 /// ZFP106	pink	SPSB3	magenta	GSTA2	purple	ARHGDIA	greenyellow	ELMOD2	tan	COQ2	salmon	POLR2D
		turquoise	ENOX1	blue	SPNS3	brown	FOXL2	yellow	GOT2	green	P2RX7	red	ENPP1	black	ACSL3	pink	GAR1	magenta	TRIT1	purple	ZFPL1	greenyellow	UQCC	tan	SLC27A6	salmon	ZC3HC1
		turquoise	PRKDC	blue	LOC789263 /// NEK3	brown	RGS9BP	yellow	SDHC	green	COL6A2	red	SRXN1	black	MTRR	pink	EDEM2	magenta	PDIA4	purple	ARMC7	greenyellow	MAX	tan	RPP30	salmon	SAP30BP
		turquoise	RPL32	blue	SAT2	brown	HYAL3	yellow	HNRPLL	green	LPHN1	red	HES6	black	GABRA1	pink	GOLGA3	magenta	DCN	purple	ACBD4	greenyellow	SLC23A2	tan	TJP1
		turquoise	LOC100847989	blue	IGF2BP3	brown	CHRNB2	yellow	HEBP2	green	RELL1	red	FAM118A	black	ZNFX1	pink	CCR5	magenta	PFN1	purple	SLC4A1AP	greenyellow	NFU1	tan	EDC3
		turquoise	LOC100850455 /// LRPPRC	blue	DCTN2	brown	TPP1	yellow	PLLP	green	HCFC1R1	red	TESK2	black	TMEM135	pink	BAG5	magenta	SPINK7	purple	SPECC1L	greenyellow	MEIS1	tan	MOSPD2
		turquoise	MTHFSD	blue	LSM6	brown	CHRM1	yellow	STEAP3	green	DCP1A	red	PIGU	black	C5H12orf23	pink	TBC1D14	magenta	SERPINA7	purple	GPATCH2L	greenyellow	RUNDC1	tan	MPHOSPH10
		turquoise	MRPS27	blue	TFB1M	brown	CACNA1I	yellow	LOC100850718	green	LYPD3	red	LOC100848941	black	LOC100847106	pink	CDC42SE1	magenta	LYPLA2	purple	RAB9B	greenyellow	CSNK1G1	tan	CXCR7
		turquoise	TADA3	blue	MALT1	brown	CACNA1G	yellow	LOC506470	green	UBE2G1	red	ENPP5	black	BMP7	pink	PIEZO1	magenta	PROSC	purple	FAT1	greenyellow	HHATL	tan	EFR3A
		turquoise	CDC25B	blue	ADCY7	brown	CACNA1H	yellow	RBKS	green	CD48	red	PCNT	black	RBM25	pink	CIDEB	magenta	HBG	purple	EFHC2	greenyellow	NUFIP2	tan	LOC100335178
		turquoise	ZNF329	blue	EEF1A1 /// LOC100848359 /// LOC781070	brown	KDM6A	yellow	USP54	green	EIF1B	red	CHMP5	black	IFI44 /// LOC781857	pink	METAP2	magenta	LOC100847208	purple	LIG3	greenyellow	NPL	tan	TOM1L1
		turquoise	LOC510844	blue	ARL2BP	brown	KCNJ8	yellow	CAPZA2	green	ACSF2	red	AKAP8	black	ZNF317	pink	ELTD1	magenta	ASPN	purple	TAB3	greenyellow	C19H17orf53	tan	ZNF384
		turquoise	RAB14	blue	LOC100298789	brown	PAPPA	yellow	RPS6KA3	green	TANK	red	LOC525415	black	TMEM208	pink	UPF1	magenta	ASH1L	purple	VAT1L	greenyellow	RBM43	tan	BRIX1
		turquoise	MIA3	blue	SMTNL2	brown	CACNA1A	yellow	ASB13	green	NUP88	red	TPPP3	black	MANBA	pink	LENG1	magenta	LUM	purple	DRC1	greenyellow	FAM63B	tan	INSR
		turquoise	LOC100336073 /// PTMA /// PTMA	blue	PDCL3	brown	SERPINB2	yellow	FBP1	green	SNTB2	red	VAV3	black	CYFIP1	pink	CHST9	magenta	POLR2H	purple	PLEKHA8	greenyellow	MCOLN1	tan	UCK2
		turquoise	PREB	blue	MBNL2	brown	SLC2A2	yellow	SRBD1	green	OARD1	red	PDCD10	black	HDC	pink	PCMTD1	magenta	SCARF1	purple	ZDHHC5	greenyellow	LAMA1	tan	DTX3L
		turquoise	METTL22	blue	FAM20C	brown	MYOD1	yellow	GNPAT	green	FAM175B	red	ARMC8	black	PPPDE1	pink	FBRSL1	magenta	FILIP1	purple	RAD18	greenyellow	TLE1	tan	LRIF1
		turquoise	DDC /// LOC100337102	blue	KLHL23	brown	MYOG	yellow	LOC100848095	green	SIMC1	red	SEMA4F	black	DYNLRB2	pink	VSIG10	magenta	C9H6orf163	purple	EPB41	greenyellow	CCT8	tan	MED26
		turquoise	DNAJC18	blue	KAT6A	brown	CYP1A1	yellow	LOC100847118	green	ADCY3	red	ATG16L1	black	GPR116	pink	C13H20orf7	magenta	STX19	purple	CCDC92	greenyellow	PBX3	tan	FABP7
		turquoise	MAP3K4	blue	ABCC10	brown	MMP16	yellow	CTNS	green	KIF23	red	ZNF639	black	ABHD3	pink	UBA1	magenta	CSF2RA	purple	FAM111B	greenyellow	C17H12orf43	tan	LOC783920
		turquoise	LOC100335526 /// SLBP	blue	XIST	brown	MMP15	yellow	GRHL1	green	MED17	red	TNPO1	black	ZNF608	pink	HPS3	magenta	ADAMTS6	purple	MAPK10	greenyellow	LOC506150	tan	MOSPD3
		turquoise	PDHA1	blue	CDC5L	brown	TXNRD3	yellow	GNL1	green	PPP1R3C	red	DIDO1	black	C7	pink	HPS5	magenta	CNTNAP3	purple	PANK3	greenyellow	CNOT4	tan	ELAC2
		turquoise	PLAC9	blue	PPP1R15A	brown	HAS3	yellow	CKS2	green	RPS6KA5	red	DAGLB	black	PURG	pink	RP9	magenta	ALKBH8	purple	RASGRP2	greenyellow	RHOBTB3	tan	SCAMP3
		turquoise	DYM	blue	SSX2IP	brown	CD86	yellow	ARL6IP5	green	CRYZL1	red	LOC506828	black	FAM210B	pink	DFFB	magenta	IPMK	purple	SYTL3	greenyellow	CENPC1	tan	TFDP1
		turquoise	BCL2L2	blue	PMCH	brown	CACNB4	yellow	DNAJC22	green	UFL1	red	ING2	black	PRDM10	pink	LOC540077	magenta	PLOD2	purple	FUT8 /// LOC100851836	greenyellow	ANKRD13D	tan	IARS
		turquoise	COL5A3	blue	USP7	brown	CACNG2	yellow	FAM133B /// LOC781692	green	ATP2B2	red	VPS16	black	ASCL1	pink	EGLN2	magenta	LOC100848405	purple	FCER1A	greenyellow	TRIM38	tan	C28H10orf35
		turquoise	CECR5	blue	HID1 /// LOC787087	brown	CACNA1S	yellow	PPP2R5C	green	DBNL	red	NFKBIE	black	PCDH10	pink	FAM134C	magenta	DAW1	purple	FAM192A	greenyellow	C15H11orf57	tan	DOCK9
		turquoise	ALDH3A2	blue	LOC783452	brown	ADRA2A	yellow	PRICKLE3	green	ZFYVE20	red	NEURL4	black	TTC17	pink	PDCD11	magenta	LRSAM1	purple	TRIP4	greenyellow	FAM43A	tan	TAF1C
		turquoise	PJA1	blue	TM2D3	brown	F9	yellow	IL6ST	green	MRPS31	red	LOC619012	black	LOC100847279 /// STAM2	pink	DDX47	magenta	REV3L	purple	ZNF34	greenyellow	STARD3NL	tan	C13H20orf94 /// LOC788761
		turquoise	THBS4	blue	SLC48A1	brown	FGFR4	yellow	FAM63A	green	TRIP11	red	THAP3	black	LOC786550	pink	TIPARP	magenta	SLC6A1	purple	STON1	greenyellow	HIST1H1C	tan	ATP5J
		turquoise	LOC785419	blue	CDK7	brown	GULO	yellow	DYRK2	green	LOC508455	red	NAE1	black	WDR59	pink	TRPM3	magenta	PNLIPRP2	purple	CHAF1A	greenyellow	ATG5 /// LOC100336714	tan	COPS8
		turquoise	MRP63	blue	ASXL1	brown	TTPA	yellow	C8A	green	SLC39A2	red	GORASP2	black	FNBP1L	pink	NADKD1	magenta	CPNE8	purple	BAG4	greenyellow	PTPRK	tan	B4GALT3
		turquoise	SRL	blue	MCART1	brown	ALDH3A1	yellow	PDRG1	green	MMP11	red	ALG1	black	EXOC6	pink	ST6GALNAC4	magenta	RAD9B	purple	STRADB	greenyellow	FYTTD1	tan	PRKAR2B
		turquoise	HMGB3	blue	HYAL2	brown	AMELY	yellow	PAG2	green	SSR2	red	LHFPL2	black	RIOK2	pink	LOC514658 /// SULT2A1	magenta	LOC100336184 /// PAG7	purple	CSTF2T	greenyellow	CLIP1	tan	RAB40C
		turquoise	ZNF629	blue	EPB41L1	brown	AMELY /// LOC100849462	yellow	PTK2B	green	COMMD10	red	TPD52L1	black	TFRC	pink	C8H9orf152	magenta	KIAA1462	purple	LMAN1L	greenyellow	COL6A6
		turquoise	STAP2	blue	ROCK2	brown	AANAT	yellow	ADAMDEC1	green	RECQL	red	CSRP2BP	black	LOC511498	pink	CXHXorf57	magenta	S1PR1	purple	FRK	greenyellow	NBR1
		turquoise	LAMC1	blue	ZNF800	brown	SHH	yellow	IPO11	green	CEP192	red	ARHGAP1	black	MAP1A	pink	DPY19L1	magenta	MMP13	purple	UCHL3	greenyellow	LOC100852084
		turquoise	C18H16orf87	blue	FETUB	brown	HAS1	yellow	CCDC120	green	RFK	red	SWAP70	black	NALCN	pink	FAM122B	magenta	ECT2L	purple	TGFBR1	greenyellow	UBXN8
		turquoise	HIGD1D	blue	HIST2H2AA4 /// HIST2H2AC /// LOC100851089 /// LOC541108 /// LOC788724	brown	BCL2	yellow	C11H9orf142	green	TRIM2	red	BST2	black	DOPEY1	pink	MRPS30	magenta	WDR63	purple	RACGAP1	greenyellow	FBXO22
		turquoise	RPE	blue	NCAN	brown	LIPE /// LOC785088	yellow	DPH3	green	LOC783399	red	SON	black	GMPPA	pink	CABP2	magenta	IGSF10	purple	ITPK1	greenyellow	SPTY2D1
		turquoise	C24H18orf32	blue	LRRN4CL	brown	ALDH1B1	yellow	GSTP1	green	ELMO3	red	C14H8orf33	black	MPLKIP	pink	USP12	magenta	GZMH	purple	ZNF691	greenyellow	RUSC1
		turquoise	MCPH1	blue	SMC2	brown	FLT1	yellow	NCAPG2	green	CD99	red	TBCB	black	ELL2	pink	PRSS12	magenta	LOC100335418 /// NAALADL2	purple	SCHIP1	greenyellow	HOXC5
		turquoise	NAA30	blue	LOC100851916 /// RNF111	brown	EPOR	yellow	ATP6V1F	green	ESYT1	red	LANCL1	black	CHMP2B	pink	SUOX	magenta	PPP1R3B	purple	MAL2	greenyellow	ABHD5
		turquoise	TMEM199	blue	LIMK2	brown	F10 /// F10	yellow	PTGR1	green	REEP5	red	MMACHC	black	JAKMIP1	pink	LOC786362 /// RUVBL2	magenta	FKBP10	purple	DEPTOR	greenyellow	HSD17B4
		turquoise	DENND2A	blue	YIPF3	brown	HOXC6	yellow	SDC4	green	CDC26	red	SEZ6L2	black	CSTB	pink	UBE2O	magenta	C3H1orf162	purple	H2B /// H2B /// HIST1H2BL /// HIST2H2BE /// LOC100295221 /// LOC505183 /// LOC521580 /// LOC527244 /// LOC616776 /// LOC616868 /// LOC618012 /// LOC781410 /// LOC782971 /// LOC787269 /// LOC787465	greenyellow	RBM15B
		turquoise	SLTM	blue	LOC100848156	brown	PTPRZ1	yellow	NSRP1	green	RNPC3	red	LUC7L3	black	CHRD	pink	DOCK7	magenta	HOXA11	purple	YWHAZ	greenyellow	FXR1
		turquoise	FBXO7	blue	LOC100851843	brown	LPHN3	yellow	IFRD1	green	CSGALNACT2	red	PPRC1	black	FUBP1	pink	MRPL51	magenta	MAP7D3	purple	ERLIN1	greenyellow	SYNGR2
		turquoise	ARFGEF2	blue	SLC43A1	brown	MTMR9	yellow	MASP1	green	NT5C	red	C2H1orf172	black	KIAA1967	pink	FBXL6	magenta	ELAVL3	purple	ABCG8	greenyellow	RPH3A
		turquoise	MAF1	blue	CADPS	brown	GAS7	yellow	C3H1orf51	green	NMNAT1	red	ULK1	black	FYTTD1 /// SNAP25	pink	GPR89	magenta	CCDC39	purple	MEP1B	greenyellow	KITLG
		turquoise	ZCCHC9	blue	LOC100335205 /// TCRG5	brown	C2H2orf72	yellow	SPATS2L	green	TRIM5	red	APPBP2	black	SNAP25	pink	ZNF259	magenta	CNKSR2 /// LOC100851696 /// LOC100852344	purple	DDX10 /// LOC100851460	greenyellow	TSC22D4
		turquoise	SIRT7	blue	ZNF593	brown	EMID2	yellow	USP33	green	NCKAP1	red	PRPSAP1	black	DHX38	pink	RPH3AL	magenta	CNKSR2	purple	LOC100847119	greenyellow	LAGE3
		turquoise	DNMBP	blue	C1QTNF5	brown	CIDEC	yellow	C9	green	MAPRE2	red	FRS2	black	SLX4	pink	INPP5K	magenta	HHIPL2	purple	CDCA2	greenyellow	LOC784866
		turquoise	OPA1	blue	NTRK2	brown	PIK3R6	yellow	MT1E	green	PI4KA	red	CHD2	black	DAXX	pink	EDC4	magenta	OASL	purple	ZC3H8	greenyellow	HNRNPD
		turquoise	FRZB	blue	LOC506672	brown	GNRHR	yellow	LOC100137759	green	SFI1	red	LOC100850082	black	PPP4C	pink	POLR2M	magenta	MYO9A	purple	LOC785554	greenyellow	LONP2
		turquoise	MTERFD1	blue	MSANTD2	brown	TBXAS1	yellow	NEDD9	green	HSPB1	red	BHMT	black	RTN2	pink	KLHL33	magenta	SPATA7	purple	IL18R1	greenyellow	SLC39A1
		turquoise	UTP11L	blue	TP53	brown	CFH /// LOC100336868	yellow	ABCB6	green	ACTB	red	SNAPC1	black	PCID2	pink	SIPA1L3	magenta	BDP1	purple	ADAM12	greenyellow	NDUFV3
		turquoise	KDM1B	blue	EVC2 /// LOC100850936	brown	AIFM2	yellow	RNF103	green	ATP5D	red	THNSL2	black	ZNF521	pink	ABTB2	magenta	LOC100849063	purple	DENND3 /// LOC100296661	greenyellow	AP1S1
		turquoise	ORC5	blue	ATRN	brown	COMP	yellow	TRMT61B	green	GINS3	red	PRRG2	black	FAM21A	pink	SGIP1	magenta	PTEN	purple	STX4	greenyellow	ITGA6
		turquoise	ADPRHL2	blue	TLR3	brown	TGM3	yellow	PAG11	green	INIP	red	CLDN10	black	PRSS23	pink	DONSON	magenta	NRG1	purple	IMPACT	greenyellow	CTPS
		turquoise	MUC13	blue	LPAR1	brown	KCNJ16	yellow	ZAK	green	PLK1S1	red	PION	black	PACSIN2	pink	LOC100138271	magenta	TKDP2	purple	LOC785602 /// SLC37A4	greenyellow	GNG2
		turquoise	LOC100196898	blue	PLAT	brown	SERPINB9	yellow	PRR14L	green	RAD17	red	DUSP1	black	COQ7	pink	ACAD10	magenta	SMPDL3B	purple	LOC616999 /// SELT	greenyellow	ISCA1
		turquoise	PPARGC1A	blue	RASSF7	brown	XPNPEP2	yellow	ATF2	green	BNIPL	red	PRPF31	black	ANKRD29	pink	DRG1	magenta	HARS2	purple	TBCE	greenyellow	ZCRB1
		turquoise	LOC100849076	blue	CENPF	brown	CLEC3B	yellow	DCLK1	green	LOC100848209	red	DPYD	black	AQR	pink	EMG1	magenta	LOC100847345 /// LOC100851311	purple	EIF5B	greenyellow	PARP1
		turquoise	LOC100847099	blue	ZNF354A	brown	ALPL	yellow	SHPK	green	CYBASC3	red	RORC	black	SS18L2	pink	FANCA	magenta	HNF1A	purple	ADAP1	greenyellow	LOC100848433
		turquoise	GPCPD1	blue	CHCHD5	brown	COL6A1	yellow	PIGT	green	LMF1	red	LOC786363 /// TSG101	black	NMRAL1	pink	SEMA4B	magenta	LOC100850718 /// SORBS1	purple	MGC148692	greenyellow	CD8A
		turquoise	LOC539009 /// LOC614531 /// RRAGA	blue	RBM39	brown	ATMIN	yellow	ATL2	green	XYLT2	red	IL17RC	black	SUN2	pink	AMY2A	magenta	TSPAN12	purple	NISCH	greenyellow	RAB24
		turquoise	BRI3BP	blue	WBSCR17	brown	SLC1A4	yellow	CNIH	green	LECT1	red	ELF2	black	NSDHL	pink	ADAM15	magenta	LTN1	purple	MARCKSL1
		turquoise	FBXW2	blue	AARS	brown	TNFRSF4	yellow	LOC513555	green	WBSCR16	red	SYBU	black	TJP2	pink	ZDHHC2	magenta	GPR128	purple	PRKACB
		turquoise	TMEM237	blue	PYGO2	brown	HBE1 /// LOC100850173	yellow	LOC100847605	green	BTBD7	red	XAB2	black	EOGT	pink	POU2F1	magenta	IGL@ /// IGLL1 /// LOC100297594	purple	PDE6A
		turquoise	CEP104	blue	AAMDC	brown	LOC100848730	yellow	GM2A	green	NPEPPS	red	BCL3	black	SH3BP5	pink	AGTPBP1	magenta	LOC100851681	purple	PKMYT1
		turquoise	UBE3C	blue	RPS11	brown	ADAM2	yellow	IFI30	green	PAG1	red	LOC100298891	black	PRPF39	pink	INTS5	magenta	BT.6431 /// PCAF	purple	COG8
		turquoise	TASP1	blue	TTLL12	brown	NUP210	yellow	RALGAPA1	green	PFDN2	red	KPNA3	black	ETAA1	pink	SGOL2	magenta	SLC25A12	purple	MAP4
		turquoise	DLL4	blue	ABHD14B	brown	PLD1	yellow	SNX16	green	RPS3	red	DYTN	black	BAZ2A	pink	PHF2	magenta	RPRD1B	purple	RAB11B
		turquoise	POLR3F	blue	TEX261	brown	PRKCB	yellow	NLRC5	green	H3F3A /// H3F3B /// LOC100297725 /// LOC100847490 /// LOC781224	red	CSNK1A1	black	POLA1	pink	ASB6	magenta	SERTAD4	purple	TEK
		turquoise	MYH2	blue	GLUL	brown	SMG7	yellow	OLA1	green	KIF21A	red	VKORC1	black	CTDSPL	pink	CDKN1A	magenta	MATN2	purple	ACAT2
		turquoise	TXNIP	blue	GALE	brown	CES2	yellow	SREBF1	green	MIF	red	PITX1	black	ZAP70	pink	GTSF1	magenta	AIFM1	purple	RPL27
		turquoise	CCDC71	blue	NCSTN	brown	MGC137014	yellow	DEDD	green	C11H9orf78	red	LMO2	black	BOLA-DQB	pink	CENPM	magenta	SFRP4	purple	S100B
		turquoise	PC	blue	DCTPP1	brown	UGT2B11	yellow	SLC25A37	green	EFHD2	red	FAM96B	black	IQGAP2	pink	NSUN5	magenta	CTSB	purple	MCM7
		turquoise	MACF1	blue	GJD2	brown	LOC520070	yellow	ACBD6	green	FAM60A	red	POGK	black	COLEC11	pink	URI1	magenta	LOC100138271 /// OVGP1	purple	SLC6A4
		turquoise	CUEDC1	blue	OFCC1	brown	LOC100847179	yellow	MOSC2	green	GIGYF2	red	LOC615263	black	BCL7C	pink	METTL10	magenta	IFNAA /// IFNAC /// IFNAG /// IFNAH /// LOC538620 /// LOC783912	purple	MRPS5
		turquoise	OAZ2	blue	DHX35	brown	PGC	yellow	EGLN1	green	RAD21	red	KIAA0391	black	DHX57	pink	FASLG	magenta	MYO1A	purple	H2B /// HIST2H2BE
		turquoise	MCRS1	blue	LOC100848213	brown	HAVCR1	yellow	ITGA5	green	POLD3	red	LOC100848984	black	CRAT	pink	LOC100849448 /// LOC781494	magenta	SYT17
		turquoise	PCDHGA8 /// PCDHGB4 /// PCDHGC3	blue	SLC31A2	brown	ITIH1	yellow	CDH5	green	ADAMTS4	red	TTC26	black	DPP3	pink	ZNF79	magenta	BRK1
		turquoise	DNASE2	blue	TYMS	brown	LOC511240	yellow	FAM86A	green	SNX6	red	FTL /// LOC100850238 /// LOC788801	black	GNPDA1	pink	C7H1orf35	magenta	DNAJC12
		turquoise	RHPN2	blue	LOC100336614	brown	GC	yellow	PRKCZ	green	RNF19B	red	ZNF827	black	LOC100140254	pink	PRMT6	magenta	TSHB
		turquoise	CLPTM1L	blue	ARHGAP29	brown	LOC282685	yellow	AGRN	green	HMHA1	red	AMN1	black	MRPL43	pink	SNRPD3	magenta	EMCN
		turquoise	CAMK2G	blue	CP	brown	AQP1	yellow	WDR48	green	STRA13	red	GPD1L	black	LOC100848538	pink	WARS
		turquoise	LMNA	blue	FUNDC2	brown	MUC1	yellow	PECR	green	LAMTOR1	red	CRELD2	black	HMGN1	pink	TRMT10C
		turquoise	CD8B	blue	GNGT2	brown	NDUFA4	yellow	CD59	green	UGT1A1 /// UGT1A6	red	LOC100848208	black	AXIN1	pink	EXOSC1
		turquoise	NABP2	blue	SBDS	brown	DAB2	yellow	LOC506943	green	ASB8	red	TDRD9	black	ATP6V0E2	pink	SETD9
		turquoise	AIMP2	blue	SLAMF8	brown	OSR2	yellow	CNOT11	green	PVR	red	CABYR	black	AZI2	pink	ARHGAP26
		turquoise	CDC37	blue	PWP1	brown	API5	yellow	FAM126B	green	DNAJC17	red	ZBTB24	black	SETX	pink	LOC518393
		turquoise	IGHG1	blue	METTL14	brown	IFT20	yellow	B3GNT2 /// LOC782102	green	LOC781290 /// PEX6	red	LOC100847424	black	SDC1	pink	LOC617800
		turquoise	CA13	blue	GIT2	brown	SOBP	yellow	PLAC8	green	CDR2	red	SAA4	black	EPDR1	pink	KCNMB2
		turquoise	SPTAN1	blue	ACTR8	brown	RECQL5	yellow	EPHX2 /// LOC785508	green	EIF4A2	red	C21H14orf159	black	GIMAP8 /// LOC100847526	pink	FAM204A
		turquoise	LOC100847751	blue	MAP4K1	brown	SIT1	yellow	NAA40	green	ZBTB18	red	TFCP2	black	USHBP1	pink	TINAG
		turquoise	FAM13A	blue	ABCD4	brown	LOC100848971 /// LOC100849095 /// PTRF	yellow	ABCB1 /// ABCB4 /// LOC100296627 /// LOC785554	green	STUB1	red	SCLT1	black	KIF22	pink	LOC618733
		turquoise	KCNK2	blue	ANTXR2	brown	IREB2	yellow	CCNB1	green	BAK1	red	MTMR14	black	FSD2	pink	gzmA
		turquoise	ZNF197	blue	NGF	brown	PICK1	yellow	ZFX /// ZFY	green	LRP10	red	DBF4	black	CMTM4	pink	MIC1
		turquoise	PSMD4	blue	FUT9	brown	JMJD8	yellow	SH3BGRL3	green	LEPR /// LOC785813	red	C15H11orf88	black	ZBTB9	pink	TRGV3-1
		turquoise	NEBL	blue	PCK1	brown	ZNRF1	yellow	LOC100336013 /// LOC100336701 /// TSPYL1	green	ANXA1	red	ZNF668	black	MAGOHB	pink	LOC100140518
		turquoise	AARSD1	blue	PCK2	brown	APOA4	yellow	TAGLN	green	COMMD1	red	ZMYND8	black	SHISA2	pink	PSMD6
		turquoise	LOC100852254 /// UPF3B	blue	SLC2A8	brown	PLA2G2A	yellow	RAMP3	green	EMC3	red	CCNL1	black	ERI1	pink	ASCC2
		turquoise	EMC1	blue	SLC2A5	brown	IL36A	yellow	MTMR11	green	ABLIM1	red	TAF4	black	G2E3	pink	SGCB
		turquoise	LAMA3	blue	ATP2B4	brown	TFF1	yellow	MCEE	green	LOC100848596	red	PAAF1	black	TDH	pink	RTFDC1
		turquoise	COL7A1	blue	ADAM1B /// LOC783350	brown	CLCA2	yellow	DLG3	green	NID2	red	ZNF543	black	CSRP2	pink	STAC
		turquoise	LOC100847167	blue	KRT3	brown	MOCS1	yellow	SFRS18 /// SFRS18	green	AKAP11	red	MFN2	black	XPO6	pink	CSN1S1
		turquoise	TRPM4	blue	PLBD1	brown	GPR44	yellow	MAP3K6	green	HECA	red	NBAS	black	GPN3	pink	CSTF2
		turquoise	DDX27	blue	HTR1B	brown	PAG9	yellow	SFTPB	green	HTRA1	red	OSBPL9	black	SLC25A25	pink	TSC1
		turquoise	C26H10orf137	blue	LOC100336570 /// LOC785571 /// LOC785608 /// LOC786698 /// LOC786741 /// TSPY	brown	LOC782451 /// PAG12	yellow	TGIF1	green	ALDH9A1	red	RHOT1	black	PIP4K2C	pink	IGJ
		turquoise	SLIT3	blue	RPS29	brown	PAG18	yellow	CREG2	green	MEF2C	red	ZNF432	black	NEFM	pink	HAX1
		turquoise	ACSS2	blue	STATH	brown	LOC784833 /// PAG19	yellow	HRAS	green	VAMP7	red	ASGR2	black	UBA7	pink	TRAP1
		turquoise	MED25	blue	PHPT1	brown	PAG20	yellow	RIN3	green	KLHL13	red	CHD1L	black	GART	pink	QPCTL
		turquoise	TGFB3	blue	UROS	brown	IRF2	yellow	FAH	green	ECHDC3	red	SMARCE1	black	LOC100337023	pink	SCYL1
		turquoise	TMEM109	blue	EMP3	brown	P2RX5	yellow	BIN1	green	SEH1L	red	RPF1	black	RETN	pink	CCDC25
		turquoise	EGFLAM /// LOC100847583	blue	EIF4E2	brown	SLC35A2	yellow	KLHL8	green	CAMK2N1	red	RGNEF	black	PPDPF	pink	LIPT1
		turquoise	ZMYM5	blue	PSMB2	brown	GBGT1 /// LOC100852185	yellow	IQSEC1	green	TMEM88	red	LOC784517	black	BSP3	pink	PDDC1
		turquoise	PRICKLE1	blue	IGK	brown	SEPN1	yellow	FZD4	green	TEX12	red	IFT43	black	SUCLG2	pink	RPS6KC1
		turquoise	EPS8	blue	LOC512271	brown	DLX5	yellow	TTBK2	green	CLDND1	red	LOC100847479	black	HSP90AB1	pink	NOC2L
		turquoise	KCTD20	blue	HNRNPH3	brown	LOC786352	yellow	MITD1	green	DDX10	red	SMYD2	black	ANAPC16	pink	WNK1
		turquoise	COL16A1 /// LOC100849968	blue	HAS2	brown	TCHP	yellow	PELI1	green	GCDH	red	ZNF26	black	PCNP	pink	RNF215
		turquoise	ETS1	blue	RCC2	brown	DSG1	yellow	MID1	green	WDR20	red	URM1	black	WWP1	pink	TGFBR3
		turquoise	SCARA5	blue	TNRC6B	brown	GNLY	yellow	ABCD1	green	LRRC48	red	APLF	black	PAWR
		turquoise	REV1 /// REV1	blue	LOC100847414	brown	SOD3	yellow	MADD	green	DERL1	red	ZBTB10	black	TNFAIP1
		turquoise	APOD	blue	FGF8	brown	WNK2	yellow	CDC34	green	GALNT6	red	KIAA2026	black	LAMP2
		turquoise	SNRNP70	blue	HMMR	brown	ZMYM6	yellow	C1D	green	NSF	red	WDR11	black	MON2
		turquoise	IGF1	blue	TCF4	brown	ALDH1L1	yellow	NDUFAF7	green	DSG2	red	SAV1	black	POLH
		turquoise	PRPH2	blue	HCRT	brown	ACP5	yellow	LOC100849678	green	PTER	red	LY6D /// LY6D	black	MMP19
		turquoise	IGF1R	blue	KDM6A /// LOC100851307 /// UTY	brown	SHKBP1	yellow	LOC617154	green	FAM115A	red	LOC784725	black	LOC100847757
		turquoise	INHBA	blue	UBE2A	brown	ARSK	yellow	TXNDC9	green	GPR155	red	YTHDF1	black	LRRC1
		turquoise	ITGA2	blue	SOST	brown	TMEM140	yellow	SIGIRR	green	PHF6	red	SF3B2	black	CCDC93
		turquoise	KDM5C	blue	CACNA2D1	brown	KSR2	yellow	LOC510487	green	KIAA1324	red	LECT2	black	C29H11orf82
		turquoise	RAB27B	blue	SDHB	brown	MORN1	yellow	CHCHD10	green	SLC9A5	red	RAB11A	black	GABRB3
		turquoise	KIT	blue	LIPE	brown	CRYGS	yellow	LOC100616526	green	LOC100849117	red	GTF2H1	black	LOC100301222 /// LOC100337296 /// LOC100852077
		turquoise	PGRMC1	blue	FLOT2	brown	SFXN5	yellow	SEPP1	green	ATIC	red	PTPN5	black	RPRD2
		turquoise	TNKS1BP1	blue	APP	brown	CYP7A1	yellow	CORO1A	green	ABHD11	red	COQ3	black	SLC45A2
		turquoise	BANF1	blue	KRT5	brown	CLEC11A	yellow	FZD2	green	WBSCR27	red	FAM109A	black	SMEK1
		turquoise	PROC	blue	ORC4	brown	SGK3	yellow	PRP6	green	ICK	red	SNRPD2	black	NRBF2
		turquoise	HNRNPH1	blue	CCDC14	brown	SSRP1	yellow	BFSP1	green	LOC100848961	red	TRIM6	black	DPCD
		turquoise	BTBD3	blue	NEK9	brown	MRPS34	yellow	FOXP1	green	LOC515128	red	SKAP2	black	HOXD10
		turquoise	LIG1	blue	LOC785243	brown	PLXNA3	yellow	MIR135A-2	green	TCP11L2	red	ZMPSTE24	black	USP43
		turquoise	EFTUD2	blue	C5H12orf10	brown	ADSSL1 /// LOC100849117	yellow	SYCP3	green	ETHE1	red	SETD2	black	LOC507426
		turquoise	LOC100335386 /// MIF4GD	blue	TMX1	brown	MASP2	yellow	PPP1R2	green	SAMM50	red	RPA1	black	TNFSF13B
		turquoise	FBXW4	blue	PRKAG2	brown	COPG2	yellow	MIEN1	green	TRIM34 /// TRIM6	red	CDK1	black	ADSS
		turquoise	LOC100851858 /// RPL26	blue	TRIP10	brown	LTB4R	yellow	SYN2	green	TOP1	red	R3HCC1L	black	ARHGEF6
		turquoise	TAC1	blue	CIZ1	brown	RAB8B	yellow	INO80E	green	NUDT14	red	C8H9orf89	black	SPATA2
		turquoise	CATHL5	blue	LOC100849891 /// MARK1	brown	LOC751574	yellow	IFI35	green	MIB2	red	WSB1	black	CLNS1A
		turquoise	NRXN3	blue	LTV1	brown	HPN	yellow	NR1H3	green	POLD4	red	TMEM33	black	KPNA4
		turquoise	GPBAR1	blue	PINK1	brown	CLSTN1	yellow	LOC100851416	green	EPS15	red	CASP6	black	ZC3H15
		turquoise	FAM73B	blue	PPARD	brown	APBB3	yellow	NXPE3	green	GABRB1	red	ING1	black	LOC508347
		turquoise	NHP2	blue	LARP1	brown	TOX2	yellow	ARMC2	green	QDPR	red	DCAF11	black	IFT80
		turquoise	SFTPD	blue	LOC100852098	brown	COPZ2	yellow	TMEM205	green	HIBCH	red	SGK196	black	SH3D19
		turquoise	VAPB	blue	POGZ	brown	PPFIA3	yellow	KRT18	green	ZNF451	red	GNAI3	black	SPIN2
		turquoise	SEC14L2	blue	CAMSAP2	brown	SEMA6A	yellow	SHMT2	green	SLITRK2	red	IRF3	black	ZNF41
		turquoise	NR0B1	blue	AKR1B1	brown	LOC100297608	yellow	IL23R	green	CAMK1D	red	LUC7L2	black	SLC17A6
		turquoise	MTR	blue	ANK2	brown	ENSA	yellow	LRP11	green	PCSK6	red	APITD1	black	C1GALT1C1
		turquoise	CHRM5	blue	CSPP1	brown	C6	yellow	SLC25A21	green	WDR5	red	DDX56	black	SHC3
		turquoise	POLR1B	blue	AURKAIP1	brown	MAML2	yellow	ARHGEF2	green	RNF39	red	RIF1	black	HS3ST5
		turquoise	XIAP	blue	RYR1	brown	LOC533925	yellow	C3H1orf189	green	SLC15A2	red	SSSCA1	black	MIPOL1
		turquoise	CHSY1	blue	UTP15	brown	PI15	yellow	ZFP2	green	C8G	red	TICAM2	black	CLCN4
		turquoise	CACNA1D	blue	FANCI	brown	SIX1	yellow	LOC100849450 /// ZNRD1	green	DSE	red	N6AMT2	black	ADAM33
		turquoise	SDC3	blue	SYTL4	brown	AVPR1A	yellow	BCOR /// BCOR	green	PROZ	red	LOC525407	black	PLIN2
		turquoise	CD6	blue	DMTF1	brown	CCDC159	yellow	ZFYVE1	green	GUCA1A	red	DDX18	black	LOC613929
		turquoise	STK10	blue	MAT1A	brown	GABRA2	yellow	IL2RB	green	PRRG4	red	GNS	black	SLC38A11
		turquoise	SUCLA2	blue	EPB42	brown	HTT	yellow	PEX7	green	LOC100852077	red	HAAO	black	KLRD1
		turquoise	TIMP4	blue	GOLGB1	brown	LOC100296812	yellow	DNASE1L3 /// LOC784519	green	CORO2A	red	ABCD3	black	SLC39A6
		turquoise	LOC514842	blue	SULT2B1	brown	COQ10A	yellow	FTO	green	MPPE1	red	PRKAB1	black	TACR3
		turquoise	UTS2R	blue	NACAD	brown	LOC100335204	yellow	FAM104A	green	NUDT10 /// NUDT11	red	GMEB2	black	AVL9
		turquoise	GDF7	blue	CYB5B	brown	NDUFA4L2	yellow	LOC100847816	green	WBP11	red	LOC100849579 /// PDE4B	black	ASB7
		turquoise	LOC100847165	blue	FRMD4A	brown	PLIN5	yellow	PDCD7	green	MLYCD	red	TNPO3	black	TRPV1
		turquoise	LUC7L	blue	SEC16B	brown	CCDC149	yellow	FAM69C	green	CYC1	red	HOOK2	black	GJB6
		turquoise	PPP1CB	blue	PCNA	brown	RGSL1	yellow	C6H4orf22	green	QKI	red	SFXN2	black	BRWD3
		turquoise	CLPB	blue	ANKMY2	brown	METTL7B	yellow	RMI2	green	LOC100850907 /// MAPK6	red	RBBP6	black	SERF1A
		turquoise	SLC35E1	blue	ECI1	brown	ST3GAL5	yellow	LOC506088	green	PAK6	red	LOC100296550 /// PPIE	black	ITPKA
		turquoise	MRPS35	blue	HIATL1	brown	MTA2	yellow	FAM167A	green	SLC27A3	red	DMPK	black	GPR77
		turquoise	PRDM1	blue	BT.106251	brown	HAND1	yellow	TSPAN31	green	SPON2	red	WRAP53	black	TMEM5
		turquoise	HEXIM2	blue	PRKRA	brown	SLC24A1	yellow	ERBB2IP	green	LOC513548	red	NUAK2	black	POP1
		turquoise	PLEKHF2	blue	LOC100335819	brown	C5H12orf39	yellow	PPP1R42	green	LAMA2 /// LOC100848461	red	PIM2	black	HFM1
		turquoise	HECTD1	blue	PQBP1	brown	RELB	yellow	HIVEP1	green	C10H14orf119	red	ZNF174	black	RAB27A
		turquoise	SCD5	blue	UCP3	brown	UGT3A2	yellow	KIF20A	green	TLE4	red	HDHD2 /// LOC100847542	black	SPATA24
		turquoise	FN3KRP	blue	LOC513969 /// LOC618625 /// LOC787387	brown	SCNN1B	yellow	DDX5	green	RASEF	red	LOC100336044 /// MOXD1	black	ZC3H10
		turquoise	LOC529423	blue	FBXO15	brown	KANK3	yellow	EML2	green	RANBP3	red	PRR5	black	RASAL1
		turquoise	LMBR1	blue	TDP2	brown	LSS	yellow	DSP	green	FLNB	red	SURF2	black	CCL19
		turquoise	GNA11	blue	GSTZ1	brown	GRIK5	yellow	CCDC112	green	GSK3B	red	AQP11	black	ARF5
		turquoise	TMEM161B	blue	FN3K	brown	KNTC1	yellow	MIER3	green	TRIB2	red	CRBN	black	PATL1
		turquoise	URGCP	blue	C8H9orf40	brown	C10H15orf59	yellow	LOC782657	green	RDH11	red	CCL1	black	PHF12
		turquoise	METTL3	blue	C26H10orf88 /// LOC510536	brown	NTN5	yellow	TRAF3	green	KLHDC5	red	LOC100852295 /// PIP5K1B	black	IK
		turquoise	SMC4	blue	MAP2	brown	DNAJB5	yellow	PPAP2B	green	MED14	red	IRGQ	black	GINS2
		turquoise	HDAC5	blue	IL20RB	brown	C1H21orf91	yellow	DPYS	green	LOC100848535	red	TMEFF1	black	ADAM10
		turquoise	TMEM70	blue	C4H7orf41	brown	MYH14	yellow	GCOM1	green	MPHOSPH9	red	MAK	black	RAVER2
		turquoise	COLGALT1	blue	C9H6orf203 /// LOC786764	brown	REN	yellow	CDH23	green	AHNAK	red	TTC36	black	GAB1
		turquoise	CD19	blue	LYPLA1	brown	APOC4	yellow	RBM18	green	NCOA6	red	GNAS	black	EIF4A3
		turquoise	TWISTNB	blue	KDR	brown	HPS4	yellow	FBLN2	green	LOC100848633	red	TBC1D2	black	ANP32A
		turquoise	TTC39A	blue	GAMT	brown	LOC100301003 /// LOC506088	yellow	DBT	green	VSTM4	red	RNASE12	black	LOC504715 /// PIKFYVE
		turquoise	LEPROTL1	blue	TRIM25	brown	ASPDH	yellow	MMP3	green	PLAUR	red	AMFR	black	SPDEF
		turquoise	CHTOP /// LOC100851434	blue	CLPX	brown	KIF5C	yellow	ADGB	green	NIPBL	red	LYZ2	black	NPAT
		turquoise	MST4	blue	USP34	brown	ACTR3B	yellow	TBCCD1	green	RPL26L1	red	VPS35	black	XRRA1
		turquoise	ETFDH	blue	POLR2L	brown	ALOX12B	yellow	EIF3A	green	ERBB3	red	ARHGEF12	black	SYNJ2BP
		turquoise	OSBPL6	blue	INTS3	brown	FXYD2	yellow	TRAPPC9	green	SMARCA5	red	PIH1D1	black	CCNE1
		turquoise	ATPAF1	blue	IRF8	brown	CELF3	yellow	IFNG	green	ATXN2 /// LOC616394	red	CLDN5	black	CSPG5 /// LOC614416
		turquoise	NHSL1	blue	MRPS22	brown	LOC100848733	yellow	SCAPER	green	TFB2M	red	SLC35F2	black	KRT17
		turquoise	CELSR2	blue	CHST7	brown	IGSF6	yellow	ERGIC3	green	LYPD1	red	TCF19	black	LRP12
		turquoise	RCHY1	blue	PDCD2L	brown	CA5A	yellow	PPP2R5A	green	ACTR10	red	PRPSAP2	black	HEATR3
		turquoise	UBE3A	blue	BOLA2B	brown	OXT	yellow	SEC22C	green	IL17RE	red	LOC539231	black	ANKRD50
		turquoise	GPN1	blue	RAB18	brown	LOC509506	yellow	SLAIN2	green	LOC100300510 /// LOC509513	red	MYC	black	HYDIN
		turquoise	GPI	blue	FIBP	brown	AMBP	yellow	LOC100140997	green	LOC100335626	red	SYPL1	black	RBM19
		turquoise	DUS4L	blue	OXTR	brown	AVP	yellow	PQLC2	green	IRAK1BP1	red	HUWE1 /// LOC100850639	black	GPM6A
		turquoise	RPUSD3	blue	DUOXA2	brown	LOC510382	yellow	NEK4	green	WDR47	red	LOC511229	black	C16H1orf116
		turquoise	PDP2	blue	MAP6D1	brown	LOC100297336	yellow	CPEB1	green	SPAG9	red	PDE4DIP	black	GRASP
		turquoise	SLC16A1	blue	GNAO1	brown	PRSS16 /// SAP25	yellow	FNIP1	green	VMA21	red	PITX2	black	LOC100847298
		turquoise	OXR1	blue	DNAH11	brown	LOC100140915 /// ZNF582	yellow	ANKRD22	green	NDUFA7	red	CHD8	black	PLK4
		turquoise	ZZZ3	blue	MANEA	brown	HABP2	yellow	LOC523504	green	HERPUD1	red	NUP85	black	PPP1R10
		turquoise	CFH	blue	TTLL1	brown	NRAP	yellow	CTLA4	green	NCEH1	red	GGCT	black	ALS2
		turquoise	LOC100847946	blue	OLFM4	brown	FAM81B	yellow	LOC100300896 /// SULT1C4	green	MRPL20	red	SPATA5L1	black	TATDN3
		turquoise	C26H10orf32 /// LOC100852300	blue	MRPL11	brown	PTPRD	yellow	SOX18	green	LOC100297097	red	GEMIN4	black	CYLD
		turquoise	DUSP11	blue	RPL3	brown	SVOP	yellow	THAP1	green	RNF187	red	RRAS	black	CCRN4L
		turquoise	ADAM19	blue	TIMP2	brown	MTG1	yellow	DZIP1	green	HMGXB3	red	LOC100125946	black	POLR3B
		turquoise	LOC100337041	blue	YBEY	brown	TESPA1	yellow	TMEM17	green	TYSND1	red	HNRNPR	black	YPEL2
		turquoise	PKP4	blue	AGMAT	brown	SIX6	yellow	COL4A6	green	CUX1	red	STT3A	black	LOC100300938
		turquoise	PRPF8	blue	GLTSCR2	brown	LAG3	yellow	KCTD3	green	GLS2	red	LOC509034	black	AMELX
		turquoise	LOC100848728	blue	ZDHHC1	brown	ISLR	yellow	PSME3	green	C11H2orf18	red	C19H17orf59	black	BVD1.26
		turquoise	GTPBP3	blue	NCF2	brown	MYL2	yellow	SPG11	green	SLC35B2	red	HEATR1	black	LXN
		turquoise	ASS1	blue	PFDN5	brown	FAM162B	yellow	LIPC	green	HBS1L	red	DUSP23	black	SLC25A40
		turquoise	BCAS2	blue	ZNF771	brown	BTD	yellow	SPA17	green	WDR76	red	OXSM	black	ZNF394
		turquoise	SPCS2	blue	HSPBAP1	brown	KLK4	yellow	KCNMB4	green	EFNB1	red	ABCB7	black	UNC93A
		turquoise	PHAX	blue	LOC515631	brown	CCDC134	yellow	C3H1orf210	green	ALG12	red	MPST /// MPST	black	CLDN2
		turquoise	TONSL	blue	EXOC1	brown	MRPL24	yellow	LOC505086	green	ZDHHC12	red	LOC100196901	black	RGS13
		turquoise	OST4	blue	PILRA	brown	PRELID1	yellow	PON1	green	MSL1	red	FUCA1	black	RAB7L1
		turquoise	SOAT1	blue	ABAT	brown	LOC510362 /// ZXDB	yellow	TBC1D12	green	BCL7B	red	TUT1	black	MMRN1
		turquoise	GALK2	blue	WRNIP1	brown	EFNA5	yellow	ZBTB4	green	SHF	red	PTP4A2	black	MAP3K8
		turquoise	SPICE1	blue	PGM5	brown	SLC35C2	yellow	LOC100300510	green	GNPTG	red	VAV1	black	SAMD9
		turquoise	GSTK1	blue	BLK	brown	JUND	yellow	ASPM	green	CHN2	red	CCDC174	black	ACE
		turquoise	C26H10orf88	blue	IKBKE	brown	LEP	yellow	LOC100296421	green	RPP25L	red	EZH1	black	UBXN2A
		turquoise	TMEM50B	blue	PMPCA	brown	CLIC5	yellow	SEMA6D	green	NRP1	red	NOP14	black	LAMP3
		turquoise	GLE1	blue	GGA1	brown	GYS2	yellow	TAX1BP3	green	LOC521932	red	RNMT	black	AIM1L
		turquoise	DYNLT3	blue	CORO1B	brown	COL13A1	yellow	LOC100848676	green	TMC4	red	STAB1	black	DNAAF2
		turquoise	CCR1	blue	SPATA5	brown	AQP9	yellow	DR1	green	PRC1	red	WNT11	black	LOC530929
		turquoise	ZMYM4	blue	CRYZ	brown	PRMT1	yellow	ARMCX3	green	MXI1	red	THAP4	black	CXADR
		turquoise	RFT1	blue	RDX	brown	CYP21A2	yellow	LOC786987	green	VPS51	red	CMTM7	black	C8H9orf3
		turquoise	TIMM10	blue	PRPF3	brown	WDR24	yellow	NUDT17	green	RBBP5	red	C8H9orf64	black	ERI2
		turquoise	TAF9B	blue	CALML4	brown	TRNAU1AP	yellow	LSM1	green	RHBDD1	red	GNG10	black	CRYM
		turquoise	HOMEZ	blue	PHF3	brown	LOC789206	yellow	FAM173A	green	EFNA4	red	TMEM64	black	LOC784785
		turquoise	GOLGA1	blue	NDRG1	brown	LOC515072	yellow	NOTCH4	green	FBXW9	red	PTRHD1	black	FBXL8
		turquoise	APOPT1	blue	LOC781576 /// RPL35A	brown	LOC613389	yellow	AGA	green	RNPS1	red	TRERF1	black	EPC2
		turquoise	LRRFIP2	blue	RPL9	brown	LOC509513	yellow	TPPP	green	PPPDE2	red	TTC14	black	LOC100849417
		turquoise	GAK	blue	RPL10	brown	LOC617182	yellow	ENO2	green	LOC100848134	red	LOC100849006	black	MB21D2
		turquoise	SNHG3	blue	CHCHD2	brown	LOC507049	yellow	VSNL1	green	PRSS16	red	ABCB8	black	BRCC3
		turquoise	RIPK4	blue	RPL21	brown	LOC100335626 /// LOC100335899 /// LOC100850120 /// LOC100851396 /// LOC784125	yellow	MPV17L2	green	GTF3C2	red	YIPF4	black	LOC100140002
		turquoise	TCEA1	blue	SLPI	brown	TRIM9	yellow	GRAP	green	APEH	red	MKKS	black	RSRC1
		turquoise	GCH1	blue	SSB	brown	AKR1B10	yellow	CTSD	green	RIOK1	red	ALDH7A1	black	LOC782688 /// SET
		turquoise	KIAA1598 /// LOC100848050	blue	LOC783641 /// RPL12	brown	IGSF1	yellow	PLA2G6	green	MPZL2	red	LOC100849488 /// LOC790347 /// USP9X /// USP9Y	black	LOC100851491
		turquoise	RPS27L	blue	CHAC1	brown	ZNF623	yellow	FBXO18	green	APBA3	red	VPS45	black	LOC515676
		turquoise	TRAPPC2	blue	PPP2CA	brown	HPD	yellow	NFKBIB	green	CTNNAL1	red	COBLL1	black	CCNT1
		turquoise	AGPAT3	blue	FOXO1	brown	GPR35	yellow	RAB25	green	LOC100849158	red	POLR2B	black	EIF2C3
		turquoise	CTDP1	blue	CDC42EP3	brown	ApoN	yellow	TUBGCP3	green	VCL	red	KCNT1	black	KAT2B
		turquoise	CD3G	blue	SLC16A3	brown	DHRSX	yellow	ADCY4	green	DNAJC27	red	GSTA4	black	CALCB
		turquoise	GLYCTK	blue	PXMP2	brown	LOC100848132	yellow	JUP	green	TADA2A	red	DHX16	black	MITF
		turquoise	MFSD8	blue	COX5B	brown	TNFRSF18	yellow	ADAMTSL4	green	APOOL	red	NECAP2	black	CARD10
		turquoise	PRKCE	blue	GOSR2	brown	CARTPT	yellow	CLEC14A	green	TMEM163	red	KIRREL2	black	CTNNA1
		turquoise	SNX15	blue	PER2	brown	SLC25A29	yellow	RNASEH2A	green	RHOBTB2	red	TARDBP	black	PLEKHM2
		turquoise	ZFAND5	blue	MON1A	brown	DUS1L	yellow	GALK1	green	ARL4C	red	MOG	black	PGBD1
		turquoise	DUSP3	blue	SMDT1	brown	UBXN11	yellow	GYLTL1B	green	ZNF292	red	NEIL1	black	ELF3
		turquoise	CAV2	blue	ACOT7	brown	FAM78A	yellow	BCL2L1 /// LOC100848323	green	ALDH16A1	red	NECAP1	black	PTGFR
		turquoise	PNRC1	blue	PSME2	brown	CTSG /// LOC505658	yellow	UPP1	green	CDK2AP2	red	RRP1B	black	UGP2
		turquoise	MAPK1IP1L	blue	ARV1	brown	EML3	yellow	TLE2	green	KLHL25	red	C18H16orf74	black	EZR
		turquoise	LRG1	blue	AMPD2	brown	UBE2D4	yellow	UNC13D	green	LOC100848079	red	LOC100847622	black	LMO4
		turquoise	BRCA1	blue	CLP1	brown	EHD2	yellow	MAPKAPK5	green	MAPK8IP3	red	ADAM8	black	ADM5
		turquoise	DDX23	blue	DUS2L	brown	PIK3IP1	yellow	HEYL	green	FANCM	red	MAOB	black	C17H12orf52
		turquoise	NNT	blue	PPP6R3	brown	PLEKHO1	yellow	MAGED4B	green	STK4	red	ZNF180	black	CRYBA2
		turquoise	OVOL2	blue	MGME1	brown	TRANK1	yellow	PON3	green	GFRA4	red	METTL2B	black	SETD8
		turquoise	CDCA7L	blue	UBR7	brown	ABHD14A	yellow	CYP2S1	green	PPP3R1	red	PAGR1	black	CRABP1
		turquoise	ANKRD10	blue	SCG5	brown	SHARPIN	yellow	AP2A2	green	PCGF1	red	UBE2L3	black	SLC2A3
		turquoise	SORBS3	blue	KLF5	brown	ARHGEF15	yellow	IQCB1	green	WRB	red	PGM3	black	FAN1
		turquoise	FAM105A	blue	RNF149	brown	CD84	yellow	MTFP1	green	NIT2	red	PRADC1	black	SPTBN2
		turquoise	ARHGAP5	blue	ISCA2	brown	FBXO2	yellow	TIGD2	green	EIF4ENIF1	red	RDH14	black	ANXA4
		turquoise	NUS1	blue	TRIB1	brown	TM4SF5	yellow	MAU2	green	CTDSP2	red	WDR89	black	PRDX3
		turquoise	ENDOD1	blue	ANKRD1	brown	PPIC	yellow	PSMB9	green	ASAP1	red	ARF1	black	UBTD1
		turquoise	CPE	blue	PSMB8	brown	DTNA	yellow	SMUG1	green	EP400	red	LOC100335426 /// PRIM2	black	GUCY2C
		turquoise	NEB	blue	TIMM44	brown	DOK2	yellow	TARS	green	LHFP	red	LOC100848010	black	SDCBP
		turquoise	LOC785119 /// PDCD10	blue	GID4	brown	TNFSF10	yellow	MYSM1	green	NCAPH2	red	PSMC6	black	C16H1orf21
		turquoise	RPL7L1	blue	ST6GALNAC6	brown	LOC100848583	yellow	GAS2L1	green	ZNF782	red	SLC25A33	black	C4BPA /// LOC786248
		turquoise	ELAVL1	blue	GHR	brown	EFCAB11	yellow	LYZ1 /// LYZ2 /// LYZ3	green	CPSF4	red	LOC100850269	black	GLYAT
		turquoise	TMEM150C	blue	LRRC70	brown	SMG1	yellow	EBI3	green	PPP1CA	red	USP42	black	LYST
		turquoise	C25H7orf70	blue	MTMR3	brown	C29H11orf86	yellow	EIF2AK2	green	FRYL	red	PCMT1	black	ANGPTL4
		turquoise	ADH5	blue	RPL14	brown	LOC100851524 /// UNC5B	yellow	CEP57	green	WWC1	red	RBM10	black	GAT
		turquoise	GRSF1	blue	LOC515358	brown	ANG	yellow	ZNF568	green	LOC100848765	red	TMEM35	black	SIRT5
		turquoise	C5H12orf75	blue	SUSD3	brown	OAS1X	yellow	RABEPK	green	CITED2	red	TRIP12	black	TAGLN3
		turquoise	LMBRD1	blue	RB1	brown	LOC100335847 /// PRM1	yellow	PEMT	green	PSMD13	red	STX12	black	TSC22D1
		turquoise	MLLT10	blue	SIGLEC10	brown	CD96	yellow	CAPN2	green	ZNF274	red	SLC25A19	black	CTSZ
		turquoise	CLK2	blue	CCAR1	brown	C17H22orf39	yellow	HNRNPUL1	green	FBXL4	red	DDX42	black	OGG1
		turquoise	C28H10orf10	blue	EGF	brown	FPGS	yellow	CCDC85C	green	TSPAN4	red	RAET1G	black	ATP6V1H
		turquoise	NEDD4	blue	SOD1	brown	SNCB	yellow	LOC100848079 /// TMLHE	green	PARK7	red	SLC5A6	black	ELP5
		turquoise	RPL36	blue	ARRB2 /// LOC100851153	brown	TRPM2	yellow	CPT1B	green	LOC100849044	red	COX6A1	black	RGP1
		turquoise	KLF4	blue	COXP1	brown	ITGA3	yellow	C10H15orf57	green	VTI1B	red	LOC100848212	black	CDAN1
		turquoise	FBXO34	blue	FLT4	brown	FAM166B	yellow	LOC528994	green	TTN	red	FUT10	black	UCP1
		turquoise	RPL13A	blue	MYBL1	brown	AGMO	yellow	ESCO1	green	NUP107	red	HNRNPF /// LOC100295417	black	H3F3A /// H3F3B /// LOC100847490 /// LOC781224
		turquoise	SMS	blue	ZNF613	brown	TMEM206	yellow	CBLC	green	FAM115C	red	PCBD1
		turquoise	MECOM	blue	CHRNA1	brown	ITIH3	yellow	CPQ	green	AP1S2	red	PGAM2
		turquoise	CYP39A1	blue	RAB3C	brown	C19H17orf76	yellow	ITGAE	green	TLR7	red	COL3A1
		turquoise	UGGT1	blue	COX4I1	brown	GMFG	yellow	EPPK1	green	TOMM34	red	TRA2A
		turquoise	RGS9	blue	FUT1	brown	GZMB /// LOC100125946 /// LOC508858 /// LOC782827 /// LOC786126	yellow	LCK	green	PCNXL4	red	RSU1
		turquoise	CD109	blue	PKDCC	brown	IGL@ /// IGLL1	yellow	S100A14	green	CCDC88A	red	MTFR1L
		turquoise	RELN	blue	PLXND1	brown	TNMD	yellow	LIMS2	green	CYR61	red	NUDT9
		turquoise	AFM	blue	CBLB	brown	L2HGDH	yellow	WDR81	green	C6H4orf19	red	SMOX
		turquoise	CALCRL	blue	SPG21	brown	NCR3	yellow	GUF1	green	QRSL1	red	ZMYM1
		turquoise	WRNIP1 /// WRNIP1	blue	RPL37A	brown	IGFBP5	yellow	ATG3	green	AMACR /// LOC787920	red	UMPS
		turquoise	MBL1 /// SFTPA1	blue	SLC38A2	brown	ZNF577	yellow	SERPINH1	green	NRBP2	red	MTMR6
		turquoise	PSMD14	blue	SERINC1	brown	BOLA-DQA5	yellow	CTSA	green	SCAF8	red	RNF144B
		turquoise	TMEM159	blue	SLC35A1	brown	SLC22A1	yellow	SLC44A2	green	NRSN1	red	RPS7
		turquoise	ARHGAP17	blue	PPM1D	brown	ANGPTL2	yellow	FADS3	green	ENO3	red	TERF2IP
		turquoise	BCL2L14	blue	NAA15	brown	TMEM45A	yellow	B3GAT3	green	C2H1orf38	red	ACSL1
		turquoise	ARG1	blue	GNLY /// LOC100300483 /// LOC100850470	brown	LDB3	yellow	MDK /// MDK	green	ZDHHC14	red	IL10RA
		turquoise	CPS1	blue	EXOSC3	brown	ATN1	yellow	PWP2	green	PRKCQ	red	MGA
		turquoise	CTAGE5	blue	HEATR5A	brown	RCAN2	yellow	ENC1	green	LOC100847893	red	JMJD4
		turquoise	RAB3IP	blue	DARS2	brown	BZRAP1	yellow	STAG3	green	TMEM185A	red	KLHL28
		turquoise	C1S	blue	TOMM5	brown	GIMAP5	yellow	FUT2	green	CAV1	red	LOC537248
		turquoise	BCL2L13	blue	LOC532848	brown	IL4R	yellow	WDR33	green	CHAMP1	red	MAP3K11
		turquoise	TOMM40	blue	ACN9	brown	LOC614141	yellow	SLC25A39	green	LONP1	red	PDCD6
		turquoise	RPS18	blue	EYA1 /// LOC100850467	brown	GSTT3	yellow	ALDH5A1	green	HP1BP3	red	FLVCR2
		turquoise	HSPG2	blue	CPN1	brown	AKAP3	yellow	DBN1	green	INVS	red	ATF7IP
		turquoise	STAT3	blue	KBTBD6	brown	PPP3CC	yellow	RNASET2	green	KCTD5	red	KLRK1
		turquoise	AGPAT1	blue	FAM114A1	brown	CARS2	yellow	PLIN3	green	LOC515954	red	ZNF212
		turquoise	RND3	blue	MT3	brown	PHACTR1	yellow	SH3BP2	green	LOC100847770	red	MED31
		turquoise	SARS	blue	TMEM178	brown	OSBP2	yellow	NT5C3	green	C3H1orf216	red	TCEB3
		turquoise	LOC100141266 /// LOC100295976 /// LOC100848934 /// TUBA1A /// TUBA1B /// TUBA1C /// TUBA3C	blue	LOC100847961	brown	RHBDL1	yellow	ZFYVE21	green	COPB1	red	NOL11
		turquoise	EIF4A1	blue	ASH2L	brown	PRF1	yellow	LOC782259 /// TMEM27	green	TXNL4A	red	FAM149B1
		turquoise	MSX1	blue	BET1L	brown	IGHE	yellow	SP100	green	ALKBH2	red	DNAJC9
		turquoise	TMEM176A	blue	MOB1B	brown	ARHGEF40	yellow	LOC100848375	green	ROBO4	red	CD58
		turquoise	LOC782689	blue	COMMD9	brown	TYRP1	yellow	HSD17B8	green	VPS28	red	NOL7
		turquoise	KLRJ1	blue	SLC10A1	brown	STARD5	yellow	NCKAP5L	green	C7H19orf70	red	AMOTL2
		turquoise	XRCC3	blue	KCTD9	brown	FAM174B	yellow	LOC100849885 /// PPP3CC	green	BRP44	red	PES1
		turquoise	TOB2	blue	BRAF	brown	APBB1	yellow	GFM1	green	HSPB8	red	LOC507750
		turquoise	HELZ	blue	CLEC4E	brown	DDIT4L	yellow	LOC100847863	green	FBLN1	red	USP32
		turquoise	KCNK5	blue	RCAN3	brown	PLA2G2D1	yellow	CCL16	green	IMPDH2	red	UBR4
		turquoise	VIMP	blue	LOC540188	brown	BOLA-DOA	yellow	FAM174A	green	GGTA1	red	LOC100337484 /// TNFSF13B
		turquoise	CCDC47	blue	LOC789207 /// SLC1A2	brown	AMBN	yellow	ZRANB1	green	CHPF	red	WDR43
		turquoise	LOC100849576 /// TM2D2	blue	ROBO2	brown	C4H7orf57	yellow	PPIG	green	MAFG	red	KIFAP3
		turquoise	PL-5283	blue	ARHGAP42	brown	HGFAC	yellow	MERTK	green	SMIM19	red	FRRS1
		turquoise	SNX7	blue	SETD3	brown	BSP5	yellow	ABHD12	green	TBP	red	RHAG
		turquoise	FBL	blue	LOC100850176 /// TMEM127	brown	KCNE4	yellow	C16H1orf115	green	NFIA	red	PDZD8
		turquoise	WWC2	blue	TMEM127	brown	MAPK12	yellow	CLPP	green	CA8	red	PFKFB2
		turquoise	FDX1	blue	IL33	brown	LOC615055	yellow	COQ6	green	MRPS33	red	C7H5orf45
		turquoise	LOC100336681	blue	DNAJC24 /// LOC100849609	brown	C3H1orf192	yellow	KIF13A	green	AGBL5	red	SPOPL
		turquoise	CD47	blue	KCNH1	brown	LOC100848227	yellow	LOC512464	green	CA2	red	C3H1orf52
		turquoise	CFL1	blue	USP6NL	brown	VIPR2	yellow	SRP14	green	FABP5	red	LOC100850108
		turquoise	SIRT3	blue	C11H9orf167	brown	RUSC2	yellow	CGREF1	green	TCTN1	red	EXOSC2
		turquoise	PHLDB2	blue	ZC3H13	brown	PRAF2	yellow	MYADM	green	FBXL7	red	MED12
		turquoise	PTRH2	blue	C25H16orf13	brown	TRPV2	yellow	JPH4	green	MAP4K2	red	HSF2
		turquoise	ZW10	blue	EIF3L	brown	NPPC	yellow	ESAM	green	LOC527068	red	SYNCRIP
		turquoise	R3HDM2	blue	KYNU	brown	C1H21orf62	yellow	ATP6V0A4	green	TXN	red	SLCO4C1
		turquoise	TBCEL	blue	LOC787309	brown	RUFY1	yellow	IQCC	green	G6PC3	red	XRCC1
		turquoise	MTX2	blue	ZNF146	brown	CLDN18	yellow	RASSF5	green	UQCRC1	red	RPL7
		turquoise	INPP5F	blue	SLC13A4	brown	LOC100848266	yellow	TDGF1	green	ENPP2	red	CCDC132
		turquoise	PAIP1	blue	LOC100847576	brown	LOC614600	yellow	PLA2G10	green	GLI3	red	LOC781304
		turquoise	THRSP	blue	LRMP	brown	CRIP3	yellow	SNAPC2	green	IDH3G	red	CDK6
		turquoise	ALAS1	blue	MLXIPL	brown	MXRA7	yellow	KDM4B	green	PSEN2	red	APIP
		turquoise	NUP93	blue	RARS2	brown	DBIL5	yellow	ATG2B	green	LY6E	red	CLIC4
		turquoise	TRADD	blue	HAO1	brown	CACNA1E	yellow	LINS	green	APOBR	red	NFYA
		turquoise	ACSL5 /// LOC100851804	blue	LRRC3	brown	SOX10	yellow	DISP1	green	SIN3A	red	ADPGK
		turquoise	MPTX	blue	EXOSC4	brown	DLK1	yellow	BTBD10	green	UGGT2	red	MELK
		turquoise	TPMT	blue	LOC100851446 /// PENK	brown	CYLC2	yellow	LRRC57 /// LRRC57	green	C21H14orf2	red	SUV39H1
		turquoise	METTL7A /// METTL7A	blue	KHNYN	brown	KIR3DL1	yellow	LRRC57	green	A2M	red	TMEM53
		turquoise	KHK	blue	MKL1	brown	KIR2DS1 /// KIR3DL1 /// KIR3DL2 /// LOC514871	yellow	SLC39A8	green	RBM38	red	PAG7
		turquoise	NCOA5	blue	FAM81A	brown	CRISP2	yellow	SART3	green	TMEM98	red	CRHR2
		turquoise	WIPI1	blue	BPHL	brown	DCT	yellow	DAZAP1	green	DGAT2	red	EIF6
		turquoise	COG6	blue	TRIM45	brown	SLC4A2	yellow	ENO1	green	NUPR1	red	CDKN2AIPNL
		turquoise	ZNHIT1	blue	CCDC158	brown	LOC782922	yellow	LOC100336829	green	PROK2	red	C7H5orf30
		turquoise	MRPS26	blue	BEX2	brown	ZNF219	yellow	KRT15	green	AP3M1	red	BTK
		turquoise	STARD7	blue	IP6K1	brown	APOA2	yellow	FBXO31	green	KRCC1	red	FAM19A1
		turquoise	GORASP1	blue	AATK	brown	IGF2	yellow	VAT1	green	ASF1B	red	NPHP1
		turquoise	LOC512176 /// SESTD1	blue	MGC157266	brown	HSP90AA1	yellow	FASN	green	RNF34	red	KEL
		turquoise	ACIN1	blue	TNK1	brown	NR5A1	yellow	RNF135	green	AMDHD1	red	LONRF3
		turquoise	OPN1LW	blue	CYP4B1	brown	NFKBIZ	yellow	RHEBL1	green	NAA35	red	METTL25
		turquoise	SMN1	blue	UBE2L6	brown	USP18	yellow	LOC100847889 /// SERPING1	green	ITGBL1	red	MTERF
		turquoise	SLC8A1	blue	MAP4K3	brown	SLN	yellow	DNMT3B	green	VAC14	red	TFIP11
		turquoise	CATHL6	blue	LOC100140123	brown	EEF1A1 /// LOC100848359	yellow	IFITM1	green	PAPOLA	red	LOC100300760
		turquoise	ACSS1	blue	CCL28	brown	ZYX	yellow	TRIM21	green	SDE2	red	BRD8
		turquoise	RPL31	blue	LOC100851277	brown	ATP1A2	yellow	DNMT3A	green	ASB3	red	CCDC86
		turquoise	ATP6V0A2	blue	PPP1R21	brown	PLD4	yellow	DNMT3A /// LOC100848258	green	HAO2	red	KCNH3
		turquoise	ACVR1	blue	LOC100847475 /// LOC100851913 /// LOC618452 /// LOC783192 /// ZNF75D	brown	KRT25 /// KRT25	yellow	SUMO3 /// SUMO3	green	LOC522998	red	AP4M1
		turquoise	KCNRG	blue	LOC100851913 /// LOC618452 /// LOC783192 /// ZNF75D	brown	DLX3	yellow	FAM213B	green	TOR1AIP2	red	TMCO7
		turquoise	LEPR	blue	LOC100847475 /// LOC618452 /// ZNF75D	brown	LOC505052	yellow	FZR1	green	PLAGL1	red	LOC100848251
		turquoise	SLC25A22	blue	LOC100337138	brown	CFP	yellow	AKR1C3 /// LOC100337056 /// LOC532205	green	TFDP2	red	LRRC16A
		turquoise	SORL1	blue	SPAG6	brown	KRT79	yellow	IFT27	green	PLEKHF1	red	SEMA6C
		turquoise	RTN3	blue	RASL12	brown	STMN4	yellow	TAGLN2	green	CDC6	red	TOMM40L
		turquoise	MRFAP1	blue	UBAP2L	brown	MYL3	yellow	SELL	green	WAC	red	VPS8
		turquoise	C1QBP	blue	LDOC1	brown	ASB2	yellow	RAB12	green	MAN1A1	red	ITPRIP
		turquoise	TMEM43	blue	CHST2	brown	TUBB4A	yellow	NCR1	green	CARNS1	red	CHCHD1
		turquoise	GGCX	blue	HOGA1	brown	LOC100848343	yellow	CLIC1	green	PTP4A1	red	ZNF408
		turquoise	FBXO11	blue	SNRK	brown	CEP350	yellow	ARPC1B	green	SLC44A4	red	SLC17A5
		turquoise	APOB	blue	HSD17B2	brown	LOC785756	yellow	APLP2	green	UTP18	red	FZD9
		turquoise	HECTD3	blue	ZNF529	brown	QRFP	yellow	LYVE1	green	TMTC2	red	COX15
		turquoise	NAPG	blue	KLF11	brown	CSNK2B	yellow	PPP2R5B	green	PUS1	red	MVK
		turquoise	SORD	blue	MLXIP	brown	BTC	yellow	AIF1	green	RABL3	red	ZSCAN12
		turquoise	SGK1	blue	EMC7	brown	CELF6	yellow	RCN1	green	RORA	red	ESRP1 /// LOC788414
		turquoise	RNFT1	blue	MPZL1	brown	RAB3A	yellow	MAPK8IP2	green	SIX5	red	RINT1
		turquoise	AGPAT5	blue	CXCL10	brown	WDR5B	yellow	LOC100850222	green	LOC512541	red	LETM1
		turquoise	CCNE2	blue	LOC100848507	brown	CRP	yellow	NGEF	green	GALNT12	red	MAGEH1
		turquoise	PNRC2	blue	SRA1	brown	HOXB7	yellow	CAMK2D	green	LOC100847937	red	DCK
		turquoise	LOC100847740	blue	ZBTB44	brown	FES	yellow	FHL1	green	TMEM106A	red	ZNF189
		turquoise	PDE3A	blue	EEF1B2	brown	KLB	yellow	FN1	green	COMTD1	red	ZMAT5
		turquoise	GNB3	blue	RSAD1	brown	MPO	yellow	CCL26	green	B3GNT1	red	HS3ST6
		turquoise	LARS2	blue	LOC509109	brown	CYP2E1	yellow	GYS1	green	CACNG4	red	BROX
		turquoise	CAPRIN2	blue	PRRC1	brown	OPCML	yellow	RAMP2	green	SLC10A3	red	MIR568
		turquoise	SYNE4	blue	DNAJC7	brown	STX6	yellow	NTPCR	green	BPGM /// LOC789638	red	C7H19orf25
		turquoise	FANCL	blue	RLTPR	brown	LBP	yellow	TUSC5	green	HDAC10	red	FAM207A
		turquoise	PAPD5	blue	RRM2B	brown	OPRM1	yellow	BIRC5	green	LSM14A	red	C19H17orf80 /// LOC511212
		turquoise	CASC1	blue	KIAA0753	brown	RCL1	yellow	BAG6	green	KLHDC8A	red	LRRC14
		turquoise	CMTM8	blue	GJB5	brown	CABP1	yellow	PHF10	green	LOC100847538	red	C13H20orf112
		turquoise	EML1	blue	MAGI2	brown	SLC5A2	yellow	SLC35G1	green	ILVBL	red	SOAT2
		turquoise	TANC2	blue	LEPREL4	brown	LOC528040	yellow	PON2	green	EME1	red	ZNF165
		turquoise	FAM120B	blue	ACSM2A	brown	FAM132A	yellow	ITPR1	green	FANCE	red	FOXA3
		turquoise	CHD1	blue	RAB28	brown	XKR8	yellow	KRT8	green	FOLH1	red	LOC510904 /// LOC514552
		turquoise	GIMAP1	blue	CYP2B6	brown	GH1	yellow	POU5F1	green	ARHGAP15 /// LOC100849324	red	RAB2A
		turquoise	WDR41	blue	RP2	brown	SPTBN1	yellow	C1H3orf58	green	MED6	red	IDO1
		turquoise	IER5	blue	CLGN	brown	TRIM47	yellow	SLC1A1	green	LINGO1	red	KLHDC4
		turquoise	SRRM2	blue	CPXM2	brown	ODZ1	yellow	LPAR6	green	CORO7	red	STAC3
		turquoise	HERPUD2	blue	NR3C2	brown	KIAA1161	yellow	ALB	green	TEX30	red	TMED5
		turquoise	PLEKHA5	blue	ERLIN2	brown	TSPAN18	yellow	ALDH1L2	green	VPS13D	red	CNKSR1 /// LOC783017
		turquoise	PARP12	blue	WDR83OS	brown	LRP5	yellow	RNASE4	green	CDH3	red	EFS
		turquoise	RGL1	blue	DMGDH	brown	CCDC88B	yellow	TYK2	green	ABHD10	red	FNDC3B
		turquoise	DNAJC24	blue	FARS2	brown	LOC100336589	yellow	SLC25A44	green	ZNF143	red	PI3
		turquoise	PTGDS	blue	KLC4	brown	LOC100301222 /// LOC100336589 /// LOC100337296	yellow	SULT2A1	green	MOCS3	red	RBM12
		turquoise	C5H12orf73	blue	CENPB	brown	LRRC71	yellow	TNS3	green	FAM216A	red	CDH17
		turquoise	LOC786234 /// TEX9	blue	NAB1	brown	ATR	yellow	MEF2D	green	SLC2A6	red	ENOX2
		turquoise	ZNF582	blue	ADTRP	brown	TBC1D30	yellow	LAMTOR3	green	FAM208A	red	LOC100847895
		turquoise	LOC100336777	blue	TIMM17B	brown	TMEM130	yellow	TDO2	green	TTC4	red	NCAPH
		turquoise	TRABD	blue	BRD4	brown	RSAD2	yellow	NR2E3	green	SRSF5	red	LOC100848339
		turquoise	LIN37	blue	LINGO2	brown	GPRC5B	yellow	ANGPTL3	green	HOXB8	red	WDR54
		turquoise	ZNF350	blue	LOC513746	brown	ZNF212 /// ZNF783	yellow	NFE2	green	ZNF592	red	CATSPERG
		turquoise	LRCH1	blue	C19ORF80	brown	GATA1	yellow	LOC100851113	green	LOC100849809	red	UBE2D2 /// UBE2D3
		turquoise	MYO1E	blue	ALG9	brown	PARP10	yellow	LOC100851125	green	LOC530341	red	RHOU
		turquoise	DNAH7	blue	PGGT1B	brown	ME3	yellow	TRAPPC13	green	KPNA7	red	OLFML3
		turquoise	ING3	blue	KCNA3	brown	SH2D6	yellow	LOC100847108	green	ATP5G2	red	LOC404103 /// PTI
		turquoise	IMPA2	blue	ELOVL4	brown	KIAA0195	yellow	ACOX1	green	NPAS4	red	SLC35D2
		turquoise	BBS7	blue	SPRYD7	brown	HAGHL	yellow	SMG8	green	DNAH5	red	SLC13A2
		turquoise	DAGLA	blue	LOC100848906	brown	LOC782426 /// RSPH3	yellow	PAPOLG	green	LOC100336728	red	NICN1
		turquoise	SESN1	blue	GTF2A1	brown	FOXO4	yellow	LOC100847116	green	KIF3C	red	RABGEF1
		turquoise	AFG3L2	blue	XYLB	brown	IGFALS	yellow	SLC22A9	green	TECTB	red	ARMC6
		turquoise	ZNF177	blue	RALGAPA2	brown	PAX8	yellow	CCL11	green	NETO2	red	GNPNAT1
		turquoise	PRPF38A	blue	HHIP	brown	SYNGAP1	yellow	DAPP1	green	MAEL	red	RNASE6
		turquoise	LOC100174924	blue	CNKSR3	brown	CCDC61	yellow	TSPAN2	green	SH3GL3	red	NFKBIL1
		turquoise	FBXO44	blue	MTMR2	brown	SHC2	yellow	F8	green	SLITRK1	red	ORAI1
		turquoise	USP39	blue	NRCAM	brown	FOXS1	yellow	TLN2	green	CETN2	red	TMEM14C
		turquoise	VAMP5	blue	NCOA2	brown	LOC534434	yellow	NUDT10	green	TRIM52	red	SEPHS1
		turquoise	LOC790490 /// TRMT11	blue	NSUN7	brown	PRMT10	yellow	ARHGDIG	green	MBTPS2	red	PURB
		turquoise	LOC100847427	blue	LOC100851852 /// SCNN1G	brown	VIL1	yellow	ZCCHC12	green	RHOA	red	PLA2G7
		turquoise	KIF27	blue	SOHLH1	brown	CAMTA2	yellow	TTC13	green	TMEM86A	red	RPAP2
		turquoise	TBC1D5	blue	DDX1	brown	ELANE	yellow	NUDT18	green	CCR9	red	TTC22
		turquoise	LAMB3	blue	LOC532189	brown	BT.87502	yellow	TAF1A	green	ADAM17	red	NKAPL
		turquoise	LOC100137797	blue	TMEM100	brown	ECE1	yellow	ALX1	green	CD9	red	ZNF132
		turquoise	LYPD6B	blue	RBM6	brown	LPAR5	yellow	SEMA5B	green	LOC100138326 /// LOC100297468 /// LOC786683 /// MGC127538	red	EIF4G1
		turquoise	TAOK3	blue	HDAC9	brown	MYLK2	yellow	KLF6	green	NUMBL	red	XRCC6BP1
		turquoise	PCGF5	blue	H1FX	brown	WC1.3	yellow	CD3EAP	green	BAI3	red	SMIM5
		turquoise	CCNC	blue	KIAA0226L	brown	RERG	yellow	TKTL1	green	PLBD2	red	LRRK2
		turquoise	DIS3	blue	SLC25A16	brown	PADI1	yellow	GLG1	green	FGF14	red	NKRF
		turquoise	WRAP73	blue	ZNF398	brown	CCND1	yellow	GPATCH11	green	UGCG	red	LACTB
		turquoise	POLE2	blue	REPS2	brown	MYBPHL	yellow	LOC100335727 /// LOC100337293	green	C11H2orf44	red	C26H10orf2
		turquoise	LOC100848760	blue	BDH2	brown	MYADML2	yellow	CPXM1	green	LLGL2	red	ZNF330
		turquoise	LOC100298891 /// LOC506823 /// LOC617079	blue	COPA	brown	MYOT	yellow	TMEM141	green	WDR3	red	CENP-A
		turquoise	SENP2	blue	LBH	brown	LOC539690	yellow	WIPF1	green	TUBD1	red	F2
		turquoise	IER5L	blue	TOR1AIP1	brown	PRR3	yellow	NAALAD2	green	CABLES1	red	MOGAT2
		turquoise	MRPL30	blue	ICOS	brown	ORM1	yellow	CIITA	green	DPY19L3	red	CUL1
		turquoise	TYW3	blue	CCNO	brown	METTL15	yellow	TMEM8A	green	TMA16	red	MED28
		turquoise	ELMO1	blue	PSMD8	brown	YTHDC2	yellow	C23H6orf136	green	TTC39C	red	SLCO2A1
		turquoise	EIF2S1	blue	CENPO	brown	ODF1	yellow	NUDT13	green	C28H10orf107	red	TRIM35
		turquoise	PIP	blue	MGC137211	brown	FGF13	yellow	LOC790101	green	LOC100848832	red	MAP3K12
		turquoise	IFT140	blue	POU1F1	brown	CAPN6	yellow	VWA8	green	MFSD9	red	MTHFD1
		turquoise	GPR52	blue	ZNF470	brown	FOXK1	yellow	CD38	green	ALOX12	red	DRG2
		turquoise	SPATS1	blue	LOC100851961 /// ZNF470	brown	ACTN2	yellow	TCP11	green	PDE4D	red	P2RY1
		turquoise	LOC100847497	blue	CUL3	brown	LOC100271850-MEF2B /// MEF2B	yellow	SPSB1	green	GAD1	red	DDX28
		turquoise	GABRA4	blue	RERE	brown	FMO2	yellow	CENPE	green	LOC100848965	red	SUPT4H1
		turquoise	NDEL1	blue	ADO	brown	SNCG	yellow	TFPI	green	STAU1	red	TAB2
		turquoise	TRAF2	blue	LOC100851953	brown	LOC787034 /// LOC787138	yellow	ITFG1	green	DACT2	red	KLHL24
		turquoise	LRRC8D	blue	GINS4	brown	CAPN1	yellow	NAP1L5	green	GATSL2	red	GRWD1
		turquoise	ZNF644	blue	TNRC18	brown	LOC786372	yellow	SEL1L3	green	MOS	red	GABARAPL1
		turquoise	TMBIM4	blue	TESC	brown	MT2A	yellow	GGNBP2	green	RABEP1	red	KLHL22
		turquoise	TBC1D17	blue	PTPLAD2	brown	CCDC153	yellow	ERCC6L2	green	DNAJC19	red	MBD1
		turquoise	PLEKHH1	blue	EXOSC6	brown	IL21R	yellow	RTP3	green	ALMS1	red	SH3GLB2
		turquoise	C11H2orf43	blue	PAOX	brown	BCKDHA	yellow	FAM83H	green	MUS81	red	C6H4orf3
		turquoise	SIAH2	blue	WDR87	brown	TBKBP1	yellow	LIN7B	green	ABCF2	red	EIF3E
		turquoise	ID1	blue	LOC781850	brown	PACRG	yellow	CAMK2N2	green	LPCAT3	red	LOC535933
		turquoise	NUDCD1	blue	ZNF652	brown	MEGF11	yellow	PKP3	green	SLC13A3	red	EIF3H
		turquoise	LPIN1	blue	GOLGA4	brown	ATP13A4	yellow	LOC789709 /// TTC4	green	UBQLN2	red	PTGER3
		turquoise	LOC785119	blue	UQCR10	brown	SLC22A8	yellow	ATP13A5 /// LOC787462	green	CC2D1B	red	PRPS1 /// PRPS2
		turquoise	LOC100848469	blue	FAM83G	brown	GPR162	yellow	ZFR	green	NHEJ1	red	RRAS2
		turquoise	SOCS1	blue	NEDD1	brown	ITGA2B	yellow	CCDC150	green	ALOX5	red	ANP32E
		turquoise	P2RY14	blue	CELF1	brown	HSD17B14	yellow	PLAU	green	FAM169A	red	KEAP1
		turquoise	FAM159B	blue	TBC1D10C	brown	LOC100851149 /// LOC786796	yellow	USP37	green	FBXW7	red	TCF3
		turquoise	MOB3B	blue	DHRS11	brown	EFCAB1	yellow	ERGIC2	green	FZD1	red	FMOD
		turquoise	CCDC15	blue	KIAA1324L	brown	SLC25A23	yellow	SVIP	green	AASDH	red	RAB3B
		turquoise	SERPINA10	blue	LOC781772	brown	LEMD2	yellow	MBD5	green	HSPB3	red	LOC784768
		turquoise	ARAF	blue	MLL3	brown	OBSL1	yellow	LRRC46	green	FRMD3	red	NEDD4L
		turquoise	C9H6orf70	blue	SUGP2	brown	BPIFC	yellow	RNF2	green	CPOX	red	TMX2
		turquoise	TCTEX1D2	blue	KANK1	brown	PDZD7	yellow	SLC5A11	green	LOC789368 /// SLC38A5	red	MRPL38
		turquoise	FAM184A	blue	LOC100848282 /// LOC100848331 /// LOC513548 /// LOC785982	brown	CHRM4	yellow	CWC22	green	ST14	red	LOC784453
		turquoise	PTPN3	blue	RASA2	brown	OPALIN	yellow	SCUBE2	green	ARHGEF4	red	VDAC1
		turquoise	MPDZ	blue	ELMO2	brown	ARHGEF10	yellow	TC2N	green	KLHL36	red	PPP3CA
		turquoise	RHBDL2	blue	BCAS3	brown	CNNM1	yellow	CCNA2	green	SKA3	red	TBCD
		turquoise	LOC100851134 /// MRPL22	blue	LOC787057	brown	ZNF385A	yellow	GABRD	green	MPPED2	red	CRYBB2
		turquoise	PJA2	blue	PPP4R2	brown	ADAMTSL2	yellow	GPR27	green	TRIP13	red	EMD
		turquoise	FAM221A	blue	FTSJD1	brown	TBX2	yellow	PDIA3	green	LOC511069	red	MARCKS
		turquoise	BRWD1	blue	ZNF584	brown	FBXL12	yellow	LOC100847220	green	C15H11orf16	red	SEC13
		turquoise	SPI1	blue	TADA2B	brown	CYP4F3	yellow	SPPL2B	green	LOC783497 /// PPP1R14C	red	HAT1
		turquoise	LRRN1	blue	PLCH2	brown	RPL3L	yellow	CLCN2	green	SLC29A2	red	CYP4A11
		turquoise	REXO2	blue	C22H3orf67	brown	LOC786948 /// TPSB1	yellow	ATAT1	green	SNX2	red	VEGFA
		turquoise	LOC100847215	blue	OSGIN1	brown	PPP1R32	yellow	ZNF555	green	POC5	red	PARP6
		turquoise	CFHR5	blue	IRF5	brown	TARBP2	yellow	LOC533033	green	LOC100848273 /// LOC100851855	red	KDM5A
		turquoise	ANKRD31	blue	SASH3	brown	CACNG6	yellow	GALM	green	TMEM45B	red	SMG5
		turquoise	METTL21A	blue	NVL	brown	ERO1L	yellow	ABL1	green	GCHFR	red	NUP188
		turquoise	MYCBP2	blue	DGKB	brown	LOC100297063	yellow	GALNT1	green	SUCLG1	red	CISH
		turquoise	ANKIB1 /// LOC785787	blue	PPIH	brown	OBSCN	yellow	SPDL1	green	TUBE1	red	C19H17orf62
		turquoise	UPP2	blue	MCM9	brown	FFAR3	yellow	ENPEP	green	CCDC181	red	SLC2A4
		turquoise	ARPC1A	blue	RAB22A	brown	ITGB1BP2	yellow	AGPAT4	green	JMJD7	red	AXIN2
		turquoise	GPRIN3	blue	ZC3H7A	brown	CECR1	yellow	CCHCR1	green	PIM1	red	C4A /// LOC100851057 /// LOC100852118 /// LOC617696
		turquoise	APCS	blue	ADH1C	brown	C1QTNF6	yellow	MAVS	green	SPINT1	red	LOC616324
		turquoise	ALYREF	blue	RADIL	brown	KCNIP4	yellow	ZC2HC1A	green	LOC100337108	red	CELA1
		turquoise	SERPINA11	blue	SOS2	brown	OR10G2	yellow	LOC781493	green	SLC5A3	red	CSNK1B /// LOC100138998
		turquoise	RASA1	blue	STRN	brown	RCN3	yellow	LPAR4	green	UHRF1	red	WDR46
		turquoise	ATXN7	blue	LOC100848845	brown	KLHL29	yellow	MOCOS	green	FAM161A	red	UBE2H
		turquoise	CHMP4B /// LOC100847703	blue	PPM1K	brown	FHL3	yellow	MYH9	green	MME	red	IFNAR1
		turquoise	USPL1	blue	PTS	brown	SLC25A34	yellow	LOC100847739	green	WNT6	red	WDR74
		turquoise	PSMD5	blue	FBXO32	brown	ADAMTS8	yellow	GRIP2	green	LOC100850151	red	TSR2
		turquoise	MYO9B	blue	ALG6	brown	CXCR3	yellow	DNAJC10	green	DYRK1B	red	GPR68
		turquoise	ST7L	blue	PPP1R7	brown	NDUFA11	yellow	MTTP	green	ATL1	red	SLC6A8
		turquoise	PGBD5	blue	LOC100139101	brown	DBC1	yellow	STAM	green	ATG5	red	MX1
		turquoise	TCAIM	blue	DTX1	brown	FIGNL1	yellow	HCFC2	green	ZBTB5	red	PIGR
		turquoise	MDM2	blue	ZNF235	brown	FOXJ2	yellow	WDR65	green	TDRD6	red	PRNP
		turquoise	ST8SIA4	blue	HHAT	brown	ALOX15	yellow	ANKH	green	CEP85	red	MGC142702
		turquoise	LDHC	blue	SERAC1	brown	CAMKK1	yellow	EDN3	green	KLF8	red	PDCD4
		turquoise	HSD11B1L	blue	RPS5	brown	PNPLA6	yellow	LOC100852370	green	GPRIN2	red	VRK3
		turquoise	NUDT12	blue	LOC100140857	brown	LDHD	yellow	EHF	green	UBTD2	red	ZNF576
		turquoise	MTMR10	blue	GPRC5A	brown	ARL3	yellow	LIN52	green	AKIP1	red	SNRPB /// SNRPN /// SNURF
		turquoise	POU2AF1	blue	HES1	brown	CTRB1	yellow	PLP1	green	IP6K3 /// LOC786383 /// MNF1	red	PA2G4
		turquoise	RPAIN	blue	DDX55	brown	SLC18A3	yellow	NFYB	green	TRIM36	red	CD40LG
		turquoise	FOSL1	blue	KIF3B	brown	MYO7B	yellow	COPS7B	green	SH3BGRL	red	SF3B5
		turquoise	TGFBR2	blue	ADCY2	brown	FXYD7	yellow	TMEM47	green	SH3BP4	red	MUTYH
		turquoise	NCAPG	blue	MECR	brown	NTRK3	yellow	AP4S1	green	CHI3L2	red	ACVR2B
		turquoise	LOC100848443	blue	DPP10	brown	CCDC85B	yellow	CHST1	green	DCTN1	red	NGRN
		turquoise	DAPK1	blue	TVP23B	brown	SEMA6B	yellow	GPC1	green	LOC100847755	red	HMGN3
		turquoise	TMEM39A	blue	PODXL	brown	OSBP	yellow	LGI1	green	VPS37A
		turquoise	IFITM10	blue	LOC614993	brown	GSG1L	yellow	NDUFAF6	green	NARS2
		turquoise	DVL2	blue	PLEKHG1	brown	SLC4A1	yellow	EGFL8	green	VPRBP
		turquoise	ZNF362	blue	CDK16	brown	RHPN1	yellow	CFDP2	green	SLC25A13
		turquoise	VAMP2	blue	AOAH	brown	KCNH2	yellow	D2HGDH	green	RECQL4
		turquoise	MTPAP	blue	HEXDC	brown	ATP1B4	yellow	LOC100848736	green	ARL6
		turquoise	CLYBL	blue	IGFBP1	brown	PLXNB3	yellow	MSL3	green	LOC505465
		turquoise	CEP95	blue	BOLA1	brown	CPAMD8	yellow	TRPT1	green	RHBG
		turquoise	MGC148318	blue	TSPYL4	brown	TKDP3	yellow	JAG2	green	BMPR1B
		turquoise	TBC1D7	blue	SLC23A3	brown	NACC1	yellow	AURKA	green	KCNN2
		turquoise	SORBS1	blue	TMEM41A	brown	LZTS1	yellow	TNFSF13	green	SH2D1A
		turquoise	OLFM1	blue	KIAA0586	brown	LOC507627	yellow	TFEB	green	ABHD4
		turquoise	CAMKMT	blue	F13A1	brown	TXNRD2	yellow	ARRDC2	green	CLPTM1
		turquoise	ILF2	blue	KALRN	brown	MSC	yellow	FAF2	green	ISL1
		turquoise	SNAPIN	blue	NUP155	brown	PTP4A3	yellow	LOC100847122	green	FLT3
		turquoise	LOC100848942	blue	LOC100851284	brown	LOC100848073 /// LOC509114	yellow	CACHD1	green	CNO
		turquoise	GORAB	blue	APOLD1	brown	TEKT3	yellow	PADI3	green	LOC100848647
		turquoise	LOC783344	blue	AHSA1	brown	SCARF2	yellow	RANGRF	green	CHP2
		turquoise	UBE2B	blue	FAM149A	brown	KCNF1	yellow	LARP6	green	ERAP1
		turquoise	PER3	blue	LOC536267	brown	EFCC1	yellow	FAM3A	green	MGC138914
		turquoise	PIK3C2G	blue	GZMB	brown	LOC516661	yellow	NIPSNAP3A	green	LOC515578
		turquoise	SEC61A2	blue	ZNF567	brown	C5H12orf68	yellow	ANKRD27	green	PLXNB1
		turquoise	PALB2	blue	P2RY13	brown	MEN1	yellow	MYBL2	green	PLAA
		turquoise	SEC24D	blue	LOC100849042	brown	KIF12	yellow	ATP2C1	green	IMMP2L
		turquoise	PAQR3	blue	MRPS14	brown	SCFD2	yellow	TAF3	green	LOC524810
		turquoise	EIF4G3	blue	SCG3	brown	RCC1	yellow	MEI1	green	SGOL1
		turquoise	PPM1L	blue	TNRC6C	brown	IL16	yellow	BUB3	green	GFI1
		turquoise	FZD3	blue	MAEA	brown	PARVB	yellow	TNNC1	green	SMURF2
		turquoise	LOC100850990	blue	COBL	brown	CCL21	yellow	UNC45B	green	LOC100850906 /// USP42
		turquoise	NKX2-2	blue	UTRN	brown	KSR1	yellow	POLK	green	COMT
		turquoise	SNCAIP	blue	LOC523963	brown	CTRC	yellow	SERPINA5	green	MRE11A
		turquoise	ACAD11	blue	CEP250	brown	THYN1	yellow	THG1L	green	HMGN4
		turquoise	CEPT1	blue	CD83	brown	LEPREL1	yellow	YES1	green	ACOT2
		turquoise	CLASP2	blue	TCP11L1	brown	LOC100849916	yellow	POLB	green	CDH26
		turquoise	RAD21L1	blue	MAFK	brown	ZNF414	yellow	RPS6KA1	green	GBP4 /// LOC507055
		turquoise	GK	blue	HSDL2	brown	RDH8	yellow	SLC16A2	green	BT.106027 /// LOC783653
		turquoise	RB1CC1	blue	FAM3C	brown	TNS1	yellow	ZBTB7C	green	DKKL1
		turquoise	ANGEL1	blue	LOC100848902	brown	CHMP4C	yellow	LOC100847795	green	SUMF2
		turquoise	WDR85	blue	HSPH1	brown	KIAA0556	yellow	NUFIP1	green	SPAST
		turquoise	LOC789748	blue	ANKRD28	brown	FAM181A	yellow	DACT1	green	LOC100140018
		turquoise	THRAP3	blue	BAALC	brown	PTPRM	yellow	CDCA8	green	HHIP /// LOC100335218
		turquoise	SAP25	blue	KIAA1432	brown	RPS6KL1	yellow	SLC4A11	green	ZUFSP
		turquoise	FUNDC1	blue	PLCB4	brown	METTL21E	yellow	ARHGEF16	green	CIST1
		turquoise	NR4A3	blue	PLG	brown	TNFSF8	yellow	AGTR2	green	GKN2
		turquoise	SDHAF2	blue	CCDC114	brown	TSHZ2	yellow	SETD1A	green	LOC788205
		turquoise	ATF3	blue	CHD5	brown	HIRA	yellow	PCDHA13	green	ERCC6
		turquoise	ZNF624	blue	CCDC66	brown	UFSP1	yellow	ABHD2	green	VASP
		turquoise	LOC539805	blue	LOC100851578	brown	RNF185	yellow	TRAF3IP1	green	DHX36
		turquoise	DLGAP4	blue	BREH1	brown	BEND5	yellow	SOX2	green	GRB7
		turquoise	DTWD2	blue	FTCD	brown	COX6A2	yellow	PRDM2	green	GPAM
		turquoise	LOC539734	blue	DHX9	brown	GPR114	yellow	INO80	green	TRAPPC2L
		turquoise	PRIM1	blue	TRAM2	brown	F12	yellow	MAGEL2	green	ABCB1
		turquoise	PITPNM1	blue	LOC100850738	brown	LAT	yellow	LRRC4B	green	LOC781064 /// NDUFA12
		turquoise	INPP4B	blue	PSMC5	brown	ASB12	yellow	SYNGR3	green	LRPAP1
		turquoise	WDR72	blue	SP3	brown	C16H1orf170	yellow	CALU	green	KLHDC8B
		turquoise	TRMT12	blue	LNX2	brown	PLEKHN1	yellow	FZD10	green	SMIM1
		turquoise	ARSB	blue	PMAIP1	brown	SRPK3	yellow	TFAP2A	green	CCNYL1
		turquoise	RPS6KA4	blue	ERCC3	brown	FAM20A	yellow	HOXC13	green	SULT1E1
		turquoise	CUX1 /// LOC100848036	blue	TRPA1	brown	LOC100847429	yellow	TIGD3	green	SPTSSA
		turquoise	METTL6	blue	BT.104466	brown	GATAD2A	yellow	GRTP1	green	THBS3
		turquoise	DKK3	blue	MLKL	brown	PCYOX1L	yellow	LOC100849399 /// TBL1X	green	PLCG1
		turquoise	NSG1	blue	MRPL21	brown	RNPEPL1	yellow	GPR110	green	FAM185A
		turquoise	DHFR	blue	CAPN7	brown	CD7	yellow	RNLS	green	DHRS7B
		turquoise	ITGB3BP	blue	PLEKHB1	brown	MMP17	yellow	CCDC11	green	NDUFS7
		turquoise	PTPRB	blue	CSNK1G2	brown	CDH11 /// LOC100851861	yellow	MLLT3	green	DDHD2
		turquoise	PIP4K2A	blue	RABGAP1	brown	GPIHBP1	yellow	MPI	green	ISOC2
		turquoise	CDC42SE2	blue	MRPL19	brown	TLL2	yellow	BBC3	green	ALAS2
		turquoise	SCGN	blue	LOC100849059	brown	LRIG1	yellow	PNO1	green	ARHGEF25
		turquoise	LUZP1	blue	MOCS2	brown	CBFA2T3	yellow	VGLL1	green	DNTT
		turquoise	KIAA0101	blue	ATP5SL	brown	PCSK4	yellow	GCGR	green	DUSP7
		turquoise	TMCO2	blue	TAX1BP1	brown	KCNB2	yellow	TPD52	green	PLXNB2
		turquoise	UROD	blue	SRPK2	brown	FAM212A	yellow	LPAR2	green	ASIP
		turquoise	CETN3	blue	IDUA	brown	SMPX	yellow	LOC100337114 /// LOC533085	green	HMGCL
		turquoise	CARS	blue	TXNDC11	brown	TMC8	yellow	ZADH2	green	OPLAH
		turquoise	LOC100848708	blue	PSMF1	brown	PEAR1	yellow	SAP130	green	AGPAT6
		turquoise	USP50	blue	FADS6	brown	IRS1	yellow	SLC52A3	green	NANS
		turquoise	LAT2	blue	PCIF1	brown	LTA	yellow	TIMP1	green	MARVELD1
		turquoise	GPR34	blue	YAF2	brown	RGS14	yellow	CR2	green	LHPP
		turquoise	ATPAF2	blue	DHRS7	brown	DARC	yellow	FASLG /// LOC100852284	green	SEPX1
		turquoise	GTPBP1	blue	STX16	brown	FCHSD1	yellow	RFWD3	green	FIBIN
		turquoise	ERMN	blue	WASF2	brown	RELL2	yellow	DZANK1	green	UBE2I
		turquoise	GLS	blue	BAP1	brown	GIT1	yellow	ZNF777	green	C13H20orf20
		turquoise	LOC100138572	blue	TMEM38B	brown	CSPG4	yellow	LOC523644	green	CALD1
		turquoise	LOC100847382	blue	RPIA	brown	FOSL2	yellow	HOXA4	green	PIGK
		turquoise	C9H6orf165	blue	DTNBP1	brown	SORCS2	yellow	RNF19A	green	C10H15orf61
		turquoise	MBTPS1	blue	CRIM1	brown	SLCO4A1	yellow	NR2C1	green	EEF1G
		turquoise	UPB1	blue	TMEM119	brown	LAMA5	yellow	FBXO6	green	AKAP5
		turquoise	TRPC6	blue	GPRC5C	brown	ADRB1	yellow	INO80C	green	MLLT11
		turquoise	MGAT5B	blue	LOC100849947 /// LSM12	brown	SLC35C1	yellow	ABO	green	LOC100847129
		turquoise	TOR1A	blue	C29H11orf68	brown	NXPH3	yellow	CLDN7	green	RND1
		turquoise	LOC785805	blue	TRUB2	brown	HSPA12B	yellow	GPA33	green	ATP5I
		turquoise	ALDH1A2	blue	VPS26B	brown	SLC5A5	yellow	UTP23	green	BSG
		turquoise	KHDRBS1	blue	MZB1	brown	ZMYND12	yellow	MICALL2	green	SNW1
		turquoise	ATF4	blue	IKZF3	brown	RAB38	yellow	TMEM54	green	SLC35B1
		turquoise	KLHL9	blue	PRODH	brown	HCN4	yellow	PRSS8	green	DAZAP2
		turquoise	NFATC1	blue	MGST1	brown	SLC22A18	yellow	SLC9A3	green	ELOF1
		turquoise	GEMIN2	blue	TM4SF4	brown	PLB1	yellow	MYL12A	green	RLBP1
		turquoise	SLC39A3	blue	CXCL14	brown	HERC6	yellow	WRN	green	MVD
		turquoise	MGAT4A	blue	PKD2	brown	C13H20orf195	yellow	HIVEP2	green	CRCP /// LOC782175
		turquoise	BICC1	blue	CPEB4	brown	BEST1	yellow	SNX8	green	CYP17A1
		turquoise	EIF2B3	blue	CFL2	brown	LOC506293	yellow	MYL6	green	DBI
		turquoise	EFHD1	blue	SERPINB8	brown	PNLIP	yellow	NRF1	green	PAFAH2
		turquoise	LOC516074	blue	UFSP2	brown	SLC6A19	yellow	BTN3A2 /// LOC100849770	green	GANAB
		turquoise	APOC2	blue	TSSC1	brown	LOC100847355	yellow	FAM83D	green	STXBP1
		turquoise	LOC614914	blue	MRPL34	brown	SLC6A6	yellow	CDC73	green	UPK1B
		turquoise	LRRC6	blue	SLMO2	brown	TMEM8C	yellow	ANXA13	green	BLVRB
		turquoise	LOC100848739	blue	CRY2	brown	CNR1	yellow	SLC25A30	green	PTPN6
		turquoise	NDUFB1	blue	MED1	brown	GNA15	yellow	STOM	green	HEMK1
		turquoise	MDFIC	blue	SRPX	brown	GEMIN8	yellow	WDR75	green	HM13
		turquoise	LARP4 /// LOC100848829	blue	SEC11C	brown	CASKIN2	yellow	FRMD6 /// LOC100335364	green	TTYH2
		turquoise	MAB21L1	blue	AGPS	brown	WISP2	yellow	PQLC3	green	IL1RN
		turquoise	AASDHPPT	blue	CDC42EP4	brown	SLC4A3	yellow	KBTBD2	green	ATP5J2
		turquoise	LOC100295750 /// LOC100849288 /// TMEM60	blue	COL15A1	brown	TBL1X	yellow	CNIH4	green	NTAN1
		turquoise	DEPDC7	blue	PNMA2	brown	LOC100850132 /// RIPK3	yellow	PLCL1	green	ZNF23
		turquoise	SELM	blue	ARHGAP32	brown	RSPO1	yellow	ANKRD49	green	DGAT1
		turquoise	KDM2A	blue	MBLAC1	brown	TNS4	yellow	TRD@	green	RPL22
		turquoise	SF3B14	blue	ARL6IP4	brown	MTCH1	yellow	TPX2	green	DRD2
		turquoise	PARD3B	blue	SNRNP40	brown	CLMN	yellow	F2RL1	green	GNAI2
		turquoise	C8B	blue	UBALD1	brown	SP140	yellow	SLC6A20	green	ANXA2
		turquoise	GPC4	blue	CKS1B	brown	DNAH9	yellow	PPAPDC1B	green	AMZ2
		turquoise	C20H5orf49	blue	SRPK1	brown	MYO1F	yellow	CETN4	green	CFD
		turquoise	SNTG2	blue	EEF2K	brown	TMEM102	yellow	TAF5	green	PDE6D
		turquoise	HLCS	blue	BEX5	brown	KIF21B	yellow	C18H16orf80	green	FXR2
		turquoise	ADH4	blue	GNPDA2	brown	TM6SF2	yellow	C2CD4B	green	LOC100850735 /// PRPSAP1
		turquoise	CCNG2	blue	CXCL17	brown	NPHP4	yellow	FOS	green	POMT1
		turquoise	CRTC3	blue	SSR3	brown	AKT2	yellow	LOC100336690 /// RAD51AP1	green	CDH2
		turquoise	HSPA14	blue	LOC781235	brown	IMPDH1	yellow	RNF170	green	ATP5O
		turquoise	B9D2	blue	ZNF549	brown	ITGAM	yellow	NDRG2	green	CKMT1B
		turquoise	EVI2B	blue	ZBED5	brown	LOC100300716 /// LOC100300806	yellow	LOC513936	green	PLCB1
		turquoise	LOC100850721 /// NUDT3	blue	PMS1	brown	TACR1	yellow	LARGE	green	MTCH2
		turquoise	ZFP36L2	blue	DUSP10	brown	HTR2B	yellow	DCAF4	green	HINT1
		turquoise	PSMD10	blue	LOC100848894	brown	HTR2A	yellow	PRSS22	green	PMF1
		turquoise	BTAF1	blue	LOC100335670	brown	HTR1F	yellow	MOV10	green	TMEM147
		turquoise	ST5	blue	ELOVL6	brown	HTR1D	yellow	CCDC68	green	MAN2B1
		turquoise	LRRC8C	blue	NAF1	brown	HTR1A	yellow	ATP4B	green	COX8A
		turquoise	LOC615026 /// LOC780933	blue	LY75	brown	ANPEP	yellow	ODF2L	green	FAM129A
		turquoise	LOC100336993	blue	OOEP	brown	ADRA2C	yellow	LOC100296324	green	SLC2A1
		turquoise	DZIP3	blue	ETV1	brown	ADRA1B	yellow	LOC616942	green	FANCC
		turquoise	RRAGB	blue	CEP76	brown	LOC444876	yellow	LOC511354	green	FAM48A
		turquoise	B3GALT2	blue	FOXA1	brown	LOC100300806	yellow	CENP-A /// CENPA /// LOC618307 /// LOC782601 /// LOC782634	green	PECAM1
		turquoise	KDELR2	blue	NHLRC2	brown	TRGC4	yellow	ATP5A1	green	SF3A3
		turquoise	DNER	blue	MRC1	brown	TCRG	yellow	GNG11	green	THBD
		turquoise	IFT57	blue	TRAF7	brown	TARP	yellow	EGFR	green	GNGT1
		turquoise	TMEM242	blue	PDZK1IP1	brown	BVD1.26 /// LOC505306 /// LOC786608 /// LOC789653 /// TCRA /// TRD@	yellow	SLC39A11	green	PHGDH
		turquoise	PRR5L	blue	OAS1Y	brown	BVD1.23	yellow	PEPD	green	HYAL1
		turquoise	MGC134577	blue	FMO1	brown	LOC407197	yellow	ZNF783	green	ITFG2
		turquoise	WDR19	blue	CIR1	brown	LOC407198	yellow	SCMH1	green	SCD
		turquoise	LOC100848773	blue	PPIP5K1	brown	AMELX /// AMELY /// LOC100849462	yellow	FAM59B	green	PRR14
		turquoise	DHX32	blue	CLUAP1	brown	AMELX /// AMELY	yellow	MIPEP	green	RSL1D1
		turquoise	PLA1A	blue	HLF	brown	KRT76	yellow	STRA6	green	NT5C3L
		turquoise	TBC1D13	blue	POLA2	brown	LOC100849322	yellow	DCXR /// LOC100852322	green	HDDC3
		turquoise	ITIH2	blue	PHB	brown	LOC100335559 /// SQSTM1	yellow	SUSD2	green	CCND2
		turquoise	PNOC	blue	NDUFC2	brown	LOC530828	yellow	ARMCX1	green	FSCN2
		turquoise	ATP6V1G1	blue	FGFRL1	brown	CDK18	yellow	CRYL1	green	RBBP7
		turquoise	SMIM14	blue	PLK3	brown	LOC100847163	yellow	PYY2	green	STARD3
		turquoise	ANAPC15	blue	LEO1	brown	COL4A2	yellow	ALDH4A1	green	PSMB4
		turquoise	TUSC3	blue	LOC100851694	brown	INTS7	yellow	CDK5RAP1	green	CCBL1 /// LOC100335550 /// LOC100852281 /// LOC781863
		turquoise	NGFRAP1	blue	MRPL50	brown	KLK1	yellow	DAK	green	ORMDL2
		turquoise	C21H15orf63	blue	SYNGR1	brown	LDLR	yellow	IFN-tau-c1 /// IFNT /// IFNT2 /// IFNT3	green	IL5 /// LOC100335844
		turquoise	TAT	blue	DERL3	brown	PRKCA	yellow	DPEP1	green	COPG1
		turquoise	LOC100174927	blue	MRPL10	brown	FOXP4	yellow	FAM65C	green	GGACT
		turquoise	ELOVL7	blue	ZSCAN26	brown	LOC506707	yellow	MORN4	green	UQCR11
		turquoise	LOC100126544	blue	ERAS	brown	HHIPL1	yellow	UBE2R2	green	UQCRC2
		turquoise	UNC13B	blue	MAT2B	brown	TMEM184A	yellow	TMEM132A	green	LOC506670
		turquoise	HABP4	blue	FBXL15	brown	AHDC1	yellow	PACSIN3	green	LOC100851032 /// SLC27A4
		turquoise	MAN2C1	blue	SEC23A	brown	CFHR3	yellow	SMARCD3	green	CKB /// LOC100851864
		turquoise	SRRT	blue	SELENBP1	brown	ZSWIM4	yellow	IL2	green	CCDC80
		turquoise	GPSM1	blue	GFAP	brown	ATP4A	yellow	SH3D21	green	ERI3
		turquoise	RIOK3	blue	CNDP2	brown	LYRM5	yellow	MAPK6
		turquoise	WDR61	blue	KIAA1715	brown	TMEM82	yellow	EVA1B
		turquoise	RAB3D	blue	RNF219	brown	STX10	yellow	VAMP4
		turquoise	RPS6KB2	blue	ANKRA2	brown	GGT1	yellow	NPM1
		turquoise	TSHZ1	blue	TEP1	brown	GTF3C1	yellow	SLC1A3
		turquoise	ITSN2	blue	PSMB6	brown	LOC781988	yellow	SYNJ1
		turquoise	TTC32	blue	FBXO25	brown	ACE2	yellow	C15H11orf96
		turquoise	LOC100850521	blue	PHF13	brown	SLC10A2	yellow	LOC100848911 /// PTTG1
		turquoise	PCGF2	blue	ZCCHC7	brown	KRT23	yellow	HSBP1
		turquoise	UBTF	blue	COQ5	brown	PPP6R2	yellow	EBP
		turquoise	TCF20	blue	HMBS	brown	GIF	yellow	ZNF513
		turquoise	RABEP2	blue	FDXR /// LOC788912	brown	FAM101A	yellow	EVL
		turquoise	ZNF142	blue	POLR3GL	brown	LOC100847395	yellow	FAM195A
		turquoise	SIDT2	blue	GTF2H5	brown	SLC22A6	yellow	ATP5F1
		turquoise	EIF2AK1	blue	SUPT5H	brown	LOC514978	yellow	FADS2
		turquoise	TNFRSF12A	blue	SP1	brown	BRAT1	yellow	ASMT
		turquoise	PPP1R35	blue	TMEM176B	brown	LOC617281	yellow	TCF12
		turquoise	FAAH	blue	INTS12	brown	BVD1.25	yellow	LMF2
		turquoise	RANBP6	blue	ZNF7	brown	IGHG1 /// IGHM /// LOC100300716 /// LOC524810	yellow	B4GALT4
		turquoise	ATG2A	blue	FAM58A	brown	VPREB1	yellow	TSPO
		turquoise	LOC789476	blue	TPD52L2	brown	LOC100138660	yellow	LOC540222
		turquoise	KMO	blue	ANKS6	brown	TPCN2	yellow	ARAP1
		turquoise	RASSF4	blue	EIF2S3	brown	MAN2A2	yellow	NAGA
		turquoise	PPIL1	blue	NPTX2	brown	ART4	yellow	HMOX1
		turquoise	CIDEA	blue	ZBTB8OS	brown	CACNB2	yellow	TMEM120A
		turquoise	CCT5	blue	ARID1A	brown	RASGRP4	yellow	ARRB1
		turquoise	NUDCD3	blue	LOC100849028	brown	PTI	yellow	AUP1
		turquoise	HEG1	blue	UBE3B	brown	IL22RA1	yellow	FUT5
		turquoise	STK3	blue	BAHD1	brown	R3HCC1	yellow	POC1A
		turquoise	FTSJD2	blue	RSPH9	brown	DNASE1L1	yellow	TOR1B
		turquoise	LOC100847994	blue	UBE2S	brown	CNPY3	yellow	VDAC2
		turquoise	NCLN	blue	FUZ	brown	SORBS2	yellow	PIAS1
		turquoise	CELF5	blue	MRPS10	brown	CACNA1B	yellow	QPCT
		turquoise	TFE3	blue	C19H17orf56	brown	LYPD8	yellow	LPCAT1
		turquoise	ZNF76	blue	GALT	brown	LOC100848843	yellow	HIF1A
		turquoise	IL17D	blue	ABI3BP	brown	STARD13	yellow	ATP6V1B1
		turquoise	TBRG4	blue	CLASRP	brown	CDKN2B	yellow	SERPINB6
		turquoise	FAM117A	blue	ROMO1	brown	LOC512168	yellow	AK1
		turquoise	BCNT2	blue	CRNKL1	brown	SLC25A42	yellow	ATP6V0B
		turquoise	CDC42EP2	blue	POP4	brown	LOC100848492	yellow	GRK5
		turquoise	MCM4	blue	CHMP4A	brown	ACVRL1	yellow	GPX1
		turquoise	ECD	blue	ZER1	brown	CDHR2	yellow	CLK3
		turquoise	GCLM	blue	PTGS1	brown	REG4	yellow	UBAP2
		turquoise	NFKB2	blue	IER3	brown	NOXA1	yellow	FAS
		turquoise	AAMP	blue	CAND2	brown	LOC100849678 /// NAGS	yellow	GADD45B
		turquoise	MYD88	blue	FKBP5	brown	PNCK	yellow	CITED1
		turquoise	DOCK5	blue	PKP2	brown	SELO	yellow	ATG10
		turquoise	LOC509457	blue	FAM118B	brown	NLRP6	yellow	ATP6AP1
		turquoise	ANKRD23	blue	RPGRIP1	brown	GPR137	yellow	CYP19A1
		turquoise	NQO2	blue	MS4A1	brown	SERHL2	yellow	AGTRAP
		turquoise	TANGO2	blue	METTL13	brown	LOC407148	yellow	NDUFA10
		turquoise	WDR18	blue	WDR44	brown	ABCC6	yellow	DBNDD2
		turquoise	HDAC2	blue	CBWD2 /// LOC784342	brown	ART1 /// LOC784222	yellow	NDUFS2
		turquoise	PHF1	blue	SYT9	brown	PSMB10	yellow	CNPPD1
		turquoise	POC1B	blue	TMEM120B	brown	ATOH1	yellow	GPLD1
		turquoise	DDX19B	blue	TAPBP	brown	ZDHHC22	yellow	PPM1M
		turquoise	FDX1L	blue	SMC1A	brown	PDGFRB	yellow	SLC6A15
		turquoise	KDM5B	blue	ARFRP1	brown	LOC523126 /// LOC789637	yellow	STMN3
		turquoise	WDR34	blue	FARSA	brown	FAM134B /// LOC787135	yellow	SST
		turquoise	GPR132	blue	SSBP3	brown	LOC505468	yellow	TKDP1
		turquoise	C7H19orf66	blue	SZT2	brown	SPAG7	yellow	SCRN2
		turquoise	RASSF1	blue	RRAGD	brown	EDNRB	yellow	CROT
		turquoise	CSK	blue	HNRNPA0	brown	CLRN3	yellow	MROH1
		turquoise	PGAM5	blue	MRPS18A	brown	PLOD1	yellow	SLC37A1
		turquoise	LDLRAP1	blue	LOC100299061 /// LOC777601	brown	ANGPT4	yellow	LOC789476 /// STAT5B
		turquoise	PDIA5	blue	HNRNPL	brown	FAM3B	yellow	RNASEK
		turquoise	KLF13	blue	PSTPIP1	brown	RBBP8NL	yellow	MSRA
		turquoise	LOC100847567	blue	LOC508879	brown	MSMB	yellow	UBL4A
		turquoise	PARP9	blue	HEXB /// LOC100850471 /// LOC786974	brown	MADCAM1 /// MADCAM1	yellow	ALDH2
		turquoise	CYB5R4	blue	PKIG	brown	CSDA	yellow	FCGR2
		turquoise	TMEM167B	blue	SMIM7	brown	P4HA2	yellow	POMC
		turquoise	UTP6	blue	ZRSR2	brown	RIN1	yellow	PCTP
		turquoise	PPP4R4	blue	TM4SF20	brown	SIK2	yellow	POLD1
		turquoise	RUVBL1	blue	LOC100848970 /// TCF25	brown	TUBB1	yellow	ARHGDIB
		turquoise	PSMD2	blue	ASMTL	brown	UHRF2	yellow	HSD3B1
		turquoise	MED16	blue	PBX1	brown	TFF2	yellow	ILK
		turquoise	MAP7D1	blue	ZNF48	brown	INO80B	yellow	SLC12A2
		turquoise	ARID4B	blue	B4GALT6	brown	APCDD1	yellow	ARPP19
		turquoise	ADM	blue	WDR26	brown	PDZRN4	yellow	CCDC28B
		turquoise	RFTN1	blue	FAM105B	brown	GPX2	yellow	PTN
		turquoise	TBL3	blue	RANBP9	brown	LOC100851343	yellow	CYB5R3
		turquoise	ISCU /// LOC533308	blue	ARID2	brown	DMBT1	yellow	PLCD1 /// PLCD1
		turquoise	DPYSL2	blue	CD72	brown	LOC100295645 /// LOC789934 /// TCRA /// TRD@	yellow	LOC100849790 /// LOC100849827 /// LOC100849868 /// PLA2R1
		turquoise	MRPL28	blue	MED24	brown	BVD1.19	yellow	PVRL2
		turquoise	ANKRD6	blue	RNF123	brown	BVD1.17	yellow	RAC2
		turquoise	LSM4	blue	LZIC	brown	TRGV7-1	yellow	TP53BP1
		turquoise	LOC100848527	blue	CXCL16	brown	LOC444875	yellow	PKN1
		turquoise	SLC35E2	blue	AIM2	brown	LOC100300028 /// LOC100300806	yellow	TMEM165
		turquoise	RALGDS	blue	THUMPD3	brown	EGR4	yellow	VOPP1
		turquoise	PIM3	blue	LOC514011	brown	PLXNA4	yellow	GPR153
		turquoise	LOC100336929	blue	STEAP2	brown	FCER2	yellow	PPT1
		turquoise	CD79B	blue	CDC16	brown	LOC100297594	yellow	ANXA8L1
		turquoise	C29H11orf84	blue	C29H11orf48	brown	LOC100295234 /// LOC100851491	yellow	SDHA
		turquoise	LOC100849619 /// PTPN23	blue	RASSF3	brown	BT.92695	yellow	FGF1 /// H2B /// HIST2H2BE
		turquoise	N4BP1	blue	ATP13A2	brown	SLC12A1	yellow	PDZK1
		turquoise	RGS19	blue	IL18BP	brown	GJB1	yellow	PFKL
		turquoise	GNB2	blue	LOC100848852	brown	ST6GAL1	yellow	SPINT2
		turquoise	C1H21orf2	blue	CCL25	brown	JSP.1	yellow	TAP
		turquoise	PREX1	blue	TSPAN5	brown	BOLA /// BOLA /// BOLA /// BOLA-N /// BOLA-NC1 /// JSP.1 /// LOC100125916
		turquoise	EWSR1	blue	GFOD2	brown	OMG
		turquoise	KCTD6	blue	C13H20orf196	brown	SUSD4
		turquoise	MED4	blue	SH3GL2	brown	GDF6
		turquoise	FAM177A1 /// LOC509155	blue	CLEC4G	brown	GNG7
		turquoise	BCAR3	blue	TMEM115	brown	STAB2
		turquoise	DOCK10	blue	RMDN3	brown	LRP8
		turquoise	TMEM19	blue	UBALD2	brown	CYP1A2
		turquoise	PDCD1LG2	blue	ACSF3	brown	CYP1A2 /// LOC790682
		turquoise	ASNA1	blue	ENY2	brown	BOLA-DYB
		turquoise	NSL1	blue	AFP	brown	BOLA-DYA
		turquoise	C5H12orf35	blue	DDX59	brown	MEST
		turquoise	BZW1	blue	EGR1	brown	SLC5A10
		turquoise	TTR	blue	KIAA0415	brown	P2RY6
		turquoise	RDH16	blue	RTTN	brown	SLC22A7
		turquoise	INSIG2	blue	CENPP	brown	G6PD
		turquoise	HEXIM1	blue	SAA1 /// SAA2	brown	SMTNL1
		turquoise	BCLAF1	blue	GDI1	brown	TBX3
		turquoise	PEX1	blue	LOC100848366	brown	LOC785141
		turquoise	CCDC58	blue	BRD3	brown	GRK4
		turquoise	ZHX2	blue	ADCK3	brown	BOK
		turquoise	FOXA2	blue	LOC512863	brown	CATHL4 /// LOC786887
		turquoise	AGER	blue	TUBGCP5	brown	MAP1LC3C
		turquoise	SKAP1	blue	DUSP28	brown	LRP1
		turquoise	CAPSL	blue	SLC22A5	brown	FAM178A
		turquoise	MTHFD2	blue	RBM47	brown	RCVRN
		turquoise	PIGO	blue	DCAF12	brown	DAG1
		turquoise	PNPO	blue	SMARCA2	brown	FCN1
		turquoise	ADD3	blue	SYNRG	brown	CATHL1 /// LOC100847261
		turquoise	FCF1	blue	CNOT6L	brown	CELA2A
		turquoise	DDIT4	blue	GNB5	brown	GAST
		turquoise	LOC100847401	blue	SLC7A6OS	brown	PRM2
		turquoise	PEX6	blue	LOC100851458	brown	ADRB3
		turquoise	GNMT	blue	MARCO	brown	ENTPD8
		turquoise	ITGA7	blue	PCGF6	brown	FDPS /// RUSC1
		turquoise	SMCR7L	blue	PLRG1	brown	BFSP2
		turquoise	H1F0	blue	CBR3	brown	PRELP
		turquoise	LOC100137763	blue	C1H21orf59	brown	PTH1R
		turquoise	CCPG1	blue	DARS	brown	RHCG
		turquoise	GAPVD1	blue	ALDOA	brown	C21H14orf132
		turquoise	SZRD1	blue	PMP22	brown	ABP1
		turquoise	PRLH	blue	PITPNA	brown	CLDN19
		turquoise	WFDC3	blue	RPL29	brown	SARDH
		turquoise	LOC100847769	blue	PPP1R3D	brown	CLEC3A
		turquoise	CDK5RAP3	blue	AGPAT2	brown	LOC100849681
		turquoise	GPR65	blue	HERC3	brown	NDP
		turquoise	TCF7	blue	ZBTB1	brown	LRWD1
		turquoise	RASD1	blue	MED30	brown	PDCD1
		turquoise	CCDC111	blue	DHDH	brown	ANKRD33
		turquoise	MKNK1	blue	TTC9C	brown	CHAD
		turquoise	ANKHD1 /// EIF4EBP3	blue	RFX5	brown	CNTN1
		turquoise	DCDC2B	blue	HOOK1	brown	LOC100295656
		turquoise	STK11IP	blue	IL6R	brown	SLC17A9
		turquoise	CEP44	blue	TLN1	brown	CKM
		turquoise	TRMT1	blue	UPF3A	brown	CSF1
		turquoise	DNAJC3	blue	GFM2 /// LOC100850514	brown	TCN2
		turquoise	ACMSD	blue	BOLA /// BoLA /// BOLA-A	brown	STMN2
		turquoise	DRAP1	blue	ENPP4	brown	IFITM5
		turquoise	VTA1	blue	LOC790088 /// RPS28	brown	PFKP
		turquoise	TTC37	blue	GP2	brown	LOC520463
		turquoise	TUBGCP4	blue	TUBB /// TUBB	brown	CRYBA4
		turquoise	CSDC2	blue	LOC785691 /// RPS25	brown	TH
		turquoise	MGST2	blue	PCSK7	brown	TEAD2
		turquoise	NES	blue	ZGPAT	brown	CD37
		turquoise	SLC27A5	blue	MUTED	brown	CYM
		turquoise	SKIL	blue	UPK3B	brown	MC2R
		turquoise	CXHXorf56	blue	RAC1	brown	SFRP5
		turquoise	LST1	blue	ANK1	brown	PRP3
		turquoise	KIAA0922 /// LOC100851150	blue	CEP290	brown	SAG
		turquoise	PAXIP1	blue	BMP15	brown	GCG
		turquoise	DGCR6	blue	RNASE1	brown	C1QTNF1
		turquoise	SH3GLB1	blue	MYF6	brown	PAG10
		turquoise	VPS13B	blue	GCNT3	brown	PAG8
		turquoise	LOC100850064	blue	ATF6B	brown	SECTM1
		turquoise	MINK1	blue	RPS20	brown	CYBA
		turquoise	TMEM175	blue	COX6A1 /// LOC100851363	brown	TNNT1
		turquoise	FAM98C	blue	TPM1	brown	CGN1 /// CL43
		turquoise	MYLPF	blue	CRKL	brown	AOC3
		turquoise	NFYC	blue	MAP2K2	brown	SAO
		turquoise	B3GNT9	blue	UBN2	brown	CXCR2
		turquoise	FURIN	blue	DGKZ	brown	ERCC2
		turquoise	SCAF1	blue	HYOU1	brown	PDPR
		turquoise	GFRA2	blue	PDCL	brown	IL4
		turquoise	UBE2V1	blue	PGLS	brown	DOCK6
		turquoise	EIF2AK4	blue	LOC782061	brown	RBP3
		turquoise	IGL@ /// LOC100297594	blue	TSEN34	brown	CATHL2
		turquoise	DPH5	blue	HN1	brown	CYP11B1
		turquoise	SLC20A2	blue	HDAC1	brown	PRP2
		turquoise	MRPL49	blue	TRAFD1	brown	LIM2
		turquoise	LLGL1	blue	PRCP	brown	CEBPA
		turquoise	EIF3F	blue	POFUT1	brown	CD22
		turquoise	COG4	blue	TRNT1	brown	ITGB4
		turquoise	FUK	blue	LPHN2	brown	LRRC41
		turquoise	CSE1L	blue	ACADSB	brown	LOC404103
		turquoise	FAM49B	blue	FAIM2	brown	CD79A
		turquoise	TMEM22	blue	KAT8	brown	PRKAR1B
		turquoise	SPG20	blue	YWHAQ	brown	DBH
		turquoise	TMED1	blue	SPRED1	brown	ADORA1 /// LOC787449
		turquoise	KRBA2	blue	WWP2	brown	CD5
		turquoise	ITPKC	blue	HNRPDL	brown	CCIN
		turquoise	ADHFE1	blue	NRBP1	brown	INS
		turquoise	RPUSD2	blue	NAT9	brown	LOC751563 /// PRP1
		turquoise	LOC100848808	blue	RAMP1	brown	LDB1
		turquoise	NRD1	blue	COL1A1	brown	SNAI2
		turquoise	CAPZA1	blue	LOC100300442	brown	DPP6
		turquoise	IPCEF1	blue	LOC100848544	brown	SPADH1
		turquoise	RAB4A	blue	PTPLA	brown	CD34
		turquoise	PPP6R1	blue	UQCRB	brown	ELMOD3
		turquoise	BPTF	blue	RPL17	brown	GRK1
		turquoise	FDFT1	blue	RPS27	brown	RDH5
		turquoise	UBA6	blue	EPB41L2	brown	ACSM1
		turquoise	TMOD4	blue	FAR2	brown	SSTR2
		turquoise	GTDC1	blue	LOC100851833 /// SKA1	brown	NOS3
		turquoise	NFIB	blue	SCAMP4	brown	GLYCAM1
		turquoise	TBC1D15	blue	EIF3K	brown	TGFB1
		turquoise	MLF1	blue	AQP3	brown	PDE2A
		turquoise	TRIM27	blue	ADD1	brown	BOLA-NC1
		turquoise	SALL2	blue	MFSD10	brown	GNAT1
		turquoise	GIMAP6	blue	DUSP26	brown	CPLX2
		turquoise	AKAP4	blue	ITM2B /// LOC100296890	brown	LPO
		turquoise	LOC530077	blue	U2AF1	brown	BTN1A1 /// BTN2A1
		turquoise	SMYD4	blue	NOX4	brown	CD28
		turquoise	RNASEH2C	blue	IL21	brown	CDKN1C
		turquoise	SEC61A1	blue	FYN	brown	SSPO
		turquoise	CNOT8	blue	FBXO9	brown	ECE2
		turquoise	LSM7	blue	RN45S	brown	SV2A
		turquoise	C21H15orf39	blue	RABGAP1L	brown	STX1B
		turquoise	COL21A1	blue	F13B	brown	IL1B
		turquoise	DNAJB11	blue	DDX50	brown	CRMP1
		turquoise	MOB3C	blue	CCDC90B	brown	ADCYAP1R1
		turquoise	PMM1	blue	VAMP8	brown	EMILIN1
		turquoise	IPP	blue	TAL1	brown	LOC100849790 /// LOC100849868 /// PLA2R1
		turquoise	FREM1	blue	ROBO1	brown	PI16
		turquoise	PRMT7	blue	PYGL	brown	FSHR
		turquoise	TATDN2	blue	ERMP1	brown	PALM
		turquoise	ACCS	blue	EXPH5	brown	APLN
		turquoise	C24H18orf25	blue	XDH	brown	CHRNG
		turquoise	HACL1	blue	GHITM	brown	LOC508098
		turquoise	CXCR6	blue	ZNF569	brown	LTBP2
		turquoise	NUBP2	blue	UBE2J1	brown	LIPF
		turquoise	IQGAP1	blue	NELF	brown	FGF1
		turquoise	PPP1R8	blue	PSMD11	brown	SPP2
		turquoise	RUFY3	blue	LOC533597	brown	CSF2
		turquoise	TMEM30B	blue	CUX2
		turquoise	CCDC136	blue	SLC19A3
		turquoise	HCK	blue	TRMT2A
		turquoise	CYBRD1	blue	CLEC2D
		turquoise	ABHD1	blue	IL1R2
		turquoise	LOC508070 /// LOC783920	blue	CIT
		turquoise	CHPT1	blue	AMIGO1
		turquoise	OSMR	blue	KIAA1430
		turquoise	PFDN4	blue	PARM1
		turquoise	TAF9	blue	TMBIM6
		turquoise	RAB19	blue	SERPINA14
		turquoise	CYTH1	blue	NUP43
		turquoise	FAM26F	blue	DLC1
		turquoise	MED29	blue	BECN1
		turquoise	STX17	blue	MTFR1
		turquoise	ZNF677	blue	ORC3
		turquoise	SYT4	blue	HSPD1
		turquoise	LZTFL1	blue	IPO7
		turquoise	SWT1	blue	TAF12
		turquoise	SMG9	blue	CNEP1R1
		turquoise	AFAP1L2	blue	GATA5
		turquoise	DYDC2	blue	PIF1
		turquoise	MRTO4	blue	WTAP
		turquoise	IER2	blue	BRD9
		turquoise	ENO4	blue	DCAF10
		turquoise	CD180	blue	ESF1
		turquoise	RRP1	blue	TWF2 /// WDR82
		turquoise	JOSD1	blue	PRSS35
		turquoise	TOR2A	blue	ALG13
		turquoise	ASGR1	blue	LOC788499 /// MTSS1
		turquoise	TP53I11	blue	ACOT9
		turquoise	FAM171A1	blue	NRXN2
		turquoise	FBF1	blue	NEO1
		turquoise	RPRM	blue	RTKN
		turquoise	SSFA2	blue	BCR
		turquoise	NSMAF	blue	DCP1B
		turquoise	MRPL46	blue	ADCY8
		turquoise	ZSWIM8	blue	CBLN4
		turquoise	RWDD3	blue	COG1
		turquoise	ARIH2	blue	MRPL32
		turquoise	HSF2BP	blue	ZNF35
		turquoise	PUM2	blue	ADCK4
		turquoise	GMCL1	blue	CABP5
		turquoise	CREB3L1	blue	ATP6V0E1
		turquoise	SH3KBP1	blue	EPHA2
		turquoise	TROAP	blue	IL17RB
		turquoise	RRNAD1	blue	ATXN2L
		turquoise	NFS1	blue	KCTD1
		turquoise	NLE1	blue	LOC100848252
		turquoise	MIIP	blue	KIAA1468
		turquoise	C29H11orf75 /// SMCO4	blue	RBM28
		turquoise	GSPT1	blue	TUBGCP2
		turquoise	PHF5A	blue	FSD1
		turquoise	SPEG	blue	FKBPL
		turquoise	SLC35E3	blue	NRN1
		turquoise	SLC30A6	blue	CLDN6
		turquoise	LOC618591	blue	SH2D2A
		turquoise	USP30	blue	APOBEC2
		turquoise	PATZ1	blue	TSPAN11
		turquoise	KLHL5	blue	PIN4
		turquoise	NPM3	blue	HCFC1
		turquoise	BBS5	blue	ZNF213
		turquoise	UAP1	blue	PIK3R5
		turquoise	CDK3	blue	LOC100849141 /// LOC527863 /// STAB2
		turquoise	KCMF1	blue	ADRBK2
		turquoise	MED11	blue	C3H1orf122
		turquoise	RPP14	blue	KIF3A
		turquoise	LOC100850141 /// SPOP	blue	ANXA5
		turquoise	AMD1	blue	LETMD1
		turquoise	VPS54	blue	TTLL5
		turquoise	SDHAF1	blue	COL4A4
		turquoise	SNX13	blue	CPNE6
		turquoise	FAM188A	blue	ARID5B
		turquoise	NAT1	blue	IFIT2
		turquoise	NSUN4	blue	MRAP
		turquoise	LRIG3	blue	BTBD11
		turquoise	HPGD	blue	RNF214
		turquoise	CERS4	blue	PRRT1
		turquoise	APOA5	blue	VAV2
		turquoise	TM7SF3	blue	MSH5
		turquoise	CRK	blue	BAIAP2L2
		turquoise	SYTL2	blue	MDP-1
		turquoise	ARHGAP12	blue	MAP1B
		turquoise	LAS1L	blue	ATG7
		turquoise	C1GALT1	blue	RIT1
		turquoise	WFDC1	blue	NABP1
		turquoise	LOC100851799 /// SLC40A1	blue	TMEM126A
		turquoise	HMGCS1	blue	STYX
		turquoise	SVEP1	blue	RARRES1
		turquoise	PNN	blue	GDE1
		turquoise	RAB31	blue	BTN3A3
		turquoise	CEBPB	blue	FBXL5
		turquoise	CD46	blue	TPCN1
		turquoise	GRP	blue	CHAF1B
		turquoise	PRKCDBP	blue	FGG
		turquoise	NTRK1	blue	LOC100852159 /// TXLNA
		turquoise	SYT1	blue	MTHFS
		turquoise	TRDMT1	blue	USP21
		turquoise	SPAM1	blue	CLEC6A
		turquoise	RTN1	blue	NAV3
		turquoise	HNF4G	blue	FGF12
		turquoise	PRG4	blue	MEF2A
		turquoise	KRT4	blue	MGARP
		turquoise	SLC6A2	blue	MCOLN3
		turquoise	C24H18orf8	blue	GCSH
		turquoise	H2AFY	blue	LOC100298968
		turquoise	ARCN1	blue	MGC139164
		turquoise	RAD23A	blue	FGD5
		turquoise	NOS2	blue	MAGT1
		turquoise	RDH12	blue	CCL27
		turquoise	CREBBP	blue	NUP35
		turquoise	HSPA1A	blue	PIBF1
		turquoise	AIP	blue	GPATCH2
		turquoise	RPS23	blue	SLC28A3
		turquoise	FDPS	blue	ING4
		turquoise	RPL19	blue	LOC100295797
		turquoise	CD2BP2	blue	COLEC12
		turquoise	LOC787239	blue	SCRN3
		turquoise	MSMO1	blue	LOC789374
		turquoise	EGLN3	blue	NLRP5
		turquoise	POLDIP2	blue	GPR21 /// LOC100850791
		turquoise	MATR3	blue	P2RX2
		turquoise	PPP5C	blue	COL24A1
		turquoise	EIF3D	blue	LOC507696
		turquoise	AHSG	blue	MLST8
		turquoise	GATM	blue	CCR4 /// LOC100851774
		turquoise	UBA52	blue	EPHA7
		turquoise	STK25	blue	LAPTM4A
		turquoise	LOC526200	blue	BCAT2
		turquoise	PDLIM3	blue	ADAM23
		turquoise	CIB2 /// LOC100337259	blue	ANKRD34A
		turquoise	MCAM	blue	RAB40B
		turquoise	SNRPB	blue	RAD51B
		turquoise	TNK2	blue	AP4B1
		turquoise	RPL13	blue	REG3A
		turquoise	RPL15	blue	FRMD5
		turquoise	RPL27A	blue	CCDC135
		turquoise	ADRBK1	blue	WDR90
		turquoise	CDIPT	blue	PHF19
		turquoise	NR4A1	blue	GAS2
		turquoise	RHOT2	blue	CRHBP
		turquoise	HNRNPA1 /// HNRNPA1L2 /// LOC100848353 /// LOC614922	blue	PAG4
		turquoise	IL18	blue	MFAP5
		turquoise	CDS2	blue	ABHD17C
		turquoise	TP53INP1	blue	ERAP2
		turquoise	GOLPH3L	blue	PLIN1
		turquoise	PFKM	blue	HIPK2
		turquoise	LOC521389 /// MYO9A	blue	FAM19A5
		turquoise	LOC100336628	blue	TTC18
		turquoise	GALNTL1	blue	RWDD2A
		turquoise	C16H1orf174	blue	PLEKHG2
		turquoise	DOM3Z	blue	LOC616656
		turquoise	SULF2	blue	MGC157237
		turquoise	MTX1	blue	ERP27
		turquoise	MRPS24	blue	UOX
		turquoise	UBA3	blue	PSME1
		turquoise	FADD	blue	NME9
		turquoise	RPL34	blue	ARMC12
		turquoise	ZMAT2	blue	ZBTB16
		turquoise	DENND3	blue	PIWIL4
		turquoise	TPK1	blue	OLFML1
		turquoise	CCNDBP1	blue	PARPBP
		turquoise	CDK17	blue	HEATR5B
		turquoise	POLR1D	blue	LOC507513
		turquoise	C7H19orf53	blue	MST1
		turquoise	POLR1D /// POLR1D	blue	ZBTB8B
		turquoise	EMC6	blue	LOC786867
		turquoise	THRA	blue	OCSTAMP
		turquoise	HADH	blue	GLTSCR1
		turquoise	ZNF281	blue	GJC1
		turquoise	DDAH1	blue	MYBPC3
		turquoise	ZNF12	blue	CA5B
		turquoise	NT5E	blue	CASP8AP2
		turquoise	PEX2	blue	WDPCP
		turquoise	PAQR6	blue	SNX11
		turquoise	ACSS3	blue	LPCAT2
		turquoise	OFD1Y	blue	GDPD1
		turquoise	RPS4Y1	blue	WASF1
		turquoise	WDR36	blue	EXOC3L1
		turquoise	DERA	blue	DYNLT1
		turquoise	PPIL3	blue	LOC514637
		turquoise	BNIP1	blue	FAM131A
		turquoise	PHOSPHO2	blue	M1AP
		turquoise	ATRX	blue	EXOC3L2
		turquoise	GATA6	blue	C25H16orf93
		turquoise	DDX58	blue	MOGS
		turquoise	LOC783533	blue	LOC100851952
		turquoise	PGAP2	blue	CAPN10
		turquoise	KIAA0564	blue	GALNT14
		turquoise	ID2	blue	CARD9
		turquoise	ZBTB33	blue	PLCB3
		turquoise	CEP78	blue	NFIL3
		turquoise	MPEG1	blue	MPL
		turquoise	KIAA1737	blue	CHRNA6
		turquoise	MFSD6	blue	ZNF462
		turquoise	PBRM1	blue	LOC100848629 /// ZNF462
		turquoise	TMEM101	blue	TSPAN32
		turquoise	HSPB11	blue	DRD5
		turquoise	ATAD5	blue	BMP1
		turquoise	TLK1	blue	NEIL2
		turquoise	DTX2	blue	RGS12
		turquoise	ANGPTL7	blue	SLC39A4
		turquoise	CLDN1	blue	MTBP
		turquoise	MRGPRF	blue	NXPH1
		turquoise	ZRSR2Y	blue	EYA2
		turquoise	DCTD	blue	MKI67
		turquoise	BBS9	blue	LOC100337325 /// SERPINF1
		turquoise	SH2B1	blue	NECAB2
		turquoise	DEF6	blue	ZNF706
		turquoise	KCNIP2	blue	ZNF184
		turquoise	GALNT13	blue	MEGF8
		turquoise	TMEM185B	blue	ZSCAN21
		turquoise	LOC100852378	blue	TMEM219
		turquoise	KRR1	blue	UQCRFS1
		turquoise	PIGB	blue	TANC1
		turquoise	CSF3R	blue	C11H2orf40
		turquoise	SEMA5A	blue	RHBDF2
		turquoise	CEP120	blue	AP2A1
		turquoise	C15H11orf58	blue	IL10RB
		turquoise	RSPH10B	blue	GGT7
		turquoise	TRIM37	blue	MBOAT7
		turquoise	TPST2	blue	TNFRSF25
		turquoise	STAT2	blue	IKZF2
		turquoise	LRFN3	blue	L3MBTL2
		turquoise	KCNH8	blue	CXCR5
		turquoise	SUZ12	blue	HDAC11
		turquoise	CHIC2	blue	LOC513767 /// LOC781298
		turquoise	CREBZF	blue	RGS16
		turquoise	TMEM186	blue	HNF1B
		turquoise	BLNK	blue	C26H10orf76
		turquoise	PLEKHM1	blue	NKG7
		turquoise	HAUS1	blue	TSPAN17
		turquoise	RPGRIP1L	blue	TST /// TST
		turquoise	SULT4A1	blue	GPR161
		turquoise	CD1D	blue	FHAD1
		turquoise	FAM160B2	blue	SLC46A1
		turquoise	KLK10	blue	CSNK1G3
		turquoise	CC2D2A	blue	PLEKHA4
		turquoise	GALNTL4	blue	CHD9
		turquoise	MYCN	blue	NBL1
		turquoise	XXYLT1	blue	INPP5D
		turquoise	KDM2B	blue	AGGF1
		turquoise	INSIG1	blue	BNIP3
		turquoise	DBP	blue	ICOSLG
		turquoise	C8H9orf156	blue	FASTK
		turquoise	SLX1A	blue	C2CD2L
		turquoise	SNRPF	blue	LRRC20
		turquoise	AZU1	blue	MRPS25
		turquoise	LOC100848006	blue	RBM12B
		turquoise	NAA25	blue	GFI1B
		turquoise	PTPN2	blue	LOC100848183
		turquoise	POLR2I	blue	USP20
		turquoise	LRRC59	blue	TBL2
		turquoise	LIPM	blue	CALHM2
		turquoise	TBC1D9	blue	EFCAB2
		turquoise	RFX7	blue	DENND2D
		turquoise	PRRC2B	blue	EPB41L5
		turquoise	OVOL1	blue	SLC30A5
		turquoise	POLI	blue	CNTLN
		turquoise	NBN	blue	PARVG
		turquoise	MST1R	blue	GARNL3
		turquoise	MFSD7	blue	ABCG4
		turquoise	KCTD11	blue	DRAM1
		turquoise	GSDMB	blue	LOC506150 /// LRCH3
		turquoise	PIPOX	blue	RPS16
		turquoise	GRID1	blue	MYO19
		turquoise	SPAG1	blue	EEPD1
		turquoise	TPGS1	blue	FCGBP
		turquoise	SLC12A8	blue	LOC100850736
		turquoise	PANK4	blue	MXD3
		turquoise	LOC100850228 /// LOC505828	blue	LOC510083
		turquoise	PTPRG	blue	MAP3K14
		turquoise	ADC	blue	NTN4
		turquoise	LOC100851529 /// RTP4	blue	KIF24
		turquoise	ACYP2	blue	UBR1
		turquoise	FHOD3	blue	LOC100850062 /// LY86
		turquoise	GLT8D2	blue	MARK3
		turquoise	PUSL1	blue	CNTROB
		turquoise	SPAG4	blue	SLC39A12
		turquoise	MIS12	blue	MRPL36
		turquoise	DDX52	blue	EFTUD1
		turquoise	ELF5	blue	UBFD1
		turquoise	TXK	blue	STK36
		turquoise	PEX11A	blue	PI4K2A
		turquoise	POLG2	blue	LOC100848219
		turquoise	FAM35A	blue	CASP1
		turquoise	ACTL6A	blue	LOC100140180
		turquoise	LOC512005	blue	GTPBP2
		turquoise	RBMS2	blue	INTS1
		turquoise	RPTOR	blue	RETSAT
		turquoise	LOC505941	blue	EFHA2
		turquoise	TBL1XR1	blue	FAM76B
		turquoise	NMT1	blue	PLCL2
		turquoise	STK33	blue	STK16
		turquoise	LPXN	blue	ZBTB43
		turquoise	PUS7	blue	FAM116B
		turquoise	TRAM1L1	blue	TEKT1
		turquoise	USP46	blue	CYP4F2
		turquoise	TRA2B	blue	SETDB1
		turquoise	RHOQ	blue	C7H5orf54
		turquoise	PIGF	blue	CHKA
		turquoise	AHCYL1	blue	STRN3
		turquoise	SLC20A1	blue	TIMM8B
		turquoise	SELRC1	blue	TRAPPC8
		turquoise	PSPH	blue	HOXA9
		turquoise	TDRD7	blue	ZNF618
		turquoise	CRLS1	blue	SREK1IP1
		turquoise	H2AFZ	blue	VWA9
		turquoise	EIF3CL	blue	CRTAC1
		turquoise	TSPAN19	blue	KAT2A
		turquoise	ORC2	blue	DUSP13
		turquoise	FAM151B	blue	HUS1 /// LOC786788
		turquoise	SPOCK2	blue	FER
		turquoise	LOC100297914	blue	PITRM1
		turquoise	SNHG12	blue	EIF4H
		turquoise	LOC100847640	blue	AP3S1
		turquoise	AP5M1	blue	MCM2
		turquoise	FAM116A	blue	GPR173
		turquoise	SASS6	blue	CRTC2
		turquoise	C21H15orf40	blue	CNNM2
		turquoise	ZNF181	blue	MKS1 /// MKS1
		turquoise	UBL7	blue	TRPC2
		turquoise	TMEM41B	blue	TREML2
		turquoise	RSL24D1	blue	CA3
		turquoise	LOC100295004	blue	ADCK1
		turquoise	LOC100847172	blue	PHKA2
		turquoise	RBPMS2	blue	BMPER
		turquoise	CHRNA3	blue	GOLGA7B
		turquoise	LOC100850818 /// PLA2G4A	blue	UTP3
		turquoise	TAMM41	blue	PPP1R3F
		turquoise	PLAC1	blue	ALG10
		turquoise	NUSAP1	blue	AARS2
		turquoise	SSH1	blue	TMEM136
		turquoise	TMEM161A	blue	GGT6
		turquoise	AP1G2	blue	STXBP3
		turquoise	C16H1orf95	blue	ACSM5
		turquoise	MAP7D2	blue	NRIP3
		turquoise	ATXN3	blue	LOC100297905
		turquoise	LRRC34	blue	OSBPL11
		turquoise	GRM7	blue	DHX58
		turquoise	CHTF8	blue	LOC100848382
		turquoise	LOC768255	blue	FOXP2
		turquoise	CCDC46	blue	COL22A1
		turquoise	MAGIX	blue	KCNJ15
		turquoise	BCO2	blue	GLIS2
		turquoise	APOBEC4	blue	TRIM3
		turquoise	FAM173B	blue	ISM1
		turquoise	CARD14	blue	BARX2
		turquoise	UXS1	blue	SEZ6
		turquoise	ITGB1BP1	blue	ABCG2
		turquoise	NAPSA	blue	PLK5
		turquoise	LRRC28	blue	PDGFB
		turquoise	SERPINI2	blue	LOC100335178 /// SLC28A3
		turquoise	RGS22	blue	SLAMF6
		turquoise	BUB1B /// LOC100851213	blue	PGAP1
		turquoise	PYROXD2	blue	SAA3
		turquoise	KLHL17	blue	KCNE1
		turquoise	GLTSCR1L	blue	TEX14
		turquoise	PAG5	blue	DENND4A
		turquoise	TMEM145	blue	VWCE
		turquoise	PLXDC2	blue	RASGEF1B
		turquoise	FRMPD1	blue	SLC30A2
		turquoise	MILR1	blue	PID1
		turquoise	C7H5orf24	blue	TMCC1
		turquoise	THOC7	blue	LOC535353
		turquoise	LOC539199 /// MAMDC2	blue	AKAP10
		turquoise	PDE1B	blue	SLAIN1
		turquoise	BOLL	blue	MIOX
		turquoise	SP2	blue	LOC781667
		turquoise	ART3	blue	PPP1R13B
		turquoise	ELF4	blue	FGFBP1
		turquoise	TIA1	blue	LOC100847181
		turquoise	EXTL1	blue	HHEX
		turquoise	KLF2	blue	RANBP1
		turquoise	IGSF11	blue	PARP8
		turquoise	FAM64A	blue	LARS
		turquoise	PCED1A	blue	EBF1
		turquoise	SRSF2	blue	SLCO3A1
		turquoise	GABRP	blue	CD80
		turquoise	CBX6	blue	LOC786297 /// LOC787405
		turquoise	TMEM117	blue	LEPRE1
		turquoise	WDR16	blue	LOC785803
		turquoise	MYOM3	blue	BSP1
		turquoise	NF1	blue	PIGW
		turquoise	ZNF341	blue	ANKRD40
		turquoise	RARA	blue	TAF2
		turquoise	UXT	blue	AMICA1
		turquoise	CRTAM	blue	ASF1A
		turquoise	RCOR3	blue	CYP2U1
		turquoise	KCNN3	blue	MRPL48
		turquoise	TDP1	blue	NUP54
		turquoise	RUNDC3A	blue	TRMT61A
		turquoise	LSMEM2	blue	KCTD15
		turquoise	LRFN5	blue	EFHA1
		turquoise	GDF3	blue	RBM17
		turquoise	RPS13	blue	PLN
		turquoise	LOC100296192	blue	TMEM251
		turquoise	FHIT	blue	VSIG1
		turquoise	DNM3	blue	MCTP2
		turquoise	PRDM5	blue	NUDT2
		turquoise	LDLRAD4	blue	PPAPDC2
		turquoise	DLG2	blue	FBP2
		turquoise	MTO1	blue	PSMB7
		turquoise	BCORL1	blue	RPL8
		turquoise	RPS19	blue	LOC100850526 /// SAMSN1
		turquoise	PRKAA2	blue	TMEM220
		turquoise	WDR25	blue	LOC525599
		turquoise	RENBP	blue	RHOJ
		turquoise	IPO4	blue	MXD1
		turquoise	SLMO1	blue	MISP
		turquoise	SPP1	blue	LACE1
		turquoise	CCDC70	blue	PPP1R14D
		turquoise	LOC618696	blue	CRX
		turquoise	LOC100337001	blue	OSBPL10
		turquoise	GRIK1	blue	SH2D3A
		turquoise	LOC100848699	blue	LOC786046
		turquoise	LOC100849279 /// LOC100850719	blue	CENPI
		turquoise	DDX31	blue	LOC616971
		turquoise	NDUFAB1	blue	ECT2 /// LOC100849441 /// LOC100849477
		turquoise	GTF2F2	blue	CPB1
		turquoise	EBPL	blue	BCHE
		turquoise	LOC523388 /// WIBG	blue	LOC100296964
		turquoise	CEP19	blue	ELL
		turquoise	TMEM132C	blue	LOC100850016 /// SLC16A6
		turquoise	DOK1	blue	LOC100848598
		turquoise	LOC513508	blue	PAK4
		turquoise	LHX3	blue	LY9
		turquoise	FAM193B	blue	BRMS1
		turquoise	STAG2	blue	CSNK1E
		turquoise	PRTN3	blue	EXOC3L4
		turquoise	FERMT3	blue	SUPT3H
		turquoise	TM2D1	blue	PRKAA1
		turquoise	ARMC5	blue	DOPEY2
		turquoise	TRIM10	blue	PLEK2
		turquoise	CDK2AP1	blue	SLC9A6
		turquoise	TARBP1	blue	LOC100849565
		turquoise	CCDC124	blue	LOC100336241 /// TMEM44
		turquoise	FAM160A2	blue	TPGS2
		turquoise	RAP2C	blue	MZT1
		turquoise	KRAS	blue	RTF1
		turquoise	ZNF740	blue	REM1
		turquoise	MDC1	blue	CAPN8
		turquoise	B3GNT4	blue	SPIN1
		turquoise	LOC100851955 /// SLC26A6	blue	FAM127C /// LOC783730
		turquoise	CERS5	blue	ATAD2
		turquoise	TMEM134	blue	ZYG11B
		turquoise	AAAS	blue	ACER3
		turquoise	HNMT	blue	PLSCR4
		turquoise	LY6G5B	blue	IQCE
		turquoise	CSNK2B /// LY6G5B	blue	KIAA1704
		turquoise	POLR1C	blue	DEF8
		turquoise	SOCS5	blue	ATP10B
		turquoise	WDFY4	blue	SQRDL
		turquoise	CHMP6	blue	EIF1
		turquoise	SLC46A2	blue	UBB /// UBC
		turquoise	FKBP15	blue	CAPNS1
		turquoise	TAB1	blue	NDRG4
		turquoise	CD33	blue	OIP5
		turquoise	LOC100336310 /// SCAPER	blue	IGSF23
		turquoise	RHOB	blue	MS4A18
		turquoise	THADA	blue	LOC100296105
		turquoise	SSBP2	blue	LOC100335289
		turquoise	DNAJB9	blue	GSTM1
		turquoise	ME1	blue	COTL1
		turquoise	RBM23	blue	FBXW11
		turquoise	BUD13	blue	XPOT
		turquoise	ATAD3A	blue	MVP
		turquoise	AP5B1	blue	UBASH3B
		turquoise	ABI2	blue	BMP5
		turquoise	FKBP7	blue	TACC2
		turquoise	TOP3B	blue	CLCA1
		turquoise	SLC33A1	blue	MGC152301
		turquoise	FBXL17	blue	LOC521764
		turquoise	AP1G1	blue	CYTL1
		turquoise	TOM1	blue	SPTLC2
		turquoise	C14H8orf37	blue	LOC783641 /// LOC784354 /// LOC788405 /// RPL12
		turquoise	STXBP5	blue	NUP160
		turquoise	LOC790401 /// TAF13	blue	CAPN13
		turquoise	PLXNC1	blue	PAG21
		turquoise	TNFAIP8L3	blue	ZBTB22
		turquoise	NUAK1	blue	GTF2A2
		turquoise	WIZ	blue	IL20RA
		turquoise	COIL	blue	MNAT1
		turquoise	LOC517833 /// LOC788103 /// TNFSF12	blue	HAUS8
		turquoise	FLII	blue	NUPR1L
		turquoise	TRIM11	blue	RAB6B
		turquoise	PWWP2A	blue	CHAC2
		turquoise	FEZ2	blue	LOC100851369
		turquoise	MRPS15	blue	PACRGL
		turquoise	LCTL	blue	MIC2
		turquoise	GPR1	blue	TRPC5
		turquoise	DTWD1	blue	GJB2
		turquoise	PDE9A	blue	RANBP2
		turquoise	ACADL	blue	LOC784125
		turquoise	XRCC4	blue	TRB@
		turquoise	CTDNEP1	blue	GNB2L1
		turquoise	SUPV3L1	blue	SLC6A9
		turquoise	SLC39A9	blue	VLDLR
		turquoise	SCCPDH	blue	TLR6
		turquoise	FARSB	blue	SGCE
		turquoise	LOC100848402	blue	E2F8
		turquoise	ETF1	blue	TMEM68
		turquoise	SEC24B	blue	SOLH
		turquoise	MKLN1	blue	ACAP1
		turquoise	SOSTDC1	blue	HSPA5
		turquoise	TUSC1	blue	SYMPK
		turquoise	C13H20orf26	blue	C10H15orf23
		turquoise	MCAT	blue	SAYSD1
		turquoise	TMEM81	blue	BMP2
		turquoise	SLC19A1	blue	ZNF200
		turquoise	ALG5	blue	HAPLN1
		turquoise	LOC527711	blue	LDHB
		turquoise	MAGI1	blue	RBFOX2
		turquoise	WNT2B	blue	RPL11
		turquoise	LOC100848703	blue	MRPL27
		turquoise	NMD3	blue	SERBP1
		turquoise	ABCC4 /// LOC100336999	blue	ORC6
		turquoise	SLC12A3	blue	MYOZ2
		turquoise	APAF1	blue	RPL23
		turquoise	CHEK2	blue	TMEM59
		turquoise	FAM108B1	blue	ABRA
		turquoise	PFDN6	blue	CLINT1
		turquoise	SMARCA1	blue	OSTC
		turquoise	TMEM150A	blue	BRD7
		turquoise	TMEM52	blue	ERP29
		turquoise	HTR5A	blue	TIPIN
		turquoise	C10H5orf13	blue	P4HB
		turquoise	DHRS13	blue	EFNA1
		turquoise	PPHLN1	blue	HMOX2
		turquoise	RIMS1	blue	COPS3
		turquoise	SLC4A9	blue	CIAO1 /// LOC100850134
		turquoise	TNFRSF6B	blue	ARHGEF3
		turquoise	PRMT3	blue	RAB9A
		turquoise	FAM13B	blue	ENOPH1
		turquoise	RAD50	blue	ALG3
		turquoise	TRIO	blue	P4HA1
		turquoise	DVL3	blue	SLC2A4RG
		turquoise	SORCS3	blue	HMG20B
		turquoise	UBE2D1	blue	PROSAPIP1
		turquoise	SEC31B	blue	TG
		turquoise	WFS1	blue	CUBN
		turquoise	BICD1	blue	KIAA0930
		turquoise	GCK	blue	TNP1
		turquoise	ZNF565	blue	SLC25A1
		turquoise	SYT3	blue	PPIL2
		turquoise	CEP112	blue	ZNF22
		turquoise	RDM1	blue	LOC100847432
		turquoise	COL17A1	blue	TSHR
		turquoise	CCDC171	blue	KATNB1
		turquoise	SNTA1	blue	FAM129B
		turquoise	PARG	blue	HNRNPC
		turquoise	CPNE5	blue	SULT1A1
		turquoise	FMNL2	blue	ROR2
		turquoise	OTUB2	blue	GRAMD3
		turquoise	LOC100850896	blue	IMMT
		turquoise	SRD5A1	blue	EMC4
		turquoise	TDRKH	blue	KRT6A /// KRT6C
		turquoise	OMA1	blue	RPL4
		turquoise	LOC788752 /// SGMS1	blue	IL6
		turquoise	SNX10	blue	BEX4 /// LOC100337331
		turquoise	RBFA	blue	UBQLN4
		turquoise	VPS18	blue	NPR3
		turquoise	PHLDB3	blue	ANKRD32
		turquoise	MRPS23	blue	BOLA-N /// JSP.1
		turquoise	CA9	blue	CADM1
		turquoise	PGPEP1	blue	CRYBA1
		turquoise	SLC29A3	blue	TSPAN6
		turquoise	TSEN54	blue	MR1
		turquoise	ZCCHC10	blue	PAEP
		turquoise	TAF6L	blue	ENDOG
		turquoise	NDOR1	blue	PPARG
		turquoise	DVL1	blue	VKORC1L1
		turquoise	KPNA1	blue	TNNT2
		turquoise	LOC100299503 /// THOC2	blue	CNGA3
		turquoise	HIST3H2A	blue	DDO
		turquoise	ZFYVE19	blue	CLCA3
		turquoise	PAK1IP1	blue	IDH3A
		turquoise	RDH13	blue	SNRNP27
		turquoise	PRRG1	blue	PPP2R5D
		turquoise	IGF2BP1	blue	SF3B4
		turquoise	HOXB3	blue	EVA1C
		turquoise	HPS6	blue	CDC2L1
		turquoise	5htr2c	blue	NKIRAS2
		turquoise	LOC100847843 /// TARP	blue	IL2RA
		turquoise	BVD1.26 /// LOC505306 /// LOC786608 /// LOC789653 /// TCRA	blue	CCDC3
		turquoise	BVD1.20	blue	CAPN3
		turquoise	CNGA2	blue	COX7B
		turquoise	ATP6V1B2	blue	MTA1
		turquoise	HDGFL1	blue	COA3
		turquoise	BIVM /// ERCC5	blue	PAFAH1B3
		turquoise	LNP1	blue	ARMCX6 /// LOC100297334
		turquoise	CTSO	blue	CPA1
		turquoise	BTNL2	blue	TBXA2R
		turquoise	ARL8B	blue	SNX1
		turquoise	METAP1	blue	NDUFV1
		turquoise	TMIGD1	blue	GABRG2
		turquoise	GUCA2A	blue	CHMP7
		turquoise	PSTPIP2	blue	CCNB2
		turquoise	GSTO1	blue	F3 /// LOC100849695
		turquoise	CXCL13	blue	LRRFIP1
		turquoise	ALG2	blue	EFHC1
		turquoise	PDK3	blue	ENTPD1
		turquoise	LOC100848152	blue	SMG6
		turquoise	AAK1	blue	ZDHHC4
		turquoise	LOC100847877	blue	LOC790208 /// MPZ
		turquoise	DPF1	blue	DTYMK
		turquoise	MED8	blue	GPX4
		turquoise	GTPBP5	blue	PGF
		turquoise	LOC614107	blue	LAMTOR4
		turquoise	UBR3	blue	RPS14
		turquoise	TRIM7	blue	MIA
		turquoise	ANXA10	blue	GUK1
		turquoise	SPRY2	blue	ELP3
		turquoise	ZRANB3	blue	CSH2
		turquoise	WEE1	blue	AST1 /// MGC157368
		turquoise	IRF6	blue	E2F4
		turquoise	PRPF4B	blue	PPOX
		turquoise	LOC100337268	blue	EPAS1
		turquoise	TMEM92	blue	CHST10
		turquoise	SMAD5	blue	TSPAN7
		turquoise	LOC100336714	blue	WDR45
		turquoise	LOC781294 /// MGC127133	blue	LOC785583 /// SYT17
		turquoise	MUC12	blue	ATP6V0A1 /// LOC785923
		turquoise	LYSB	blue	ATP5B
		turquoise	SLC51A	blue	PDE6C
		turquoise	EPS8L3	blue	PAFAH1B2
		turquoise	UBE2G2	blue	PNMT
		turquoise	MRPL13	blue	MIP
		turquoise	CMPK1	blue	ATP5C1
		turquoise	ARFIP1	blue	ARFGEF1
		turquoise	SKI	blue	ETFB
		turquoise	CDHR5	blue	TRPC4
		turquoise	EXOSC5	blue	TECPR1
		turquoise	KCNQ1	blue	TELO2
		turquoise	EIF1AX	blue	PLEKHO2
		turquoise	GID8	blue	DEDD2
		turquoise	LOC100852233	blue	ORMDL3
		turquoise	CD55	blue	SMTN
		turquoise	FKBP14	blue	MTFMT
		turquoise	LOC617396 /// LOC617406 /// LOC618898	blue	ELF1
		turquoise	CMAS /// LOC100850864	blue	CSF3
		turquoise	MICAL2	blue	CDK4
		turquoise	LOC407195	blue	PPM1A
		turquoise	MOGAT1	blue	SDHD
		turquoise	TAF1D	blue	LOC100847228
		turquoise	CHRNA10	blue	TIE1
		turquoise	LOC782145	blue	MYOC
		turquoise	CHCHD8	blue	RPS9
		turquoise	USP53	blue	ALDH1A1
		turquoise	ANKS4B	blue	ACACA
		turquoise	KCNN4	blue	GOT1
		turquoise	TIMM17A	blue	MAP3K3
		turquoise	PIGG	blue	CLTC
		turquoise	CLDN15	blue	RGL2
		turquoise	ASCC1	blue	CLDN16
		turquoise	FBXO36	blue	RPS15
		turquoise	REXO4	blue	PEBP1
		turquoise	NSUN6	blue	RPL18
		turquoise	FAM127C /// LOC615809 /// LOC783730	blue	MXRA8
		turquoise	SLC27A2	blue	FANCG
		turquoise	ATG4C	blue	SLC25A3
		turquoise	ITSN1	blue	PHLDB1
		turquoise	PAG15	blue	CPSF1
		turquoise	KIAA1671	blue	MYL1
		turquoise	ZMYM6NB	blue	NFIC
		turquoise	SNRPC	blue	SFRP2
		turquoise	ISCU	blue	RPL22L1
		turquoise	SLC31A1	blue	LOC100848191
		turquoise	WASL	blue	FADS1
		turquoise	LOC100847759	blue	RAF1
		turquoise	CASZ1	blue	MRPL23
		turquoise	LOC100849327 /// LOC786324	blue	TUFT1
		turquoise	DMAP1	blue	FGFR1
		turquoise	PTPN12	blue	RGN
		turquoise	TMA7	blue	PPIA
		turquoise	FGD4	blue	ATP5H
		turquoise	DET1	blue	APOA1BP
		turquoise	PKIB	blue	S100A10
		turquoise	H2AFV	blue	HEBP1
		turquoise	DAAM1 /// LOC538749	blue	RPS27A
		turquoise	HEPHL1	blue	RPL24
		turquoise	WDR62	blue	SLC22A17
		turquoise	CUL2	blue	EFEMP1
		turquoise	JMJD1C	blue	MAGED2
		turquoise	SPECC1	blue	C7H19orf10
		turquoise	LOC100848593	blue	H3F3B
		turquoise	RIMKLB	blue	MTAP /// PRDX3
		turquoise	LOC100125947 /// PLA2G2A	blue	CNN3
		turquoise	CCR3	blue	BAG1
		turquoise	ZFPM1	blue	OTUB1
		turquoise	MMP2
		turquoise	ZSWIM6
		turquoise	GNL3L
		turquoise	DLD
		turquoise	DDHD1
		turquoise	FIS1
		turquoise	TIFA
		turquoise	PDF
		turquoise	SMYD3
		turquoise	C7H19orf77
		turquoise	LOC512440
		turquoise	CEP128
		turquoise	PTPRH
		turquoise	BCL11A
		turquoise	ZNF583
		turquoise	SLC5A9
		turquoise	ZNF705A
		turquoise	MLPH
		turquoise	PROS1
		turquoise	HNRNPM
		turquoise	NTMT1
		turquoise	GOLT1A
		turquoise	LRTOMT
		turquoise	PPP1R13L
		turquoise	COPZ1
		turquoise	RPS26
		turquoise	N4BP3
		turquoise	FERMT2
		turquoise	UHRF1BP1L
		turquoise	TMEM30A
		turquoise	FLRT2
		turquoise	ARHGAP24
		turquoise	LOC511180
		turquoise	CCDC23
		turquoise	DNAL4
		turquoise	C23H6orf141
		turquoise	GAS8
		turquoise	CMC2
		turquoise	DOCK11 /// LOC100848143
		turquoise	OPTC
		turquoise	POFUT2
		turquoise	BVD1.22
		turquoise	TCRA /// TRD@
		turquoise	LOC100335205
		turquoise	TRGV3-2
		turquoise	KLRB1
		turquoise	ANAPC2
		turquoise	TJP3
		turquoise	LOC100295234 /// LOC100300282 /// LOC100335899 /// LOC100850187 /// LOC100850312 /// LOC100851491 /// LOC509513
		turquoise	LOC617189
		turquoise	LOC100850120
		turquoise	GMPR2
		turquoise	BT.29765
		turquoise	BOLA /// BOLA
		turquoise	ACAN
		turquoise	KIR3DS1
		turquoise	COX6B2
		turquoise	SFTPA1
		turquoise	PDGFRA
		turquoise	LOC100850456 /// ST6GALNAC6
		turquoise	C29H11orf54
		turquoise	HEPACAM2
		turquoise	C2H2orf47
		turquoise	ISG20L2
		turquoise	TRAF3IP2
		turquoise	AACS
		turquoise	VEZF1
		turquoise	GKAP1
		turquoise	FGD1
		turquoise	PIGX
		turquoise	PDGFC
		turquoise	BOP1
		turquoise	NIT1
		turquoise	BLOC1S2
		turquoise	TCEA3
		turquoise	CGA
		turquoise	EIF2B2
		turquoise	YIF1B
		turquoise	SSNA1
		turquoise	CKAP4
		turquoise	SPR
		turquoise	RPS19BP1
		turquoise	MS4A7
		turquoise	KCNA4
		turquoise	MFAP2
		turquoise	BEND6
		turquoise	TTC5
		turquoise	LIPA
		turquoise	PPP2R1B
		turquoise	SMCHD1
		turquoise	GRIA3
		turquoise	HNRNPK
		turquoise	RABL2B
		turquoise	IGSF5
		turquoise	SLC7A9
		turquoise	CHRDL1
		turquoise	BID /// BID
		turquoise	SLC37A4
		turquoise	HAPLN3
		turquoise	TACR2
		turquoise	MRPL4
		turquoise	ZSCAN16
		turquoise	TIMM21
		turquoise	DNAJA1
		turquoise	ENOSF1
		turquoise	PIGY /// PYURF
		turquoise	TBC1D24
		turquoise	SUN1
		turquoise	C29H11orf83
		turquoise	SEMA4A
		turquoise	FOXRED1
		turquoise	YPEL1
		turquoise	NR1H2
		turquoise	UPK1A
		turquoise	CCDC127
		turquoise	RPL36A /// RPL36AL
		turquoise	CTU1
		turquoise	BOLA-DMA
		turquoise	BLMH
		turquoise	TBC1D10A
		turquoise	MRPL1
		turquoise	CD302
		turquoise	MANSC1
		turquoise	TPI1
		turquoise	PYCR1
		turquoise	VMP1
		turquoise	RBMS1
		turquoise	WIPF3
		turquoise	C21H14orf79
		turquoise	MGP
		turquoise	MBL2
		turquoise	SMAD2 /// SMAD3
		turquoise	GPKOW
		turquoise	KRT78
		turquoise	ZFX
		turquoise	ACTR2
		turquoise	PSMD7
		turquoise	DYNC1I1
		turquoise	LHCGR
		turquoise	FAM101B
		turquoise	LOC100848767
		turquoise	SLC25A4
		turquoise	PSMG4
		turquoise	SMPD3
		turquoise	CARHSP1
		turquoise	LOC100848714
		turquoise	ADRA1A
		turquoise	RNASEH2B
		turquoise	PSMG1
		turquoise	PDCD5
		turquoise	RPS15A
		turquoise	LOC100849971 /// LOC781918 /// LOC782714 /// RPS15A
		turquoise	LOC790312 /// PNP
		turquoise	RIC8A
		turquoise	PCOLCE2
		turquoise	LDHA
		turquoise	MRPS18B
		turquoise	AVPI1
		turquoise	RPS17
		turquoise	PLSCR3
		turquoise	OSGEP
		turquoise	ZFP36
		turquoise	DYNC1I2
		turquoise	MEA1
		turquoise	BTBD6
		turquoise	VEGFC
		turquoise	RPS10
		turquoise	LOC100337329
		turquoise	HNRNPAB
		turquoise	COX8B
		turquoise	THOC3
		turquoise	CTSL2
		turquoise	PISD
		turquoise	MEGF10
		turquoise	TESK1
		turquoise	ATP6V1D
		turquoise	RPL18A
		turquoise	RNF10
		turquoise	ST3GAL2
		turquoise	WDR13
		turquoise	LOC100295009
		turquoise	USP14
		turquoise	BGLAP
		turquoise	C7H19orf6
		turquoise	FSHB
		turquoise	LOC782642 /// MAL
		turquoise	GNG5
		turquoise	C7H19orf43
		turquoise	DSC2
		turquoise	CYP4A22
		turquoise	SDCCAG3
		turquoise	EMC10
		turquoise	KXD1
		turquoise	NUCB2
		turquoise	MFSD5
		turquoise	GHRHR
		turquoise	NAGLU
		turquoise	C3
		turquoise	KNG1
		turquoise	BTF3
		turquoise	LOC782395
		turquoise	IGFBP3
		turquoise	SMYD5
		turquoise	COL9A2
		turquoise	RHBDD2
		turquoise	IFNGR2
		turquoise	OTC
		turquoise	MAPRE1
		turquoise	PEG10
		turquoise	MTIF2
		turquoise	ICAM3
		turquoise	RHOG
		turquoise	SVIL
		turquoise	PARL
		turquoise	C13H20orf27
		turquoise	SELP
		turquoise	ALDH6A1
		turquoise	SYN1
		turquoise	GUCY1B3
		turquoise	CCDC104
		turquoise	RPL35
		turquoise	KIAA2013
		turquoise	SEC61B
		turquoise	PRKACA
		turquoise	CYB5A
		turquoise	PLA2G1B
		turquoise	AKNA
		turquoise	PTPRA
		turquoise	DIABLO
		turquoise	RGS7
		turquoise	FKBP3
		turquoise	GUCY1A3
		turquoise	MYO10
		turquoise	SCARB1
		turquoise	DCTN5
		turquoise	USP19
		turquoise	YARS
		turquoise	AGTR1
		turquoise	HSD11B2
		turquoise	OS9
		turquoise	LOC100847474
		turquoise	ARF4
		turquoise	FAU
		turquoise	PCBP1
		turquoise	STAT5A
		turquoise	MRPL55
		turquoise	TGFBI
[truncated: 61 more rows]
[truncated: 24 more columns]

## Sheet: Stage-Specific
			Oocyte					X2_Cell						X2_Cell	X4_Cell					22	22	X4_Cell		X8_Cell
2	2	1	1	33	33	26	26	36	36	28	28	27	27	17	17	23	23	10	10	darkgreen	NXN	18	18	25	25	12	12	21	21	8	8	19	19	30	30	34	34	9	9	35	35	7	7	6	6	16	16	20	20
blue	AP3B2	turquoise	ACTA1	darkolivegreen	UBR2	darkorange	LOC506032	yellowgreen	MALL	skyblue	EPS15L1	white	FAM50A	grey60	ZSCAN29	darkturquoise	HN1L	purple	FOXF1	darkgreen	MEX3C	lightgreen	VIM	orange	SF3B1	tan	FBXO38	darkred	DDX24	pink	IRF1	lightyellow	PPP2CB	steelblue	CCT2	darkmagenta	GPX7	magenta	ADRB2	sienna3	SBNO2	black	MRAS	red	FAM45A	lightcyan	CCDC84	royalblue	TMEM184C
blue	YIPF5	turquoise	CSNK2A1	darkolivegreen	C23H6orf89	darkorange	BPI	yellowgreen	TSPAN1	skyblue	EMC8	white	LOC100295263	grey60	DDB2	darkturquoise	PIGN	purple	SNRPB2	darkgreen	TSN	lightgreen	PYCARD	orange	ABR	tan	STK17A	darkred	ZBTB48	pink	SCML4	lightyellow	GIMAP7	steelblue	GOLGA2	darkmagenta	LOC100851083 /// S100A1	magenta	IDH3B	sienna3	TNRC6A	black	NUDT4	red	SCO1	lightcyan	CYSTM1	royalblue	EPB49
blue	LOC100847891	turquoise	CNTFR	darkolivegreen	RALGAPB	darkorange	CYP20A1	yellowgreen	CFI	skyblue	TOMM70A	white	UNKL	grey60	LOC100848355	darkturquoise	RNF20	purple	CD97	darkgreen	RWDD2B	lightgreen	PTPRC	orange	ELP2	tan	ZNF821	darkred	NOP2	pink	NOP56	lightyellow	PRRC2C	steelblue	SLC25A11	darkmagenta	INSL3	magenta	NCOA7	sienna3	SNX3	black	PLSCR1	red	CPSF6	lightcyan	KIAA0182	royalblue	CMIP
blue	C7H5orf15	turquoise	CEACAM1	darkolivegreen	RRM1	darkorange	DIAPH1	yellowgreen	CFB	skyblue	ANGPT2	white	HSPBP1	grey60	RNF31	darkturquoise	MED13	purple	C14H8orf76	darkgreen	SCAND1	lightgreen	CCR7	orange	UROC1	tan	CPT2	darkred	MTOR	pink	ABCF1	lightyellow	ATXN7L3B	steelblue	ZNF318	darkmagenta	TPM2	magenta	SYNE1	sienna3	JPH1	black	TMEM128	red	KLHDC2	lightcyan	DOCK1	royalblue	USP48
blue	NARFL	turquoise	LOC100335357	darkolivegreen	P2RY2	darkorange	TMEM209	yellowgreen	SPTSSB	skyblue	PGS1	white	MCM3	grey60	IP6K2	darkturquoise	DNAJC8	purple	LOC100849002	darkgreen	OCEL1	lightgreen	TNF	orange	LSM10	tan	PRKAR1A	darkred	POLR1E	pink	POLDIP3	lightyellow	KDM3A	steelblue	ATF5	darkmagenta	ST3GAL4	magenta	NMB	sienna3	LOC786583	black	TTI2	red	GSKIP	lightcyan	RWDD4	royalblue	KIAA0232
blue	TMCO1	turquoise	VPS72	darkolivegreen	CHPF2	darkorange	CANT1	yellowgreen	HSD17B13	skyblue	AHCTF1	white	SERF2	grey60	COL11A1	darkturquoise	CBX8	purple	HMGCR	darkgreen	LRRC8E	lightgreen	DEFB5	orange	METTL16	tan	STAG1	darkred	TIMM23	pink	LOC100335198 /// RPA3	lightyellow	CARKD	steelblue	BOD1L	darkmagenta	LOC540627	magenta	CHD2 /// LOC100847962	sienna3	ELAVL4	black	CHEK1	red	RCSD1	lightcyan	NRK	royalblue	SGSH
blue	ECH1	turquoise	EIF2AK3	darkolivegreen	TEX10	darkorange	GCN1L1	yellowgreen	CYP27A1	skyblue	TBC1D20	white	AFTPH	grey60	EXOSC8	darkturquoise	ZNF304	purple	AADAT /// AADAT	darkgreen	SLC16A13	lightgreen	DEFB4A /// DEFB5 /// LOC100335951	orange	RBM34	tan	RASIP1	darkred	TIMM9	pink	LOC535643	lightyellow	SLCO1B3	steelblue	AK4	darkmagenta	RBP1	magenta	MYL4	sienna3	ILF3	black	NLGN3	red	TSPAN13	lightcyan	HYLS1	royalblue	COASY /// LOC100335995
blue	NR4A2	turquoise	SLC6A11	darkolivegreen	CAMSAP1	darkorange	USP22	yellowgreen	ZFY	skyblue	POLR3C	white	LOC785870 /// PDYN	grey60	PTGER2	darkturquoise	DDX20	purple	GNG12	darkgreen	AOC2	lightgreen	LOC782991 /// SIRPA	orange	MGRN1	tan	LYAR	darkred	DHX8	pink	DHX30	lightyellow	KCNJ2	steelblue	PRP-VII	darkmagenta	CXCL11	magenta	F2R	sienna3	MAP9	black	GTF2I	red	CSDE1	lightcyan	ZFYVE26	royalblue	CALM2
blue	LOC100335716	turquoise	MICU1	darkolivegreen	LOC787940 /// TRPC4AP	darkorange	TMX3	yellowgreen	SLC6A14	skyblue	ZNF236	white	LSR	grey60	PFKFB3	darkturquoise	LOC100848477	purple	BSCL2	darkgreen	ACO1	lightgreen	RGCC	orange	FAM120A	tan	ENAH	darkred	CYTH2	pink	LOC100849875	lightyellow	MDN1	steelblue	PCBP2	darkmagenta	S100A13	magenta	NIPA2	sienna3	TCERG1	black	LIMA1	red	TIAM1	lightcyan	AAED1	royalblue	MAD2L1
blue	INTS9	turquoise	TTF2	darkolivegreen	SLC15A4	darkorange	NCOA1	yellowgreen	CES1	skyblue	EDEM3	white	B3GNT3	grey60	LCP1	darkturquoise	KIF5B	purple	GCA	darkgreen	GLDC	lightgreen	CD14	orange	CWC15	tan	BABAM1	darkred	IL7	pink	DAP3	lightyellow	SOCS2	steelblue	PEX14	darkmagenta	LOC100848673	magenta	TOMM6	sienna3	PTPN9	black	NR5A2	red	C1H8orf42	lightcyan	BRP44L	royalblue	GDF5
blue	TBC1D4	turquoise	PAG6	darkolivegreen	SYVN1	darkorange	C19H17orf101	yellowgreen	VNN2	skyblue	CBS	white	NUB1	grey60	CLU	darkturquoise	CPEB2	purple	RPS21	darkgreen	ATP5S	lightgreen	BANK1	orange	PAN2	tan	SCAP	darkred	EIF2D	pink	TOLLIP	lightyellow	DHRS1	steelblue	LOC618228	darkmagenta	IHH	magenta	SHISA3	sienna3	DDX17	black	DIS3L	red	NCOR2	lightcyan	CD82 /// LOC100335281	royalblue	CYP4V2
blue	NCALD	turquoise	PPFIBP1	darkolivegreen	STOML2	darkorange	KIFC1	yellowgreen	MSLN	skyblue	PFDN1	white	REEP4	grey60	UNC119B	darkturquoise	C4H7orf25	purple	RNF167	darkgreen	RFC4	lightgreen	CD53	orange	MOK	tan	CCDC102A	darkred	PIAS2	pink	MSRB3	lightyellow	MYO5B	steelblue	LGR4	darkmagenta	GSTA3	magenta	ZNF638	sienna3	ZFP106	black	BAG2	red	UBXN4	lightcyan	IMPAD1	royalblue	EFNB3
blue	SLC35A5	turquoise	LOC100138449	darkolivegreen	DIP2B	darkorange	STT3B	yellowgreen	AZGP1	skyblue	SMARCAL1	white	SGPL1	grey60	FLAD1	darkturquoise	AEBP1	purple	PPARA	darkgreen	FBXO3	lightgreen	NCF1	orange	ZNF134	tan	ICMT	darkred	LOC100336931 /// PAF1	pink	SAMD1	lightyellow	SULT1B1	steelblue	TAF15	darkmagenta	GSTA2 /// GSTA3	magenta	MIR221	sienna3	GGA3	black	VAMP3	red	REEP2	lightcyan	FGL1	royalblue	CD63
blue	CISD1	turquoise	DKK4	darkolivegreen	TXNDC15	darkorange	CDC42BPB	yellowgreen	ACSM3	skyblue	SLC17A2	white	MYEOV2	grey60	LOC100295453 /// LOC100296063 /// LOC100296357 /// LOC100296438 /// LOC100335238 /// LOC100336992	darkturquoise	PYGM	purple	LOC100296123	darkgreen	FLNC	lightgreen	DEFB4A	orange	NT5DC1	tan	EXOC4	darkred	TMEM230	pink	CNOT1	lightyellow	RQCD1	steelblue	NIPAL2	darkmagenta	HSD17B1 /// HSD17B1	magenta	NEMF	sienna3	DNAJC4	black	BCL2L12	red	SRGAP2	lightcyan	ANO10	royalblue	IGFLR1
blue	PPFIA1	turquoise	CLK1	darkolivegreen	LOC100851440 /// SRSF9	darkorange	NUP214	yellowgreen	BOLA	skyblue	RFC3	white	IST1	grey60	ANAPC7	darkturquoise	CCNT2	purple	DIO1	darkgreen	GPHN	lightgreen	IL8	orange	PAN3	tan	TSR1	darkred	C13H20orf111	pink	COLQ	lightyellow	LSM2	steelblue	CCDC117	darkmagenta	CHST8	magenta	TNPO2	sienna3	PIK3CA	black	IL2RG	red	KCTD18	lightcyan	IDH1	royalblue	UGT2B10
blue	VTI1A	turquoise	RTN4	darkolivegreen	CNOT2	darkorange	KIAA1033	yellowgreen	AREGB	skyblue	COPS4	white	PRPF4	grey60	TDRD3	darkturquoise	WIPF2	purple	F2RL2	darkgreen	TIAL1	lightgreen	PLEK	orange	PIGV	tan	GLMN	darkred	ZNF410	pink	FUS	lightyellow	PARN	steelblue	RAPGEF6	darkmagenta	B4GALNT1	magenta	PROP1	sienna3	IQCA1	black	JUN	red	HIP1R	lightcyan	FBXO33	royalblue	ATP6AP2
blue	LOC404051	turquoise	RAB10	darkolivegreen	TRAPPC6B	darkorange	PARP11	yellowgreen	AGR2	skyblue	LARP7	white	KLHDC10	grey60	SEC23IP	darkturquoise	AKAP1	purple	PPP3CB	darkgreen	FGR	lightgreen	VSIG4	orange	MRPS28	tan	MDFI	darkred	SPCS3	pink	bta-mir-154c	lightyellow	CCBP2	steelblue	FICD	darkmagenta	KCNE2	magenta	PEG3	sienna3	GON4L	black	MCM5	red	CH25H	lightcyan	DKK1	royalblue	DSTN
blue	CBX3	turquoise	MANF	darkolivegreen	DLK2	darkorange	LOC100848595	yellowgreen	S100A11	skyblue	STX18	white	TTC19	grey60	FABP3	darkturquoise	NAPEPLD	purple	SDSL	darkgreen	GJA1	lightgreen	C1QA	orange	DIMT1	tan	ESR1	darkred	CAMLG	pink	MMS19	lightyellow	SCAF11	steelblue	METAP1D	darkmagenta	LOC100847211	magenta	ITPA	sienna3	ITGA8	black	LOC505766	red	MAN1C1	lightcyan	LACTB2	royalblue	IVD
blue	MYF5	turquoise	ERG	darkolivegreen	KIF4A	darkorange	RNF130	yellowgreen	NTS	skyblue	ZDHHC7	white	RILPL1	grey60	MRPL14	darkturquoise	EXT1	purple	ATG4A	darkgreen	DHX34	lightgreen	EMP1	orange	CRTC1	tan	UBA2	darkred	SART1	pink	ZC3HAV1	lightyellow	APOL3	steelblue	CENPA	darkmagenta	LOC100297263 /// LOC100336183 /// LOC100336209	magenta	CIAPIN1	sienna3	MDH2	black	NEURL	red	RCBTB2	lightcyan	IGFBP2	royalblue	ATG12
blue	RELA	turquoise	PLK2	darkolivegreen	KIAA0664	darkorange	WARS2	yellowgreen	LTF	skyblue	RALBP1	white	C16H1orf27	grey60	SOX15	darkturquoise	UBA5	purple	SPRY1	darkgreen	ASUN	lightgreen	CASP4	orange	UBE2J2	tan	GPATCH3	darkred	FUT11	pink	SEC31A	lightyellow	VGLL4	steelblue	PPT2	darkmagenta	FST	magenta	SPAG5	sienna3	CRIP2	black	MKRN1	red	RAP1A	lightcyan	PPP2R5E	royalblue	AHCYL2
blue	LZTR1	turquoise	PSMA1	darkolivegreen	VPS29	darkorange	CDO1			skyblue	PHC1	white	EHD4	grey60	GBP5	darkturquoise	CST3	purple	SLC30A1	darkgreen	HJURP	lightgreen	SRGN	orange	NUDCD2	tan	LRBA	darkred	CTNNBIP1	pink	ERP44	lightyellow	G6PC	steelblue	TMEM167A	darkmagenta	INHA	magenta	CDV3	sienna3	PSMC4	black	LOC100850955	red	PRPF38B	lightcyan	GUSB	royalblue	STEAP1
blue	RBL2	turquoise	PRKCD	darkolivegreen	ALDH18A1	darkorange	YME1L1			skyblue	ATP13A3	white	LYRM9	grey60	APTX	darkturquoise	RABL5	purple	MSH6	darkgreen	BPNT1	lightgreen	LAPTM5	orange	ZSWIM7	tan	COMMD6	darkred	YWHAG	pink	TIMM13	lightyellow	FMR1NB	steelblue	LOC785568 /// MORF4L1			magenta	DUT			black	SDC2	red	SFT2D1	lightcyan	KIF2C	royalblue	ADPRM
blue	TKDP5	turquoise	ARIH1	darkolivegreen	BAZ1B	darkorange	LOC100295298			skyblue	LOC100849739 /// METAP1D	white	BBOX1	grey60	CREM	darkturquoise	GDAP2	purple	AUH	darkgreen	E4F1	lightgreen	S100A9	orange	FOXK2	tan	SFRS18	darkred	SNRNP25	pink	PHKB	lightyellow	HMGN2 /// LOC782928	steelblue	NUMA1			magenta	KDELR3			black	LOC100847550	red	YRDC	lightcyan	PTGS2	royalblue	UBE4A
blue	L1CAM	turquoise	MYBPC1	darkolivegreen	TAZ	darkorange	ZNF154			skyblue	LOC100848691 /// MIR29B-2 /// MIR29E	white	LOC100300875	grey60	RBM7	darkturquoise	TTC1	purple	FMNL3	darkgreen	AVEN	lightgreen	PDHB	orange	DEXI	tan	MAN2A1	darkred	GPC5	pink	UBAC2	lightyellow	NOSTRIN	steelblue	PIK3R4			magenta	MYH3			black	LOC523214	red	CCZ1	lightcyan	NME2	royalblue	BACH2
blue	RPS8	turquoise	LOC100847362 /// LOC505099	darkolivegreen	UBC	darkorange	CASC4			skyblue	WDFY3	white	PSMD1	grey60	MED23	darkturquoise	GOSR1	purple	CLN5	darkgreen	ABCC4	lightgreen	SLAMF9	orange	PELO	tan	KIAA1310	darkred	NPRL3	pink	LOC788761	lightyellow	SYS1	steelblue	MEMO1			magenta	NAPB			black	GRINA	red	ZNF653	lightcyan	EPHX3	royalblue	HGD
blue	ARNT2	turquoise	POP5			darkorange	SLC3A2			skyblue	DHX40	white	YTHDF3	grey60	RAPGEF1	darkturquoise	TRAPPC11	purple	LGI4	darkgreen	FNBP4	lightgreen	HTRA4	orange	MRPL44	tan	SIRT1	darkred	BCL2L15	pink	PAM	lightyellow	PDSS2	steelblue	ZIC2			magenta	TCOF1			black	CRYAA	red	TULP4	lightcyan	TCEB1	royalblue	DDX19A
blue	GPR37 /// LOC790388	turquoise	LOC100847619			darkorange	RAP2B			skyblue	GDI2	white	FLOT1	grey60	RYR3	darkturquoise	SLC15A1	purple	PPP1R15B	darkgreen	PPP2R2B	lightgreen	IL1A	orange	EAF1	tan	IL13RA1	darkred	CCDC94	pink	ZRANB2	lightyellow	DNAJB12	steelblue	DYRK1A			magenta	DEFB1			black	MGST3	red	IKZF5	lightcyan	TMEM37	royalblue	ALKBH1
blue	FCGRT	turquoise	PRPF40B			darkorange	CADM3			skyblue	MRPL39	white	KIAA1370	grey60	FRA10AC1 /// LOC788257	darkturquoise	LOC540026	purple	AIDA	darkgreen	IRF9	lightgreen	FLI1	orange	C19H17orf42	tan	GCAT	darkred	DNAJC13	pink	STX5	lightyellow	DPT	steelblue	ATAD2B			magenta	KRTCAP3			black	DSC3	red	PDP1	lightcyan	LOC100848149	royalblue	CDKN2C
blue	NUP133	turquoise	FNBP1			darkorange	FEM1B			skyblue	MED27	white	C28H1orf131	grey60	KIF19	darkturquoise	TAP1	purple	DPH2	darkgreen	LOC100852268 /// SIL1	lightgreen	IL1RAP	orange	METTL18	tan	POLR1A	darkred	FIP1L1	pink	HAUS4	lightyellow	SLC25A26	steelblue	TRIM32			magenta	ESD			black	ZNF280C	red	TNC	lightcyan	ADK	royalblue	NUDT22
blue	TET2	turquoise	TMCO3			darkorange	KRTAP3-1			skyblue	APOO	white	BCL6B	grey60	SUGT1	darkturquoise	GTF2E2	purple	GCLC	darkgreen	HAGH	lightgreen	EMR1	orange	LOC100849209 /// NMT2	tan	REG3G	darkred	BRAP	pink	JTB	lightyellow	EPC1	steelblue	C10H14orf21			magenta	SLC7A8			black	USP38	red	CCNY	lightcyan	TMEM2	royalblue	KCTD17
blue	VPS33B	turquoise	LIMCH1			darkorange	MAPK8			skyblue	ADAL	white	CEP41	grey60	CPA5	darkturquoise	THOC1	purple	C4H7orf49	darkgreen	RABGGTB	lightgreen	FXYD5	orange	RNMTL1	tan	TOPORS	darkred	AATF	pink	IQGAP3	lightyellow	FXYD1	steelblue	TCFL5			magenta	CCDC138			black	DIRAS3	red	GCFC1	lightcyan	MRS2	royalblue	UCKL1
blue	GZF1	turquoise	PTX3			darkorange	DCAF17			skyblue	LOC615257	white	VDAC3	grey60	HDGFRP3	darkturquoise	TAF1B	purple	AKAP13	darkgreen	MBOAT1	lightgreen	C1QB	orange	ENTPD4	tan	KANSL2	darkred	RARS	pink	EXOSC9	lightyellow	MAK16	steelblue	EIF2S2			magenta	UBE2E1			black	SRP72	red	SFXN4	lightcyan	ZBTB32	royalblue	ZC3H14
blue	RMDN2	turquoise	SLC39A13			darkorange	CTTN			skyblue	OSGEPL1	white	TMEM168	grey60	ARAP3	darkturquoise	RAB5B	purple	FAM107B	darkgreen	COX20	lightgreen	LYZ	orange	SNUPN	tan	KATNA1	darkred	TIMELESS	pink	RAB4B	lightyellow	LOC100295019	steelblue	ZNF606			magenta	AGBL5 /// LOC100847244			black	ACTN4	red	LOC100141070 /// TAF9	lightcyan	ASXL2	royalblue	ISG20
blue	PIK3R2	turquoise	NRP2			darkorange	KIAA1549			skyblue	POT1	white	APH1A	grey60	MAD2L2	darkturquoise	RAPGEF3	purple	MAPK1	darkgreen	TCIRG1	lightgreen	APOBEC3A	orange	RNF139	tan	CTCF	darkred	C3H1orf226	pink	EIF3B	lightyellow	PIK3AP1	steelblue	TH1L			magenta	LOC100847837			black	PRMT2	red	TOP2B	lightcyan	LOC100848360	royalblue	VPS13C
blue	BORA	turquoise	DOHH			darkorange	CDC45			skyblue	FASTKD3	white	LOC100850801 /// TEX264	grey60	SIPA1	darkturquoise	LOH12CR1	purple	LOC100847120 /// LOC100850754	darkgreen	AS3MT /// AS3MT	lightgreen	CSF2RB	orange	LOC789051 /// MARK3	tan	ZBTB40	darkred	TMEM39B	pink	PML	lightyellow	GBAS					magenta	ARHGAP18			black	LOC618071	red	CTNNB1	lightcyan	C1QTNF7	royalblue	TRIM41
blue	TMEM138	turquoise	FEN1			darkorange	ALPK2			skyblue	FNTA	white	LOC100849494 /// TRIM28	grey60	RNF217	darkturquoise	HDLBP	purple	MYO1B	darkgreen	MAP2K3	lightgreen	EMR3	orange	ZNF830	tan	MYH8	darkred	PLA2G12A	pink	RNF4	lightyellow	GRIPAP1					magenta	MUC19			black	ZZEF1	red	TAF11	lightcyan	RRP15	royalblue	ZNF792
blue	ATP2A2	turquoise	H2AFX			darkorange	ANKLE2			skyblue	CPSF2	white	PDE6H	grey60	LOC784805	darkturquoise	ARID1B	purple	TACSTD2	darkgreen	FIG4	lightgreen	C1QC	orange	USP10	tan	CYYR1	darkred	C17H12orf65	pink	MRPS7	lightyellow	SCYL2					magenta	DDX54			black	MGC137708	red	DSEL	lightcyan	PPIP5K2	royalblue	GTF2IRD2
blue	COA1	turquoise	SAE1			darkorange	SERPINB1			skyblue	PABPN1	white	M6PR	grey60	TRAPPC1	darkturquoise	C25H16orf59	purple	CUL4B	darkgreen	COL11A2	lightgreen	LRRC2	orange	BRPF1	tan	NBEAL1	darkred	CWF19L2	pink	APEX1	lightyellow	NCOR1					magenta	CCL8 /// CCL8			black	AMIGO2	red	LOC782348	lightcyan	ALG12 /// LOC100300263	royalblue	TGFB1I1
blue	RHNO1	turquoise	IRF2BP2			darkorange	ANAPC4							grey60	DGKI	darkturquoise	C11H2orf68	purple	POLR2A	darkgreen	EPB41L3	lightgreen	CYBB	orange	POLE3	tan	PRL	darkred	DNTTIP2	pink	FIGF	lightyellow	HERC2					magenta	PRP9			black	ETNK2	red	ADNP	lightcyan	CSRNP1	royalblue	NR3C1
blue	PHACTR4	turquoise	RRM2			darkorange	TM9SF1							grey60	POP7	darkturquoise	INTS4	purple	ANAPC10	darkgreen	ZNF746	lightgreen	BOLA-DQA1	orange	OGFOD1	tan	LOC790042 /// WARS	darkred	NOL12	pink	PTPRN	lightyellow	ROPN1L					magenta	BCMO1			black	BRI3	red	EBNA1BP2	lightcyan	CCL22	royalblue	LOC784927 /// LOC785762
blue	C23H6orf52	turquoise	PTPRR			darkorange	DUSP12							grey60	EPHX1	darkturquoise	TSPAN33	purple	ZNF323	darkgreen	EPB41L4A	lightgreen	MT1A	orange	UBE4B	tan	FPGT	darkred	RBM22	pink	TARS2	lightyellow	TERF1					magenta	ANKRD11			black	ACLY	red	MAPK14	lightcyan	GLUD1	royalblue	CIRBP
blue	TSKU	turquoise	LPPR2			darkorange	TMEM9B							grey60	LOC100295193	darkturquoise	CCNH	purple	ERC2	darkgreen	POLRMT	lightgreen	CD74	orange	ZNF263	tan	GJA5	darkred	FGB	pink	PDK4	lightyellow	GLRX3					magenta	DSC1			black	NOL9	red	RYK	lightcyan	NOL10	royalblue	FOXN3
blue	CDCA3	turquoise	TP53I3			darkorange	USF2							grey60	ZFAND3	darkturquoise	ARHGAP27	purple	JARID2	darkgreen	FGGY	lightgreen	CTSK	orange	CDC42BPG	tan	AEBP2	darkred	ARL14EP	pink	KIAA1279	lightyellow	DMKN					magenta	RBBP8			black	PLVAP	red	ATXN7L3	lightcyan	GPSM2	royalblue	THPO
blue	ESRP2	turquoise	HAUS5			darkorange	GPR172A							grey60	IDNK	darkturquoise	AKT1S1	purple	RALGPS2	darkgreen	SF3A2	lightgreen	CD68	orange	PPAN	tan	CMTM6	darkred	ARFGAP1	pink	CHMP1A	lightyellow	BTBD1					magenta	CXCL3			black	RAB15	red	BCL10	lightcyan	SYT11	royalblue	TTC12
blue	NFATC3	turquoise	RNF13											grey60	RNF43	darkturquoise	SAR1B	purple	ERRFI1	darkgreen	NFE2L2	lightgreen	CCL2	orange	DDB1	tan	DNAJB1	darkred	KIAA0020	pink	PHRF1	lightyellow	LOC100849050					magenta	C20H5orf22			black	MYH11	red	NCBP2	lightcyan	CCDC137	royalblue	VPS26A
blue	CREBL2	turquoise	ABCC8											grey60	SMURF1	darkturquoise	CNNM3	purple	GABRA3	darkgreen	ZC2HC1B	lightgreen	MATK	orange	LMAN2	tan	TTC33	darkred	TRMT10B	pink	GTDC2	lightyellow	ULK4					magenta	STAT4			black	TM9SF3	red	RBPMS	lightcyan	ATXN10	royalblue	CAND1
blue	EEFSEC	turquoise	WDR17											grey60	CHST11	darkturquoise	BMPR2	purple	CEP70	darkgreen	CDK12	lightgreen	LOC618416	orange	PPM1G	tan	AKAP8L	darkred	NOL8	pink	BOLA-DOB	lightyellow	GMPS					magenta	CXHXorf30			black	NFE2L1	red	SERPINC1	lightcyan	ARHGEF10L	royalblue	VNN1
blue	KLHL12	turquoise	SLC25A17											grey60	ELMSAN1	darkturquoise	FAM190B	purple	OGDHL	darkgreen	FAIM	lightgreen	LOC100139887			tan	MPG	darkred	GPR61	pink	CCDC43	lightyellow	FEZF1					magenta	EMX2			black	TRPC1	red	SERPIND1	lightcyan	HSPA12A	royalblue	SHQ1
blue	UBLCP1	turquoise	MAPRE3											grey60	KIF9	darkturquoise	CDC25C	purple	APBB2	darkgreen	MEIS2	lightgreen	ALPK1			tan	ARL1	darkred	LOC514211	pink	EXOC8	lightyellow	IFRD2					magenta	TOP2A			black	LOC100849927 /// TINAGL1	red	LOC100139161	lightcyan	FCHSD2	royalblue	XPNPEP1
blue	SHISA4	turquoise	PARP16											grey60	OTUD3	darkturquoise	EHMT1	purple	ACTN1	darkgreen	KDSR	lightgreen	IRAK1			tan	DIEXF	darkred	ATL3	pink	ZCCHC8	lightyellow	MYH10					magenta	LOC100847932			black	HSD11B1	red	ANO8	lightcyan	ATP11B	royalblue	XPO5
blue	SERINC2	turquoise	CENPN											grey60	LOC509420	darkturquoise	LMAN2L	purple	CTBP1	darkgreen	FAP	lightgreen	LOC100140769			tan	FAF1	darkred	NEDD8	pink	PTGR2	lightyellow	APLNR					magenta	EAF2			black	PGR	red	LOC100848357	lightcyan	NOB1	royalblue	PRDX2
blue	NO66	turquoise	DYNC2LI1											grey60	MTHFD2L	darkturquoise	NIF3L1	purple	ACTR6	darkgreen	RAD54B	lightgreen	ITGAX			tan	TRMT1L	darkred	MED18	pink	TMEM177	lightyellow	DNAJA4					magenta	LOC100296778			black	AVPR1B	red	LOC613444	lightcyan	NAP1L4	royalblue	CALM /// CALM2
blue	TBX19	turquoise	FAM168B											grey60	C9H12orf49	darkturquoise	LOC535946	purple	CDK8	darkgreen	NAGPA	lightgreen	DEFB10 /// LOC100852347			tan	LOC514189	darkred	PINX1	pink	SLC22A3	lightyellow	VPS39					magenta	BCAT1			black	TMEM38A	red	CNR2	lightcyan	NPC2	royalblue	ZWINT
blue	PPP1R18	turquoise	C18H19orf12											grey60	WSB2	darkturquoise	SLC4A7	purple	ANKRD17	darkgreen	NCAPD2 /// NCAPD2	lightgreen	CYTH4			tan	EIF4E3	darkred	UIMC1	pink	MGC152281	lightyellow	MARS2					magenta	C6H4orf21			black	CD40	red	BIN2	lightcyan	GNB1	royalblue	PLS1
blue	LOC506181	turquoise	NFKBID											grey60	CCDC37	darkturquoise	RNF216	purple	PRKCH	darkgreen	LOC100847363	lightgreen	TMEM156			tan	ACBD3	darkred	GTF3C5	pink	DUS3L	lightyellow	MTCP1NB					magenta	GPBP1			black	AP2B1	red	POLR3E	lightcyan	RSPO3	royalblue	GTF2E1
blue	NPEPL1	turquoise	PAPSS2											grey60	ZCWPW1	darkturquoise	DGKD	purple	SHOC2	darkgreen	C10H14orf166	lightgreen	PTAFR			tan	LOC790270 /// SLC35A3	darkred	CALCOCO1	pink	HERC4	lightyellow	JMJD6					magenta	ZNF192 /// ZNF389			black	NRAS	red	CLDN12	lightcyan	RRN3	royalblue	C5H12orf57
blue	USP25	turquoise	TIMM50											grey60	TRPV6	darkturquoise	USF1	purple	SHC1	darkgreen	PPL	lightgreen	BoLA /// BOLA-A			tan	TMEM179B	darkred	CINP	pink	VPS52	lightyellow	WTIP					magenta	LOC100849746 /// PTDSS1			black	PSMA4	red	TTC27	lightcyan	ZNF295	royalblue	FBLIM1
blue	HMGXB4	turquoise	MED15											grey60	CEP72	darkturquoise	KIF1C	purple	LRCH4	darkgreen	STX2	lightgreen	LOC100847843 /// LOC781951 /// TARP			tan	DDX21	darkred	ABT1	pink	DGCR8	lightyellow	CD4					magenta	LOC100848281			black	ST8SIA1	red	ADAMTS1	lightcyan	LAMP1	royalblue	OSTF1
blue	FBXO40	turquoise	PEX5											grey60	CLEC4F	darkturquoise	OAZ1	purple	DLG5	darkgreen	RFC2	lightgreen	BOLA-DRB3 /// LOC100851018			tan	CERS2	darkred	ALPI /// LOC100125266	pink	GABARAP	lightyellow	UBE2Z					magenta	NUDT5			black	CHTOP	red	FAM213A	lightcyan	ESCO1 /// INTS3	royalblue	LOC525353
blue	ELP4	turquoise	ZDHHC13											grey60	MGC139603	darkturquoise	C11H9orf114	purple	CFLAR	darkgreen	AKR1A1	lightgreen	LOC407171			tan	SIPA1L1	darkred	GGPS1	pink	TRAPPC4	lightyellow	RGS5					magenta	DDX26B			black	ATG4D	red	ADAM9	lightcyan	TM9SF2	royalblue	LOC100847947
blue	FBXW12	turquoise	SENP7											grey60	SFT2D3	darkturquoise	MRPL37	purple	BMPR1A	darkgreen	CNN2	lightgreen	FCGR1A			tan	MUL1	darkred	GTF2F1	pink	BCAR1	lightyellow	LAMC2					magenta	LOC100300095			black	KRI1	red	LOC100138613	lightcyan	BICD2	royalblue	SNAI1
blue	FAM189B	turquoise	MSRB2											grey60	SYF2	darkturquoise	CREB1	purple	PANX1	darkgreen	RAP1GDS1	lightgreen	CD244			tan	SLC25A15	darkred	AGFG1	pink	PGA5	lightyellow	LOC100335899 /// LOC100850312					magenta	JAM2			black	ZNF207	red	FBXL14	lightcyan	SLIT2	royalblue	STMN1
blue	RESP18	turquoise	RPGR											grey60	SLC51B	darkturquoise	CHRNE	purple	ATF7	darkgreen	COPB2	lightgreen	BLA-DQB /// LA-DQB /// LOC100851058			tan	LOC100851168 /// MTRF1L	darkred	EIF2B1	pink	TRAPPC3	lightyellow	SLC6A17					magenta	PRDX1			black	LOC510723	red	KIAA0355	lightcyan	POLL	royalblue	KCTD10
blue	TMEM234	turquoise	CCDC51											grey60	INTS10	darkturquoise	RPA2	purple	ADAR	darkgreen	TCEAL4	lightgreen	BLA-DQB			tan	MFAP1	darkred	RNF220	pink	TNFRSF1B	lightyellow	SEC22A					magenta	SRRM1			black	UBAP1	red	LRRC47	lightcyan	MLEC	royalblue	SACS
blue	LOC100849520	turquoise	TLE6											grey60	GSDMC	darkturquoise	MYO1C	purple	LMO7			lightgreen	BLA-DQB /// LA-DQB			tan	RYBP	darkred	CTNNBL1	pink	CDCA5	lightyellow	SCIN					magenta	TET3			black	HINFP	red	LOC100848883	lightcyan	PCBP3	royalblue	SELK
blue	ZBTB17	turquoise	WDR70											grey60	DCUN1D2			purple	MEFV			lightgreen	S100A12			tan	RPAP3	darkred	SRP68	pink	RPF2	lightyellow	YWHAE					magenta	PHF20L1			black	CKMT2	red	LOC100851547 /// NMI	lightcyan	AP1AR	royalblue	MBIP
blue	UNG	turquoise	METTL9											grey60	ZNF397			purple	C15H11orf52			lightgreen	OLR1			tan	RBM45	darkred	ARR3	pink	HOXB4	lightyellow	PAG17					magenta	WBP4			black	P33MONOX	red	PSIP1	lightcyan	SNF8	royalblue	BRE
blue	DNMT1	turquoise	SPRYD4											grey60	SRGAP1			purple	ZFP69			lightgreen	TNFRSF1A			tan	SEC62			pink	PRMT5	lightyellow	NHP2L1					magenta	PARD3			black	MLL5	red	LTBP1	lightcyan	LOC100298176	royalblue	UCHL5
blue	USE1	turquoise	BBS2											grey60	HDAC7			purple	AZIN1			lightgreen	RGS1			tan	CDADC1			pink	USP16	lightyellow	C4BPB					magenta	MAP10			black	LGALS3	red	CCNL2	lightcyan	RMI1	royalblue	PRUNE
blue	SFXN3	turquoise	DFFA											grey60	RNASE10			purple	LOC100850711			lightgreen	EDN1			tan	C7H5orf63			pink	EIF1AD	lightyellow	MRPL16					magenta	TKTL2			black	RRP7A	red	MCM3AP	lightcyan	OSBPL8
blue	C11H9orf16	turquoise	NCK2											grey60	MLN			purple	STRADA			lightgreen	MSR1			tan	NOA1			pink	COL4A5	lightyellow	SEC22B					magenta	GLT25D2			black	LOC515042	red	CHD4	lightcyan	PRKCI
blue	CKAP5	turquoise	CHCHD4											grey60	ENTPD6			purple	TXNL4B			lightgreen	ITGB2			tan	TOB1			pink	RAB35	lightyellow	BTG1					magenta	LOC100848554			black	OSBPL1A	red	ATP6V1C1	lightcyan	FAM210A
blue	LOC100297676	turquoise	LOC539015											grey60	MPRIP			purple	MEAF6			lightgreen	MMP9			tan	POLR3A			pink	PURA	lightyellow	NDST2					magenta	SERPINI1			black	UGT2A3	red	SNX19	lightcyan	ZBED1
blue	GLRX5	turquoise	ITPRIPL1											grey60	CLCA3 /// LOC784768			purple	TRAF6			lightgreen	BOLA-DQA2			tan	CD163L1			pink	LOC100851160							magenta	CRISPLD2			black	RNF7	red	PGD	lightcyan	OBFC1
blue	FLCN	turquoise	CAT											grey60	PPME1			purple	MARK2							tan	MCM6			pink	DECR2							magenta	BHLHB9			black	ASPH	red	FSCN1	lightcyan	FASTKD2
blue	OXLD1	turquoise	MUM1											grey60	IFT46			purple	MINA							tan	FGFR2			pink	YY1							magenta	FAM110A			black	CDK9	red	HRASLS	lightcyan	PGBD2
blue	KIR2DL5A	turquoise	MID1IP1											grey60	HRH1			purple	MLL2							tan	SEC14L1			pink	HOXB2							magenta	LOC100847565			black	PARP14	red	RALA	lightcyan	SRSF4
blue	KIR2DS1 /// LOC514871	turquoise	MESDC1											grey60	FNTB			purple	LOC100847590							tan	PTPN21			pink	MPDU1							magenta	IFI44			black	HKDC1	red	THAP7	lightcyan	SENP6
blue	SRP9	turquoise	ARPP21											grey60	APOH			purple	LOC100295316							tan	CD164			pink	LOC100847396							magenta	APC			black	UNC50	red	CHGA	lightcyan	ATP7B
blue	PABPC4	turquoise	NSD1											grey60	CDK5			purple	PARD6A							tan	PXMP4			pink	LIX1L							magenta	DMRTA2			black	SCAMP5	red	UBE2V2	lightcyan	CNOT6
blue	SLC5A1	turquoise	ALPK3															purple	SMAD3							tan	HERC5			pink	TMEM183A							magenta	PCF11			black	MBD2	red	UACA	lightcyan	EHD3
blue	TNNT3	turquoise	SERINC3															purple	MPHOSPH8							tan	HDAC3			pink	CDH8							magenta	LOC100848879			black	ESRRA	red	ACTA2 /// ACTG2	lightcyan	MTA3
blue	RALB	turquoise	LZTS2															purple	RNF40							tan	LOC518495			pink	TRAK2							magenta	PAH			black	FECH	red	PDXDC1	lightcyan	ACBD5
blue	AGPAT9	turquoise	RANGAP1															purple	TXLNG							tan	TYW1			pink	ZFAND2A							magenta	LOC536255			black	PPP4R1	red	BYSL	lightcyan	LOC100848809 /// TARDBP
blue	SPG7	turquoise	DAPK3															purple	ZNF326							tan	C15H11orf49			pink	SEMA3B							magenta	ARGLU1			black	SRI	red	TINAGL1	lightcyan	ACTR3
blue	CDH1	turquoise	SRSF6															purple	STK38L							tan	NUP50			pink	CYP2C87							magenta	ACOX2			black	PLS3	red	ITGB3	lightcyan	TOX4
blue	VARS	turquoise	VPS25															purple	IWS1							tan	RAX2			pink	RSRC2							magenta	MAPT			black	PAG14	red	AHR	lightcyan	SCNN1A
blue	MED20	turquoise	TM9SF4															purple	ENTPD5							tan	ERCC4			pink	CST6							magenta	RAD52			black	YLPM1	red	B4GALT5	lightcyan	LOC100335186
blue	PPP2R1A	turquoise	POLR2F															purple	PSMG3							tan	DENND4C			pink	UCK1							magenta	CELF4			black	SH3BGRL2	red	CEL	lightcyan	WBSCR22
blue	ABLIM3	turquoise	MIER2															purple	KLHL2							tan	NTM			pink	CLCC1							magenta	CUL5			black	OTUD4	red	DENR /// LOC785243	lightcyan	NR2F2
blue	LOC786287 /// PNKD	turquoise	SGCA															purple	PIR							tan	ARID3B			pink	SLC22A23							magenta	PBX2			black	PCYOX1	red	MFNG	lightcyan	SLC18A2
blue	TPRN	turquoise	GABBR1															purple	USP2							tan	LOC100849173 /// RPP38			pink	C2CD5							magenta	ANAPC13			black	SRSF11	red	AGXT2L1	lightcyan	HSPE1
blue	PTK7	turquoise	UBE2N															purple	INTS6							tan	GMEB1			pink	ASNSD1							magenta	AMY2B			black	ZNF271	red	COX10	lightcyan	PMEL
blue	HSPA9	turquoise	FGD2															purple	RGS10							tan	PBDC1			pink	FAM171B							magenta	HOXA10			black	GRPEL2	red	POLG	lightcyan	CHRNB1
blue	ZNF688	turquoise	SMARCD1															purple	FABP4							tan	LYSMD1			pink	SDAD1							magenta	MYO1G			black	PANK1	red	VEZT
blue	P4HA3	turquoise	SORT1															purple	CTNND2							tan	PDE12			pink	LOC509383							magenta	CCNK			black	FUBP3	red	DECR1
blue	C1H21orf7	turquoise	PHKG2															purple	TAF5L							tan	CIRH1A			pink	SAFB							magenta	PAPOLB			black	SDF2L1	red	SEC63
blue	LAPTM4B	turquoise	DHRS4															purple	STAT1 /// STAT4							tan	RFTN2			pink	NXF1							magenta	UBE2E3			black	HSD17B6	red	MARF1
blue	TNNI3	turquoise	MYOZ1															purple	TK2							tan	DYNC2H1			pink	SAR1A							magenta	LTB			black	EQTN	red	SACM1L
blue	USB1	turquoise	CALM1 /// CALM2 /// CALM3															purple	MAGI3							tan	LOC100848019			pink	LOC511420							magenta	BUB1			black	U2SURP	red	NOV
blue	QSOX2	turquoise	MB															purple	CLIC6							tan	SMIM10			pink	SIKE1							magenta	HEPH			black	LOC100849055	red	PPCS
blue	GSK3A	turquoise	MUC15															purple	DYNLL1 /// LOC783613 /// LOC784058							tan	LOC787693 /// RSF1			pink	TOR3A							magenta	C15H11orf74			black	LOC100849055 /// ORAOV1	red	PSMD12
blue	PDLIM5	turquoise	UFD1L															purple	LOC100335806							tan	RLIM			pink	EIF3J							magenta	SLC29A1			black	NFAT5	red	PLA2G16
blue	LFNG	turquoise	PGP															purple	MYPN							tan	LOC100297914 /// LOC100850027			pink	KIAA1522							magenta	LOC100138869 /// ZNF358			black	SLC38A1	red	CCDC59
blue	LOC787649	turquoise	YTHDC1															purple	RPL30							tan	SMU1			pink	VBP1							magenta	MEDAG			black	SLC41A2	red	PUM1
blue	MGEA5	turquoise	ACD															purple	N4BP2L1							tan	UNC5A			pink	PTCD2							magenta	AFAP1			black	IRX3	red	DNAJB2
blue	BCAP31	turquoise	MECP2															purple	GPR137B							tan	GDPGP1			pink	RTCA							magenta	IGFBP7			black	EBAG9	red	PYROXD1
blue	VRK1	turquoise	TERF2															purple	C2							tan	LOC100847486 /// LY6G6F			pink	NSA2							magenta	NOLC1			black	XPO4	red	DENND4B
blue	LOC510442	turquoise	CBY1															purple	LOC790889 /// RORA							tan	ZNF572			pink	UBL3							magenta	BHLHE40			black	IFIH1	red	SMARCD2
blue	CRABP2	turquoise	LOC100851645															purple	LOC100137973 /// LOC100848895 /// ZNF93							tan	TMEM181			pink	GLB1L							magenta	GPR133			black	PLD5	red	CLASP1
blue	COA5	turquoise	LOC100847840															purple	CDC42BPA							tan	ZNF574			pink	NOP10							magenta	SCOC			black	IQCD	red	ZNF131
blue	ATP9B	turquoise	CHCHD6															purple	NCKIPSD							tan	DHDDS			pink	ORC1							magenta	ANKRD12			black	RBPJ	red	OCLN
blue	CRYGB	turquoise	CS															purple	USP28							tan	SPRTN			pink	PRKD2							magenta	LOC100847657			black	CDK13	red	C24H18orf21
blue	LOC100848193 /// RPL10A	turquoise	BCDIN3D															purple	ARHGDIA							tan	COQ2			pink	SPSB3							magenta	GSTA2			black	HAUS2 /// ZFP106	red	ZDHHC16
blue	SPNS3	turquoise	ENOX1															purple	ZFPL1							tan	SLC27A6			pink	GAR1							magenta	TRIT1			black	ACSL3	red	ENPP1
blue	LOC789263 /// NEK3	turquoise	PRKDC															purple	ARMC7							tan	RPP30			pink	EDEM2							magenta	PDIA4			black	MTRR	red	SRXN1
blue	SAT2	turquoise	RPL32															purple	ACBD4							tan	TJP1			pink	GOLGA3							magenta	DCN			black	GABRA1	red	HES6
blue	IGF2BP3	turquoise	LOC100847989															purple	SLC4A1AP							tan	EDC3			pink	CCR5							magenta	PFN1			black	ZNFX1	red	FAM118A
blue	DCTN2	turquoise	LOC100850455 /// LRPPRC															purple	SPECC1L							tan	MOSPD2			pink	BAG5							magenta	SPINK7			black	TMEM135	red	TESK2
blue	LSM6	turquoise	MTHFSD															purple	GPATCH2L							tan	MPHOSPH10			pink	TBC1D14							magenta	SERPINA7			black	C5H12orf23	red	PIGU
blue	TFB1M	turquoise	MRPS27															purple	RAB9B							tan	CXCR7			pink	CDC42SE1							magenta	LYPLA2			black	LOC100847106	red	LOC100848941
blue	MALT1	turquoise	TADA3															purple	FAT1							tan	EFR3A			pink	PIEZO1							magenta	PROSC			black	BMP7	red	ENPP5
blue	ADCY7	turquoise	CDC25B															purple	EFHC2							tan	LOC100335178			pink	CIDEB							magenta	HBG			black	RBM25	red	PCNT
blue	EEF1A1 /// LOC100848359 /// LOC781070	turquoise	ZNF329															purple	LIG3							tan	TOM1L1			pink	METAP2							magenta	LOC100847208			black	IFI44 /// LOC781857	red	CHMP5
blue	ARL2BP	turquoise	LOC510844															purple	TAB3							tan	ZNF384			pink	ELTD1							magenta	ASPN			black	ZNF317	red	AKAP8
blue	LOC100298789	turquoise	RAB14															purple	VAT1L							tan	BRIX1			pink	UPF1							magenta	ASH1L			black	TMEM208	red	LOC525415
blue	SMTNL2	turquoise	MIA3															purple	DRC1							tan	INSR			pink	LENG1							magenta	LUM			black	MANBA	red	TPPP3
blue	PDCL3	turquoise	LOC100336073 /// PTMA /// PTMA															purple	PLEKHA8							tan	UCK2			pink	CHST9							magenta	POLR2H			black	CYFIP1	red	VAV3
blue	MBNL2	turquoise	PREB															purple	ZDHHC5							tan	DTX3L			pink	PCMTD1							magenta	SCARF1			black	HDC	red	PDCD10
blue	FAM20C	turquoise	METTL22															purple	RAD18							tan	LRIF1			pink	FBRSL1							magenta	FILIP1			black	PPPDE1	red	ARMC8
blue	KLHL23	turquoise	DDC /// LOC100337102															purple	EPB41							tan	MED26			pink	VSIG10							magenta	C9H6orf163			black	DYNLRB2	red	SEMA4F
blue	KAT6A	turquoise	DNAJC18															purple	CCDC92							tan	FABP7			pink	C13H20orf7							magenta	STX19			black	GPR116	red	ATG16L1
blue	ABCC10	turquoise	MAP3K4															purple	FAM111B							tan	LOC783920			pink	UBA1							magenta	CSF2RA			black	ABHD3	red	ZNF639
blue	XIST	turquoise	LOC100335526 /// SLBP															purple	MAPK10							tan	MOSPD3			pink	HPS3							magenta	ADAMTS6			black	ZNF608	red	TNPO1
blue	CDC5L	turquoise	PDHA1															purple	PANK3							tan	ELAC2			pink	HPS5							magenta	CNTNAP3			black	C7	red	DIDO1
blue	PPP1R15A	turquoise	PLAC9															purple	RASGRP2							tan	SCAMP3			pink	RP9							magenta	ALKBH8			black	PURG	red	DAGLB
blue	SSX2IP	turquoise	DYM															purple	SYTL3							tan	TFDP1			pink	DFFB							magenta	IPMK			black	FAM210B	red	LOC506828
blue	PMCH	turquoise	BCL2L2															purple	FUT8 /// LOC100851836							tan	IARS			pink	LOC540077							magenta	PLOD2			black	PRDM10	red	ING2
blue	USP7	turquoise	COL5A3															purple	FCER1A							tan	C28H10orf35			pink	EGLN2							magenta	LOC100848405			black	ASCL1	red	VPS16
blue	HID1 /// LOC787087	turquoise	CECR5															purple	FAM192A							tan	DOCK9			pink	FAM134C							magenta	DAW1			black	PCDH10	red	NFKBIE
blue	LOC783452	turquoise	ALDH3A2															purple	TRIP4							tan	TAF1C			pink	PDCD11							magenta	LRSAM1			black	TTC17	red	NEURL4
blue	TM2D3	turquoise	PJA1															purple	ZNF34							tan	C13H20orf94 /// LOC788761			pink	DDX47							magenta	REV3L			black	LOC100847279 /// STAM2	red	LOC619012
blue	SLC48A1	turquoise	THBS4															purple	STON1							tan	ATP5J			pink	TIPARP							magenta	SLC6A1			black	LOC786550	red	THAP3
blue	CDK7	turquoise	LOC785419															purple	CHAF1A							tan	COPS8			pink	TRPM3							magenta	PNLIPRP2			black	WDR59	red	NAE1
blue	ASXL1	turquoise	MRP63															purple	BAG4							tan	B4GALT3			pink	NADKD1							magenta	CPNE8			black	FNBP1L	red	GORASP2
blue	MCART1	turquoise	SRL															purple	STRADB							tan	PRKAR2B			pink	ST6GALNAC4							magenta	RAD9B			black	EXOC6	red	ALG1
blue	HYAL2	turquoise	HMGB3															purple	CSTF2T							tan	RAB40C			pink	LOC514658 /// SULT2A1							magenta	LOC100336184 /// PAG7			black	RIOK2	red	LHFPL2
blue	EPB41L1	turquoise	ZNF629															purple	LMAN1L											pink	C8H9orf152							magenta	KIAA1462			black	TFRC	red	TPD52L1
blue	ROCK2	turquoise	STAP2															purple	FRK											pink	CXHXorf57							magenta	S1PR1			black	LOC511498	red	CSRP2BP
blue	ZNF800	turquoise	LAMC1															purple	UCHL3											pink	DPY19L1							magenta	MMP13			black	MAP1A	red	ARHGAP1
blue	FETUB	turquoise	C18H16orf87															purple	TGFBR1											pink	FAM122B							magenta	ECT2L			black	NALCN	red	SWAP70
blue	HIST2H2AA4 /// HIST2H2AC /// LOC100851089 /// LOC541108 /// LOC788724	turquoise	HIGD1D															purple	RACGAP1											pink	MRPS30							magenta	WDR63			black	DOPEY1	red	BST2
blue	NCAN	turquoise	RPE															purple	ITPK1											pink	CABP2							magenta	IGSF10			black	GMPPA	red	SON
blue	LRRN4CL	turquoise	C24H18orf32															purple	ZNF691											pink	USP12							magenta	GZMH			black	MPLKIP	red	C14H8orf33
blue	SMC2	turquoise	MCPH1															purple	SCHIP1											pink	PRSS12							magenta	LOC100335418 /// NAALADL2			black	ELL2	red	TBCB
blue	LOC100851916 /// RNF111	turquoise	NAA30															purple	MAL2											pink	SUOX							magenta	PPP1R3B			black	CHMP2B	red	LANCL1
blue	LIMK2	turquoise	TMEM199															purple	DEPTOR											pink	LOC786362 /// RUVBL2							magenta	FKBP10			black	JAKMIP1	red	MMACHC
blue	YIPF3	turquoise	DENND2A															purple	H2B /// H2B /// HIST1H2BL /// HIST2H2BE /// LOC100295221 /// LOC505183 /// LOC521580 /// LOC527244 /// LOC616776 /// LOC616868 /// LOC618012 /// LOC781410 /// LOC782971 /// LOC787269 /// LOC787465											pink	UBE2O							magenta	C3H1orf162			black	CSTB	red	SEZ6L2
blue	LOC100848156	turquoise	SLTM															purple	YWHAZ											pink	DOCK7							magenta	HOXA11			black	CHRD	red	LUC7L3
blue	LOC100851843	turquoise	FBXO7															purple	ERLIN1											pink	MRPL51							magenta	MAP7D3			black	FUBP1	red	PPRC1
blue	SLC43A1	turquoise	ARFGEF2															purple	ABCG8											pink	FBXL6							magenta	ELAVL3			black	KIAA1967	red	C2H1orf172
blue	CADPS	turquoise	MAF1															purple	MEP1B											pink	GPR89							magenta	CCDC39			black	FYTTD1 /// SNAP25	red	ULK1
blue	LOC100335205 /// TCRG5	turquoise	ZCCHC9															purple	DDX10 /// LOC100851460											pink	ZNF259							magenta	CNKSR2 /// LOC100851696 /// LOC100852344			black	SNAP25	red	APPBP2
blue	ZNF593	turquoise	SIRT7															purple	LOC100847119											pink	RPH3AL							magenta	CNKSR2			black	DHX38	red	PRPSAP1
blue	C1QTNF5	turquoise	DNMBP															purple	CDCA2											pink	INPP5K							magenta	HHIPL2			black	SLX4	red	FRS2
blue	NTRK2	turquoise	OPA1															purple	ZC3H8											pink	EDC4							magenta	OASL			black	DAXX	red	CHD2
blue	LOC506672	turquoise	FRZB															purple	LOC785554											pink	POLR2M							magenta	MYO9A			black	PPP4C	red	LOC100850082
blue	MSANTD2	turquoise	MTERFD1															purple	IL18R1											pink	KLHL33							magenta	SPATA7			black	RTN2	red	BHMT
blue	TP53	turquoise	UTP11L															purple	ADAM12											pink	SIPA1L3							magenta	BDP1			black	PCID2	red	SNAPC1
blue	EVC2 /// LOC100850936	turquoise	KDM1B															purple	DENND3 /// LOC100296661											pink	ABTB2							magenta	LOC100849063			black	ZNF521	red	THNSL2
blue	ATRN	turquoise	ORC5															purple	STX4											pink	SGIP1							magenta	PTEN			black	FAM21A	red	PRRG2
blue	TLR3	turquoise	ADPRHL2															purple	IMPACT											pink	DONSON							magenta	NRG1			black	PRSS23	red	CLDN10
blue	LPAR1	turquoise	MUC13															purple	LOC785602 /// SLC37A4											pink	LOC100138271							magenta	TKDP2			black	PACSIN2	red	PION
blue	PLAT	turquoise	LOC100196898															purple	LOC616999 /// SELT											pink	ACAD10							magenta	SMPDL3B			black	COQ7	red	DUSP1
blue	RASSF7	turquoise	PPARGC1A															purple	TBCE											pink	DRG1							magenta	HARS2			black	ANKRD29	red	PRPF31
blue	CENPF	turquoise	LOC100849076															purple	EIF5B											pink	EMG1							magenta	LOC100847345 /// LOC100851311			black	AQR	red	DPYD
blue	ZNF354A	turquoise	LOC100847099															purple	ADAP1											pink	FANCA							magenta	HNF1A			black	SS18L2	red	RORC
blue	CHCHD5	turquoise	GPCPD1															purple	MGC148692											pink	SEMA4B							magenta	LOC100850718 /// SORBS1			black	NMRAL1	red	LOC786363 /// TSG101
blue	RBM39	turquoise	LOC539009 /// LOC614531 /// RRAGA															purple	NISCH											pink	AMY2A							magenta	TSPAN12			black	SUN2	red	IL17RC
blue	WBSCR17	turquoise	BRI3BP															purple	MARCKSL1											pink	ADAM15							magenta	LTN1			black	NSDHL	red	ELF2
blue	AARS	turquoise	FBXW2															purple	PRKACB											pink	ZDHHC2							magenta	GPR128			black	TJP2	red	SYBU
blue	PYGO2	turquoise	TMEM237															purple	PDE6A											pink	POU2F1							magenta	IGL@ /// IGLL1 /// LOC100297594			black	EOGT	red	XAB2
blue	AAMDC	turquoise	CEP104															purple	PKMYT1											pink	AGTPBP1							magenta	LOC100851681			black	SH3BP5	red	BCL3
blue	RPS11	turquoise	UBE3C															purple	COG8											pink	INTS5							magenta	BT.6431 /// PCAF			black	PRPF39	red	LOC100298891
blue	TTLL12	turquoise	TASP1															purple	MAP4											pink	SGOL2							magenta	SLC25A12			black	ETAA1	red	KPNA3
blue	ABHD14B	turquoise	DLL4															purple	RAB11B											pink	PHF2							magenta	RPRD1B			black	BAZ2A	red	DYTN
blue	TEX261	turquoise	POLR3F															purple	TEK											pink	ASB6							magenta	SERTAD4			black	POLA1	red	CSNK1A1
blue	GLUL	turquoise	MYH2															purple	ACAT2											pink	CDKN1A							magenta	MATN2			black	CTDSPL	red	VKORC1
blue	GALE	turquoise	TXNIP															purple	RPL27											pink	GTSF1							magenta	AIFM1			black	ZAP70	red	PITX1
blue	NCSTN	turquoise	CCDC71															purple	S100B											pink	CENPM							magenta	SFRP4			black	BOLA-DQB	red	LMO2
blue	DCTPP1	turquoise	PC															purple	MCM7											pink	NSUN5							magenta	CTSB			black	IQGAP2	red	FAM96B
blue	GJD2	turquoise	MACF1															purple	SLC6A4											pink	URI1							magenta	LOC100138271 /// OVGP1			black	COLEC11	red	POGK
blue	OFCC1	turquoise	CUEDC1															purple	MRPS5											pink	METTL10							magenta	IFNAA /// IFNAC /// IFNAG /// IFNAH /// LOC538620 /// LOC783912			black	BCL7C	red	LOC615263
blue	DHX35	turquoise	OAZ2															purple	H2B /// HIST2H2BE											pink	FASLG							magenta	MYO1A			black	DHX57	red	KIAA0391
blue	LOC100848213	turquoise	MCRS1																											pink	LOC100849448 /// LOC781494							magenta	SYT17			black	CRAT	red	LOC100848984
blue	SLC31A2	turquoise	PCDHGA8 /// PCDHGB4 /// PCDHGC3																											pink	ZNF79							magenta	BRK1			black	DPP3	red	TTC26
blue	TYMS	turquoise	DNASE2																											pink	C7H1orf35							magenta	DNAJC12			black	GNPDA1	red	FTL /// LOC100850238 /// LOC788801
blue	LOC100336614	turquoise	RHPN2																											pink	PRMT6							magenta	TSHB			black	LOC100140254	red	ZNF827
blue	ARHGAP29	turquoise	CLPTM1L																											pink	SNRPD3							magenta	EMCN			black	MRPL43	red	AMN1
blue	CP	turquoise	CAMK2G																											pink	WARS											black	LOC100848538	red	GPD1L
blue	FUNDC2	turquoise	LMNA																											pink	TRMT10C											black	HMGN1	red	CRELD2
blue	GNGT2	turquoise	CD8B																											pink	EXOSC1											black	AXIN1	red	LOC100848208
blue	SBDS	turquoise	NABP2																											pink	SETD9											black	ATP6V0E2	red	TDRD9
blue	SLAMF8	turquoise	AIMP2																											pink	ARHGAP26											black	AZI2	red	CABYR
blue	PWP1	turquoise	CDC37																											pink	LOC518393											black	SETX	red	ZBTB24
blue	METTL14	turquoise	IGHG1																											pink	LOC617800											black	SDC1	red	LOC100847424
blue	GIT2	turquoise	CA13																											pink	KCNMB2											black	EPDR1	red	SAA4
blue	ACTR8	turquoise	SPTAN1																											pink	FAM204A											black	GIMAP8 /// LOC100847526	red	C21H14orf159
blue	MAP4K1	turquoise	LOC100847751																											pink	TINAG											black	USHBP1	red	TFCP2
blue	ABCD4	turquoise	FAM13A																											pink	LOC618733											black	KIF22	red	SCLT1
blue	ANTXR2	turquoise	KCNK2																											pink	gzmA											black	FSD2	red	MTMR14
blue	NGF	turquoise	ZNF197																											pink	MIC1											black	CMTM4	red	DBF4
blue	FUT9	turquoise	PSMD4																											pink	TRGV3-1											black	ZBTB9	red	C15H11orf88
blue	PCK1	turquoise	NEBL																											pink	LOC100140518											black	MAGOHB	red	ZNF668
blue	PCK2	turquoise	AARSD1																											pink	PSMD6											black	SHISA2	red	ZMYND8
blue	SLC2A8	turquoise	LOC100852254 /// UPF3B																											pink	ASCC2											black	ERI1	red	CCNL1
blue	SLC2A5	turquoise	EMC1																											pink	SGCB											black	G2E3	red	TAF4
blue	ATP2B4	turquoise	LAMA3																											pink	RTFDC1											black	TDH	red	PAAF1
blue	ADAM1B /// LOC783350	turquoise	COL7A1																											pink	STAC											black	CSRP2	red	ZNF543
blue	KRT3	turquoise	LOC100847167																											pink	CSN1S1											black	XPO6	red	MFN2
blue	PLBD1	turquoise	TRPM4																											pink	CSTF2											black	GPN3	red	NBAS
blue	HTR1B	turquoise	DDX27																											pink	TSC1											black	SLC25A25	red	OSBPL9
blue	LOC100336570 /// LOC785571 /// LOC785608 /// LOC786698 /// LOC786741 /// TSPY	turquoise	C26H10orf137																											pink	IGJ											black	PIP4K2C	red	RHOT1
blue	RPS29	turquoise	SLIT3																											pink	HAX1											black	NEFM	red	ZNF432
blue	STATH	turquoise	ACSS2																											pink	TRAP1											black	UBA7	red	ASGR2
blue	PHPT1	turquoise	MED25																											pink	QPCTL											black	GART	red	CHD1L
blue	UROS	turquoise	TGFB3																											pink	SCYL1											black	LOC100337023	red	SMARCE1
blue	EMP3	turquoise	TMEM109																											pink	CCDC25											black	RETN	red	RPF1
blue	EIF4E2	turquoise	EGFLAM /// LOC100847583																											pink	LIPT1											black	PPDPF	red	RGNEF
blue	PSMB2	turquoise	ZMYM5																											pink	PDDC1											black	BSP3	red	LOC784517
blue	IGK	turquoise	PRICKLE1																											pink	RPS6KC1											black	SUCLG2	red	IFT43
blue	LOC512271	turquoise	EPS8																											pink	NOC2L											black	HSP90AB1	red	LOC100847479
blue	HNRNPH3	turquoise	KCTD20																											pink	WNK1											black	ANAPC16	red	SMYD2
blue	HAS2	turquoise	COL16A1 /// LOC100849968																											pink	RNF215											black	PCNP	red	ZNF26
blue	RCC2	turquoise	ETS1																											pink	TGFBR3											black	WWP1	red	URM1
blue	TNRC6B	turquoise	SCARA5																																							black	PAWR	red	APLF
blue	LOC100847414	turquoise	REV1 /// REV1																																							black	TNFAIP1	red	ZBTB10
blue	FGF8	turquoise	APOD																																							black	LAMP2	red	KIAA2026
blue	HMMR	turquoise	SNRNP70																																							black	MON2	red	WDR11
blue	TCF4	turquoise	IGF1																																							black	POLH	red	SAV1
blue	HCRT	turquoise	PRPH2																																							black	MMP19	red	LY6D /// LY6D
blue	KDM6A /// LOC100851307 /// UTY	turquoise	IGF1R																																							black	LOC100847757	red	LOC784725
blue	UBE2A	turquoise	INHBA																																							black	LRRC1	red	YTHDF1
blue	SOST	turquoise	ITGA2																																							black	CCDC93	red	SF3B2
blue	CACNA2D1	turquoise	KDM5C																																							black	C29H11orf82	red	LECT2
blue	SDHB	turquoise	RAB27B																																							black	GABRB3	red	RAB11A
blue	LIPE	turquoise	KIT																																							black	LOC100301222 /// LOC100337296 /// LOC100852077	red	GTF2H1
blue	FLOT2	turquoise	PGRMC1																																							black	RPRD2	red	PTPN5
blue	APP	turquoise	TNKS1BP1																																							black	SLC45A2	red	COQ3
blue	KRT5	turquoise	BANF1																																							black	SMEK1	red	FAM109A
blue	ORC4	turquoise	PROC																																							black	NRBF2	red	SNRPD2
blue	CCDC14	turquoise	HNRNPH1																																							black	DPCD	red	TRIM6
blue	NEK9	turquoise	BTBD3																																							black	HOXD10	red	SKAP2
blue	LOC785243	turquoise	LIG1																																							black	USP43	red	ZMPSTE24
blue	C5H12orf10	turquoise	EFTUD2																																							black	LOC507426	red	SETD2
blue	TMX1	turquoise	LOC100335386 /// MIF4GD																																							black	TNFSF13B	red	RPA1
blue	PRKAG2	turquoise	FBXW4																																							black	ADSS	red	CDK1
blue	TRIP10	turquoise	LOC100851858 /// RPL26																																							black	ARHGEF6	red	R3HCC1L
blue	CIZ1	turquoise	TAC1																																							black	SPATA2	red	C8H9orf89
blue	LOC100849891 /// MARK1	turquoise	CATHL5																																							black	CLNS1A	red	WSB1
blue	LTV1	turquoise	NRXN3																																							black	KPNA4	red	TMEM33
blue	PINK1	turquoise	GPBAR1																																							black	ZC3H15	red	CASP6
blue	PPARD	turquoise	FAM73B																																							black	LOC508347	red	ING1
blue	LARP1	turquoise	NHP2																																							black	IFT80	red	DCAF11
blue	LOC100852098	turquoise	SFTPD																																							black	SH3D19	red	SGK196
blue	POGZ	turquoise	VAPB																																							black	SPIN2	red	GNAI3
blue	CAMSAP2	turquoise	SEC14L2																																							black	ZNF41	red	IRF3
blue	AKR1B1	turquoise	NR0B1																																							black	SLC17A6	red	LUC7L2
blue	ANK2	turquoise	MTR																																							black	C1GALT1C1	red	APITD1
blue	CSPP1	turquoise	CHRM5																																							black	SHC3	red	DDX56
blue	AURKAIP1	turquoise	POLR1B																																							black	HS3ST5	red	RIF1
blue	RYR1	turquoise	XIAP																																							black	MIPOL1	red	SSSCA1
blue	UTP15	turquoise	CHSY1																																							black	CLCN4	red	TICAM2
blue	FANCI	turquoise	CACNA1D																																							black	ADAM33	red	N6AMT2
blue	SYTL4	turquoise	SDC3																																							black	PLIN2	red	LOC525407
blue	DMTF1	turquoise	CD6																																							black	LOC613929	red	DDX18
blue	MAT1A	turquoise	STK10																																							black	SLC38A11	red	GNS
blue	EPB42	turquoise	SUCLA2																																							black	KLRD1	red	HAAO
blue	GOLGB1	turquoise	TIMP4																																							black	SLC39A6	red	ABCD3
blue	SULT2B1	turquoise	LOC514842																																							black	TACR3	red	PRKAB1
blue	NACAD	turquoise	UTS2R																																							black	AVL9	red	GMEB2
blue	CYB5B	turquoise	GDF7																																							black	ASB7	red	LOC100849579 /// PDE4B
blue	FRMD4A	turquoise	LOC100847165																																							black	TRPV1	red	TNPO3
blue	SEC16B	turquoise	LUC7L																																							black	GJB6	red	HOOK2
blue	PCNA	turquoise	PPP1CB																																							black	BRWD3	red	SFXN2
blue	ANKMY2	turquoise	CLPB																																							black	SERF1A	red	RBBP6
blue	ECI1	turquoise	SLC35E1																																							black	ITPKA	red	LOC100296550 /// PPIE
blue	HIATL1	turquoise	MRPS35																																							black	GPR77	red	DMPK
blue	BT.106251	turquoise	PRDM1																																							black	TMEM5	red	WRAP53
blue	PRKRA	turquoise	HEXIM2																																							black	POP1	red	NUAK2
blue	LOC100335819	turquoise	PLEKHF2																																							black	HFM1	red	PIM2
blue	PQBP1	turquoise	HECTD1																																							black	RAB27A	red	ZNF174
blue	UCP3	turquoise	SCD5																																							black	SPATA24	red	HDHD2 /// LOC100847542
blue	LOC513969 /// LOC618625 /// LOC787387	turquoise	FN3KRP																																							black	ZC3H10	red	LOC100336044 /// MOXD1
blue	FBXO15	turquoise	LOC529423																																							black	RASAL1	red	PRR5
blue	TDP2	turquoise	LMBR1																																							black	CCL19	red	SURF2
blue	GSTZ1	turquoise	GNA11																																							black	ARF5	red	AQP11
blue	FN3K	turquoise	TMEM161B																																							black	PATL1	red	CRBN
blue	C8H9orf40	turquoise	URGCP																																							black	PHF12	red	CCL1
blue	C26H10orf88 /// LOC510536	turquoise	METTL3																																							black	IK	red	LOC100852295 /// PIP5K1B
blue	MAP2	turquoise	SMC4																																							black	GINS2	red	IRGQ
blue	IL20RB	turquoise	HDAC5																																							black	ADAM10	red	TMEFF1
blue	C4H7orf41	turquoise	TMEM70																																							black	RAVER2	red	MAK
blue	C9H6orf203 /// LOC786764	turquoise	COLGALT1																																							black	GAB1	red	TTC36
blue	LYPLA1	turquoise	CD19																																							black	EIF4A3	red	GNAS
blue	KDR	turquoise	TWISTNB																																							black	ANP32A	red	TBC1D2
blue	GAMT	turquoise	TTC39A																																							black	LOC504715 /// PIKFYVE	red	RNASE12
blue	TRIM25	turquoise	LEPROTL1																																							black	SPDEF	red	AMFR
blue	CLPX	turquoise	CHTOP /// LOC100851434																																							black	NPAT	red	LYZ2
blue	USP34	turquoise	MST4																																							black	XRRA1	red	VPS35
blue	POLR2L	turquoise	ETFDH																																							black	SYNJ2BP	red	ARHGEF12
blue	INTS3	turquoise	OSBPL6																																							black	CCNE1	red	PIH1D1
blue	IRF8	turquoise	ATPAF1																																							black	CSPG5 /// LOC614416	red	CLDN5
blue	MRPS22	turquoise	NHSL1																																							black	KRT17	red	SLC35F2
blue	CHST7	turquoise	CELSR2																																							black	LRP12	red	TCF19
blue	PDCD2L	turquoise	RCHY1																																							black	HEATR3	red	PRPSAP2
blue	BOLA2B	turquoise	UBE3A																																							black	ANKRD50	red	LOC539231
blue	RAB18	turquoise	GPN1																																							black	HYDIN	red	MYC
blue	FIBP	turquoise	GPI																																							black	RBM19	red	SYPL1
blue	OXTR	turquoise	DUS4L																																							black	GPM6A	red	HUWE1 /// LOC100850639
blue	DUOXA2	turquoise	RPUSD3																																							black	C16H1orf116	red	LOC511229
blue	MAP6D1	turquoise	PDP2																																							black	GRASP	red	PDE4DIP
blue	GNAO1	turquoise	SLC16A1																																							black	LOC100847298	red	PITX2
blue	DNAH11	turquoise	OXR1																																							black	PLK4	red	CHD8
blue	MANEA	turquoise	ZZZ3																																							black	PPP1R10	red	NUP85
blue	TTLL1	turquoise	CFH																																							black	ALS2	red	GGCT
blue	OLFM4	turquoise	LOC100847946																																							black	TATDN3	red	SPATA5L1
blue	MRPL11	turquoise	C26H10orf32 /// LOC100852300																																							black	CYLD	red	GEMIN4
blue	RPL3	turquoise	DUSP11																																							black	CCRN4L	red	RRAS
blue	TIMP2	turquoise	ADAM19																																							black	POLR3B	red	LOC100125946
blue	YBEY	turquoise	LOC100337041																																							black	YPEL2	red	HNRNPR
blue	AGMAT	turquoise	PKP4																																							black	LOC100300938	red	STT3A
blue	GLTSCR2	turquoise	PRPF8																																							black	AMELX	red	LOC509034
blue	ZDHHC1	turquoise	LOC100848728																																							black	BVD1.26	red	C19H17orf59
blue	NCF2	turquoise	GTPBP3																																							black	LXN	red	HEATR1
blue	PFDN5	turquoise	ASS1																																							black	SLC25A40	red	DUSP23
blue	ZNF771	turquoise	BCAS2																																							black	ZNF394	red	OXSM
blue	HSPBAP1	turquoise	SPCS2																																							black	UNC93A	red	ABCB7
blue	LOC515631	turquoise	PHAX																																							black	CLDN2	red	MPST /// MPST
blue	EXOC1	turquoise	TONSL																																							black	RGS13	red	LOC100196901
blue	PILRA	turquoise	OST4																																							black	RAB7L1	red	FUCA1
blue	ABAT	turquoise	SOAT1																																							black	MMRN1	red	TUT1
blue	WRNIP1	turquoise	GALK2																																							black	MAP3K8	red	PTP4A2
blue	PGM5	turquoise	SPICE1																																							black	SAMD9	red	VAV1
blue	BLK	turquoise	GSTK1																																							black	ACE	red	CCDC174
blue	IKBKE	turquoise	C26H10orf88																																							black	UBXN2A	red	EZH1
blue	PMPCA	turquoise	TMEM50B																																							black	LAMP3	red	NOP14
blue	GGA1	turquoise	GLE1																																							black	AIM1L	red	RNMT
blue	CORO1B	turquoise	DYNLT3																																							black	DNAAF2	red	STAB1
blue	SPATA5	turquoise	CCR1																																							black	LOC530929	red	WNT11
blue	CRYZ	turquoise	ZMYM4																																							black	CXADR	red	THAP4
blue	RDX	turquoise	RFT1																																							black	C8H9orf3	red	CMTM7
blue	PRPF3	turquoise	TIMM10																																							black	ERI2	red	C8H9orf64
blue	CALML4	turquoise	TAF9B																																							black	CRYM	red	GNG10
blue	PHF3	turquoise	HOMEZ																																							black	LOC784785	red	TMEM64
blue	NDRG1	turquoise	GOLGA1																																							black	FBXL8	red	PTRHD1
blue	LOC781576 /// RPL35A	turquoise	APOPT1																																							black	EPC2	red	TRERF1
blue	RPL9	turquoise	LRRFIP2																																							black	LOC100849417	red	TTC14
blue	RPL10	turquoise	GAK																																							black	MB21D2	red	LOC100849006
blue	CHCHD2	turquoise	SNHG3																																							black	BRCC3	red	ABCB8
blue	RPL21	turquoise	RIPK4																																							black	LOC100140002	red	YIPF4
blue	SLPI	turquoise	TCEA1																																							black	RSRC1	red	MKKS
blue	SSB	turquoise	GCH1																																							black	LOC782688 /// SET	red	ALDH7A1
blue	LOC783641 /// RPL12	turquoise	KIAA1598 /// LOC100848050																																							black	LOC100851491	red	LOC100849488 /// LOC790347 /// USP9X /// USP9Y
blue	CHAC1	turquoise	RPS27L																																							black	LOC515676	red	VPS45
blue	PPP2CA	turquoise	TRAPPC2																																							black	CCNT1	red	COBLL1
blue	FOXO1	turquoise	AGPAT3																																							black	EIF2C3	red	POLR2B
blue	CDC42EP3	turquoise	CTDP1																																							black	KAT2B	red	KCNT1
blue	SLC16A3	turquoise	CD3G																																							black	CALCB	red	GSTA4
blue	PXMP2	turquoise	GLYCTK																																							black	MITF	red	DHX16
blue	COX5B	turquoise	MFSD8																																							black	CARD10	red	NECAP2
blue	GOSR2	turquoise	PRKCE																																							black	CTNNA1	red	KIRREL2
blue	PER2	turquoise	SNX15																																							black	PLEKHM2	red	TARDBP
blue	MON1A	turquoise	ZFAND5																																							black	PGBD1	red	MOG
blue	SMDT1	turquoise	DUSP3																																							black	ELF3	red	NEIL1
blue	ACOT7	turquoise	CAV2																																							black	PTGFR	red	NECAP1
blue	PSME2	turquoise	PNRC1																																							black	UGP2	red	RRP1B
blue	ARV1	turquoise	MAPK1IP1L																																							black	EZR	red	C18H16orf74
blue	AMPD2	turquoise	LRG1																																							black	LMO4	red	LOC100847622
blue	CLP1	turquoise	BRCA1																																							black	ADM5	red	ADAM8
blue	DUS2L	turquoise	DDX23																																							black	C17H12orf52	red	MAOB
blue	PPP6R3	turquoise	NNT																																							black	CRYBA2	red	ZNF180
blue	MGME1	turquoise	OVOL2																																							black	SETD8	red	METTL2B
blue	UBR7	turquoise	CDCA7L																																							black	CRABP1	red	PAGR1
blue	SCG5	turquoise	ANKRD10																																							black	SLC2A3	red	UBE2L3
blue	KLF5	turquoise	SORBS3																																							black	FAN1	red	PGM3
blue	RNF149	turquoise	FAM105A																																							black	SPTBN2	red	PRADC1
blue	ISCA2	turquoise	ARHGAP5																																							black	ANXA4	red	RDH14
blue	TRIB1	turquoise	NUS1																																							black	PRDX3	red	WDR89
blue	ANKRD1	turquoise	ENDOD1																																							black	UBTD1	red	ARF1
blue	PSMB8	turquoise	CPE																																							black	GUCY2C	red	LOC100335426 /// PRIM2
blue	TIMM44	turquoise	NEB																																							black	SDCBP	red	LOC100848010
blue	GID4	turquoise	LOC785119 /// PDCD10																																							black	C16H1orf21	red	PSMC6
blue	ST6GALNAC6	turquoise	RPL7L1																																							black	C4BPA /// LOC786248	red	SLC25A33
blue	GHR	turquoise	ELAVL1																																							black	GLYAT	red	LOC100850269
blue	LRRC70	turquoise	TMEM150C																																							black	LYST	red	USP42
blue	MTMR3	turquoise	C25H7orf70																																							black	ANGPTL4	red	PCMT1
blue	RPL14	turquoise	ADH5																																							black	GAT	red	RBM10
blue	LOC515358	turquoise	GRSF1																																							black	SIRT5	red	TMEM35
blue	SUSD3	turquoise	C5H12orf75																																							black	TAGLN3	red	TRIP12
blue	RB1	turquoise	LMBRD1																																							black	TSC22D1	red	STX12
blue	SIGLEC10	turquoise	MLLT10																																							black	CTSZ	red	SLC25A19
blue	CCAR1	turquoise	CLK2																																							black	OGG1	red	DDX42
blue	EGF	turquoise	C28H10orf10																																							black	ATP6V1H	red	RAET1G
blue	SOD1	turquoise	NEDD4																																							black	ELP5	red	SLC5A6
blue	ARRB2 /// LOC100851153	turquoise	RPL36																																							black	RGP1	red	COX6A1
blue	COXP1	turquoise	KLF4																																							black	CDAN1	red	LOC100848212
blue	FLT4	turquoise	FBXO34																																							black	UCP1	red	FUT10
blue	MYBL1	turquoise	RPL13A																																							black	H3F3A /// H3F3B /// LOC100847490 /// LOC781224	red	HNRNPF /// LOC100295417
blue	ZNF613	turquoise	SMS																																									red	PCBD1
blue	CHRNA1	turquoise	MECOM																																									red	PGAM2
blue	RAB3C	turquoise	CYP39A1																																									red	COL3A1
blue	COX4I1	turquoise	UGGT1																																									red	TRA2A
blue	FUT1	turquoise	RGS9																																									red	RSU1
blue	PKDCC	turquoise	CD109																																									red	MTFR1L
blue	PLXND1	turquoise	RELN																																									red	NUDT9
blue	CBLB	turquoise	AFM																																									red	SMOX
blue	SPG21	turquoise	CALCRL																																									red	ZMYM1
blue	RPL37A	turquoise	WRNIP1 /// WRNIP1																																									red	UMPS
blue	SLC38A2	turquoise	MBL1 /// SFTPA1																																									red	MTMR6
blue	SERINC1	turquoise	PSMD14																																									red	RNF144B
blue	SLC35A1	turquoise	TMEM159																																									red	RPS7
blue	PPM1D	turquoise	ARHGAP17																																									red	TERF2IP
blue	NAA15	turquoise	BCL2L14																																									red	ACSL1
blue	GNLY /// LOC100300483 /// LOC100850470	turquoise	ARG1																																									red	IL10RA
blue	EXOSC3	turquoise	CPS1																																									red	MGA
blue	HEATR5A	turquoise	CTAGE5																																									red	JMJD4
blue	DARS2	turquoise	RAB3IP																																									red	KLHL28
blue	TOMM5	turquoise	C1S																																									red	LOC537248
blue	LOC532848	turquoise	BCL2L13																																									red	MAP3K11
blue	ACN9	turquoise	TOMM40																																									red	PDCD6
blue	EYA1 /// LOC100850467	turquoise	RPS18																																									red	FLVCR2
blue	CPN1	turquoise	HSPG2																																									red	ATF7IP
blue	KBTBD6	turquoise	STAT3																																									red	KLRK1
blue	FAM114A1	turquoise	AGPAT1																																									red	ZNF212
blue	MT3	turquoise	RND3																																									red	MED31
blue	TMEM178	turquoise	SARS																																									red	TCEB3
blue	LOC100847961	turquoise	LOC100141266 /// LOC100295976 /// LOC100848934 /// TUBA1A /// TUBA1B /// TUBA1C /// TUBA3C																																									red	NOL11
blue	ASH2L	turquoise	EIF4A1																																									red	FAM149B1
blue	BET1L	turquoise	MSX1																																									red	DNAJC9
blue	MOB1B	turquoise	TMEM176A																																									red	CD58
blue	COMMD9	turquoise	LOC782689																																									red	NOL7
blue	SLC10A1	turquoise	KLRJ1																																									red	AMOTL2
blue	KCTD9	turquoise	XRCC3																																									red	PES1
blue	BRAF	turquoise	TOB2																																									red	LOC507750
blue	CLEC4E	turquoise	HELZ																																									red	USP32
blue	RCAN3	turquoise	KCNK5																																									red	UBR4
blue	LOC540188	turquoise	VIMP																																									red	LOC100337484 /// TNFSF13B
blue	LOC789207 /// SLC1A2	turquoise	CCDC47																																									red	WDR43
blue	ROBO2	turquoise	LOC100849576 /// TM2D2																																									red	KIFAP3
blue	ARHGAP42	turquoise	PL-5283																																									red	FRRS1
blue	SETD3	turquoise	SNX7																																									red	RHAG
blue	LOC100850176 /// TMEM127	turquoise	FBL																																									red	PDZD8
blue	TMEM127	turquoise	WWC2																																									red	PFKFB2
blue	IL33	turquoise	FDX1																																									red	C7H5orf45
blue	DNAJC24 /// LOC100849609	turquoise	LOC100336681																																									red	SPOPL
blue	KCNH1	turquoise	CD47																																									red	C3H1orf52
blue	USP6NL	turquoise	CFL1																																									red	LOC100850108
blue	C11H9orf167	turquoise	SIRT3																																									red	EXOSC2
blue	ZC3H13	turquoise	PHLDB2																																									red	MED12
blue	C25H16orf13	turquoise	PTRH2																																									red	HSF2
blue	EIF3L	turquoise	ZW10																																									red	SYNCRIP
blue	KYNU	turquoise	R3HDM2																																									red	SLCO4C1
blue	LOC787309	turquoise	TBCEL																																									red	XRCC1
blue	ZNF146	turquoise	MTX2																																									red	RPL7
blue	SLC13A4	turquoise	INPP5F																																									red	CCDC132
blue	LOC100847576	turquoise	PAIP1																																									red	LOC781304
blue	LRMP	turquoise	THRSP																																									red	CDK6
blue	MLXIPL	turquoise	ALAS1																																									red	APIP
blue	RARS2	turquoise	NUP93																																									red	CLIC4
blue	HAO1	turquoise	TRADD																																									red	NFYA
blue	LRRC3	turquoise	ACSL5 /// LOC100851804																																									red	ADPGK
blue	EXOSC4	turquoise	MPTX																																									red	MELK
blue	LOC100851446 /// PENK	turquoise	TPMT																																									red	SUV39H1
blue	KHNYN	turquoise	METTL7A /// METTL7A																																									red	TMEM53
blue	MKL1	turquoise	KHK																																									red	PAG7
blue	FAM81A	turquoise	NCOA5																																									red	CRHR2
blue	BPHL	turquoise	WIPI1																																									red	EIF6
blue	TRIM45	turquoise	COG6																																									red	CDKN2AIPNL
blue	CCDC158	turquoise	ZNHIT1																																									red	C7H5orf30
blue	BEX2	turquoise	MRPS26																																									red	BTK
blue	IP6K1	turquoise	STARD7																																									red	FAM19A1
blue	AATK	turquoise	GORASP1																																									red	NPHP1
blue	MGC157266	turquoise	LOC512176 /// SESTD1																																									red	KEL
blue	TNK1	turquoise	ACIN1																																									red	LONRF3
blue	CYP4B1	turquoise	OPN1LW																																									red	METTL25
blue	UBE2L6	turquoise	SMN1																																									red	MTERF
blue	MAP4K3	turquoise	SLC8A1																																									red	TFIP11
blue	LOC100140123	turquoise	CATHL6																																									red	LOC100300760
blue	CCL28	turquoise	ACSS1																																									red	BRD8
blue	LOC100851277	turquoise	RPL31																																									red	CCDC86
blue	PPP1R21	turquoise	ATP6V0A2																																									red	KCNH3
blue	LOC100847475 /// LOC100851913 /// LOC618452 /// LOC783192 /// ZNF75D	turquoise	ACVR1																																									red	AP4M1
blue	LOC100851913 /// LOC618452 /// LOC783192 /// ZNF75D	turquoise	KCNRG																																									red	TMCO7
blue	LOC100847475 /// LOC618452 /// ZNF75D	turquoise	LEPR																																									red	LOC100848251
blue	LOC100337138	turquoise	SLC25A22																																									red	LRRC16A
blue	SPAG6	turquoise	SORL1																																									red	SEMA6C
blue	RASL12	turquoise	RTN3																																									red	TOMM40L
blue	UBAP2L	turquoise	MRFAP1																																									red	VPS8
blue	LDOC1	turquoise	C1QBP																																									red	ITPRIP
blue	CHST2	turquoise	TMEM43																																									red	CHCHD1
blue	HOGA1	turquoise	GGCX																																									red	ZNF408
blue	SNRK	turquoise	FBXO11																																									red	SLC17A5
blue	HSD17B2	turquoise	APOB																																									red	FZD9
blue	ZNF529	turquoise	HECTD3																																									red	COX15
blue	KLF11	turquoise	NAPG																																									red	MVK
blue	MLXIP	turquoise	SORD																																									red	ZSCAN12
blue	EMC7	turquoise	SGK1																																									red	ESRP1 /// LOC788414
blue	MPZL1	turquoise	RNFT1																																									red	RINT1
blue	CXCL10	turquoise	AGPAT5																																									red	LETM1
blue	LOC100848507	turquoise	CCNE2																																									red	MAGEH1
blue	SRA1	turquoise	PNRC2																																									red	DCK
blue	ZBTB44	turquoise	LOC100847740																																									red	ZNF189
blue	EEF1B2	turquoise	PDE3A																																									red	ZMAT5
blue	RSAD1	turquoise	GNB3																																									red	HS3ST6
blue	LOC509109	turquoise	LARS2																																									red	BROX
blue	PRRC1	turquoise	CAPRIN2																																									red	MIR568
blue	DNAJC7	turquoise	SYNE4																																									red	C7H19orf25
blue	RLTPR	turquoise	FANCL																																									red	FAM207A
blue	RRM2B	turquoise	PAPD5																																									red	C19H17orf80 /// LOC511212
blue	KIAA0753	turquoise	CASC1																																									red	LRRC14
blue	GJB5	turquoise	CMTM8																																									red	C13H20orf112
blue	MAGI2	turquoise	EML1																																									red	SOAT2
blue	LEPREL4	turquoise	TANC2																																									red	ZNF165
blue	ACSM2A	turquoise	FAM120B																																									red	FOXA3
blue	RAB28	turquoise	CHD1																																									red	LOC510904 /// LOC514552
blue	CYP2B6	turquoise	GIMAP1																																									red	RAB2A
blue	RP2	turquoise	WDR41																																									red	IDO1
blue	CLGN	turquoise	IER5																																									red	KLHDC4
blue	CPXM2	turquoise	SRRM2																																									red	STAC3
blue	NR3C2	turquoise	HERPUD2																																									red	TMED5
blue	ERLIN2	turquoise	PLEKHA5																																									red	CNKSR1 /// LOC783017
blue	WDR83OS	turquoise	PARP12																																									red	EFS
blue	DMGDH	turquoise	RGL1																																									red	FNDC3B
blue	FARS2	turquoise	DNAJC24																																									red	PI3
blue	KLC4	turquoise	PTGDS																																									red	RBM12
blue	CENPB	turquoise	C5H12orf73																																									red	CDH17
blue	NAB1	turquoise	LOC786234 /// TEX9																																									red	ENOX2
blue	ADTRP	turquoise	ZNF582																																									red	LOC100847895
blue	TIMM17B	turquoise	LOC100336777																																									red	NCAPH
blue	BRD4	turquoise	TRABD																																									red	LOC100848339
blue	LINGO2	turquoise	LIN37																																									red	WDR54
blue	LOC513746	turquoise	ZNF350																																									red	CATSPERG
blue	C19ORF80	turquoise	LRCH1																																									red	UBE2D2 /// UBE2D3
blue	ALG9	turquoise	MYO1E																																									red	RHOU
blue	PGGT1B	turquoise	DNAH7																																									red	OLFML3
blue	KCNA3	turquoise	ING3																																									red	LOC404103 /// PTI
blue	ELOVL4	turquoise	IMPA2																																									red	SLC35D2
blue	SPRYD7	turquoise	BBS7																																									red	SLC13A2
blue	LOC100848906	turquoise	DAGLA																																									red	NICN1
blue	GTF2A1	turquoise	SESN1																																									red	RABGEF1
blue	XYLB	turquoise	AFG3L2																																									red	ARMC6
blue	RALGAPA2	turquoise	ZNF177																																									red	GNPNAT1
blue	HHIP	turquoise	PRPF38A																																									red	RNASE6
blue	CNKSR3	turquoise	LOC100174924																																									red	NFKBIL1
blue	MTMR2	turquoise	FBXO44																																									red	ORAI1
blue	NRCAM	turquoise	USP39																																									red	TMEM14C
blue	NCOA2	turquoise	VAMP5																																									red	SEPHS1
blue	NSUN7	turquoise	LOC790490 /// TRMT11																																									red	PURB
blue	LOC100851852 /// SCNN1G	turquoise	LOC100847427																																									red	PLA2G7
blue	SOHLH1	turquoise	KIF27																																									red	RPAP2
blue	DDX1	turquoise	TBC1D5																																									red	TTC22
blue	LOC532189	turquoise	LAMB3																																									red	NKAPL
blue	TMEM100	turquoise	LOC100137797																																									red	ZNF132
blue	RBM6	turquoise	LYPD6B																																									red	EIF4G1
blue	HDAC9	turquoise	TAOK3																																									red	XRCC6BP1
blue	H1FX	turquoise	PCGF5																																									red	SMIM5
blue	KIAA0226L	turquoise	CCNC																																									red	LRRK2
blue	SLC25A16	turquoise	DIS3																																									red	NKRF
blue	ZNF398	turquoise	WRAP73																																									red	LACTB
blue	REPS2	turquoise	POLE2																																									red	C26H10orf2
blue	BDH2	turquoise	LOC100848760																																									red	ZNF330
blue	COPA	turquoise	LOC100298891 /// LOC506823 /// LOC617079																																									red	CENP-A
blue	LBH	turquoise	SENP2																																									red	F2
blue	TOR1AIP1	turquoise	IER5L																																									red	MOGAT2
blue	ICOS	turquoise	MRPL30																																									red	CUL1
blue	CCNO	turquoise	TYW3																																									red	MED28
blue	PSMD8	turquoise	ELMO1																																									red	SLCO2A1
blue	CENPO	turquoise	EIF2S1																																									red	TRIM35
blue	MGC137211	turquoise	PIP																																									red	MAP3K12
blue	POU1F1	turquoise	IFT140																																									red	MTHFD1
blue	ZNF470	turquoise	GPR52																																									red	DRG2
blue	LOC100851961 /// ZNF470	turquoise	SPATS1																																									red	P2RY1
blue	CUL3	turquoise	LOC100847497																																									red	DDX28
blue	RERE	turquoise	GABRA4																																									red	SUPT4H1
blue	ADO	turquoise	NDEL1																																									red	TAB2
blue	LOC100851953	turquoise	TRAF2																																									red	KLHL24
blue	GINS4	turquoise	LRRC8D																																									red	GRWD1
blue	TNRC18	turquoise	ZNF644																																									red	GABARAPL1
blue	TESC	turquoise	TMBIM4																																									red	KLHL22
blue	PTPLAD2	turquoise	TBC1D17																																									red	MBD1
blue	EXOSC6	turquoise	PLEKHH1																																									red	SH3GLB2
blue	PAOX	turquoise	C11H2orf43																																									red	C6H4orf3
blue	WDR87	turquoise	SIAH2																																									red	EIF3E
blue	LOC781850	turquoise	ID1																																									red	LOC535933
blue	ZNF652	turquoise	NUDCD1																																									red	EIF3H
blue	GOLGA4	turquoise	LPIN1																																									red	PTGER3
blue	UQCR10	turquoise	LOC785119																																									red	PRPS1 /// PRPS2
blue	FAM83G	turquoise	LOC100848469																																									red	RRAS2
blue	NEDD1	turquoise	SOCS1																																									red	ANP32E
blue	CELF1	turquoise	P2RY14																																									red	KEAP1
blue	TBC1D10C	turquoise	FAM159B																																									red	TCF3
blue	DHRS11	turquoise	MOB3B																																									red	FMOD
blue	KIAA1324L	turquoise	CCDC15																																									red	RAB3B
blue	LOC781772	turquoise	SERPINA10																																									red	LOC784768
blue	MLL3	turquoise	ARAF																																									red	NEDD4L
blue	SUGP2	turquoise	C9H6orf70																																									red	TMX2
blue	KANK1	turquoise	TCTEX1D2																																									red	MRPL38
blue	LOC100848282 /// LOC100848331 /// LOC513548 /// LOC785982	turquoise	FAM184A																																									red	LOC784453
blue	RASA2	turquoise	PTPN3																																									red	VDAC1
blue	ELMO2	turquoise	MPDZ																																									red	PPP3CA
blue	BCAS3	turquoise	RHBDL2																																									red	TBCD
blue	LOC787057	turquoise	LOC100851134 /// MRPL22																																									red	CRYBB2
blue	PPP4R2	turquoise	PJA2																																									red	EMD
blue	FTSJD1	turquoise	FAM221A																																									red	MARCKS
blue	ZNF584	turquoise	BRWD1																																									red	SEC13
blue	TADA2B	turquoise	SPI1																																									red	HAT1
blue	PLCH2	turquoise	LRRN1																																									red	CYP4A11
blue	C22H3orf67	turquoise	REXO2																																									red	VEGFA
blue	OSGIN1	turquoise	LOC100847215																																									red	PARP6
blue	IRF5	turquoise	CFHR5																																									red	KDM5A
blue	SASH3	turquoise	ANKRD31																																									red	SMG5
blue	NVL	turquoise	METTL21A																																									red	NUP188
blue	DGKB	turquoise	MYCBP2																																									red	CISH
blue	PPIH	turquoise	ANKIB1 /// LOC785787																																									red	C19H17orf62
blue	MCM9	turquoise	UPP2																																									red	SLC2A4
blue	RAB22A	turquoise	ARPC1A																																									red	AXIN2
blue	ZC3H7A	turquoise	GPRIN3																																									red	C4A /// LOC100851057 /// LOC100852118 /// LOC617696
blue	ADH1C	turquoise	APCS																																									red	LOC616324
blue	RADIL	turquoise	ALYREF																																									red	CELA1
blue	SOS2	turquoise	SERPINA11																																									red	CSNK1B /// LOC100138998
blue	STRN	turquoise	RASA1																																									red	WDR46
blue	LOC100848845	turquoise	ATXN7																																									red	UBE2H
blue	PPM1K	turquoise	CHMP4B /// LOC100847703																																									red	IFNAR1
blue	PTS	turquoise	USPL1																																									red	WDR74
blue	FBXO32	turquoise	PSMD5																																									red	TSR2
blue	ALG6	turquoise	MYO9B																																									red	GPR68
blue	PPP1R7	turquoise	ST7L																																									red	SLC6A8
blue	LOC100139101	turquoise	PGBD5																																									red	MX1
blue	DTX1	turquoise	TCAIM																																									red	PIGR
blue	ZNF235	turquoise	MDM2																																									red	PRNP
blue	HHAT	turquoise	ST8SIA4																																									red	MGC142702
blue	SERAC1	turquoise	LDHC																																									red	PDCD4
blue	RPS5	turquoise	HSD11B1L																																									red	VRK3
blue	LOC100140857	turquoise	NUDT12																																									red	ZNF576
blue	GPRC5A	turquoise	MTMR10																																									red	SNRPB /// SNRPN /// SNURF
blue	HES1	turquoise	POU2AF1																																									red	PA2G4
blue	DDX55	turquoise	RPAIN																																									red	CD40LG
blue	KIF3B	turquoise	FOSL1																																									red	SF3B5
blue	ADCY2	turquoise	TGFBR2																																									red	MUTYH
blue	MECR	turquoise	NCAPG																																									red	ACVR2B
blue	DPP10	turquoise	LOC100848443																																									red	NGRN
blue	TVP23B	turquoise	DAPK1																																									red	HMGN3
blue	PODXL	turquoise	TMEM39A
blue	LOC614993	turquoise	IFITM10
blue	PLEKHG1	turquoise	DVL2
blue	CDK16	turquoise	ZNF362
blue	AOAH	turquoise	VAMP2
blue	HEXDC	turquoise	MTPAP
blue	IGFBP1	turquoise	CLYBL
blue	BOLA1	turquoise	CEP95
blue	TSPYL4	turquoise	MGC148318
blue	SLC23A3	turquoise	TBC1D7
blue	TMEM41A	turquoise	SORBS1
blue	KIAA0586	turquoise	OLFM1
blue	F13A1	turquoise	CAMKMT
blue	KALRN	turquoise	ILF2
blue	NUP155	turquoise	SNAPIN
blue	LOC100851284	turquoise	LOC100848942
blue	APOLD1	turquoise	GORAB
blue	AHSA1	turquoise	LOC783344
blue	FAM149A	turquoise	UBE2B
blue	LOC536267	turquoise	PER3
blue	GZMB	turquoise	PIK3C2G
blue	ZNF567	turquoise	SEC61A2
blue	P2RY13	turquoise	PALB2
blue	LOC100849042	turquoise	SEC24D
blue	MRPS14	turquoise	PAQR3
blue	SCG3	turquoise	EIF4G3
blue	TNRC6C	turquoise	PPM1L
blue	MAEA	turquoise	FZD3
blue	COBL	turquoise	LOC100850990
blue	UTRN	turquoise	NKX2-2
blue	LOC523963	turquoise	SNCAIP
blue	CEP250	turquoise	ACAD11
blue	CD83	turquoise	CEPT1
blue	TCP11L1	turquoise	CLASP2
blue	MAFK	turquoise	RAD21L1
blue	HSDL2	turquoise	GK
blue	FAM3C	turquoise	RB1CC1
blue	LOC100848902	turquoise	ANGEL1
blue	HSPH1	turquoise	WDR85
blue	ANKRD28	turquoise	LOC789748
blue	BAALC	turquoise	THRAP3
blue	KIAA1432	turquoise	SAP25
blue	PLCB4	turquoise	FUNDC1
blue	PLG	turquoise	NR4A3
blue	CCDC114	turquoise	SDHAF2
blue	CHD5	turquoise	ATF3
blue	CCDC66	turquoise	ZNF624
blue	LOC100851578	turquoise	LOC539805
blue	BREH1	turquoise	DLGAP4
blue	FTCD	turquoise	DTWD2
blue	DHX9	turquoise	LOC539734
blue	TRAM2	turquoise	PRIM1
blue	LOC100850738	turquoise	PITPNM1
blue	PSMC5	turquoise	INPP4B
blue	SP3	turquoise	WDR72
blue	LNX2	turquoise	TRMT12
blue	PMAIP1	turquoise	ARSB
blue	ERCC3	turquoise	RPS6KA4
blue	TRPA1	turquoise	CUX1 /// LOC100848036
blue	BT.104466	turquoise	METTL6
blue	MLKL	turquoise	DKK3
blue	MRPL21	turquoise	NSG1
blue	CAPN7	turquoise	DHFR
blue	PLEKHB1	turquoise	ITGB3BP
blue	CSNK1G2	turquoise	PTPRB
blue	RABGAP1	turquoise	PIP4K2A
blue	MRPL19	turquoise	CDC42SE2
blue	LOC100849059	turquoise	SCGN
blue	MOCS2	turquoise	LUZP1
blue	ATP5SL	turquoise	KIAA0101
blue	TAX1BP1	turquoise	TMCO2
blue	SRPK2	turquoise	UROD
blue	IDUA	turquoise	CETN3
blue	TXNDC11	turquoise	CARS
blue	PSMF1	turquoise	LOC100848708
blue	FADS6	turquoise	USP50
blue	PCIF1	turquoise	LAT2
blue	YAF2	turquoise	GPR34
blue	DHRS7	turquoise	ATPAF2
blue	STX16	turquoise	GTPBP1
blue	WASF2	turquoise	ERMN
blue	BAP1	turquoise	GLS
blue	TMEM38B	turquoise	LOC100138572
blue	RPIA	turquoise	LOC100847382
blue	DTNBP1	turquoise	C9H6orf165
blue	CRIM1	turquoise	MBTPS1
blue	TMEM119	turquoise	UPB1
blue	GPRC5C	turquoise	TRPC6
blue	LOC100849947 /// LSM12	turquoise	MGAT5B
blue	C29H11orf68	turquoise	TOR1A
blue	TRUB2	turquoise	LOC785805
blue	VPS26B	turquoise	ALDH1A2
blue	MZB1	turquoise	KHDRBS1
blue	IKZF3	turquoise	ATF4
blue	PRODH	turquoise	KLHL9
blue	MGST1	turquoise	NFATC1
blue	TM4SF4	turquoise	GEMIN2
blue	CXCL14	turquoise	SLC39A3
blue	PKD2	turquoise	MGAT4A
blue	CPEB4	turquoise	BICC1
blue	CFL2	turquoise	EIF2B3
blue	SERPINB8	turquoise	EFHD1
blue	UFSP2	turquoise	LOC516074
blue	TSSC1	turquoise	APOC2
blue	MRPL34	turquoise	LOC614914
blue	SLMO2	turquoise	LRRC6
blue	CRY2	turquoise	LOC100848739
blue	MED1	turquoise	NDUFB1
blue	SRPX	turquoise	MDFIC
blue	SEC11C	turquoise	LARP4 /// LOC100848829
blue	AGPS	turquoise	MAB21L1
blue	CDC42EP4	turquoise	AASDHPPT
blue	COL15A1	turquoise	LOC100295750 /// LOC100849288 /// TMEM60
blue	PNMA2	turquoise	DEPDC7
blue	ARHGAP32	turquoise	SELM
blue	MBLAC1	turquoise	KDM2A
blue	ARL6IP4	turquoise	SF3B14
blue	SNRNP40	turquoise	PARD3B
blue	UBALD1	turquoise	C8B
blue	CKS1B	turquoise	GPC4
blue	SRPK1	turquoise	C20H5orf49
blue	EEF2K	turquoise	SNTG2
blue	BEX5	turquoise	HLCS
blue	GNPDA2	turquoise	ADH4
blue	CXCL17	turquoise	CCNG2
blue	SSR3	turquoise	CRTC3
blue	LOC781235	turquoise	HSPA14
blue	ZNF549	turquoise	B9D2
blue	ZBED5	turquoise	EVI2B
blue	PMS1	turquoise	LOC100850721 /// NUDT3
blue	DUSP10	turquoise	ZFP36L2
blue	LOC100848894	turquoise	PSMD10
blue	LOC100335670	turquoise	BTAF1
blue	ELOVL6	turquoise	ST5
blue	NAF1	turquoise	LRRC8C
blue	LY75	turquoise	LOC615026 /// LOC780933
blue	OOEP	turquoise	LOC100336993
blue	ETV1	turquoise	DZIP3
blue	CEP76	turquoise	RRAGB
blue	FOXA1	turquoise	B3GALT2
blue	NHLRC2	turquoise	KDELR2
blue	MRC1	turquoise	DNER
blue	TRAF7	turquoise	IFT57
blue	PDZK1IP1	turquoise	TMEM242
blue	OAS1Y	turquoise	PRR5L
blue	FMO1	turquoise	MGC134577
blue	CIR1	turquoise	WDR19
blue	PPIP5K1	turquoise	LOC100848773
blue	CLUAP1	turquoise	DHX32
blue	HLF	turquoise	PLA1A
blue	POLA2	turquoise	TBC1D13
blue	PHB	turquoise	ITIH2
blue	NDUFC2	turquoise	PNOC
blue	FGFRL1	turquoise	ATP6V1G1
blue	PLK3	turquoise	SMIM14
blue	LEO1	turquoise	ANAPC15
blue	LOC100851694	turquoise	TUSC3
blue	MRPL50	turquoise	NGFRAP1
blue	SYNGR1	turquoise	C21H15orf63
blue	DERL3	turquoise	TAT
blue	MRPL10	turquoise	LOC100174927
blue	ZSCAN26	turquoise	ELOVL7
blue	ERAS	turquoise	LOC100126544
blue	MAT2B	turquoise	UNC13B
blue	FBXL15	turquoise	HABP4
blue	SEC23A	turquoise	MAN2C1
blue	SELENBP1	turquoise	SRRT
blue	GFAP	turquoise	GPSM1
blue	CNDP2	turquoise	RIOK3
blue	KIAA1715	turquoise	WDR61
blue	RNF219	turquoise	RAB3D
blue	ANKRA2	turquoise	RPS6KB2
blue	TEP1	turquoise	TSHZ1
blue	PSMB6	turquoise	ITSN2
blue	FBXO25	turquoise	TTC32
blue	PHF13	turquoise	LOC100850521
blue	ZCCHC7	turquoise	PCGF2
blue	COQ5	turquoise	UBTF
blue	HMBS	turquoise	TCF20
blue	FDXR /// LOC788912	turquoise	RABEP2
blue	POLR3GL	turquoise	ZNF142
blue	GTF2H5	turquoise	SIDT2
blue	SUPT5H	turquoise	EIF2AK1
blue	SP1	turquoise	TNFRSF12A
blue	TMEM176B	turquoise	PPP1R35
blue	INTS12	turquoise	FAAH
blue	ZNF7	turquoise	RANBP6
blue	FAM58A	turquoise	ATG2A
blue	TPD52L2	turquoise	LOC789476
blue	ANKS6	turquoise	KMO
blue	EIF2S3	turquoise	RASSF4
blue	NPTX2	turquoise	PPIL1
blue	ZBTB8OS	turquoise	CIDEA
blue	ARID1A	turquoise	CCT5
blue	LOC100849028	turquoise	NUDCD3
blue	UBE3B	turquoise	HEG1
blue	BAHD1	turquoise	STK3
blue	RSPH9	turquoise	FTSJD2
blue	UBE2S	turquoise	LOC100847994
blue	FUZ	turquoise	NCLN
blue	MRPS10	turquoise	CELF5
blue	C19H17orf56	turquoise	TFE3
blue	GALT	turquoise	ZNF76
blue	ABI3BP	turquoise	IL17D
blue	CLASRP	turquoise	TBRG4
blue	ROMO1	turquoise	FAM117A
blue	CRNKL1	turquoise	BCNT2
blue	POP4	turquoise	CDC42EP2
blue	CHMP4A	turquoise	MCM4
blue	ZER1	turquoise	ECD
blue	PTGS1	turquoise	GCLM
blue	IER3	turquoise	NFKB2
blue	CAND2	turquoise	AAMP
blue	FKBP5	turquoise	MYD88
blue	PKP2	turquoise	DOCK5
blue	FAM118B	turquoise	LOC509457
blue	RPGRIP1	turquoise	ANKRD23
blue	MS4A1	turquoise	NQO2
blue	METTL13	turquoise	TANGO2
blue	WDR44	turquoise	WDR18
blue	CBWD2 /// LOC784342	turquoise	HDAC2
blue	SYT9	turquoise	PHF1
blue	TMEM120B	turquoise	POC1B
blue	TAPBP	turquoise	DDX19B
blue	SMC1A	turquoise	FDX1L
blue	ARFRP1	turquoise	KDM5B
blue	FARSA	turquoise	WDR34
blue	SSBP3	turquoise	GPR132
blue	SZT2	turquoise	C7H19orf66
blue	RRAGD	turquoise	RASSF1
blue	HNRNPA0	turquoise	CSK
blue	MRPS18A	turquoise	PGAM5
blue	LOC100299061 /// LOC777601	turquoise	LDLRAP1
blue	HNRNPL	turquoise	PDIA5
blue	PSTPIP1	turquoise	KLF13
blue	LOC508879	turquoise	LOC100847567
blue	HEXB /// LOC100850471 /// LOC786974	turquoise	PARP9
blue	PKIG	turquoise	CYB5R4
blue	SMIM7	turquoise	TMEM167B
blue	ZRSR2	turquoise	UTP6
blue	TM4SF20	turquoise	PPP4R4
blue	LOC100848970 /// TCF25	turquoise	RUVBL1
blue	ASMTL	turquoise	PSMD2
blue	PBX1	turquoise	MED16
blue	ZNF48	turquoise	MAP7D1
blue	B4GALT6	turquoise	ARID4B
blue	WDR26	turquoise	ADM
blue	FAM105B	turquoise	RFTN1
blue	RANBP9	turquoise	TBL3
blue	ARID2	turquoise	ISCU /// LOC533308
blue	CD72	turquoise	DPYSL2
blue	MED24	turquoise	MRPL28
blue	RNF123	turquoise	ANKRD6
blue	LZIC	turquoise	LSM4
blue	CXCL16	turquoise	LOC100848527
blue	AIM2	turquoise	SLC35E2
blue	THUMPD3	turquoise	RALGDS
blue	LOC514011	turquoise	PIM3
blue	STEAP2	turquoise	LOC100336929
blue	CDC16	turquoise	CD79B
blue	C29H11orf48	turquoise	C29H11orf84
blue	RASSF3	turquoise	LOC100849619 /// PTPN23
blue	ATP13A2	turquoise	N4BP1
blue	IL18BP	turquoise	RGS19
blue	LOC100848852	turquoise	GNB2
blue	CCL25	turquoise	C1H21orf2
blue	TSPAN5	turquoise	PREX1
blue	GFOD2	turquoise	EWSR1
blue	C13H20orf196	turquoise	KCTD6
blue	SH3GL2	turquoise	MED4
blue	CLEC4G	turquoise	FAM177A1 /// LOC509155
blue	TMEM115	turquoise	BCAR3
blue	RMDN3	turquoise	DOCK10
blue	UBALD2	turquoise	TMEM19
blue	ACSF3	turquoise	PDCD1LG2
blue	ENY2	turquoise	ASNA1
blue	AFP	turquoise	NSL1
blue	DDX59	turquoise	C5H12orf35
blue	EGR1	turquoise	BZW1
blue	KIAA0415	turquoise	TTR
blue	RTTN	turquoise	RDH16
blue	CENPP	turquoise	INSIG2
blue	SAA1 /// SAA2	turquoise	HEXIM1
blue	GDI1	turquoise	BCLAF1
blue	LOC100848366	turquoise	PEX1
blue	BRD3	turquoise	CCDC58
blue	ADCK3	turquoise	ZHX2
blue	LOC512863	turquoise	FOXA2
blue	TUBGCP5	turquoise	AGER
blue	DUSP28	turquoise	SKAP1
blue	SLC22A5	turquoise	CAPSL
blue	RBM47	turquoise	MTHFD2
blue	DCAF12	turquoise	PIGO
blue	SMARCA2	turquoise	PNPO
blue	SYNRG	turquoise	ADD3
blue	CNOT6L	turquoise	FCF1
blue	GNB5	turquoise	DDIT4
blue	SLC7A6OS	turquoise	LOC100847401
blue	LOC100851458	turquoise	PEX6
blue	MARCO	turquoise	GNMT
blue	PCGF6	turquoise	ITGA7
blue	PLRG1	turquoise	SMCR7L
blue	CBR3	turquoise	H1F0
blue	C1H21orf59	turquoise	LOC100137763
blue	DARS	turquoise	CCPG1
blue	ALDOA	turquoise	GAPVD1
blue	PMP22	turquoise	SZRD1
blue	PITPNA	turquoise	PRLH
blue	RPL29	turquoise	WFDC3
blue	PPP1R3D	turquoise	LOC100847769
blue	AGPAT2	turquoise	CDK5RAP3
blue	HERC3	turquoise	GPR65
blue	ZBTB1	turquoise	TCF7
blue	MED30	turquoise	RASD1
blue	DHDH	turquoise	CCDC111
blue	TTC9C	turquoise	MKNK1
blue	RFX5	turquoise	ANKHD1 /// EIF4EBP3
blue	HOOK1	turquoise	DCDC2B
blue	IL6R	turquoise	STK11IP
blue	TLN1	turquoise	CEP44
blue	UPF3A	turquoise	TRMT1
blue	GFM2 /// LOC100850514	turquoise	DNAJC3
blue	BOLA /// BoLA /// BOLA-A	turquoise	ACMSD
blue	ENPP4	turquoise	DRAP1
blue	LOC790088 /// RPS28	turquoise	VTA1
blue	GP2	turquoise	TTC37
blue	TUBB /// TUBB	turquoise	TUBGCP4
blue	LOC785691 /// RPS25	turquoise	CSDC2
blue	PCSK7	turquoise	MGST2
blue	ZGPAT	turquoise	NES
blue	MUTED	turquoise	SLC27A5
blue	UPK3B	turquoise	SKIL
blue	RAC1	turquoise	CXHXorf56
blue	ANK1	turquoise	LST1
blue	CEP290	turquoise	KIAA0922 /// LOC100851150
blue	BMP15	turquoise	PAXIP1
blue	RNASE1	turquoise	DGCR6
blue	MYF6	turquoise	SH3GLB1
blue	GCNT3	turquoise	VPS13B
blue	ATF6B	turquoise	LOC100850064
blue	RPS20	turquoise	MINK1
blue	COX6A1 /// LOC100851363	turquoise	TMEM175
blue	TPM1	turquoise	FAM98C
blue	CRKL	turquoise	MYLPF
blue	MAP2K2	turquoise	NFYC
blue	UBN2	turquoise	B3GNT9
blue	DGKZ	turquoise	FURIN
blue	HYOU1	turquoise	SCAF1
blue	PDCL	turquoise	GFRA2
blue	PGLS	turquoise	UBE2V1
blue	LOC782061	turquoise	EIF2AK4
blue	TSEN34	turquoise	IGL@ /// LOC100297594
blue	HN1	turquoise	DPH5
blue	HDAC1	turquoise	SLC20A2
blue	TRAFD1	turquoise	MRPL49
blue	PRCP	turquoise	LLGL1
blue	POFUT1	turquoise	EIF3F
blue	TRNT1	turquoise	COG4
blue	LPHN2	turquoise	FUK
blue	ACADSB	turquoise	CSE1L
blue	FAIM2	turquoise	FAM49B
blue	KAT8	turquoise	TMEM22
blue	YWHAQ	turquoise	SPG20
blue	SPRED1	turquoise	TMED1
blue	WWP2	turquoise	KRBA2
blue	HNRPDL	turquoise	ITPKC
blue	NRBP1	turquoise	ADHFE1
blue	NAT9	turquoise	RPUSD2
blue	RAMP1	turquoise	LOC100848808
blue	COL1A1	turquoise	NRD1
blue	LOC100300442	turquoise	CAPZA1
blue	LOC100848544	turquoise	IPCEF1
blue	PTPLA	turquoise	RAB4A
blue	UQCRB	turquoise	PPP6R1
blue	RPL17	turquoise	BPTF
blue	RPS27	turquoise	FDFT1
blue	EPB41L2	turquoise	UBA6
blue	FAR2	turquoise	TMOD4
blue	LOC100851833 /// SKA1	turquoise	GTDC1
blue	SCAMP4	turquoise	NFIB
blue	EIF3K	turquoise	TBC1D15
blue	AQP3	turquoise	MLF1
blue	ADD1	turquoise	TRIM27
blue	MFSD10	turquoise	SALL2
blue	DUSP26	turquoise	GIMAP6
blue	ITM2B /// LOC100296890	turquoise	AKAP4
blue	U2AF1	turquoise	LOC530077
blue	NOX4	turquoise	SMYD4
blue	IL21	turquoise	RNASEH2C
blue	FYN	turquoise	SEC61A1
blue	FBXO9	turquoise	CNOT8
blue	RN45S	turquoise	LSM7
blue	RABGAP1L	turquoise	C21H15orf39
blue	F13B	turquoise	COL21A1
blue	DDX50	turquoise	DNAJB11
blue	CCDC90B	turquoise	MOB3C
blue	VAMP8	turquoise	PMM1
blue	TAL1	turquoise	IPP
blue	ROBO1	turquoise	FREM1
blue	PYGL	turquoise	PRMT7
blue	ERMP1	turquoise	TATDN2
blue	EXPH5	turquoise	ACCS
blue	XDH	turquoise	C24H18orf25
blue	GHITM	turquoise	HACL1
blue	ZNF569	turquoise	CXCR6
blue	UBE2J1	turquoise	NUBP2
blue	NELF	turquoise	IQGAP1
blue	PSMD11	turquoise	PPP1R8
blue	LOC533597	turquoise	RUFY3
blue	CUX2	turquoise	TMEM30B
blue	SLC19A3	turquoise	CCDC136
blue	TRMT2A	turquoise	HCK
blue	CLEC2D	turquoise	CYBRD1
blue	IL1R2	turquoise	ABHD1
blue	CIT	turquoise	LOC508070 /// LOC783920
blue	AMIGO1	turquoise	CHPT1
blue	KIAA1430	turquoise	OSMR
blue	PARM1	turquoise	PFDN4
blue	TMBIM6	turquoise	TAF9
blue	SERPINA14	turquoise	RAB19
blue	NUP43	turquoise	CYTH1
blue	DLC1	turquoise	FAM26F
blue	BECN1	turquoise	MED29
blue	MTFR1	turquoise	STX17
blue	ORC3	turquoise	ZNF677
blue	HSPD1	turquoise	SYT4
blue	IPO7	turquoise	LZTFL1
blue	TAF12	turquoise	SWT1
blue	CNEP1R1	turquoise	SMG9
blue	GATA5	turquoise	AFAP1L2
blue	PIF1	turquoise	DYDC2
blue	WTAP	turquoise	MRTO4
blue	BRD9	turquoise	IER2
blue	DCAF10	turquoise	ENO4
blue	ESF1	turquoise	CD180
blue	TWF2 /// WDR82	turquoise	RRP1
blue	PRSS35	turquoise	JOSD1
blue	ALG13	turquoise	TOR2A
blue	LOC788499 /// MTSS1	turquoise	ASGR1
blue	ACOT9	turquoise	TP53I11
blue	NRXN2	turquoise	FAM171A1
blue	NEO1	turquoise	FBF1
blue	RTKN	turquoise	RPRM
blue	BCR	turquoise	SSFA2
blue	DCP1B	turquoise	NSMAF
blue	ADCY8	turquoise	MRPL46
blue	CBLN4	turquoise	ZSWIM8
blue	COG1	turquoise	RWDD3
blue	MRPL32	turquoise	ARIH2
blue	ZNF35	turquoise	HSF2BP
blue	ADCK4	turquoise	PUM2
blue	CABP5	turquoise	GMCL1
blue	ATP6V0E1	turquoise	CREB3L1
blue	EPHA2	turquoise	SH3KBP1
blue	IL17RB	turquoise	TROAP
blue	ATXN2L	turquoise	RRNAD1
blue	KCTD1	turquoise	NFS1
blue	LOC100848252	turquoise	NLE1
blue	KIAA1468	turquoise	MIIP
blue	RBM28	turquoise	C29H11orf75 /// SMCO4
blue	TUBGCP2	turquoise	GSPT1
blue	FSD1	turquoise	PHF5A
blue	FKBPL	turquoise	SPEG
blue	NRN1	turquoise	SLC35E3
blue	CLDN6	turquoise	SLC30A6
blue	SH2D2A	turquoise	LOC618591
blue	APOBEC2	turquoise	USP30
blue	TSPAN11	turquoise	PATZ1
blue	PIN4	turquoise	KLHL5
blue	HCFC1	turquoise	NPM3
blue	ZNF213	turquoise	BBS5
blue	PIK3R5	turquoise	UAP1
blue	LOC100849141 /// LOC527863 /// STAB2	turquoise	CDK3
blue	ADRBK2	turquoise	KCMF1
blue	C3H1orf122	turquoise	MED11
blue	KIF3A	turquoise	RPP14
blue	ANXA5	turquoise	LOC100850141 /// SPOP
blue	LETMD1	turquoise	AMD1
blue	TTLL5	turquoise	VPS54
blue	COL4A4	turquoise	SDHAF1
blue	CPNE6	turquoise	SNX13
blue	ARID5B	turquoise	FAM188A
blue	IFIT2	turquoise	NAT1
blue	MRAP	turquoise	NSUN4
blue	BTBD11	turquoise	LRIG3
blue	RNF214	turquoise	HPGD
blue	PRRT1	turquoise	CERS4
blue	VAV2	turquoise	APOA5
blue	MSH5	turquoise	TM7SF3
blue	BAIAP2L2	turquoise	CRK
blue	MDP-1	turquoise	SYTL2
blue	MAP1B	turquoise	ARHGAP12
blue	ATG7	turquoise	LAS1L
blue	RIT1	turquoise	C1GALT1
blue	NABP1	turquoise	WFDC1
blue	TMEM126A	turquoise	LOC100851799 /// SLC40A1
blue	STYX	turquoise	HMGCS1
blue	RARRES1	turquoise	SVEP1
blue	GDE1	turquoise	PNN
blue	BTN3A3	turquoise	RAB31
blue	FBXL5	turquoise	CEBPB
blue	TPCN1	turquoise	CD46
blue	CHAF1B	turquoise	GRP
blue	FGG	turquoise	PRKCDBP
blue	LOC100852159 /// TXLNA	turquoise	NTRK1
blue	MTHFS	turquoise	SYT1
blue	USP21	turquoise	TRDMT1
blue	CLEC6A	turquoise	SPAM1
blue	NAV3	turquoise	RTN1
blue	FGF12	turquoise	HNF4G
blue	MEF2A	turquoise	PRG4
blue	MGARP	turquoise	KRT4
blue	MCOLN3	turquoise	SLC6A2
blue	GCSH	turquoise	C24H18orf8
blue	LOC100298968	turquoise	H2AFY
blue	MGC139164	turquoise	ARCN1
blue	FGD5	turquoise	RAD23A
blue	MAGT1	turquoise	NOS2
blue	CCL27	turquoise	RDH12
blue	NUP35	turquoise	CREBBP
blue	PIBF1	turquoise	HSPA1A
blue	GPATCH2	turquoise	AIP
blue	SLC28A3	turquoise	RPS23
blue	ING4	turquoise	FDPS
blue	LOC100295797	turquoise	RPL19
blue	COLEC12	turquoise	CD2BP2
blue	SCRN3	turquoise	LOC787239
blue	LOC789374	turquoise	MSMO1
blue	NLRP5	turquoise	EGLN3
blue	GPR21 /// LOC100850791	turquoise	POLDIP2
blue	P2RX2	turquoise	MATR3
blue	COL24A1	turquoise	PPP5C
blue	LOC507696	turquoise	EIF3D
blue	MLST8	turquoise	AHSG
blue	CCR4 /// LOC100851774	turquoise	GATM
blue	EPHA7	turquoise	UBA52
blue	LAPTM4A	turquoise	STK25
blue	BCAT2	turquoise	LOC526200
blue	ADAM23	turquoise	PDLIM3
blue	ANKRD34A	turquoise	CIB2 /// LOC100337259
blue	RAB40B	turquoise	MCAM
blue	RAD51B	turquoise	SNRPB
blue	AP4B1	turquoise	TNK2
blue	REG3A	turquoise	RPL13
blue	FRMD5	turquoise	RPL15
blue	CCDC135	turquoise	RPL27A
blue	WDR90	turquoise	ADRBK1
blue	PHF19	turquoise	CDIPT
blue	GAS2	turquoise	NR4A1
blue	CRHBP	turquoise	RHOT2
blue	PAG4	turquoise	HNRNPA1 /// HNRNPA1L2 /// LOC100848353 /// LOC614922
blue	MFAP5	turquoise	IL18
blue	ABHD17C	turquoise	CDS2
blue	ERAP2	turquoise	TP53INP1
blue	PLIN1	turquoise	GOLPH3L
blue	HIPK2	turquoise	PFKM
blue	FAM19A5	turquoise	LOC521389 /// MYO9A
blue	TTC18	turquoise	LOC100336628
blue	RWDD2A	turquoise	GALNTL1
blue	PLEKHG2	turquoise	C16H1orf174
blue	LOC616656	turquoise	DOM3Z
blue	MGC157237	turquoise	SULF2
blue	ERP27	turquoise	MTX1
blue	UOX	turquoise	MRPS24
blue	PSME1	turquoise	UBA3
blue	NME9	turquoise	FADD
blue	ARMC12	turquoise	RPL34
blue	ZBTB16	turquoise	ZMAT2
blue	PIWIL4	turquoise	DENND3
blue	OLFML1	turquoise	TPK1
blue	PARPBP	turquoise	CCNDBP1
blue	HEATR5B	turquoise	CDK17
blue	LOC507513	turquoise	POLR1D
blue	MST1	turquoise	C7H19orf53
blue	ZBTB8B	turquoise	POLR1D /// POLR1D
blue	LOC786867	turquoise	EMC6
blue	OCSTAMP	turquoise	THRA
blue	GLTSCR1	turquoise	HADH
blue	GJC1	turquoise	ZNF281
blue	MYBPC3	turquoise	DDAH1
blue	CA5B	turquoise	ZNF12
blue	CASP8AP2	turquoise	NT5E
blue	WDPCP	turquoise	PEX2
blue	SNX11	turquoise	PAQR6
blue	LPCAT2	turquoise	ACSS3
blue	GDPD1	turquoise	OFD1Y
blue	WASF1	turquoise	RPS4Y1
blue	EXOC3L1	turquoise	WDR36
blue	DYNLT1	turquoise	DERA
blue	LOC514637	turquoise	PPIL3
blue	FAM131A	turquoise	BNIP1
blue	M1AP	turquoise	PHOSPHO2
blue	EXOC3L2	turquoise	ATRX
blue	C25H16orf93	turquoise	GATA6
blue	MOGS	turquoise	DDX58
blue	LOC100851952	turquoise	LOC783533
blue	CAPN10	turquoise	PGAP2
blue	GALNT14	turquoise	KIAA0564
blue	CARD9	turquoise	ID2
blue	PLCB3	turquoise	ZBTB33
blue	NFIL3	turquoise	CEP78
blue	MPL	turquoise	MPEG1
blue	CHRNA6	turquoise	KIAA1737
blue	ZNF462	turquoise	MFSD6
blue	LOC100848629 /// ZNF462	turquoise	PBRM1
blue	TSPAN32	turquoise	TMEM101
blue	DRD5	turquoise	HSPB11
blue	BMP1	turquoise	ATAD5
blue	NEIL2	turquoise	TLK1
blue	RGS12	turquoise	DTX2
blue	SLC39A4	turquoise	ANGPTL7
blue	MTBP	turquoise	CLDN1
blue	NXPH1	turquoise	MRGPRF
blue	EYA2	turquoise	ZRSR2Y
blue	MKI67	turquoise	DCTD
blue	LOC100337325 /// SERPINF1	turquoise	BBS9
blue	NECAB2	turquoise	SH2B1
blue	ZNF706	turquoise	DEF6
blue	ZNF184	turquoise	KCNIP2
blue	MEGF8	turquoise	GALNT13
blue	ZSCAN21	turquoise	TMEM185B
blue	TMEM219	turquoise	LOC100852378
blue	UQCRFS1	turquoise	KRR1
blue	TANC1	turquoise	PIGB
blue	C11H2orf40	turquoise	CSF3R
blue	RHBDF2	turquoise	SEMA5A
blue	AP2A1	turquoise	CEP120
blue	IL10RB	turquoise	C15H11orf58
blue	GGT7	turquoise	RSPH10B
blue	MBOAT7	turquoise	TRIM37
blue	TNFRSF25	turquoise	TPST2
blue	IKZF2	turquoise	STAT2
blue	L3MBTL2	turquoise	LRFN3
blue	CXCR5	turquoise	KCNH8
blue	HDAC11	turquoise	SUZ12
blue	LOC513767 /// LOC781298	turquoise	CHIC2
blue	RGS16	turquoise	CREBZF
blue	HNF1B	turquoise	TMEM186
blue	C26H10orf76	turquoise	BLNK
blue	NKG7	turquoise	PLEKHM1
blue	TSPAN17	turquoise	HAUS1
blue	TST /// TST	turquoise	RPGRIP1L
blue	GPR161	turquoise	SULT4A1
blue	FHAD1	turquoise	CD1D
blue	SLC46A1	turquoise	FAM160B2
blue	CSNK1G3	turquoise	KLK10
blue	PLEKHA4	turquoise	CC2D2A
blue	CHD9	turquoise	GALNTL4
blue	NBL1	turquoise	MYCN
blue	INPP5D	turquoise	XXYLT1
blue	AGGF1	turquoise	KDM2B
blue	BNIP3	turquoise	INSIG1
blue	ICOSLG	turquoise	DBP
blue	FASTK	turquoise	C8H9orf156
blue	C2CD2L	turquoise	SLX1A
blue	LRRC20	turquoise	SNRPF
blue	MRPS25	turquoise	AZU1
blue	RBM12B	turquoise	LOC100848006
blue	GFI1B	turquoise	NAA25
blue	LOC100848183	turquoise	PTPN2
blue	USP20	turquoise	POLR2I
blue	TBL2	turquoise	LRRC59
blue	CALHM2	turquoise	LIPM
blue	EFCAB2	turquoise	TBC1D9
blue	DENND2D	turquoise	RFX7
blue	EPB41L5	turquoise	PRRC2B
blue	SLC30A5	turquoise	OVOL1
blue	CNTLN	turquoise	POLI
blue	PARVG	turquoise	NBN
blue	GARNL3	turquoise	MST1R
blue	ABCG4	turquoise	MFSD7
blue	DRAM1	turquoise	KCTD11
blue	LOC506150 /// LRCH3	turquoise	GSDMB
blue	RPS16	turquoise	PIPOX
blue	MYO19	turquoise	GRID1
blue	EEPD1	turquoise	SPAG1
blue	FCGBP	turquoise	TPGS1
blue	LOC100850736	turquoise	SLC12A8
blue	MXD3	turquoise	PANK4
blue	LOC510083	turquoise	LOC100850228 /// LOC505828
blue	MAP3K14	turquoise	PTPRG
blue	NTN4	turquoise	ADC
blue	KIF24	turquoise	LOC100851529 /// RTP4
blue	UBR1	turquoise	ACYP2
blue	LOC100850062 /// LY86	turquoise	FHOD3
blue	MARK3	turquoise	GLT8D2
blue	CNTROB	turquoise	PUSL1
blue	SLC39A12	turquoise	SPAG4
blue	MRPL36	turquoise	MIS12
blue	EFTUD1	turquoise	DDX52
blue	UBFD1	turquoise	ELF5
blue	STK36	turquoise	TXK
blue	PI4K2A	turquoise	PEX11A
blue	LOC100848219	turquoise	POLG2
blue	CASP1	turquoise	FAM35A
blue	LOC100140180	turquoise	ACTL6A
blue	GTPBP2	turquoise	LOC512005
blue	INTS1	turquoise	RBMS2
blue	RETSAT	turquoise	RPTOR
blue	EFHA2	turquoise	LOC505941
blue	FAM76B	turquoise	TBL1XR1
blue	PLCL2	turquoise	NMT1
blue	STK16	turquoise	STK33
blue	ZBTB43	turquoise	LPXN
blue	FAM116B	turquoise	PUS7
blue	TEKT1	turquoise	TRAM1L1
blue	CYP4F2	turquoise	USP46
blue	SETDB1	turquoise	TRA2B
blue	C7H5orf54	turquoise	RHOQ
blue	CHKA	turquoise	PIGF
blue	STRN3	turquoise	AHCYL1
blue	TIMM8B	turquoise	SLC20A1
blue	TRAPPC8	turquoise	SELRC1
blue	HOXA9	turquoise	PSPH
blue	ZNF618	turquoise	TDRD7
blue	SREK1IP1	turquoise	CRLS1
blue	VWA9	turquoise	H2AFZ
blue	CRTAC1	turquoise	EIF3CL
blue	KAT2A	turquoise	TSPAN19
blue	DUSP13	turquoise	ORC2
blue	HUS1 /// LOC786788	turquoise	FAM151B
blue	FER	turquoise	SPOCK2
blue	PITRM1	turquoise	LOC100297914
blue	EIF4H	turquoise	SNHG12
blue	AP3S1	turquoise	LOC100847640
blue	MCM2	turquoise	AP5M1
blue	GPR173	turquoise	FAM116A
blue	CRTC2	turquoise	SASS6
blue	CNNM2	turquoise	C21H15orf40
blue	MKS1 /// MKS1	turquoise	ZNF181
blue	TRPC2	turquoise	UBL7
blue	TREML2	turquoise	TMEM41B
blue	CA3	turquoise	RSL24D1
blue	ADCK1	turquoise	LOC100295004
blue	PHKA2	turquoise	LOC100847172
blue	BMPER	turquoise	RBPMS2
blue	GOLGA7B	turquoise	CHRNA3
blue	UTP3	turquoise	LOC100850818 /// PLA2G4A
blue	PPP1R3F	turquoise	TAMM41
blue	ALG10	turquoise	PLAC1
blue	AARS2	turquoise	NUSAP1
blue	TMEM136	turquoise	SSH1
blue	GGT6	turquoise	TMEM161A
blue	STXBP3	turquoise	AP1G2
blue	ACSM5	turquoise	C16H1orf95
blue	NRIP3	turquoise	MAP7D2
blue	LOC100297905	turquoise	ATXN3
blue	OSBPL11	turquoise	LRRC34
blue	DHX58	turquoise	GRM7
blue	LOC100848382	turquoise	CHTF8
blue	FOXP2	turquoise	LOC768255
blue	COL22A1	turquoise	CCDC46
blue	KCNJ15	turquoise	MAGIX
blue	GLIS2	turquoise	BCO2
blue	TRIM3	turquoise	APOBEC4
blue	ISM1	turquoise	FAM173B
blue	BARX2	turquoise	CARD14
blue	SEZ6	turquoise	UXS1
blue	ABCG2	turquoise	ITGB1BP1
blue	PLK5	turquoise	NAPSA
blue	PDGFB	turquoise	LRRC28
blue	LOC100335178 /// SLC28A3	turquoise	SERPINI2
blue	SLAMF6	turquoise	RGS22
blue	PGAP1	turquoise	BUB1B /// LOC100851213
blue	SAA3	turquoise	PYROXD2
blue	KCNE1	turquoise	KLHL17
blue	TEX14	turquoise	GLTSCR1L
blue	DENND4A	turquoise	PAG5
blue	VWCE	turquoise	TMEM145
blue	RASGEF1B	turquoise	PLXDC2
blue	SLC30A2	turquoise	FRMPD1
blue	PID1	turquoise	MILR1
blue	TMCC1	turquoise	C7H5orf24
blue	LOC535353	turquoise	THOC7
blue	AKAP10	turquoise	LOC539199 /// MAMDC2
blue	SLAIN1	turquoise	PDE1B
blue	MIOX	turquoise	BOLL
blue	LOC781667	turquoise	SP2
blue	PPP1R13B	turquoise	ART3
blue	FGFBP1	turquoise	ELF4
blue	LOC100847181	turquoise	TIA1
blue	HHEX	turquoise	EXTL1
blue	RANBP1	turquoise	KLF2
blue	PARP8	turquoise	IGSF11
blue	LARS	turquoise	FAM64A
blue	EBF1	turquoise	PCED1A
blue	SLCO3A1	turquoise	SRSF2
blue	CD80	turquoise	GABRP
blue	LOC786297 /// LOC787405	turquoise	CBX6
blue	LEPRE1	turquoise	TMEM117
blue	LOC785803	turquoise	WDR16
blue	BSP1	turquoise	MYOM3
blue	PIGW	turquoise	NF1
blue	ANKRD40	turquoise	ZNF341
blue	TAF2	turquoise	RARA
blue	AMICA1	turquoise	UXT
blue	ASF1A	turquoise	CRTAM
blue	CYP2U1	turquoise	RCOR3
blue	MRPL48	turquoise	KCNN3
blue	NUP54	turquoise	TDP1
blue	TRMT61A	turquoise	RUNDC3A
blue	KCTD15	turquoise	LSMEM2
blue	EFHA1	turquoise	LRFN5
blue	RBM17	turquoise	GDF3
blue	PLN	turquoise	RPS13
blue	TMEM251	turquoise	LOC100296192
blue	VSIG1	turquoise	FHIT
blue	MCTP2	turquoise	DNM3
blue	NUDT2	turquoise	PRDM5
blue	PPAPDC2	turquoise	LDLRAD4
blue	FBP2	turquoise	DLG2
blue	PSMB7	turquoise	MTO1
blue	RPL8	turquoise	BCORL1
blue	LOC100850526 /// SAMSN1	turquoise	RPS19
blue	TMEM220	turquoise	PRKAA2
blue	LOC525599	turquoise	WDR25
blue	RHOJ	turquoise	RENBP
blue	MXD1	turquoise	IPO4
blue	MISP	turquoise	SLMO1
blue	LACE1	turquoise	SPP1
blue	PPP1R14D	turquoise	CCDC70
blue	CRX	turquoise	LOC618696
blue	OSBPL10	turquoise	LOC100337001
blue	SH2D3A	turquoise	GRIK1
blue	LOC786046	turquoise	LOC100848699
blue	CENPI	turquoise	LOC100849279 /// LOC100850719
blue	LOC616971	turquoise	DDX31
blue	ECT2 /// LOC100849441 /// LOC100849477	turquoise	NDUFAB1
blue	CPB1	turquoise	GTF2F2
blue	BCHE	turquoise	EBPL
blue	LOC100296964	turquoise	LOC523388 /// WIBG
blue	ELL	turquoise	CEP19
blue	LOC100850016 /// SLC16A6	turquoise	TMEM132C
blue	LOC100848598	turquoise	DOK1
blue	PAK4	turquoise	LOC513508
blue	LY9	turquoise	LHX3
blue	BRMS1	turquoise	FAM193B
blue	CSNK1E	turquoise	STAG2
blue	EXOC3L4	turquoise	PRTN3
blue	SUPT3H	turquoise	FERMT3
blue	PRKAA1	turquoise	TM2D1
blue	DOPEY2	turquoise	ARMC5
blue	PLEK2	turquoise	TRIM10
blue	SLC9A6	turquoise	CDK2AP1
blue	LOC100849565	turquoise	TARBP1
blue	LOC100336241 /// TMEM44	turquoise	CCDC124
blue	TPGS2	turquoise	FAM160A2
blue	MZT1	turquoise	RAP2C
blue	RTF1	turquoise	KRAS
blue	REM1	turquoise	ZNF740
blue	CAPN8	turquoise	MDC1
blue	SPIN1	turquoise	B3GNT4
blue	FAM127C /// LOC783730	turquoise	LOC100851955 /// SLC26A6
blue	ATAD2	turquoise	CERS5
blue	ZYG11B	turquoise	TMEM134
blue	ACER3	turquoise	AAAS
blue	PLSCR4	turquoise	HNMT
blue	IQCE	turquoise	LY6G5B
blue	KIAA1704	turquoise	CSNK2B /// LY6G5B
blue	DEF8	turquoise	POLR1C
blue	ATP10B	turquoise	SOCS5
blue	SQRDL	turquoise	WDFY4
blue	EIF1	turquoise	CHMP6
blue	UBB /// UBC	turquoise	SLC46A2
blue	CAPNS1	turquoise	FKBP15
blue	NDRG4	turquoise	TAB1
blue	OIP5	turquoise	CD33
blue	IGSF23	turquoise	LOC100336310 /// SCAPER
blue	MS4A18	turquoise	RHOB
blue	LOC100296105	turquoise	THADA
blue	LOC100335289	turquoise	SSBP2
blue	GSTM1	turquoise	DNAJB9
blue	COTL1	turquoise	ME1
blue	FBXW11	turquoise	RBM23
blue	XPOT	turquoise	BUD13
blue	MVP	turquoise	ATAD3A
blue	UBASH3B	turquoise	AP5B1
blue	BMP5	turquoise	ABI2
blue	TACC2	turquoise	FKBP7
blue	CLCA1	turquoise	TOP3B
blue	MGC152301	turquoise	SLC33A1
blue	LOC521764	turquoise	FBXL17
blue	CYTL1	turquoise	AP1G1
blue	SPTLC2	turquoise	TOM1
blue	LOC783641 /// LOC784354 /// LOC788405 /// RPL12	turquoise	C14H8orf37
blue	NUP160	turquoise	STXBP5
blue	CAPN13	turquoise	LOC790401 /// TAF13
blue	PAG21	turquoise	PLXNC1
blue	ZBTB22	turquoise	TNFAIP8L3
blue	GTF2A2	turquoise	NUAK1
blue	IL20RA	turquoise	WIZ
blue	MNAT1	turquoise	COIL
blue	HAUS8	turquoise	LOC517833 /// LOC788103 /// TNFSF12
blue	NUPR1L	turquoise	FLII
blue	RAB6B	turquoise	TRIM11
blue	CHAC2	turquoise	PWWP2A
blue	LOC100851369	turquoise	FEZ2
blue	PACRGL	turquoise	MRPS15
blue	MIC2	turquoise	LCTL
blue	TRPC5	turquoise	GPR1
blue	GJB2	turquoise	DTWD1
blue	RANBP2	turquoise	PDE9A
blue	LOC784125	turquoise	ACADL
blue	TRB@	turquoise	XRCC4
blue	GNB2L1	turquoise	CTDNEP1
blue	SLC6A9	turquoise	SUPV3L1
blue	VLDLR	turquoise	SLC39A9
blue	TLR6	turquoise	SCCPDH
blue	SGCE	turquoise	FARSB
blue	E2F8	turquoise	LOC100848402
blue	TMEM68	turquoise	ETF1
blue	SOLH	turquoise	SEC24B
blue	ACAP1	turquoise	MKLN1
blue	HSPA5	turquoise	SOSTDC1
blue	SYMPK	turquoise	TUSC1
blue	C10H15orf23	turquoise	C13H20orf26
blue	SAYSD1	turquoise	MCAT
blue	BMP2	turquoise	TMEM81
blue	ZNF200	turquoise	SLC19A1
blue	HAPLN1	turquoise	ALG5
blue	LDHB	turquoise	LOC527711
blue	RBFOX2	turquoise	MAGI1
blue	RPL11	turquoise	WNT2B
blue	MRPL27	turquoise	LOC100848703
blue	SERBP1	turquoise	NMD3
blue	ORC6	turquoise	ABCC4 /// LOC100336999
blue	MYOZ2	turquoise	SLC12A3
blue	RPL23	turquoise	APAF1
blue	TMEM59	turquoise	CHEK2
blue	ABRA	turquoise	FAM108B1
blue	CLINT1	turquoise	PFDN6
blue	OSTC	turquoise	SMARCA1
blue	BRD7	turquoise	TMEM150A
blue	ERP29	turquoise	TMEM52
blue	TIPIN	turquoise	HTR5A
blue	P4HB	turquoise	C10H5orf13
blue	EFNA1	turquoise	DHRS13
blue	HMOX2	turquoise	PPHLN1
blue	COPS3	turquoise	RIMS1
blue	CIAO1 /// LOC100850134	turquoise	SLC4A9
blue	ARHGEF3	turquoise	TNFRSF6B
blue	RAB9A	turquoise	PRMT3
blue	ENOPH1	turquoise	FAM13B
blue	ALG3	turquoise	RAD50
blue	P4HA1	turquoise	TRIO
blue	SLC2A4RG	turquoise	DVL3
blue	HMG20B	turquoise	SORCS3
blue	PROSAPIP1	turquoise	UBE2D1
blue	TG	turquoise	SEC31B
blue	CUBN	turquoise	WFS1
blue	KIAA0930	turquoise	BICD1
blue	TNP1	turquoise	GCK
blue	SLC25A1	turquoise	ZNF565
blue	PPIL2	turquoise	SYT3
blue	ZNF22	turquoise	CEP112
blue	LOC100847432	turquoise	RDM1
blue	TSHR	turquoise	COL17A1
blue	KATNB1	turquoise	CCDC171
blue	FAM129B	turquoise	SNTA1
blue	HNRNPC	turquoise	PARG
blue	SULT1A1	turquoise	CPNE5
blue	ROR2	turquoise	FMNL2
blue	GRAMD3	turquoise	OTUB2
blue	IMMT	turquoise	LOC100850896
blue	EMC4	turquoise	SRD5A1
blue	KRT6A /// KRT6C	turquoise	TDRKH
blue	RPL4	turquoise	OMA1
blue	IL6	turquoise	LOC788752 /// SGMS1
blue	BEX4 /// LOC100337331	turquoise	SNX10
blue	UBQLN4	turquoise	RBFA
blue	NPR3	turquoise	VPS18
blue	ANKRD32	turquoise	PHLDB3
blue	BOLA-N /// JSP.1	turquoise	MRPS23
blue	CADM1	turquoise	CA9
blue	CRYBA1	turquoise	PGPEP1
blue	TSPAN6	turquoise	SLC29A3
blue	MR1	turquoise	TSEN54
blue	PAEP	turquoise	ZCCHC10
blue	ENDOG	turquoise	TAF6L
blue	PPARG	turquoise	NDOR1
blue	VKORC1L1	turquoise	DVL1
blue	TNNT2	turquoise	KPNA1
blue	CNGA3	turquoise	LOC100299503 /// THOC2
blue	DDO	turquoise	HIST3H2A
blue	CLCA3	turquoise	ZFYVE19
blue	IDH3A	turquoise	PAK1IP1
blue	SNRNP27	turquoise	RDH13
blue	PPP2R5D	turquoise	PRRG1
blue	SF3B4	turquoise	IGF2BP1
blue	EVA1C	turquoise	HOXB3
blue	CDC2L1	turquoise	HPS6
blue	NKIRAS2	turquoise	5htr2c
blue	IL2RA	turquoise	LOC100847843 /// TARP
blue	CCDC3	turquoise	BVD1.26 /// LOC505306 /// LOC786608 /// LOC789653 /// TCRA
blue	CAPN3	turquoise	BVD1.20
blue	COX7B	turquoise	CNGA2
blue	MTA1	turquoise	ATP6V1B2
blue	COA3	turquoise	HDGFL1
blue	PAFAH1B3	turquoise	BIVM /// ERCC5
blue	ARMCX6 /// LOC100297334	turquoise	LNP1
blue	CPA1	turquoise	CTSO
blue	TBXA2R	turquoise	BTNL2
blue	SNX1	turquoise	ARL8B
blue	NDUFV1	turquoise	METAP1
blue	GABRG2	turquoise	TMIGD1
blue	CHMP7	turquoise	GUCA2A
blue	CCNB2	turquoise	PSTPIP2
blue	F3 /// LOC100849695	turquoise	GSTO1
blue	LRRFIP1	turquoise	CXCL13
blue	EFHC1	turquoise	ALG2
blue	ENTPD1	turquoise	PDK3
blue	SMG6	turquoise	LOC100848152
blue	ZDHHC4	turquoise	AAK1
blue	LOC790208 /// MPZ	turquoise	LOC100847877
blue	DTYMK	turquoise	DPF1
blue	GPX4	turquoise	MED8
blue	PGF	turquoise	GTPBP5
blue	LAMTOR4	turquoise	LOC614107
blue	RPS14	turquoise	UBR3
blue	MIA	turquoise	TRIM7
blue	GUK1	turquoise	ANXA10
blue	ELP3	turquoise	SPRY2
blue	CSH2	turquoise	ZRANB3
blue	AST1 /// MGC157368	turquoise	WEE1
blue	E2F4	turquoise	IRF6
blue	PPOX	turquoise	PRPF4B
blue	EPAS1	turquoise	LOC100337268
blue	CHST10	turquoise	TMEM92
blue	TSPAN7	turquoise	SMAD5
blue	WDR45	turquoise	LOC100336714
blue	LOC785583 /// SYT17	turquoise	LOC781294 /// MGC127133
blue	ATP6V0A1 /// LOC785923	turquoise	MUC12
blue	ATP5B	turquoise	LYSB
blue	PDE6C	turquoise	SLC51A
blue	PAFAH1B2	turquoise	EPS8L3
blue	PNMT	turquoise	UBE2G2
blue	MIP	turquoise	MRPL13
blue	ATP5C1	turquoise	CMPK1
blue	ARFGEF1	turquoise	ARFIP1
blue	ETFB	turquoise	SKI
blue	TRPC4	turquoise	CDHR5
blue	TECPR1	turquoise	EXOSC5
blue	TELO2	turquoise	KCNQ1
blue	PLEKHO2	turquoise	EIF1AX
blue	DEDD2	turquoise	GID8
blue	ORMDL3	turquoise	LOC100852233
blue	SMTN	turquoise	CD55
blue	MTFMT	turquoise	FKBP14
blue	ELF1	turquoise	LOC617396 /// LOC617406 /// LOC618898
blue	CSF3	turquoise	CMAS /// LOC100850864
blue	CDK4	turquoise	MICAL2
blue	PPM1A	turquoise	LOC407195
blue	SDHD	turquoise	MOGAT1
blue	LOC100847228	turquoise	TAF1D
blue	TIE1	turquoise	CHRNA10
blue	MYOC	turquoise	LOC782145
blue	RPS9	turquoise	CHCHD8
blue	ALDH1A1	turquoise	USP53
blue	ACACA	turquoise	ANKS4B
blue	GOT1	turquoise	KCNN4
blue	MAP3K3	turquoise	TIMM17A
blue	CLTC	turquoise	PIGG
blue	RGL2	turquoise	CLDN15
blue	CLDN16	turquoise	ASCC1
blue	RPS15	turquoise	FBXO36
blue	PEBP1	turquoise	REXO4
blue	RPL18	turquoise	NSUN6
blue	MXRA8	turquoise	FAM127C /// LOC615809 /// LOC783730
blue	FANCG	turquoise	SLC27A2
blue	SLC25A3	turquoise	ATG4C
blue	PHLDB1	turquoise	ITSN1
blue	CPSF1	turquoise	PAG15
blue	MYL1	turquoise	KIAA1671
blue	NFIC	turquoise	ZMYM6NB
blue	SFRP2	turquoise	SNRPC
blue	RPL22L1	turquoise	ISCU
blue	LOC100848191	turquoise	SLC31A1
blue	FADS1	turquoise	WASL
blue	RAF1	turquoise	LOC100847759
blue	MRPL23	turquoise	CASZ1
blue	TUFT1	turquoise	LOC100849327 /// LOC786324
blue	FGFR1	turquoise	DMAP1
blue	RGN	turquoise	PTPN12
blue	PPIA	turquoise	TMA7
blue	ATP5H	turquoise	FGD4
blue	APOA1BP	turquoise	DET1
blue	S100A10	turquoise	PKIB
blue	HEBP1	turquoise	H2AFV
blue	RPS27A	turquoise	DAAM1 /// LOC538749
blue	RPL24	turquoise	HEPHL1
blue	SLC22A17	turquoise	WDR62
blue	EFEMP1	turquoise	CUL2
blue	MAGED2	turquoise	JMJD1C
blue	C7H19orf10	turquoise	SPECC1
blue	H3F3B	turquoise	LOC100848593
blue	MTAP /// PRDX3	turquoise	RIMKLB
blue	CNN3	turquoise	LOC100125947 /// PLA2G2A
blue	BAG1	turquoise	CCR3
blue	OTUB1	turquoise	ZFPM1
		turquoise	MMP2
		turquoise	ZSWIM6
		turquoise	GNL3L
		turquoise	DLD
		turquoise	DDHD1
		turquoise	FIS1
		turquoise	TIFA
		turquoise	PDF
		turquoise	SMYD3
		turquoise	C7H19orf77
		turquoise	LOC512440
		turquoise	CEP128
		turquoise	PTPRH
		turquoise	BCL11A
		turquoise	ZNF583
		turquoise	SLC5A9
		turquoise	ZNF705A
		turquoise	MLPH
		turquoise	PROS1
		turquoise	HNRNPM
		turquoise	NTMT1
		turquoise	GOLT1A
		turquoise	LRTOMT
		turquoise	PPP1R13L
		turquoise	COPZ1
		turquoise	RPS26
		turquoise	N4BP3
		turquoise	FERMT2
		turquoise	UHRF1BP1L
		turquoise	TMEM30A
		turquoise	FLRT2
		turquoise	ARHGAP24
		turquoise	LOC511180
		turquoise	CCDC23
		turquoise	DNAL4
		turquoise	C23H6orf141
		turquoise	GAS8
		turquoise	CMC2
		turquoise	DOCK11 /// LOC100848143
		turquoise	OPTC
		turquoise	POFUT2
		turquoise	BVD1.22
		turquoise	TCRA /// TRD@
		turquoise	LOC100335205
		turquoise	TRGV3-2
		turquoise	KLRB1
		turquoise	ANAPC2
		turquoise	TJP3
		turquoise	LOC100295234 /// LOC100300282 /// LOC100335899 /// LOC100850187 /// LOC100850312 /// LOC100851491 /// LOC509513
		turquoise	LOC617189
		turquoise	LOC100850120
		turquoise	GMPR2
		turquoise	BT.29765
		turquoise	BOLA /// BOLA
		turquoise	ACAN
		turquoise	KIR3DS1
		turquoise	COX6B2
		turquoise	SFTPA1
		turquoise	PDGFRA
		turquoise	LOC100850456 /// ST6GALNAC6
		turquoise	C29H11orf54
		turquoise	HEPACAM2
		turquoise	C2H2orf47
		turquoise	ISG20L2
		turquoise	TRAF3IP2
		turquoise	AACS
		turquoise	VEZF1
		turquoise	GKAP1
		turquoise	FGD1
		turquoise	PIGX
		turquoise	PDGFC
		turquoise	BOP1
		turquoise	NIT1
		turquoise	BLOC1S2
		turquoise	TCEA3
		turquoise	CGA
		turquoise	EIF2B2
		turquoise	YIF1B
		turquoise	SSNA1
		turquoise	CKAP4
		turquoise	SPR
		turquoise	RPS19BP1
		turquoise	MS4A7
		turquoise	KCNA4
		turquoise	MFAP2
		turquoise	BEND6
		turquoise	TTC5
		turquoise	LIPA
		turquoise	PPP2R1B
		turquoise	SMCHD1
		turquoise	GRIA3
		turquoise	HNRNPK
		turquoise	RABL2B
		turquoise	IGSF5
		turquoise	SLC7A9
		turquoise	CHRDL1
		turquoise	BID /// BID
		turquoise	SLC37A4
		turquoise	HAPLN3
		turquoise	TACR2
		turquoise	MRPL4
		turquoise	ZSCAN16
		turquoise	TIMM21
		turquoise	DNAJA1
		turquoise	ENOSF1
		turquoise	PIGY /// PYURF
		turquoise	TBC1D24
		turquoise	SUN1
		turquoise	C29H11orf83
		turquoise	SEMA4A
		turquoise	FOXRED1
		turquoise	YPEL1
		turquoise	NR1H2
		turquoise	UPK1A
		turquoise	CCDC127
		turquoise	RPL36A /// RPL36AL
		turquoise	CTU1
		turquoise	BOLA-DMA
		turquoise	BLMH
		turquoise	TBC1D10A
		turquoise	MRPL1
		turquoise	CD302
		turquoise	MANSC1
		turquoise	TPI1
		turquoise	PYCR1
		turquoise	VMP1
		turquoise	RBMS1
		turquoise	WIPF3
		turquoise	C21H14orf79
		turquoise	MGP
		turquoise	MBL2
		turquoise	SMAD2 /// SMAD3
		turquoise	GPKOW
		turquoise	KRT78
		turquoise	ZFX
		turquoise	ACTR2
		turquoise	PSMD7
		turquoise	DYNC1I1
		turquoise	LHCGR
		turquoise	FAM101B
		turquoise	LOC100848767
		turquoise	SLC25A4
		turquoise	PSMG4
		turquoise	SMPD3
		turquoise	CARHSP1
		turquoise	LOC100848714
		turquoise	ADRA1A
		turquoise	RNASEH2B
		turquoise	PSMG1
		turquoise	PDCD5
		turquoise	RPS15A
		turquoise	LOC100849971 /// LOC781918 /// LOC782714 /// RPS15A
		turquoise	LOC790312 /// PNP
		turquoise	RIC8A
		turquoise	PCOLCE2
		turquoise	LDHA
		turquoise	MRPS18B
		turquoise	AVPI1
		turquoise	RPS17
		turquoise	PLSCR3
		turquoise	OSGEP
		turquoise	ZFP36
		turquoise	DYNC1I2
		turquoise	MEA1
		turquoise	BTBD6
		turquoise	VEGFC
		turquoise	RPS10
		turquoise	LOC100337329
		turquoise	HNRNPAB
		turquoise	COX8B
		turquoise	THOC3
		turquoise	CTSL2
		turquoise	PISD
		turquoise	MEGF10
		turquoise	TESK1
		turquoise	ATP6V1D
		turquoise	RPL18A
		turquoise	RNF10
		turquoise	ST3GAL2
		turquoise	WDR13
		turquoise	LOC100295009
		turquoise	USP14
		turquoise	BGLAP
		turquoise	C7H19orf6
		turquoise	FSHB
		turquoise	LOC782642 /// MAL
		turquoise	GNG5
		turquoise	C7H19orf43
		turquoise	DSC2
		turquoise	CYP4A22
		turquoise	SDCCAG3
		turquoise	EMC10
		turquoise	KXD1
		turquoise	NUCB2
		turquoise	MFSD5
		turquoise	GHRHR
		turquoise	NAGLU
		turquoise	C3
		turquoise	KNG1
		turquoise	BTF3
		turquoise	LOC782395
		turquoise	IGFBP3
		turquoise	SMYD5
		turquoise	COL9A2
		turquoise	RHBDD2
		turquoise	IFNGR2
		turquoise	OTC
		turquoise	MAPRE1
		turquoise	PEG10
		turquoise	MTIF2
		turquoise	ICAM3
		turquoise	RHOG
		turquoise	SVIL
		turquoise	PARL
		turquoise	C13H20orf27
		turquoise	SELP
		turquoise	ALDH6A1
		turquoise	SYN1
		turquoise	GUCY1B3
		turquoise	CCDC104
		turquoise	RPL35
		turquoise	KIAA2013
		turquoise	SEC61B
		turquoise	PRKACA
		turquoise	CYB5A
		turquoise	PLA2G1B
		turquoise	AKNA
		turquoise	PTPRA
		turquoise	DIABLO
		turquoise	RGS7
		turquoise	FKBP3
		turquoise	GUCY1A3
		turquoise	MYO10
		turquoise	SCARB1
		turquoise	DCTN5
		turquoise	USP19
		turquoise	YARS
		turquoise	AGTR1
		turquoise	HSD11B2
		turquoise	OS9
		turquoise	LOC100847474
		turquoise	ARF4
		turquoise	FAU
		turquoise	PCBP1
		turquoise	STAT5A
		turquoise	MRPL55
[truncated: 61 more rows]
[truncated: 12 more columns]

## Sheet: Oocyte
Supplementary Table S5: The function enrichment of significant modules for different development stages
Term	Annotiation	Count	%	PValue	Genes	List Total	Pop Hits	Pop Total	Fold Enrichment	Bonferroni	Benjamini	FDR
GO:0016192	vesicle-mediated transport	66	4.38247	0.0224866	COPA, NPEPL1, NRBP1, ATP5B, CHMP7, WASF2, USE1, AP3S1, TXLNA, CLTC, VPS33B, TAPBP, HOOK1, APP, ANK1, AP3B2, RAB6B, GOLGA4, CLINT1, GHR, SEC23A, SYNRG, NCALD, STXBP3, COLEC12, VTI1A, ELMO2, BCAP31, ARRB2, RAB18, VAMP8, PI4K2A, LRMP, STEAP2, SH3GL2, KALRN, TG, TMX1, MUTED, SNX1, ARFGEF1, DTNBP1, SEC16B, HMGXB4, STX16, RAC1, DOPEY2, TRIP10, EXOC1, LY75, MRC1, CUBN, CPNE6, STAB2, CADPS, AP2A1, CXCL16…	1195	576	13528	1.29714	1	0.87999	33.9426
GO:0030172	troponin C binding	4	0.265604	0.00237756	TNNT2, TNNT3, CNN3, TNNI3	1118	4	12983	11.6127	0.941563	0.270601	3.77251
GO:0006399	tRNA metabolic process	18	1.19522	0.0298104	DARS, RARS2, LSM6, FARS2, AARS, SSB, DARS2, VARS, TRMT61A, TRNT1, CLP1, LARS, POP4, FARSA, AARS2, TRUB2, DUS2L, TSEN34	1195	118	13528	1.72686	1	0.863506	42.4063
GO:0000049	tRNA binding	8	0.531208	0.00135479	TRNT1, XPOT, RPL35A, FARS2, AARS, SSB, FARSA, EEFSEC	1118	21	12983	4.42389	0.801579	0.236285	2.16633
GO:0006418	tRNA aminoacylation for protein translation	9	0.59761	0.0461583	RARS2, DARS, FARS2, AARS, LARS, DARS2, FARSA, VARS, AARS2	1195	46	13528	2.21488	1	0.902928	57.7506
GO:0043039	tRNA aminoacylation	9	0.59761	0.0461583	RARS2, DARS, FARS2, AARS, LARS, DARS2, FARSA, VARS, AARS2	1195	46	13528	2.21488	1	0.902928	57.7506
GO:0006414	translational elongation	36	2.39044	4.24363e-13	RPL18, RPL17, EEF1B2, RPL14, VARS, RPS25, RPS27, RPS28, RPS29, RPL9, RPL8, RPL3, EEF2K, RPL10, RPL11, RPL12, RPL4, RPL10A, RPS20, RPS27A, RPL35A, EEF1A1, RPS9, RPL24, RPS5, RPS8, RPL29, RPL23, RPS16, RPS14, RPL21, RPS15, UBC, RPL37A, RPS11, EEFSEC	1195	101	13528	4.03503	1.42404e-09	1.42404e-09	7.73615e-10
GO:0045182	translation regulator activity	7	0.464807	0.0341585	MRPL11, RPS14, RPS9, CELF1, IGF2BP3, MRPL32, MRPL34	1118	29	12983	2.80307	1	0.772552	42.9632
GO:0006412	translation	70	4.64807	8.54808e-12	RPL18, RPL17, RPL14, RPL22L1, MRPL36, EEF2K, RPL10, RPL11, EIF1, RPL12, MRPL32, MRPL34, RPS27A, RPL35A, DARS, AARS, EIF2S3, DARS2, RPS16, MRPS18A, RPS14, RPS15, EFTUD1, UBC, RPS11, FARSA, MRPL48, EEFSEC, AARS2, MTFMT, EEF1B2, MRPS14, FARS2, PABPC4, MRPS10, IGF2BP3, VARS, MRPL11, RPS25, GFM2, MRPL10, RPS27, RPS28, RPS29, RPL9, RPL8, LARS, EIF3K, MRPL19, RPL3, EIF3L, RPL10A, RPL4, RPS20, EEF1A1, RA…	1195	331	13528	2.39406	2.86873e-08	1.43436e-08	1.55844e-08
GO:0030140	trans-Golgi network transport vesicle	6	0.398406	0.0482438	SYNRG, AP2A1, NCALD, SPG21, CLTC, STEAP2	1089	24	12782	2.93434	1	0.50692	51.5922
GO:0005667	transcription factor complex	29	1.92563	0.01152	SUPT3H, HNF1B, E2F4, E2F8, ARNT2, NAA15, ANKRD1, CRX, BARX2, GTF2A1, GTF2A2, HOXA9, TCF4, ERCC3, TAF2, KAT2A, RBL2, EPAS1, RELA, SRA1, TP53, MLXIPL, RB1, CDK7, CDK4, MNAT1, TAF12, PBX1, HDAC9	1089	210	12782	1.62088	0.998677	0.217663	15.6343
GO:0008134	transcription factor binding	60	3.98406	0.0128933	ENY2, PPARD, E2F4, STK36, ARNT2, PPARG, MED24, ANKRD1, RGL2, GTF2A1, CASP8AP2, PLRG1, GTF2A2, PQBP1, BRD7, ABRA, NFIL3, MKL1, ZBTB22, ZNF593, RELA, MLXIPL, TP53, RB1, CDK7, HDAC11, MXD1, HHEX, TAF12, NCOA2, RAB18, PFDN5, HIPK2, USP21, SMARCA2, MED1, ADD1, SUPT3H, ING4, HCFC1, POU1F1, VARS, TRIB1, CIR1, TCF4, ERCC3, KAT2A, EPAS1, L3MBTL2, DTX1, MSH5, SRA1, CENPF, PSMC5, MED30, HDAC1, YAF2, DNMT1, …	1118	513	12983	1.35821	1	0.576878	18.9127
GO:0016563	transcription activator activity	53	3.51926	0.00288673	ENY2, ELF1, HNF1B, PPARD, PPARG, FOXO1, MED24, SOHLH1, RGL2, CRX, GTF2A1, GATA5, GTF2A2, PQBP1, CEP290, ABRA, MKL1, ZBTB22, EGR1, MLXIPL, ARID1A, RB1, CDK7, TAF12, NCOA2, CD80, USP21, CAND2, SMARCA2, MED1, SUPT3H, ING4, GLIS2, CYTL1, HCFC1, CDH1, MYBL1, POU1F1, ZSCAN21, HOXA9, KAT2A, ZNF398, IKZF2, EPAS1, DTX1, PHB, SRA1, NR4A2, MED30, SP1, HDAC1, YAF2, SP3	1118	410	12983	1.50115	0.968218	0.291698	4.56285
GO:0005198	structural molecule activity	88	5.84329	6.98406e-06	RPL18, COPA, RPL17, GFAP, MPZL1, TLN1, RPL14, TUFT1, CLDN6, MYBPC3, RPL22L1, CLTC, CRYGB, ANK1, MRPL36, RPL10, RPL11, RPL12, MRPL32, DEDD2, MRPL34, RPS27A, RPL35A, ROCK2, COL22A1, TNNT2, EPB41L2, EPB41L1, ISCA2, PGM5, SMTN, RPS16, MRPS18A, RPS14, RPS15, UBC, RPS11, COL1A1, MRPL48, COL24A1, CRYBA1, MFAP5, ADD1, CLDN16, MEGF8, KRT6A, MRPS14, STATH, MYL1, MRPS10, TPM1, PROSAPIP1, MRPL11, MIP, MRPL10…	1118	634	12983	1.61186	0.0082974	0.00415734	0.0112821
GO:0003735	structural constituent of ribosome	46	3.05445	2.63517e-12	RPL18, RPL17, RPL14, MRPS14, MRPS10, RPL22L1, MRPL11, MRPL10, RPS27, RPS28, RPS29, RPL9, RPL8, MRPL36, RPL3, MRPL19, RPL10, RPL11, RPL12, RPL10A, RPS20, RPL4, MRPL32, RPS27A, MRPL34, RPL35A, MRPS22, MRPS25, RPS9, RPL24, RPS5, RPS8, RPL29, MRPL23, MRPL21, RPL23, RPS16, MRPS18A, MRPL27, RPL21, RPS14, RPS15, UBC, RPL37A, RPS11, MRPL48	1118	168	12983	3.17967	3.14382e-09	3.14382e-09	4.25718e-09
GO:0005819	spindle	20	1.32802	0.0435805	SPIN1, MAEA, ROCK2, NEIL2, KATNB1, CENPF, CBX3, RB1, CDC16, PIN4, TUBGCP2, CSPP1, SBDS, NEDD1, APP, TUBGCP5, RCC2, PPP2CA, HAUS8, SKA1	1089	147	12782	1.59692	1	0.488662	47.9931
GO:0015935	small ribosomal subunit	17	1.12882	5.37883e-05	MRPS22, MRPS25, RPS9, RPS5, RPS8, RPS25, RPS27, RPS28, RPS16, RPS29, MRPS18A, RPS14, RPS15, UBC, RPS11, RPS20, RPS27A	1089	63	12782	3.16723	0.0302992	0.00307205	0.0788926
GO:0005083	small GTPase regulator activity	34	2.25764	0.0302876	DLC1, RABGAP1, RABGAP1L, MAP4K1, FER, ARFGEF1, ARL2BP, RGL2, ALDH1A1, GARNL3, PLEKHG2, PLEKHG1, SOS2, GIT2, TBC1D4, RANBP1, FGD5, RASA2, GDI1, ARHGEF3, BCR, TBC1D10C, EXPH5, ARHGAP29, VAV2, ECT2, USP6NL, MAP4K3, IPO7, ACAP1, SYTL4, WDR44, CIT, KALRN	1118	274	12983	1.44099	1	0.769536	39.1559
GO:0030017	sarcomere	15	0.996016	0.0375261	ALDOA, PDLIM5, MYBPC3, MYL1, MYOZ2, ANKRD1, TNNI3, TPM1, TNNT2, TNNT3, PGM5, ANK1, ANK2, RYR1, ABRA	1089	98	12782	1.79654	1	0.446392	42.9478
GO:0006364	rRNA processing	17	1.12882	0.00633272	NAF1, RPL35A, EXOSC6, RPL14, LSM6, EXOSC4, UTP15, EXOSC3, PIN4, SBDS, RPS28, RPS16, RPS14, RPS15, RPL11, POP4, TFB1M	1195	92	13528	2.09183	1	0.830802	10.9367
GO:0016072	rRNA metabolic process	18	1.19522	0.00412223	NAF1, RPL35A, EXOSC6, RPL14, LSM6, EXOSC4, UTP15, EXOSC3, PIN4, SBDS, RPS28, RPS16, RPS14, RPS15, RPL11, POP4, TFB1M, DEDD2	1195	96	13528	2.12259	0.999999	0.749997	7.25442
GO:0019843	rRNA binding	7	0.464807	0.0341585	MRPL11, SBDS, RPL9, RPL8, RPS9, RPL11, RPS11	1118	29	12983	2.80307	1	0.772552	42.9632
GO:0008380	RNA splicing	37	2.45684	0.0171633	PPP4R2, CRNKL1, POLR2L, LSM6, WTAP, SF3B4, HNRNPL, CIR1, PLRG1, CLP1, PPP2CA, U2AF1, DHX35, ZRSR2, HNRNPC, ARL6IP4, RBM28, CCAR1, TSEN34, SRPK2, DHX9, PPP2R1A, DDX1, PRPF3, CDC5L, SRPK1, HNRNPA0, HNRNPH3, PPIH, SNRNP40, CELF1, ESRP2, RBM39, SNRNP27, SMC1A, CPSF1, RBM17	1195	284	13528	1.47485	1	0.902119	27.0671
GO:0006396	RNA processing	74	4.91368	0.000212977	APOBEC2, NAF1, RPL14, CRNKL1, LSM6, UTP15, INTS1, RBM6, INTS3, WTAP, INTS9, SBDS, APP, PLRG1, CLP1, U2AF1, RPL11, DHX35, ZRSR2, DEDD2, CCAR1, SRPK2, RPL35A, PPP2R1A, EXOSC6, EXOSC4, AARS, EXOSC3, PRPF3, CDC5L, TRMT61A, SRPK1, HNRPDL, RPS16, RPS14, RPS15, CELF1, SNRNP40, ESRP2, RBM39, TFB1M, TRUB2, CPSF1, DUS2L, PPP4R2, POLR2L, FARS2, PABPC4, PIN4, SF3B4, HNRNPL, RPS28, CIR1, AGGF1, CNOT6L, PPP2CA…	1195	547	13528	1.53148	0.510723	0.133216	0.387578
GO:0003723	RNA binding	87	5.77689	0.000917034	RPL18, APOBEC2, NAF1, RPL14, CRNKL1, TRMT2A, LSM6, CPEB4, TLR3, RBM6, LARP1, SBDS, U2AF1, RBM47, RPL11, RPL12, PIWIL4, ZRSR2, LRRFIP1, RPL35A, EXOSC6, EXOSC4, AARS, EXOSC3, MBNL2, CDC5L, HNRPDL, RPS16, RPS14, SERBP1, CELF1, RPS11, FARSA, RBM39, ESRP2, EEFSEC, TRUB2, CPSF1, DUS2L, SRP9, FARS2, PABPC4, IGF2BP3, SF3B4, RPS25, MRPL11, HNRNPL, TNRC6C, RPL9, PRKRA, RPL8, RPL3, HNRNPC, RPL4, RPL10A, RPS…	1118	718	12983	1.40711	0.665301	0.239387	1.47121
GO:0042254	ribosome biogenesis	18	1.19522	0.0394246	NAF1, RPL35A, EXOSC6, RPL14, LSM6, EXOSC4, UTP15, EXOSC3, RPL24, PIN4, SBDS, RPS28, RPS16, RPS14, RPS15, RPL11, POP4, TFB1M	1195	122	13528	1.67024	1	0.886644	51.9691
GO:0005840	ribosome	48	3.18725	1.14636e-09	RPL18, RPL17, RPL14, MRPS14, MRPS10, RPL22L1, MRPL11, RPS25, MRPL10, RPS27, RPS28, RPS29, RPL9, RPL8, MRPL36, RPL3, MRPL19, RPL10, RPL11, RPL12, RPL10A, RPS20, RPL4, MRPL32, MRPL34, RPS27A, RPL35A, MRPL50, MRPS22, MRPS25, RPS9, RPL24, RPS5, RPS8, RPL29, MRPL23, MRPL21, RPL23, RPS16, MRPS18A, MRPL27, RPL21, RPS14, RPS15, UBC, RPL37A, RPS11, MRPL48	1089	215	12782	2.62044	6.55717e-07	6.55717e-07	1.68201e-06
GO:0042257	ribosomal subunit assembly	3	0.199203	0.0219804	RPS14, RPS15, RPL24	1195	3	13528	11.3205	1	0.881295	33.3161
GO:0033279	ribosomal subunit	35	2.32404	1.19327e-09	RPL18, RPL17, RPL14, MRPL11, RPS25, MRPL10, RPS27, RPS28, RPS29, RPL8, MRPL36, RPL3, RPL10, RPL11, RPL4, RPS20, MRPL32, RPS27A, MRPL34, MRPS22, MRPS25, RPS9, RPL24, RPS5, RPS8, RPL29, MRPL23, RPS16, MRPS18A, MRPL27, RPS14, RPL21, RPS15, UBC, RPS11	1089	128	12782	3.20944	6.82549e-07	3.41274e-07	1.75084e-06
GO:0032553	ribonucleotide binding	186	12.3506	0.00962136	ADCY2, NRBP1, RAB9A, ADCY7, ADCY8, STK36, RP2, DTYMK, ATP2B4, MAT1A, RAB28, CLP1, RALB, ERAS, MLKL, DHX35, PMS1, GTPBP2, NUDT2, BCR, DARS, BRAF, CSNK1G2, ROCK2, AARS, ACSM2A, UBE2J1, EIF2S3, ABCC10, MARK3, CNGA3, CLPX, MARK1, NVL, MAP4K3, GLUL, RAB18, ATP9B, PI4K2A, EFTUD1, REM1, NEK9, ROR2, CSNK1G3, EEFSEC, SMARCA2, KALRN, STK16, DNAH11, CHKA, FGFR1, NEK3, FARS2, BLK, ARFRP1, PTK7, ADRBK2, MAP4K…	1118	1836	12983	1.17645	0.99999	0.513669	14.4599
GO:0030529	ribonucleoprotein complex	80	5.31208	1.52244e-07	RPL18, NAF1, RPL17, RPL14, CRNKL1, LSM6, RPL22L1, PLRG1, MRPL36, U2AF1, RPL10, RPL11, DHX35, RPL12, ZRSR2, MRPL32, MRPL34, RPS27A, RPL35A, MRPL50, PRPF3, CDC5L, HNRPDL, RPS16, MRPS18A, RPS14, RPS15, UBC, SNRNP40, CELF1, RPS11, MRPL48, SRP9, MVP, MRPS14, PABPC4, MRPS10, PIN4, SF3B4, RPS25, MRPL11, HNRNPL, MRPL10, RPS27, RPS28, RPS29, RPL9, RPL8, MRPL19, RPL3, HNRNPC, RPL4, RPL10A, RPS20, TNRC6B, R…	1089	515	12782	1.82328	8.70799e-05	2.90275e-05	0.000223382
GO:0070482	response to oxygen levels	21	1.39442	0.0228857	PLAT, PDGFB, EPAS1, PGF, ARNT2, NR4A2, APOLD1, OXTR, BNIP3, SLC2A8, HMOX2, HYOU1, UCP3, RYR1, NARFL, ABAT, PRKAA1, CASP1, ERCC3, MT3, VLDLR	1195	141	13528	1.68603	1	0.877533	34.4325
GO:0010033	response to organic substance	83	5.51129	0.0094087	HNF1B, ATP6V0E1, KYNU, ADCY2, ADCY7, PDGFB, ADCY8, PGF, PTGS1, PPARG, ARNT2, TLR3, AP3S1, FOXO1, PMAIP1, UQCRFS1, TLR6, SLC2A8, HSPH1, HTR1B, SLC1A2, GOT1, GPX4, ATF6B, SUPT5H, CASP1, GHR, EGR1, PPP2R1A, RELA, STRN3, AARS, COLEC12, IL6R, CNGA3, CD83, GLUL, CAPN10, CCR4, RYR1, MGEA5, PEBP1, ABAT, COL1A1, STEAP2, PPP1R15A, NGF, TG, DRD5, UROS, OXTR, CDH1, VARS, DERL3, TRIB1, CPN1, BCHE, PPP2CA, PRK…	1195	721	13528	1.30319	1	0.912873	15.8313
GO:0010243	response to organic nitrogen	12	0.796813	0.0209073	SLC1A2, ATP6V0E1, GNAO1, RELA, DRD5, PTGS1, AARS, NR4A2, UROS, PEBP1, OXTR, MGST1	1195	63	13528	2.15629	1	0.88337	31.9695
GO:0001666	response to hypoxia	20	1.32802	0.0261854	PLAT, PDGFB, EPAS1, PGF, ARNT2, NR4A2, APOLD1, BNIP3, SLC2A8, HMOX2, HYOU1, UCP3, RYR1, NARFL, ABAT, PRKAA1, CASP1, ERCC3, MT3, VLDLR	1195	134	13528	1.68963	1	0.867854	38.3541
GO:0043279	response to alkaloid	10	0.664011	0.0452892	HTR1B, GNAO1, BCHE, RELA, DRD5, PPARG, RYR1, ABAT, OXTR, GHR	1195	54	13528	2.09639	1	0.901873	57.0433
GO:0051439	regulation of ubiquitin-protein ligase activity during mitotic cell cycle	13	0.863214	0.020711	CDC16, PSMB8, PSMF1, PSMB7, PSMC5, PSMB6, PSME1, PSMD11, PSME2, PSMB2, UBC, RPS27A, PSMD8	1195	71	13528	2.07277	1	0.89624	31.7204
GO:0051438	regulation of ubiquitin-protein ligase activity	14	0.929615	0.0183679	CDC16, PSMB8, PSMF1, PSMB7, PSMC5, PSMB6, PSME1, PSMD11, PSME2, PSMB2, UBC, ZER1, RPS27A, PSMD8	1195	78	13528	2.03188	1	0.90017	28.6797
GO:0051960	regulation of nervous system development	27	1.79283	0.0184417	EFNA1, PPARG, OXTR, TIMP2, CRX, NRCAM, ROBO1, ROBO2, EGF, RPS27A, MT3, COL4A4, BMP2, DTX1, RELA, FOXA1, MAP1B, TP53, AMIGO1, HES1, EYA1, SERPINF1, NTRK2, UBC, PBX1, NGF, KALRN	1195	192	13528	1.59195	1	0.892579	28.7773
GO:0032886	regulation of microtubule-based process	11	0.730412	0.00941392	SBDS, CEP250, ROCK2, CEP76, MAP2, MAP1B, KATNB1, RANBP1, SKA1, TACC2, MAP6D1	1195	49	13528	2.54134	1	0.896413	15.8394
GO:0031114	regulation of microtubule depolymerization	5	0.332005	0.0465411	SBDS, MAP2, MAP1B, KATNB1, MAP6D1	1195	16	13528	3.53766	1	0.901532	58.0587
GO:0070507	regulation of microtubule cytoskeleton organization	10	0.664011	0.00976544	SBDS, CEP250, ROCK2, CEP76, MAP2, MAP1B, KATNB1, RANBP1, SKA1, MAP6D1	1195	42	13528	2.69536	1	0.888707	16.3822
GO:0051340	regulation of ligase activity	14	0.929615	0.0245113	CDC16, PSMB8, PSMF1, PSMB7, PSMC5, PSMB6, PSME1, PSMD11, PSME2, PSMB2, UBC, ZER1, RPS27A, PSMD8	1195	81	13528	1.95663	1	0.881815	36.393
GO:0032653	regulation of interleukin-10 production	5	0.332005	0.0120197	CD83, IL20RB, HSPD1, IL21, SASH3	1195	11	13528	5.14568	1	0.86855	19.7855
GO:0008360	regulation of cell shape	10	0.664011	0.0452892	RHOJ, DLC1, ALDOA, EPB42, FYN, GAS2, CDC42EP4, FGD5, CDC42EP3, KDR	1195	54	13528	2.09639	1	0.901873	57.0433
GO:0060284	regulation of cell development	27	1.79283	0.0381248	EFNA1, PPARG, TIMP2, CRX, NRCAM, ROBO1, ROBO2, RPS27A, MT3, COL4A4, BMP2, DTX1, RELA, FOXA1, MAP1B, TP53, AMIGO1, HES1, EYA1, HDAC1, SERPINF1, NTRK2, UBC, PBX1, HDAC9, NGF, KALRN	1195	205	13528	1.49099	1	0.886296	50.7702
GO:0043462	regulation of ATPase activity	6	0.398406	0.0101544	TNNT2, TNNT3, MYBPC3, RGN, TNNI3, TPM1	1195	16	13528	4.24519	1	0.882435	16.979
GO:0032555	purine ribonucleotide binding	186	12.3506	0.00962136	ADCY2, NRBP1, RAB9A, ADCY7, ADCY8, STK36, RP2, DTYMK, ATP2B4, MAT1A, RAB28, CLP1, RALB, ERAS, MLKL, DHX35, PMS1, GTPBP2, NUDT2, BCR, DARS, BRAF, CSNK1G2, ROCK2, AARS, ACSM2A, UBE2J1, EIF2S3, ABCC10, MARK3, CNGA3, CLPX, MARK1, NVL, MAP4K3, GLUL, RAB18, ATP9B, PI4K2A, EFTUD1, REM1, NEK9, ROR2, CSNK1G3, EEFSEC, SMARCA2, KALRN, STK16, DNAH11, CHKA, FGFR1, NEK3, FARS2, BLK, ARFRP1, PTK7, ADRBK2, MAP4K…	1118	1836	12983	1.17645	0.99999	0.513669	14.4599
GO:0017076	purine nucleotide binding	195	12.9482	0.00659477	ADCY2, ADCY7, ADCY8, RP2, ATP2B4, AGPS, MAT1A, RAB28, DHX35, GTPBP2, BCR, BRAF, ROCK2, AARS, ACSM2A, UBE2J1, ABCC10, EIF2S3, MARK3, MARK1, GLUL, RAB18, NEK9, ROR2, EEFSEC, DNAH11, CHKA, ACADSB, NEK3, FARS2, ADRBK2, RAB40B, VRK1, RAC1, DHX58, DHX9, KIF3B, KIF3A, MKI67, RARS2, MAP2K2, CNKSR3, ACACA, DDX1, ABCG4, ATP13A2, EPHA2, ABCG2, KDR, HYOU1, EPHA7, ATP2A2, NTRK2, TNK1, RIT1, SPG7, ATP10B, ATP5…	1118	1918	12983	1.18064	0.999627	0.512079	10.1376
GO:0001883	purine nucleoside binding	165	10.9562	0.00803465	ADCY2, NRBP1, ADCY7, ADCY8, STK36, RP2, DTYMK, ATP2B4, AGPS, MAT1A, CLP1, MLKL, DHX35, PMS1, BCR, DARS, BRAF, CSNK1G2, ROCK2, AARS, ACSM2A, UBE2J1, ABCC10, MARK3, CNGA3, CLPX, MARK1, NVL, MAP4K3, GLUL, RAB18, ATP9B, PI4K2A, NEK9, ROR2, CSNK1G3, SMARCA2, KALRN, STK16, XDH, DNAH11, CHKA, FGFR1, ACADSB, NEK3, FARS2, BLK, PTK7, ADRBK2, MAP4K1, VRK1, ENTPD1, DHX58, DHX9, KIF3B, KIF3A, MKI67, RARS2, MA…	1118	1601	12983	1.19681	0.999934	0.497134	12.2188
GO:0015031	protein transport	90	5.9761	0.00348624	COPA, NPEPL1, RAB9A, CHMP4A, CHMP7, PPARG, TIMM17B, USE1, AP3S1, SELENBP1, SYNGR1, VPS33B, CLTC, CXCL10, HOOK1, TRIM3, CRY2, ATG7, AP3B2, ABRA, CEP290, RPL11, RAB6B, RANBP2, NUP35, RAMP1, SCAMP4, SEC23A, NUP133, SYNRG, DUOXA2, PGAP1, ERP29, TP53, STXBP3, TIMM44, VTI1A, CLPX, TIMM8B, BCAP31, RAB18, IPO7, ACAP1, MGEA5, COL1A1, VPS26B, NUP43, SRP9, MVP, SNX11, MON1A, RAB3C, NUP160, KATNB1, SNX1, POL…	1195	762	13528	1.33707	0.999992	0.728081	6.1686
GO:0008287	protein serine/threonine phosphatase complex	8	0.531208	0.0496897	PPP2R1A, PPM1D, PPM1K, STRN3, PPP2CA, PPP2R5D, PPM1A, STRN	1089	40	12782	2.34747	1	0.50887	52.66
GO:0019903	protein phosphatase binding	8	0.531208	0.0463121	STRN3, PSTPIP1, STRN, CDH1, MYOZ2, SOD1, GNB2L1, GHR	1118	39	12983	2.38209	1	0.829297	53.5153
GO:0008104	protein localization	95	6.3081	0.0290944	COPA, NPEPL1, TLN1, RAB9A, CHMP4A, CHMP7, PPARG, TIMM17B, USE1, AP3S1, SELENBP1, SYNGR1, VPS33B, CLTC, CXCL10, HOOK1, TRIM3, CRY2, CEP250, ATG7, AP3B2, ABRA, CEP290, RPL11, RAB6B, RANBP2, NUP35, RAMP1, SCAMP4, SEC23A, NUP133, SYNRG, DUOXA2, PGAP1, ERP29, TP53, STXBP3, TIMM44, CLPX, TIMM8B, VTI1A, BCAP31, RAB18, IPO7, ACAP1, MGEA5, COL1A1, VPS26B, NUP43, SRP9, MVP, SNX11, MON1A, RAB3C, NUP160, KAT…	1195	882	13528	1.21933	1	0.862177	41.6264
GO:0004672	protein kinase activity	69	4.58167	0.0133243	KCNH1, NRBP1, STK36, FASTK, FGFRL1, PRKAG2, PINK1, FER, ADCK1, PAK4, EEF2K, MLKL, TIE1, CDK16, CNTLN, ADCK4, SRPK2, BCR, BRAF, LIMK2, ROCK2, CSNK1G2, CDK7, MARK3, CDK4, SRPK1, MARK1, MAP4K3, CRKL, HIPK2, ROR2, NEK9, CSNK1G3, MAP3K14, KALRN, PHKA2, STK16, FGFR1, NEK3, POLR2L, BLK, HUS1, PTK7, ADRBK2, MAP4K1, TRIB1, VRK1, MAP3K3, SNRK, PRKAA1, ERCC3, CRIM1, AATK, MAP2K2, FLT4, RAF1, EPHA2, KDR, IKB…	1118	606	12983	1.32224	1	0.56926	19.4828
GO:0046982	protein heterodimerization activity	36	2.39044	8.81781e-05	HNF1B, PDGFB, PGF, ARNT2, PPARG, HEXB, KATNB1, BNIP3, POLA2, RRAGD, RGL2, GTF2A1, ROBO1, PPP2CA, GTF2A2, ROBO2, TCF4, SUPT5H, ZBTB22, PPP2R1A, IKZF3, CAPNS1, IKZF2, EPAS1, LIMK2, BRAF, MLXIPL, NR4A2, TP53, ABCG4, SMC2, FOXP2, P2RX2, PBX1, SMC1A, ADD1	1118	208	12983	2.00989	0.0998566	0.0344593	0.142356
GO:0046983	protein dimerization activity	69	4.58167	0.000935858	HLF, HNF1B, KYNU, NRBP1, CADM1, PDGFB, CNDP2, PGF, E2F8, HEXB, PPARG, ARNT2, BNIP3, RGL2, GTF2A1, ROBO1, ATG7, GTF2A2, ATF6B, ROBO2, SUPT5H, NFIL3, GHR, ZBTB22, PPP2R1A, CAPNS1, BRAF, LIMK2, MLXIPL, TP53, IL6R, ABAT, CRYBA1, ADD1, CHKA, KATNB1, POLA2, ZBTB16, RRAGD, ZNF618, MTMR2, PPP2CA, PRKRA, GALE, PTS, TCF4, CREBL2, IKZF3, BMP2, IKZF2, CUBN, CARD9, EPAS1, NR4A2, CENPF, TPD52L2, NPR3, MAFK, SO…	1118	542	12983	1.47837	0.67274	0.200205	1.5012
GO:0000502	proteasome complex	11	0.730412	0.0320995	PSMF1, PSMB7, PSMB6, PSMC5, PSME1, PSME2, PSMD11, PSMB2, UBR1, PSMD8, PSMB8	1089	61	12782	2.11658	1	0.422406	38.0417
GO:0043161	proteasomal ubiquitin-dependent protein catabolic process	16	1.06242	0.0337652	ERLIN2, CDC16, DERL3, PSMB8, CUL3, PSMF1, PSMB7, PSMC5, PSMB6, PSME1, PSMD11, PSME2, PSMB2, UBC, RPS27A, PSMD8	1195	102	13528	1.77577	1	0.872349	46.5395
GO:0010498	proteasomal protein catabolic process	16	1.06242	0.0337652	ERLIN2, CDC16, DERL3, PSMB8, CUL3, PSMF1, PSMB7, PSMC5, PSMB6, PSME1, PSMD11, PSME2, PSMB2, UBC, RPS27A, PSMD8	1195	102	13528	1.77577	1	0.872349	46.5395
GO:0019798	procollagen-proline dioxygenase activity	4	0.265604	0.0170716	P4HB, LEPRE1, P4HA1, P4HA3	1118	7	12983	6.63583	1	0.641961	24.2833
GO:0004656	procollagen-proline 4-dioxygenase activity	3	0.199203	0.0394577	P4HB, P4HA1, P4HA3	1118	4	12983	8.70953	1	0.798284	47.8138
GO:0051437	positive regulation of ubiquitin-protein ligase activity during mitotic cell cycle	13	0.863214	0.0150138	CDC16, PSMB8, PSMF1, PSMB7, PSMC5, PSMB6, PSME1, PSMD11, PSME2, PSMB2, UBC, RPS27A, PSMD8	1195	68	13528	2.16421	1	0.890006	24.1037
GO:0051443	positive regulation of ubiquitin-protein ligase activity	13	0.863214	0.0186583	CDC16, PSMB8, PSMF1, PSMB7, PSMC5, PSMB6, PSME1, PSMD11, PSME2, PSMB2, UBC, RPS27A, PSMD8	1195	70	13528	2.10238	1	0.886915	29.0634
GO:0045893	positive regulation of transcription, DNA-dependent	56	3.71846	0.0236621	ENY2, ELF1, HNF1B, ARNT2, PPARG, NAA15, FOXO1, CRX, APP, BARX2, GTF2A2, ABRA, SUPT5H, EGR1, RELA, STRN3, MLXIPL, TP53, ARID1A, RB1, CDK7, HES1, HHEX, NCOA2, HIPK2, USP21, SMARCA2, TBX19, MED1, TMX1, ABLIM3, CYTL1, PPM1A, POU1F1, ZSCAN21, TCF4, ERCC3, ASF1A, NFATC3, TAF2, IL6, TESC, BMP2, IKZF2, EPAS1, FOXA1, SRA1, MYF5, NR4A2, MNAT1, PSMC5, SP1, HDAC1, PBX1, ZNF462, NFIC	1195	477	13528	1.32903	1	0.879349	35.3759
GO:0045944	positive regulation of transcription from RNA polymerase II promoter	45	2.98805	0.0263012	ELF1, HNF1B, ABLIM3, ARNT2, PPARG, CYTL1, FOXO1, POU1F1, CRX, APP, BARX2, GTF2A2, ABRA, ERCC3, SUPT5H, NFATC3, TAF2, EGR1, IL6, BMP2, IKZF2, EPAS1, STRN3, RELA, MYF5, FOXA1, SRA1, MLXIPL, NR4A2, TP53, RB1, CDK7, HES1, HHEX, MNAT1, NCOA2, SP1, HDAC1, HIPK2, PBX1, ZNF462, NFIC, SMARCA2, TBX19, MED1	1195	371	13528	1.37311	1	0.862995	38.4875
GO:0045941	positive regulation of transcription	67	4.44887	0.0102155	ENY2, ELF1, HNF1B, PPARG, ARNT2, NAA15, FOXO1, BMP15, CRX, APP, BARX2, GATA5, GTF2A2, ABRA, MKL1, SUPT5H, RPS27A, EGR1, RELA, STRN3, MLXIPL, TP53, ARID1A, RB1, CDK7, HES1, HHEX, NCOA2, CD80, HIPK2, UBC, USP21, SMARCA2, TBX19, MED1, TMX1, GLIS2, ABLIM3, PPM1A, CYTL1, POU1F1, ZSCAN21, TCF4, ERCC3, NFATC3, ASF1A, MYF6, TAF2, KLF5, TESC, IL6, BMP2, IKZF2, EPAS1, FOXA1, SRA1, MYF5, NR4A2, MNAT1, PSMC5…	1195	564	13528	1.34481	1	0.852573	17.0725
GO:0051254	positive regulation of RNA metabolic process	56	3.71846	0.027231	ENY2, ELF1, HNF1B, ARNT2, PPARG, NAA15, FOXO1, CRX, APP, BARX2, GTF2A2, ABRA, SUPT5H, EGR1, RELA, STRN3, MLXIPL, TP53, ARID1A, RB1, CDK7, HES1, HHEX, NCOA2, HIPK2, USP21, SMARCA2, TBX19, MED1, TMX1, ABLIM3, CYTL1, PPM1A, POU1F1, ZSCAN21, TCF4, ERCC3, ASF1A, NFATC3, TAF2, IL6, TESC, BMP2, IKZF2, EPAS1, FOXA1, SRA1, MYF5, NR4A2, MNAT1, PSMC5, SP1, HDAC1, PBX1, ZNF462, NFIC	1195	481	13528	1.31798	1	0.866577	39.5497
GO:0035025	positive regulation of Rho protein signal transduction	3	0.199203	0.0413981	RAC1, ABRA, LPAR1	1195	4	13528	8.49038	1	0.891067	53.7366
GO:0045935	positive regulation of nucleobase, nucleoside, nucleotide and nucleic acid metabolic process	71	4.71448	0.0208587	ENY2, ELF1, HNF1B, PDGFB, PPARG, ARNT2, NAA15, FOXO1, BMP15, CRX, APP, BARX2, GATA5, GTF2A2, ABRA, MKL1, SUPT5H, RPS27A, EGR1, RELA, STRN3, MLXIPL, TP53, ARID1A, RB1, CDK7, HES1, HHEX, EYA1, NCOA2, CD80, HIPK2, UBC, MGEA5, USP21, SMARCA2, TBX19, MED1, TMX1, GLIS2, ABLIM3, DRD5, PPM1A, CYTL1, POU1F1, ZSCAN21, TCF4, ERCC3, NFATC3, ASF1A, MYF6, KLF5, TAF2, TESC, IL6, BMP2, IKZF2, EPAS1, FOXA1, SRA1,…	1195	624	13528	1.28807	1	0.890375	31.9079
GO:0051173	positive regulation of nitrogen compound metabolic process	72	4.78088	0.027988	ENY2, ELF1, HNF1B, PDGFB, PPARG, ARNT2, NAA15, FOXO1, BMP15, CRX, APP, BARX2, GATA5, GTF2A2, ABRA, SUPT5H, MKL1, RPS27A, EGR1, RELA, STRN3, MLXIPL, TP53, ARID1A, RB1, CDK7, HES1, HHEX, EYA1, NCOA2, CD80, HIPK2, UBC, MGEA5, USP21, PEBP1, SMARCA2, TBX19, MED1, TMX1, GLIS2, ABLIM3, DRD5, PPM1A, CYTL1, POU1F1, ZSCAN21, TCF4, ERCC3, NFATC3, ASF1A, MYF6, KLF5, TAF2, TESC, IL6, BMP2, IKZF2, EPAS1, FOXA1…	1195	644	13528	1.26565	1	0.862583	40.4016
GO:0051240	positive regulation of multicellular organismal process	32	2.12483	0.0248615	HCRT, PTGS1, TLR3, PINK1, OXTR, TPM1, CRX, SAA1, SLC22A5, CASP1, RPS27A, AGPAT2, GHR, COL4A4, IL6, BMP2, CARD9, PMCH, MALT1, IL6R, SOD1, IL21, PLG, CD83, IL20RB, F3, NTRK2, UBC, TBXA2R, HSPD1, TSHR, SASH3	1195	244	13528	1.48466	1	0.879034	36.8081
GO:0010604	positive regulation of macromolecule metabolic process	93	6.1753	0.0261209	DLC1, ENY2, HNF1B, ELF1, AURKAIP1, PDGFB, PRKAG2, PPARG, ARNT2, NAA15, TLR3, FOXO1, CDC16, TLR6, BMP15, CRX, APP, BARX2, GATA5, ATG7, GTF2A2, ABRA, MLST8, SUPT5H, MKL1, RPS27A, PSMD8, GHR, EGR1, RELA, STRN3, MLXIPL, TP53, ARID1A, RB1, IL6R, CDK7, IL21, CDK4, HES1, HHEX, EYA1, NCOA2, PSME1, CD80, PSME2, HIPK2, UBC, USP21, MGEA5, SMARCA2, TBX19, MED1, TMX1, GLIS2, ABLIM3, PPM1A, CYTL1, POU1F1, PSMF…	1195	857	13528	1.22848	1	0.873276	38.2796
GO:0010557	positive regulation of macromolecule biosynthetic process	72	4.78088	0.0378793	ENY2, ELF1, HNF1B, PDGFB, PPARG, ARNT2, NAA15, TLR3, FOXO1, TLR6, BMP15, CRX, APP, BARX2, GATA5, GTF2A2, ABRA, MKL1, SUPT5H, RPS27A, EGR1, RELA, STRN3, MLXIPL, TP53, ARID1A, RB1, CDK7, IL21, CDK4, HES1, HHEX, NCOA2, CD80, HIPK2, UBC, USP21, SMARCA2, TBX19, MED1, TMX1, GLIS2, ABLIM3, PPM1A, CYTL1, POU1F1, ZSCAN21, TCF4, ERCC3, NFATC3, ASF1A, MYF6, TAF2, KLF5, TESC, IL6, BMP2, IKZF2, EPAS1, FOXA1, …	1195	654	13528	1.24629	1	0.89294	50.5406
GO:0051351	positive regulation of ligase activity	13	0.863214	0.025312	CDC16, PSMB8, PSMF1, PSMB7, PSMC5, PSMB6, PSME1, PSMD11, PSME2, PSMB2, UBC, RPS27A, PSMD8	1195	73	13528	2.01598	1	0.871084	37.3383
GO:0032733	positive regulation of interleukin-10 production	5	0.332005	0.00169967	CD83, IL20RB, HSPD1, IL21, SASH3	1195	7	13528	8.08607	0.996684	0.613834	3.0538
GO:0043193	positive regulation of gene-specific transcription	14	0.929615	0.0411407	TAF2, IL6, TESC, IKZF2, PPARG, TP53, MLXIPL, POU1F1, HES1, HHEX, PSMC5, HDAC1, GTF2A2, SMARCA2	1195	87	13528	1.82169	1	0.893319	53.5096
GO:0010628	positive regulation of gene expression	68	4.51527	0.0136357	ENY2, ELF1, HNF1B, PPARG, ARNT2, NAA15, FOXO1, BMP15, CRX, APP, BARX2, GATA5, GTF2A2, ABRA, MKL1, SUPT5H, RPS27A, EGR1, RELA, STRN3, MLXIPL, TP53, ARID1A, RB1, CDK7, HES1, HHEX, NCOA2, CD80, HIPK2, UBC, USP21, SMARCA2, TBX19, MED1, TMX1, GLIS2, ABLIM3, PPM1A, CYTL1, POU1F1, ZSCAN21, TCF4, ERCC3, NFATC3, ASF1A, MYF6, TAF2, KLF5, TESC, IL6, BMP2, IKZF2, EPAS1, FOXA1, SRA1, MYF5, NR4A2, MNAT1, PSMC5…	1195	581	13528	1.32495	1	0.876853	22.1441
GO:0009891	positive regulation of biosynthetic process	75	4.98008	0.0496847	ENY2, ELF1, HNF1B, PDGFB, PPARG, ARNT2, NAA15, TLR3, FOXO1, TLR6, BMP15, CRX, APP, BARX2, GATA5, GTF2A2, ABRA, MKL1, SUPT5H, RPS27A, EGR1, RELA, STRN3, MLXIPL, TP53, ARID1A, RB1, CDK7, IL21, CDK4, HES1, HHEX, NCOA2, CD80, HIPK2, UBC, USP21, SMARCA2, TBX19, MED1, TMX1, GLIS2, ABLIM3, DRD5, PPM1A, CYTL1, POU1F1, ZSCAN21, PRKAA1, TCF4, ERCC3, NFATC3, ASF1A, MYF6, KLF5, TAF2, TESC, IL6, BMP2, IKZF2, …	1195	695	13528	1.22164	1	0.90702	60.5094
GO:0032781	positive regulation of ATPase activity	4	0.265604	0.0384363	TNNT2, MYBPC3, RGN, TPM1	1195	9	13528	5.03133	1	0.884252	51.0601
GO:0008607	phosphorylase kinase regulator activity	3	0.199203	0.0394577	ELP4, ELP3, PRKAG2	1118	4	12983	8.70953	1	0.798284	47.8138
GO:0019902	phosphatase binding	9	0.59761	0.0320684	MAGI2, STRN3, PSTPIP1, STRN, CDH1, MYOZ2, SOD1, GNB2L1, GHR	1118	44	12983	2.37533	1	0.763112	40.9362
GO:0031543	peptidyl-proline dioxygenase activity	4	0.265604	0.0255889	P4HB, LEPRE1, P4HA1, P4HA3	1118	8	12983	5.80635	1	0.739347	34.2143
GO:0031545	peptidyl-proline 4-dioxygenase activity	3	0.199203	0.0394577	P4HB, P4HA1, P4HA3	1118	4	12983	8.70953	1	0.798284	47.8138
GO:0031090	organelle membrane	117	7.76892	0.00698756	SLC9A6, RAB9A, CHMP4A, CHMP7, CBX3, UBQLN4, TLR3, SLC35A1, VPS33B, WTAP, COX5B, TAPBP, HOOK1, UQCR10, CISD1, AGPS, ELOVL6, SPTLC2, DUOXA2, NCALD, NAV3, MCART1, CLPX, TIMM8B, BCAP31, VAMP8, PI4K2A, ATP5C1, RYR1, PRODH, TMX1, CYP2B6, COX7B, DERL3, TRAM2, TOMM5, SERINC1, DOPEY2, LFNG, ACER3, SEC11C, PHB, FDXR, CYP4B1, TST, ATP2A2, UCP3, NDUFV1, PCNA, COX6A1, GOSR2, HSPD1, SLC25A16, COPA, ATP5B, WASF…	1089	1096	12782	1.25299	0.981883	0.148228	9.77699
GO:0043233	organelle lumen	200	13.2802	5.97945e-05	PNMA2, NAA15, MED24, INTS1, CDC16, INTS3, WTAP, MED20, INTS9, APP, PQBP1, MRPL36, GIT2, U2AF1, ERAP2, RPL11, MRPL32, SUPT5H, MRPL34, NCF2, STRN3, ACSM2A, RCC2, RPS14, RPS15, ATP5C1, ABAT, PRODH, ACADSB, ELL, FARS2, MYBL1, PIN4, RPS25, TAL1, VRK1, LEO1, NUP54, TCF4, DHX9, MKI67, RARS2, PHB, SRA1, FDXR, RPS9, ZBTB43, HYOU1, PCNA, POP4, CHAF1B, RERE, ENY2, HNF1B, CRNKL1, ATP5B, UTP15, BNIP3, FAR2, A…	1089	1820	12782	1.28982	0.0336252	0.00310458	0.0876984
GO:0031967	organelle envelope	67	4.44887	0.0333772	ATP5B, WASF1, TIMM17B, PTGS1, CBX3, PINK1, BNIP3, PPOX, UQCRFS1, WTAP, COX5B, ACN9, ARL2BP, UQCR10, CISD1, GPX4, SLC25A3, SLC25A1, RANBP2, NUP35, ATP5H, SQRDL, NUP133, NDUFC2, COX4I1, CYB5B, NAV3, MCART1, TIMM44, CLPX, TIMM8B, TMEM38B, IPO7, HIPK2, ATP5C1, PEBP1, PMPCA, NUP43, MVP, UQCRB, PRODH, NUP160, COX7B, BCHE, TOMM5, MRPL19, MLXIP, NUP54, XPOT, IMMT, PHB, FDXR, RAF1, CENPF, NUP155, TST, SDH…	1089	620	12782	1.26839	1	0.425807	39.231
GO:0000313	organellar ribosome	11	0.730412	0.00631671	MRPL11, MRPL23, MRPL10, MRPS14, MRPS18A, MRPS22, MRPL27, MRPS25, MRPL36, MRPL32, MRPL34	1089	48	12782	2.68981	0.973341	0.140174	8.87852
GO:0000315	organellar large ribosomal subunit	6	0.398406	0.0148434	MRPL11, MRPL23, MRPL10, MRPL27, MRPL36, MRPL34	1089	18	12782	3.91246	0.999807	0.255445	19.7019
GO:0000166	nucleotide binding	231	15.3386	0.0015532	LDHB, ADCY2, ADCY7, ADCY8, TRMT2A, RP2, ATP2B4, CRY2, AGPS, MAT1A, RAB28, U2AF1, ZRSR2, DHX35, GTPBP2, BCR, BRAF, ROCK2, AARS, ACSM2A, UBE2J1, EIF2S3, ABCC10, NAV3, MARK3, MARK1, GLUL, RAB18, ROR2, NEK9, EEFSEC, DNAH11, CHKA, ACADSB, NEK3, FARS2, PABPC4, ADRBK2, IGF2BP3, RAB40B, VRK1, RAC1, DHX58, DHX9, KIF3B, KIF3A, MKI67, RARS2, MAP2K2, CNKSR3, DDX1, ACACA, ABCG4, ATP13A2, EPHA2, HNRNPA0, KDR, …	1118	2245	12983	1.19489	0.843454	0.206896	2.47986
GO:0001882	nucleoside binding	166	11.0226	0.0081565	ADCY2, NRBP1, ADCY7, ADCY8, STK36, RP2, DTYMK, ATP2B4, AGPS, MAT1A, CLP1, MLKL, DHX35, PMS1, BCR, DARS, BRAF, CSNK1G2, ROCK2, AARS, ACSM2A, UBE2J1, ABCC10, MARK3, CNGA3, CLPX, MARK1, NVL, MAP4K3, GLUL, RAB18, ATP9B, PI4K2A, NEK9, ROR2, CSNK1G3, SMARCA2, KALRN, STK16, XDH, DNAH11, CHKA, FGFR1, ACADSB, NEK3, FARS2, BLK, PTK7, ADRBK2, MAP4K1, VRK1, ENTPD1, DHX58, SLC28A3, DHX9, KIF3B, KIF3A, MKI67, …	1118	1612	12983	1.19585	0.999943	0.478671	12.3929
GO:0044451	nucleoplasm part	64	4.24967	0.0109268	ENY2, HNF1B, E2F4, CRNKL1, E2F8, ARNT2, NAA15, INTS1, MED24, INTS3, ANKRD1, MED20, CRX, INTS9, BARX2, GTF2A1, ASH2L, PLRG1, OIP5, GTF2A2, U2AF1, ELP4, ELP3, RBL2, RELA, MLXIPL, TP53, MTA1, PRPF3, RB1, HDAC11, CDC5L, CDK7, CDK4, TAF12, HIPK2, RBM39, CPSF1, MED1, SUPT3H, ING4, POLR2L, ELL, GLIS2, HCFC1, ZBTB16, TAL1, CIR1, LEO1, HOXA9, TCF4, ERCC3, KAT2A, TAF2, EPAS1, SRA1, INTS12, MNAT1, PPIH, MED…	1089	555	12782	1.3535	0.998135	0.214718	14.8884
GO:0005654	nucleoplasm	92	6.1089	0.028923	ENY2, HNF1B, E2F4, CRNKL1, PRKAG2, E2F8, ARNT2, NAA15, INTS1, BNIP3, MED24, FOXO1, INTS3, ANKRD1, CDC16, WTAP, MED20, CRX, ESF1, INTS9, BARX2, PLRG1, ASH2L, GTF2A1, FANCI, OIP5, RTF1, GTF2A2, GIT2, U2AF1, SUPT5H, CCNO, RPS27A, ELP4, ELP3, SYMPK, RBL2, RELA, STRN3, MLXIPL, TP53, MTA1, PRPF3, RB1, HDAC11, CDC5L, MCM2, CDK7, CDK4, TAF12, ANKRD28, HIPK2, RPS15, UBC, RBM39, SMARCA2, CPSF1, MED1, SUPT3…	1089	882	12782	1.22431	1	0.408222	34.9904
GO:0005487	nucleocytoplasmic transporter activity	4	0.265604	0.0359704	UPF3A, NUP133, NUP160, NUP54	1118	9	12983	5.1612	1	0.77843	44.6673
GO:0051169	nuclear transport	22	1.46082	0.037899	XPOT, NUP133, SMG6, NUP160, TP53, MALT1, POLA2, POU1F1, NUP155, HHEX, CBLB, PPIH, CRY2, RPL23, IPO7, RPS15, ABRA, MLXIP, NUP54, RANBP2, RERE, HSPA9	1195	158	13528	1.57627	1	0.888937	50.5591
GO:0031981	nuclear lumen	144	9.56175	0.0303192	MAEA, PNMA2, ARNT2, NAA15, INTS1, FOXO1, MED24, CDC16, INTS3, ANKRD1, WTAP, MED20, ESF1, INTS9, OIP5, U2AF1, PQBP1, MS4A1, GIT2, RPL11, SUPT5H, RPS27A, ZNF593, NCF2, RBL2, STRN3, RELA, MLXIPL, MTA1, ARID1A, HDAC11, NVL, RCC2, RPS14, RPS15, SMARCA2, ELL, MYBL1, PIN4, RPS25, HNRNPL, TAL1, VRK1, RPL9, RPL3, EIF3L, LEO1, HOXA9, NUP54, TCF4, TAF2, XPOT, SETDB1, DHX9, EPAS1, SMG6, MKI67, PHB, SRA1, RPS…	1089	1450	12782	1.16564	1	0.413548	36.3484
GO:0042175	nuclear envelope-endoplasmic reticulum network	40	2.65604	0.00193235	CYP2U1, TMX1, OSTC, RAB9A, SLC9A6, HSD17B2, CYP2B6, ALG3, UBQLN4, ALG6, DERL3, ALG9, TAPBP, TRAM2, FMO1, SERINC1, AGPAT9, HSPA5, ELOVL6, ACER3, SPTLC2, SEC11C, DUOXA2, PGAP1, PIGW, ERLIN2, NAV3, BCAP31, CYP4B1, TMEM38B, MAGT1, ARHGAP32, ATP2A2, RYR1, LRMP, GOSR2, CYP4F2, SRP9, RETSAT, SSR3	1089	284	12782	1.65315	0.669245	0.0565674	2.79812
GO:0043228	non-membrane-bounded organelle	258	17.1315	0.00298793	RPL18, RPL17, HIST2H2AA4, PNMA2, RPL14, PDLIM5, UTRN, STRN, H1FX, CDC16, RPL22L1, WTAP, HOOK1, APP, PQBP1, MRPL36, CEP290, RPL10, ABRA, RPL11, RPL12, MRPL32, MRPL34, MRPL50, NCF2, ROCK2, TRPA1, TANC1, MARK1, DCTN2, PGM5, RCC2, SPAG6, RPS16, RPS14, CNTROB, RPS15, MRPL48, RPS11, NUP43, ADD1, ALDOA, DNAH11, MYBL1, PIN4, FUZ, RPS25, TAL1, VRK1, RPS27, RPS28, RPS29, SKA1, RPS20, CDC42EP4, CDC42EP3, DH…	1089	2596	12782	1.1665	0.819434	0.0820229	4.29565
GO:0051436	negative regulation of ubiquitin-protein ligase activity during mitotic cell cycle	13	0.863214	0.0105917	CDC16, PSMB8, PSMF1, PSMB7, PSMC5, PSMB6, PSME1, PSMD11, PSME2, PSMB2, UBC, RPS27A, PSMD8	1195	65	13528	2.2641	1	0.847532	17.6451
GO:0051444	negative regulation of ubiquitin-protein ligase activity	13	0.863214	0.0134077	CDC16, PSMB8, PSMF1, PSMB7, PSMC5, PSMB6, PSME1, PSMD11, PSME2, PSMB2, UBC, RPS27A, PSMD8	1195	67	13528	2.19652	1	0.884349	21.8154
GO:0031397	negative regulation of protein ubiquitination	13	0.863214	0.027874	CDC16, PSMB8, PSMF1, PSMB7, PSMC5, PSMB6, PSME1, PSMD11, PSME2, PSMB2, UBC, RPS27A, PSMD8	1195	74	13528	1.98874	1	0.867157	40.274
GO:0031400	negative regulation of protein modification process	18	1.19522	0.0320311	PPP2R1A, CDC16, PSMB8, PSMF1, PSMB7, PSMC5, PSMB6, PSME1, PSMD11, PSME2, PPP2CA, PSMB2, UBC, MGEA5, PEBP1, DNMT1, RPS27A, PSMD8	1195	119	13528	1.71234	1	0.867775	44.7629
GO:0007026	negative regulation of microtubule depolymerization	5	0.332005	0.0465411	SBDS, MAP2, MAP1B, KATNB1, MAP6D1	1195	16	13528	3.53766	1	0.901532	58.0587
GO:0010605	negative regulation of macromolecule metabolic process	88	5.84329	0.00254349	PPARD, PPARG, BNIP3, CBX3, CDC16, ZGPAT, GFI1B, BARX2, WWP2, PCGF6, CLP1, PIWIL4, LRRFIP1, SUPT5H, DEDD2, PSMD8, RPS27A, EGR1, PPP2R1A, ZNF593, RELA, ARID5B, STRN3, PKIG, MLXIPL, TP53, RB1, IL6R, MXD3, GZF1, HES1, HHEX, NCOA2, PSME1, PSME2, RPS14, HIPK2, NAB1, UBC, MGEA5, PEBP1, CELF1, CUX2, SMARCA2, SRP9, UTP3, ING4, HCRT, GLIS2, HUS1, TIPIN, IGF2BP3, ZBTB16, PSMF1, PSMB7, TNRC6C, PSMB6, CIR1, P…	1195	734	13528	1.35723	0.999806	0.656426	4.53694
GO:0010558	negative regulation of macromolecule biosynthetic process	61	4.05046	0.0448042	PPARD, PPARG, CBX3, ZGPAT, BARX2, GFI1B, PCGF6, LRRFIP1, SUPT5H, DEDD2, EGR1, ZNF593, ARID5B, STRN3, PKIG, MLXIPL, TP53, RB1, IL6R, MXD3, GZF1, HES1, HHEX, NCOA2, RPS14, HIPK2, NAB1, MGEA5, CUX2, SMARCA2, SRP9, ING4, HCRT, GLIS2, HUS1, TIPIN, IGF2BP3, ZBTB16, CIR1, INPP5D, TCF4, TCF25, PGGT1B, MYF6, IL6, BMP2, RFX5, PHB, FOXA1, KLF11, TNP1, CENPF, FOXP2, PSMC5, HDAC1, YAF2, IRF8, YWHAQ, DNMT1, HD…	1195	547	13528	1.26243	1	0.902786	56.6436
GO:0051352	negative regulation of ligase activity	13	0.863214	0.0134077	CDC16, PSMB8, PSMF1, PSMB7, PSMC5, PSMB6, PSME1, PSMD11, PSME2, PSMB2, UBC, RPS27A, PSMD8	1195	67	13528	2.19652	1	0.884349	21.8154
GO:0010629	negative regulation of gene expression	61	4.05046	0.0101906	PPARD, PPARG, CBX3, BNIP3, ZGPAT, BARX2, GFI1B, WWP2, PCGF6, CLP1, LRRFIP1, PIWIL4, SUPT5H, DEDD2, EGR1, ZNF593, STRN3, ARID5B, PKIG, MLXIPL, TP53, RB1, MXD3, GZF1, HES1, HHEX, NCOA2, RPS14, HIPK2, NAB1, CELF1, CUX2, SMARCA2, UTP3, ING4, GLIS2, ZBTB16, CIR1, TNRC6C, PRKRA, TNRC6B, TCF4, TCF25, MYF6, BMP2, RFX5, PHB, FOXA1, KLF11, CENPF, TNP1, UPK3B, FOXP2, PSMC5, HDAC1, YAF2, IRF8, YWHAQ, DNMT1, …	1195	504	13528	1.37014	1	0.867618	17.0344
GO:0031327	negative regulation of cellular biosynthetic process	62	4.11687	0.0495802	PPARD, PDGFB, PPARG, CBX3, ZGPAT, HTR1B, BARX2, GFI1B, PCGF6, LRRFIP1, SUPT5H, DEDD2, EGR1, ZNF593, ARID5B, STRN3, PKIG, MLXIPL, TP53, RB1, MXD3, GZF1, HES1, HHEX, NCOA2, RPS14, HIPK2, NAB1, MGEA5, CUX2, SMARCA2, SRP9, ING4, HCRT, GLIS2, HUS1, TIPIN, IGF2BP3, ZBTB16, CIR1, PRKAA1, INPP5D, TCF4, TCF25, MYF6, IL6, BMP2, RFX5, PHB, FOXA1, KLF11, CENPF, TNP1, FOXP2, PSMC5, HDAC1, YAF2, IRF8, YWHAQ, D…	1195	561	13528	1.25111	1	0.909611	60.4302
GO:0043086	negative regulation of catalytic activity	34	2.25764	0.046858	ADCY2, ADCY7, ADCY8, DRD5, PPARG, PRKAG2, INTS1, CDC16, TRIB1, PSMF1, ZGPAT, PSMB7, PSMB6, PPP2CA, PSMB2, HSPA5, SPRED1, PSMD8, RPS27A, PPP2R1A, PIF1, PKIG, TP53, RB1, NPR3, TNNI3, PSMB8, TNNT2, PSMC5, PSME1, GSK3A, PSME2, PSMD11, UBC	1195	277	13528	1.38952	1	0.899826	58.3121
GO:0009890	negative regulation of biosynthetic process	65	4.31607	0.0284152	PPARD, PDGFB, PPARG, CBX3, ZGPAT, HTR1B, BARX2, GFI1B, PCGF6, LRRFIP1, SUPT5H, DEDD2, EGR1, ZNF593, ARID5B, STRN3, PKIG, MLXIPL, TP53, RB1, IL6R, MXD3, GZF1, HES1, HHEX, NCOA2, RPS14, HIPK2, NAB1, MGEA5, CUX2, SMARCA2, SRP9, ING4, HCRT, GLIS2, HUS1, TIPIN, IGF2BP3, ZBTB16, CIR1, PRKAA1, INPP5D, TCF4, TCF25, PGGT1B, MYF6, IL6, BMP2, RFX5, PHB, FOXA1, KLF11, TNP1, CENPF, SOD1, FOXP2, PSMC5, HDAC1, …	1195	573	13528	1.28418	1	0.861147	40.8774
GO:0034470	ncRNA processing	30	1.99203	0.00195978	NAF1, RPL14, FARS2, LSM6, UTP15, INTS1, INTS3, PIN4, INTS9, SBDS, RPS28, CLP1, RPL11, TSEN34, RPL35A, EXOSC6, EXOSC4, AARS, EXOSC3, SSB, INTS12, TRMT61A, TRNT1, RPS16, RPS14, RPS15, POP4, TFB1M, TRUB2, DUS2L	1195	187	13528	1.81612	0.998617	0.609566	3.5133
GO:0034660	ncRNA metabolic process	39	2.58964	0.000115808	NAF1, RPL14, FARS2, LSM6, UTP15, INTS1, INTS3, VARS, PIN4, INTS9, SBDS, RPS28, CLP1, LARS, RPL11, PIWIL4, DEDD2, TSEN34, RPL35A, EXOSC6, DARS, RARS2, EXOSC4, AARS, EXOSC3, SSB, INTS12, DARS2, TRMT61A, TRNT1, RPS16, RPS14, RPS15, FARSA, POP4, TFB1M, TRUB2, AARS2, DUS2L	1195	230	13528	1.91956	0.322045	0.121516	0.210926
GO:0003729	mRNA binding	12	0.796813	0.0242857	HNRPDL, SERBP1, RPS14, PABPC4, CELF1, SSB, ESRP2, IGF2BP3, HNRNPC, CRYZ, RPS5, CPSF1	1118	66	12983	2.1114	1	0.736369	32.7785
GO:0002548	monocyte chemotaxis	3	0.199203	0.0413981	IL6, PDGFB, IL6R	1195	4	13528	8.49038	1	0.891067	53.7366
GO:0000278	mitotic cell cycle	45	2.98805	0.0251498	E2F4, NEK3, TIPIN, KATNB1, CDC16, CUL3, PSMF1, PSMB7, TUBB, APP, GFI1B, PSMB6, CEP250, OIP5, PSMB2, MTBP, SKA1, PSMD8, RPS27A, CDCA3, TAF2, CKAP5, CENPF, RPL24, RB1, CDK4, SMC2, PSMB8, DCTN2, FSD1, MNAT1, NEDD1, PPM1D, PSMC5, CCNB2, PSME1, RCC2, PSME2, PSMD11, UBC, NEK9, HAUS8, CIT, SMC1A, NUP43	1195	370	13528	1.37682	1	0.875685	37.1479
GO:0005739	mitochondrion	141	9.36255	2.30549e-07	SLC9A6, PNKD, ROMO1, BPHL, PMAIP1, COX5B, UQCR10, CISD1, AGPS, MRPL36, ELOVL6, MRPL32, MRPL34, MRPL50, ACSM2A, TMEM126A, LYPLA1, MCART1, CLPX, TIMM8B, GLUL, MRPS18A, ATP5C1, NEK9, ABAT, MRPL48, TFB1M, MTFMT, PRODH, ACADSB, MRPS14, CCDC90B, FARS2, COX7B, CA5B, SFXN3, MRPS10, CHCHD2, AKAP10, PIN4, AGMAT, GFM2, TOMM5, GCSH, FIBP, RARS2, MRPS22, PHB, MRPS25, FDXR, IDH3A, TRNT1, TST, UCP3, NDUFV1, HEB…	1089	1087	12782	1.52251	0.000131866	2.63745e-05	0.000338276
GO:0005761	mitochondrial ribosome	11	0.730412	0.00631671	MRPL11, MRPL23, MRPL10, MRPS14, MRPS18A, MRPS22, MRPL27, MRPS25, MRPL36, MRPL32, MRPL34	1089	48	12782	2.68981	0.973341	0.140174	8.87852
GO:0044429	mitochondrial part	74	4.91368	0.000869086	ATP5B, WASF1, TIMM17B, BNIP3, PINK1, PPOX, UQCRFS1, COX5B, ACN9, ARL2BP, UQCR10, CISD1, GPX4, MRPL36, SLC25A3, SLC25A1, MRPL32, ATP5H, MRPL34, SQRDL, ACSM2A, NDUFC2, COX4I1, CYB5B, DARS2, MCART1, TIMM44, CLPX, TIMM8B, PPM1K, MRPS18A, ATP5C1, PEBP1, ABAT, TFB1M, AARS2, PMPCA, UQCRB, PRODH, ACADSB, MRPS14, FARS2, COX7B, PIN4, MRPL11, MRPL10, TOMM5, PITRM1, DMGDH, MLXIP, ETFB, HSPA9, RARS2, MRPS22, …	1089	595	12782	1.45977	0.39185	0.0288311	1.26763
GO:0005759	mitochondrial matrix	37	2.45684	0.000193659	ACADSB, MRPS14, ATP5B, FARS2, PIN4, MRPL11, MRPL10, PITRM1, MRPL36, DMGDH, MRPL32, ETFB, MRPL34, HSPA9, RARS2, MRPS22, MRPS25, ACSM2A, FDXR, DARS2, SOD1, TIMM44, CLPX, IDH3A, TST, MRPL23, MRPS18A, PPM1K, MRPL27, ATP5C1, ABAT, HSPD1, TFB1M, AARS2, PMPCA, ACSM5, PRODH	1089	227	12782	1.91314	0.104868	0.00848563	0.283773
GO:0031980	mitochondrial lumen	37	2.45684	0.000193659	ACADSB, MRPS14, ATP5B, FARS2, PIN4, MRPL11, MRPL10, PITRM1, MRPL36, DMGDH, MRPL32, ETFB, MRPL34, HSPA9, RARS2, MRPS22, MRPS25, ACSM2A, FDXR, DARS2, SOD1, TIMM44, CLPX, IDH3A, TST, MRPL23, MRPS18A, PPM1K, MRPL27, ATP5C1, ABAT, HSPD1, TFB1M, AARS2, PMPCA, ACSM5, PRODH	1089	227	12782	1.91314	0.104868	0.00848563	0.283773
GO:0005762	mitochondrial large ribosomal subunit	6	0.398406	0.0148434	MRPL11, MRPL23, MRPL10, MRPL27, MRPL36, MRPL34	1089	18	12782	3.91246	0.999807	0.255445	19.7019
GO:0031974	membrane-enclosed lumen	204	13.5458	4.89478e-05	PNMA2, NAA15, MED24, INTS1, CDC16, INTS3, WTAP, MED20, INTS9, APP, U2AF1, PQBP1, MRPL36, GIT2, ERAP2, RPL11, MRPL32, SUPT5H, MRPL34, NCF2, STRN3, ACSM2A, RCC2, RPS14, RPS15, ATP5C1, ABAT, PRODH, ACADSB, ELL, FARS2, MYBL1, PIN4, RPS25, TAL1, VRK1, LEO1, NUP54, TCF4, DHX9, MKI67, RARS2, PHB, SRA1, FDXR, RPS9, ZBTB43, HYOU1, PCNA, POP4, CHAF1B, RERE, ENY2, HNF1B, CRNKL1, ATP5B, UTP15, BNIP3, ACN9, A…	1089	1856	12782	1.2901	0.0276105	0.00310615	0.0717953
GO:0016875	ligase activity, forming carbon-oxygen bonds	9	0.59761	0.0454037	RARS2, DARS, FARS2, AARS, LARS, DARS2, FARSA, VARS, AARS2	1118	47	12983	2.22371	1	0.832743	52.7948
GO:0016876	ligase activity, forming aminoacyl-tRNA and related compounds	9	0.59761	0.0454037	RARS2, DARS, FARS2, AARS, LARS, DARS2, FARSA, VARS, AARS2	1118	47	12983	2.22371	1	0.832743	52.7948
GO:0030374	ligand-dependent nuclear receptor transcription coactivator activity	8	0.531208	0.031395	ZBTB22, ENY2, NCOA2, MED30, SRA1, MED24, MED1, RGL2	1118	36	12983	2.5806	1	0.768608	40.2688
GO:0015934	large ribosomal subunit	18	1.19522	3.20922e-05	RPL18, RPL17, RPL14, RPL24, RPL29, MRPL11, MRPL23, MRPL10, MRPL27, RPL21, RPL8, RPL3, MRPL36, RPL10, RPL11, RPL4, MRPL32, MRPL34	1089	67	12782	3.15332	0.0181896	0.002292	0.0470774
GO:0001822	kidney development	15	0.996016	0.041839	HNF1B, BMP2, KIF3A, PGF, SLC5A1, ARID5B, ZBTB16, RRM2B, GZF1, EYA1, PKD2, PYGO2, CEP290, PBX1, ROBO2	1195	96	13528	1.76883	1	0.889934	54.1231
GO:0046907	intracellular transport	86	5.71049	0.000191803	COPA, NPEPL1, SPG7, NRBP1, CHMP7, TIMM17B, WASF2, USE1, BNIP3, AP3S1, SYNGR1, CLTC, TAPBP, HOOK1, APP, CRY2, AP3B2, ABRA, RPL11, SLC25A1, RAB6B, RANBP1, RANBP2, RAMP1, CLINT1, SEC23A, NUP133, SYNRG, PGAP1, ERP29, TP53, TIMM44, TIMM8B, VTI1A, BCAP31, TNNT2, HHEX, VAMP8, IPO7, RPS15, MGEA5, STEAP2, VPS26B, SRP9, SH3GL2, TMX1, NUP160, MYL1, KATNB1, MUTED, SNX1, POLA2, POU1F1, TPM1, DTNBP1, TOMM5, HM…	1195	657	13528	1.48183	0.474682	0.148655	0.34911
GO:0006886	intracellular protein transport	46	3.05445	0.0201321	COPA, NPEPL1, TIMM17B, KATNB1, AP3S1, SNX1, POLA2, SYNGR1, CLTC, CRY2, TOMM5, STX16, AP3B2, ABRA, RPL11, SCG5, RANBP2, NUP54, RAMP1, HSPA9, SEC23A, SYNRG, PGAP1, ERP29, TP53, EXPH5, TIMM44, VTI1A, TIMM8B, BCAP31, TRNT1, PPIH, CBLB, RPL23, IPO7, AP2A1, YWHAQ, MGEA5, SYTL4, PCNA, GOSR2, AP4B1, GGA1, RERE, SRP9, SSR3	1195	374	13528	1.39236	1	0.897212	30.9807
GO:0070013	intracellular organelle lumen	195	12.9482	9.34931e-05	PNMA2, NAA15, MED24, INTS1, CDC16, INTS3, WTAP, MED20, INTS9, PQBP1, MRPL36, GIT2, U2AF1, ERAP2, RPL11, MRPL32, SUPT5H, MRPL34, NCF2, STRN3, ACSM2A, RCC2, RPS14, RPS15, ATP5C1, ABAT, PRODH, ACADSB, ELL, FARS2, MYBL1, PIN4, RPS25, TAL1, VRK1, LEO1, NUP54, TCF4, DHX9, MKI67, RARS2, PHB, SRA1, FDXR, RPS9, ZBTB43, HYOU1, PCNA, POP4, CHAF1B, RERE, ENY2, HNF1B, CRNKL1, ATP5B, UTP15, BNIP3, FAR2, ASH2L,…	1089	1779	12782	1.28656	0.0520756	0.0044468	0.137091
GO:0043232	intracellular non-membrane-bounded organelle	258	17.1315	0.00298793	RPL18, RPL17, HIST2H2AA4, PNMA2, RPL14, PDLIM5, UTRN, STRN, H1FX, CDC16, RPL22L1, WTAP, HOOK1, APP, PQBP1, MRPL36, CEP290, RPL10, ABRA, RPL11, RPL12, MRPL32, MRPL34, MRPL50, NCF2, ROCK2, TRPA1, TANC1, MARK1, DCTN2, PGM5, RCC2, SPAG6, RPS16, RPS14, CNTROB, RPS15, MRPL48, RPS11, NUP43, ADD1, ALDOA, DNAH11, MYBL1, PIN4, FUZ, RPS25, TAL1, VRK1, RPS27, RPS28, RPS29, SKA1, RPS20, CDC42EP4, CDC42EP3, DH…	1089	2596	12782	1.1665	0.819434	0.0820229	4.29565
GO:0022890	inorganic cation transmembrane transporter activity	22	1.46082	0.0190171	CLDN16, ATP6V0E1, SLC9A6, ATP5B, COX7B, COX4I1, UQCRFS1, COX5B, UQCR10, ATP2B4, ATP2A2, ATP5C1, ATP6V0A1, SLC30A5, COX6A1, SLC30A2, SLC22A5, SLC13A4, SLC31A2, SLC39A4, ATP5H, UQCRB	1118	151	12983	1.69192	1	0.664039	26.6684
GO:0048193	Golgi vesicle transport	20	1.32802	0.0211539	SEC23A, COPA, TMX1, NRBP1, USE1, MUTED, CLTC, DTNBP1, TAPBP, AP2A1, VAMP8, STX16, AP3B2, GOSR2, DOPEY2, RAB6B, STEAP2, CLINT1, SH3GL2, COG1	1195	131	13528	1.72832	1	0.878812	32.2812
GO:0000139	Golgi membrane	24	1.59363	0.04423	SEC23A, COPA, ACER3, SYNRG, RAB9A, NCALD, CHST2, SLC35A5, CLTC, SLC35A1, BCAP31, GJB2, TAPBP, ST6GALNAC6, ARHGAP32, CHST7, AP2A1, VAMP8, GOSR2, DOPEY2, PCSK7, STEAP2, LFNG, GOLGB1	1089	186	12782	1.5145	1	0.48495	48.5088
GO:0044431	Golgi apparatus part	37	2.45684	0.0167753	COPA, RAB9A, PPIL2, SLC35A5, SLC35A1, CLTC, TAPBP, ST6GALNAC6, AP3B2, SPG21, DOPEY2, PCSK7, LFNG, GOLGA4, SEC23A, ACER3, SYNRG, LIMK2, NCALD, BECN1, CHST2, LPCAT2, BCAP31, GJB2, ARHGAP32, CHST7, VAMP8, AP2A1, GOSR2, GGA1, AP4B1, STEAP2, SYT17, COG1, NGF, MAP6D1, GOLGB1	1089	294	12782	1.47715	0.999937	0.27571	21.9817
GO:0005542	folic acid binding	5	0.332005	0.0270938	MTHFS, FTCD, DMGDH, SLC19A3, SLC46A1	1118	14	12983	4.14739	1	0.744714	35.8366
GO:0019898	extrinsic to membrane	61	4.05046	0.00303522	CHMP4A, PNKD, PTGS1, STRN, SELENBP1, NELF, FRMD5, PLCB3, SPG21, HHIP, SPRED1, CLINT1, GOLGA4, GHR, SEC23A, SYNRG, MAGI2, ANKRA2, ROCK2, FLOT2, STRN3, DCTN2, EPB41L2, EPB41L1, FRMD4A, EPB41L5, GNB5, VPS26B, SH3GL2, PLEK2, CYP2B6, NR3C2, CDH1, RDX, SEC16B, MTMR2, MTMR3, ATXN2L, RAC1, PIK3R5, INPP5D, CDC42EP4, FGFBP1, CDC42EP3, P4HB, CUBN, FIBP, BECN1, CNKSR3, GAS2, CYP4B1, PLEKHA4, GNGT2, PLK3, SYT…	1089	494	12782	1.44935	0.824267	0.0794642	4.36223
GO:0045184	establishment of protein localization	90	5.9761	0.00447674	COPA, NPEPL1, RAB9A, CHMP4A, CHMP7, PPARG, TIMM17B, USE1, AP3S1, SELENBP1, SYNGR1, VPS33B, CLTC, CXCL10, HOOK1, TRIM3, CRY2, ATG7, AP3B2, ABRA, CEP290, RPL11, RAB6B, RANBP2, NUP35, RAMP1, SCAMP4, SEC23A, NUP133, SYNRG, DUOXA2, PGAP1, ERP29, TP53, STXBP3, TIMM44, VTI1A, CLPX, TIMM8B, BCAP31, RAB18, IPO7, ACAP1, MGEA5, COL1A1, VPS26B, NUP43, SRP9, MVP, SNX11, MON1A, RAB3C, NUP160, KATNB1, SNX1, POL…	1195	769	13528	1.3249	1	0.745608	7.85449
GO:0030218	erythrocyte differentiation	9	0.59761	0.0323431	TAL1, MAEA, SP1, EPAS1, EPB42, SP3, RPS14, RB1, ADD1	1195	43	13528	2.36941	1	0.865493	45.0866
GO:0031975	envelope	67	4.44887	0.035187	ATP5B, WASF1, TIMM17B, PTGS1, CBX3, PINK1, BNIP3, PPOX, UQCRFS1, WTAP, COX5B, ACN9, ARL2BP, UQCR10, CISD1, GPX4, SLC25A3, SLC25A1, RANBP2, NUP35, ATP5H, SQRDL, NUP133, NDUFC2, COX4I1, CYB5B, NAV3, MCART1, TIMM44, CLPX, TIMM8B, TMEM38B, IPO7, HIPK2, ATP5C1, PEBP1, PMPCA, NUP43, MVP, UQCRB, PRODH, NUP160, COX7B, BCHE, TOMM5, MRPL19, MLXIP, NUP54, XPOT, IMMT, PHB, FDXR, RAF1, CENPF, NUP155, TST, SDH…	1089	622	12782	1.26432	1	0.433997	40.8793
GO:0043353	enucleate erythrocyte differentiation	4	0.265604	0.0183044	MAEA, SP1, SP3, RB1	1195	7	13528	6.46886	1	0.907871	28.5956
GO:0044432	endoplasmic reticulum part	49	3.25365	0.000526514	RAB9A, SLC9A6, ALG3, UBQLN4, ALG6, ALG9, TAPBP, P4HA1, AGPAT9, P4HA3, ERAP2, ELOVL6, DUOXA2, SPTLC2, ERP27, PGAP1, PIGW, ERP29, ERLIN2, TMEM38B, BCAP31, ARHGAP32, MAGT1, RYR1, LRMP, SRP9, CYP2U1, OSTC, TMX1, HSD17B2, CYP2B6, MUTED, DERL3, TRAM2, FMO1, BCHE, SERINC1, HSPA5, P4HB, ACER3, SEC11C, PSMB8, CYP4B1, HYOU1, ATP2A2, GOSR2, CYP4F2, RETSAT, SSR3	1089	347	12782	1.65744	0.260104	0.0186517	0.76976
GO:0005789	endoplasmic reticulum membrane	39	2.58964	0.00131004	CYP2U1, TMX1, OSTC, RAB9A, SLC9A6, HSD17B2, CYP2B6, ALG3, UBQLN4, ALG6, DERL3, ALG9, TAPBP, TRAM2, FMO1, SERINC1, AGPAT9, HSPA5, ELOVL6, ACER3, SPTLC2, SEC11C, DUOXA2, PGAP1, PIGW, ERLIN2, BCAP31, CYP4B1, TMEM38B, MAGT1, ARHGAP32, ATP2A2, RYR1, LRMP, GOSR2, CYP4F2, SRP9, RETSAT, SSR3	1089	269	12782	1.7017	0.527555	0.0408017	1.90505
GO:0005783	endoplasmic reticulum	102	6.77291	0.013575	SLC9A6, RAB9A, PTGS1, USE1, UBQLN4, TLR3, TAPBP, ANK1, ELOVL4, ATF6B, RPL10, ERAP2, ELOVL6, SPTLC2, DUOXA2, ERP27, ERP29, UBE2J1, MOGS, LPCAT2, BCAP31, CCDC3, RYR1, ERMP1, TMX1, MRAP, CYP2B6, DERL3, TRAM2, BCHE, SERINC1, RHBDF2, P4HB, ACER3, CACNA2D1, CUBN, SEC11C, PSMB8, CYP4B1, HYOU1, TXNDC11, LEPRE1, CLGN, ATP2A2, GPR37, GOSR2, YIPF5, ANTXR2, ALG10, AHSA1, ALG13, COPA, ALG3, ALG6, ALG9, FAR2, …	1089	960	12782	1.2471	0.999598	0.243624	18.1715
GO:0012505	endomembrane system	88	5.84329	0.00527649	COPA, SLC9A6, NRBP1, RAB9A, CHMP4A, PTGS1, ALG3, UBQLN4, BNIP3, CBX3, ALG6, SYNGR1, SLC35A1, CLTC, WTAP, ALG9, TAPBP, ST6GALNAC6, APP, GPX4, AGPAT9, ELOVL6, RANBP2, NUP35, SEC23A, NUP133, SYNRG, SPTLC2, DUOXA2, NCALD, PIGW, PGAP1, CHST2, ERLIN2, NAV3, BCAP31, TMEM38B, MAGT1, ARHGAP32, CHST7, VAMP8, IPO7, HIPK2, PI4K2A, RYR1, LRMP, STEAP2, VPS26B, NUP43, SRP9, MVP, CYP2U1, TMX1, OSTC, NUP160, HSD1…	1089	782	12782	1.32083	0.951498	0.123283	7.46886
GO:0016591	DNA-directed RNA polymerase II, holoenzyme	18	1.19522	0.00039207	KAT2A, TAF2, ELP4, SUPT3H, ELP3, POLR2L, TP53, INTS1, INTS12, CDK7, INTS3, INTS9, MNAT1, TAF12, GTF2A1, GTF2A2, LEO1, ERCC3	1089	81	12782	2.60831	0.200931	0.0158943	0.57373
GO:0021700	developmental maturation	16	1.06242	0.0312489	PPARD, MAEA, EPAS1, EPB42, FOXA1, MAP1B, PPARG, NTN4, NR4A2, IL21, KDR, HES1, NRCAM, APP, BARX2, KCNE1	1195	101	13528	1.79335	1	0.866049	43.9434
GO:0022627	cytosolic small ribosomal subunit	14	0.929615	1.5591e-05	RPS9, RPS5, RPS8, RPS25, RPS27, RPS28, RPS16, RPS29, RPS14, RPS15, UBC, RPS11, RPS20, RPS27A	1089	40	12782	4.10808	0.00887848	0.00127321	0.0228737
GO:0022626	cytosolic ribosome	24	1.59363	1.52462e-07	RPL18, RPL14, RPS9, RPL24, RPS5, RPS8, RPL29, RPS25, RPS27, RPS28, RPS29, RPS16, RPS14, RPL21, RPS15, RPL8, UBC, RPL3, RPL10, RPL11, RPS11, RPL4, RPS20, RPS27A	1089	81	12782	3.47774	8.72044e-05	2.18018e-05	0.000223701
GO:0044445	cytosolic part	27	1.79283	0.000447093	RPL18, RPL14, RPS25, RPS27, RPS28, RPS29, RPL8, RPL3, RPL10, RPL11, RPL4, RPS20, HSPA5, RPS27A, PIK3R2, RPS9, RPL24, RPS5, RPS8, RPL29, RPS16, RPS14, PFDN5, RPL21, RPS15, UBC, RPS11	1089	152	12782	2.08493	0.225699	0.0169084	0.654002
GO:0022625	cytosolic large ribosomal subunit	10	0.664011	0.00385413	RPL18, RPL14, RPL21, RPL8, RPL3, RPL10, RPL11, RPL24, RPL4, RPL29	1089	38	12782	3.08878	0.89017	0.0955253	5.50842
GO:0005829	cytosol	161	10.6906	2.22172e-06	RPL18, RPL17, RPL14, CEP76, PDLIM5, DTYMK, ADH1C, UBQLN4, FOXO1, SELENBP1, CDC16, GOT1, CEP290, RPL10, RPL11, RPL12, MLST8, RPS27A, CDCA3, RPL35A, DARS, CSNK1G2, ROCK2, NCALD, RELA, EIF2S3, UBR1, BCAP31, DCTN2, GLUL, RPS16, RPS14, RPS15, RPS11, VPS26B, SH3GL2, ADD1, KALRN, XDH, EEF1B2, RPS25, TUBB, PSMB7, RPS27, PSMB6, RPS28, RPS29, RPL9, PSMB2, RAC1, RPL8, RPL3, EIF3K, GALE, RPS20, RPL10A, RPL4,…	1089	1330	12782	1.42084	0.00127002	0.000211782	0.0032598
GO:0051186	cofactor metabolic process	26	1.72643	0.0370632	LDHB, KYNU, UROS, RSAD1, PPOX, ACOT9, HMOX2, MTHFS, GPX4, RPIA, MOCS2, HMBS, ACACA, FTCD, SOD1, COQ5, IDH3A, CIAO1, SDHB, GGT6, PGLS, ISCA2, GGT7, SDHD, NARFL, MGST1	1195	195	13528	1.5094	1	0.891786	49.7702
GO:0030135	coated vesicle	22	1.46082	0.0286533	SEC23A, HCRT, COPA, SYNRG, RAB3C, CADM1, NCALD, SYT9, SYNGR1, CLTC, AP2A1, PI4K2A, AP3B2, SYTL4, PEBP1, SPG21, YIPF5, HSPD1, STEAP2, CLINT1, SYT17, MT3	1089	159	12782	1.62404	1	0.415163	34.7249
GO:0050817	coagulation	16	1.06242	0.0337652	PLAT, IL6, F13A1, PABPC4, MST1, STXBP3, ANXA5, DTNBP1, PLG, F13B, FGG, PLSCR4, SAA1, F3, KIAA1715, ENTPD1	1195	102	13528	1.77577	1	0.872349	46.5395
GO:0016568	chromatin modification	36	2.39044	0.0167029	UTP3, ENY2, SUPT3H, ING4, KDM6A, CBX3, BNIP3, ARID2, CHD9, GFI1B, RTF1, LEO1, SUPT5H, MLL3, ASF1A, CHD5, KAT2A, SETDB1, UBE2A, RBL2, L3MBTL2, PHB, TNP1, HMG20B, ARID1A, RB1, HDAC11, EYA1, EYA2, TAF12, HDAC1, USP21, DNMT1, HDAC9, SMARCA2, RERE	1195	274	13528	1.48737	1	0.905139	26.4417
GO:0019695	choline metabolic process	3	0.199203	0.0413981	CHKA, BCHE, DMGDH	1195	4	13528	8.49038	1	0.891067	53.7366
GO:0043498	cell surface binding	7	0.464807	0.0341585	FGG, PDGFB, AGGF1, ATP5B, F3, HSPD1, ANXA5	1118	29	12983	2.80307	1	0.772552	42.9632
GO:0048469	cell maturation	13	0.863214	0.0306188	MAEA, EPAS1, EPB42, FOXA1, PPARG, NTN4, NR4A2, IL21, KDR, HES1, NRCAM, APP, KCNE1	1195	75	13528	1.96222	1	0.865606	43.275
GO:0004198	calcium-dependent cysteine-type endopeptidase activity	7	0.464807	0.00150595	CAPN7, SOLH, CAPN10, CAPNS1, CAPN13, CAPN8, CAPN3	1118	16	12983	5.08056	0.834362	0.226516	2.40528
GO:0007596	blood coagulation	16	1.06242	0.0337652	PLAT, IL6, F13A1, PABPC4, MST1, STXBP3, ANXA5, DTNBP1, PLG, F13B, FGG, PLSCR4, SAA1, F3, KIAA1715, ENTPD1	1195	102	13528	1.77577	1	0.872349	46.5395
GO:0005524	ATP binding	154	10.2258	0.00708742	ADCY2, NRBP1, ADCY7, ADCY8, RP2, STK36, DTYMK, ATP2B4, MAT1A, CLP1, MLKL, DHX35, PMS1, BCR, DARS, BRAF, CSNK1G2, ROCK2, ACSM2A, AARS, UBE2J1, ABCC10, MARK3, CLPX, MARK1, NVL, MAP4K3, GLUL, RAB18, ATP9B, PI4K2A, NEK9, ROR2, CSNK1G3, SMARCA2, KALRN, STK16, DNAH11, FGFR1, CHKA, NEK3, FARS2, BLK, PTK7, ADRBK2, MAP4K1, VRK1, ENTPD1, DHX58, DHX9, KIF3B, KIF3A, MKI67, RARS2, MAP2K2, EPB42, PIF1, CNKSR3,…	1118	1477	12983	1.2108	0.999794	0.506936	10.8549
GO:0031145	anaphase-promoting complex-dependent proteasomal ubiquitin-dependent protein catabolic process	13	0.863214	0.0105917	CDC16, PSMB8, PSMF1, PSMB7, PSMC5, PSMB6, PSME1, PSMD11, PSME2, PSMB2, UBC, RPS27A, PSMD8	1195	65	13528	2.2641	1	0.847532	17.6451
GO:0004812	aminoacyl-tRNA ligase activity	9	0.59761	0.0454037	RARS2, DARS, FARS2, AARS, LARS, DARS2, FARSA, VARS, AARS2	1118	47	12983	2.22371	1	0.832743	52.7948
GO:0043038	amino acid activation	9	0.59761	0.0461583	RARS2, DARS, FARS2, AARS, LARS, DARS2, FARSA, VARS, AARS2	1195	46	13528	2.21488	1	0.902928	57.7506
GO:0032559	adenyl ribonucleotide binding	154	10.2258	0.011185	ADCY2, NRBP1, ADCY7, ADCY8, RP2, STK36, DTYMK, ATP2B4, MAT1A, CLP1, MLKL, DHX35, PMS1, BCR, DARS, BRAF, CSNK1G2, ROCK2, ACSM2A, AARS, UBE2J1, ABCC10, MARK3, CLPX, MARK1, NVL, MAP4K3, GLUL, RAB18, ATP9B, PI4K2A, NEK9, ROR2, CSNK1G3, SMARCA2, KALRN, STK16, DNAH11, FGFR1, CHKA, NEK3, FARS2, BLK, PTK7, ADRBK2, MAP4K1, VRK1, ENTPD1, DHX58, DHX9, KIF3B, KIF3A, MKI67, RARS2, MAP2K2, EPB42, PIF1, CNKSR3,…	1118	1497	12983	1.19463	0.999999	0.545858	16.6157
GO:0030554	adenyl nucleotide binding	163	10.8234	0.00763372	ADCY2, NRBP1, ADCY7, ADCY8, STK36, RP2, DTYMK, ATP2B4, AGPS, MAT1A, CLP1, MLKL, DHX35, PMS1, BCR, DARS, BRAF, CSNK1G2, ROCK2, AARS, ACSM2A, UBE2J1, ABCC10, MARK3, CLPX, MARK1, NVL, MAP4K3, GLUL, RAB18, ATP9B, PI4K2A, NEK9, ROR2, CSNK1G3, SMARCA2, KALRN, STK16, XDH, DNAH11, CHKA, FGFR1, ACADSB, NEK3, FARS2, BLK, PTK7, ADRBK2, MAP4K1, VRK1, ENTPD1, DHX58, DHX9, KIF3B, KIF3A, MKI67, RARS2, MAP2K2, E…	1118	1577	12983	1.2003	0.999893	0.505015	11.6439

## Sheet: Oocyte-2
Term	Count	%	PValue	Genes	List Total	Pop Hits	Pop Total	Fold Enrichment	Bonferroni	Benjamini	FDR
GO:0006511~ubiquitin-dependent protein catabolic process	5	7.93651	0.00774174	SYVN1, ANAPC4, UBC, UBR2, USP22	45	242	13528	6.2112	0.980709	0.980709	10.6106
GO:0005524~ATP binding	12	19.0476	0.00875976	KIFC1, KIF4A, ALDH18A1, BAZ1B, ALPK2, P2RY2, RRM1, TRPC4AP, YME1L1, MAPK8, WARS2, CDC42BPB	45	1477	12983	2.34403	0.798366	0.798366	10.2887
GO:0032559~adenyl ribonucleotide binding	12	19.0476	0.00966415	KIFC1, KIF4A, ALDH18A1, BAZ1B, ALPK2, P2RY2, RRM1, TRPC4AP, YME1L1, MAPK8, WARS2, CDC42BPB	45	1497	12983	2.31271	0.829229	0.586755	11.2936
GO:0030554~adenyl nucleotide binding	12	19.0476	0.0140384	KIFC1, KIF4A, ALDH18A1, BAZ1B, ALPK2, P2RY2, RRM1, TRPC4AP, YME1L1, MAPK8, WARS2, CDC42BPB	45	1577	12983	2.19539	0.923701	0.575862	16.0093
GO:0030163~protein catabolic process	7	11.1111	0.0147057	SYVN1, ANAPC4, UBC, YME1L1, UBR2, USP22, FEM1B	45	622	13528	3.38321	0.999461	0.976786	19.2503
GO:0001883~purine nucleoside binding	12	19.0476	0.0156113	KIFC1, KIF4A, ALDH18A1, BAZ1B, ALPK2, P2RY2, RRM1, TRPC4AP, YME1L1, MAPK8, WARS2, CDC42BPB	45	1601	12983	2.16248	0.942941	0.511256	17.6479
GO:0001882~nucleoside binding	12	19.0476	0.016376	KIFC1, KIF4A, ALDH18A1, BAZ1B, ALPK2, P2RY2, RRM1, TRPC4AP, YME1L1, MAPK8, WARS2, CDC42BPB	45	1612	12983	2.14773	0.950466	0.451748	18.4338
GO:0032553~ribonucleotide binding	13	20.6349	0.0164732	RAP2B, KIFC1, KIF4A, ALDH18A1, ALPK2, WARS2, BAZ1B, P2RY2, RRM1, TRPC4AP, YME1L1, MAPK8, CDC42BPB	45	1836	12983	2.04283	0.951349	0.395799	18.5333
GO:0032555~purine ribonucleotide binding	13	20.6349	0.0164732	RAP2B, KIFC1, KIF4A, ALDH18A1, ALPK2, WARS2, BAZ1B, P2RY2, RRM1, TRPC4AP, YME1L1, MAPK8, CDC42BPB	45	1836	12983	2.04283	0.951349	0.395799	18.5333
GO:0017076~purine nucleotide binding	13	20.6349	0.0226793	RAP2B, KIFC1, KIF4A, ALDH18A1, ALPK2, WARS2, BAZ1B, P2RY2, RRM1, TRPC4AP, YME1L1, MAPK8, CDC42BPB	45	1918	12983	1.9555	0.984627	0.449238	24.6548
GO:0051438~regulation of ubiquitin-protein ligase activity	3	4.7619	0.026557	ANAPC4, UBC, FEM1B	45	78	13528	11.5624	0.999999	0.989515	32.1904
GO:0051340~regulation of ligase activity	3	4.7619	0.0284782	ANAPC4, UBC, FEM1B	45	81	13528	11.1342	1	0.974504	34.0965
GO:0016881~acid-amino acid ligase activity	4	6.34921	0.030425	SYVN1, ANAPC4, UBR2, FEM1B	45	201	12983	5.74151	0.996387	0.504861	31.7014
GO:0015197~peptide transporter activity	2	3.1746	0.0333897	TRPC4AP, SLC15A4	45	10	12983	57.7022	0.997931	0.496788	34.2343
GO:0019941~modification-dependent protein catabolic process	6	9.52381	0.0375831	SYVN1, ANAPC4, UBC, UBR2, USP22, FEM1B	45	574	13528	3.14239	1	0.979597	42.4707
GO:0043632~modification-dependent macromolecule catabolic process	6	9.52381	0.0375831	SYVN1, ANAPC4, UBC, UBR2, USP22, FEM1B	45	574	13528	3.14239	1	0.979597	42.4707
GO:0009057~macromolecule catabolic process	7	11.1111	0.0394595	SYVN1, ANAPC4, UBC, YME1L1, UBR2, USP22, FEM1B	45	781	13528	2.69444	1	0.966913	44.0685
GO:0031396~regulation of protein ubiquitination	3	4.7619	0.0418593	ANAPC4, UBC, FEM1B	45	100	13528	9.01867	1	0.955095	46.0517
GO:0016879~ligase activity, forming carbon-nitrogen bonds	4	6.34921	0.0431668	SYVN1, ANAPC4, UBR2, FEM1B	45	231	12983	4.99586	0.999675	0.55206	41.9883
GO:0010498~proteasomal protein catabolic process	3	4.7619	0.0433826	SYVN1, ANAPC4, UBC	45	102	13528	8.84183	1	0.940175	47.2765
GO:0043161~proteasomal ubiquitin-dependent protein catabolic process	3	4.7619	0.0433826	SYVN1, ANAPC4, UBC	45	102	13528	8.84183	1	0.940175	47.2765
GO:0051603~proteolysis involved in cellular protein catabolic process	6	9.52381	0.0441257	SYVN1, ANAPC4, UBC, UBR2, USP22, FEM1B	45	600	13528	3.00622	1	0.921705	47.8646
GO:0044257~cellular protein catabolic process	6	9.52381	0.0449226	SYVN1, ANAPC4, UBC, UBR2, USP22, FEM1B	45	603	13528	2.99127	1	0.903181	48.4883
GO:0000166~nucleotide binding	13	20.6349	0.0658172	RAP2B, KIFC1, KIF4A, ALDH18A1, ALPK2, WARS2, BAZ1B, P2RY2, RRM1, TRPC4AP, YME1L1, MAPK8, CDC42BPB	45	2245	12983	1.67067	0.999996	0.675823	56.8359
GO:0030433~ER-associated protein catabolic process	2	3.1746	0.0752707	SYVN1, UBC	45	24	13528	25.0519	1	0.973054	67.6775
GO:0044265~cellular macromolecule catabolic process	6	9.52381	0.0847879	SYVN1, ANAPC4, UBC, UBR2, USP22, FEM1B	45	725	13528	2.48791	1	0.976499	72.1605
GO:0007595~lactation	2	3.1746	0.0872654	CDO1, USF2	45	28	13528	21.473	1	0.971791	73.2286
GO:0004842~ubiquitin-protein ligase activity	3	4.7619	0.0885185	ANAPC4, UBR2, FEM1B	45	147	12983	5.88798	1	0.754806	68.1375
GO:0031252~cell leading edge	3	4.7619	0.0980372	CTTN, DIAPH1, CDC42BPB	50	138	12782	5.55739	0.999992	0.999992	69.0702

## Sheet: 2-Cell
Term	Count	%	PValue	Genes	List Total	Pop Hits	Pop Total	Fold Enrichment	Bonferroni	Benjamini	FDR
GO:0005576~extracellular region	9	50	0.00144569	AZGP1, NTS, CFB, HSD17B13, MSLN, LTF, AREGB, CFI, AGR2	17	2010	12782	3.36664	0.076487	0.076487	1.41291
GO:0006959~humoral immune response	3	16.6667	0.00383189	CFB, LTF, CFI	17	79	13528	30.2189	0.366738	0.366738	4.3051
GO:0004252~serine-type endopeptidase activity	3	16.6667	0.0100075	CFB, LTF, CFI	14	154	12983	18.0654	0.515274	0.515274	9.93969
GO:0008236~serine-type peptidase activity	3	16.6667	0.0132018	CFB, LTF, CFI	14	178	12983	15.6296	0.615901	0.380243	12.9188
GO:0017171~serine hydrolase activity	3	16.6667	0.0134857	CFB, LTF, CFI	14	180	12983	15.456	0.623779	0.278093	13.1793
GO:0006955~immune response	4	22.2222	0.0450329	AZGP1, CFB, LTF, CFI	17	690	13528	4.61313	0.995845	0.935537	41.0304
GO:0006956~complement activation	2	11.1111	0.048561	CFB, CFI	17	42	13528	37.8936	0.997325	0.861182	43.4797
GO:0002541~activation of plasma proteins involved in acute inflammatory response	2	11.1111	0.0496898	CFB, CFI	17	43	13528	37.0123	0.997677	0.780469	44.2436
GO:0004175~endopeptidase activity	3	16.6667	0.0526023	CFB, LTF, CFI	14	375	12983	7.41886	0.979567	0.621922	43.019
GO:0009636~response to toxin	2	11.1111	0.0697948	CES1, SLC6A14	17	61	13528	26.0906	0.999818	0.821279	56.3633
GO:0006275~regulation of DNA replication	2	11.1111	0.0708999	S100A11, AREGB	17	62	13528	25.6698	0.999842	0.76742	56.9538
GO:0051605~protein maturation by peptide bond cleavage	2	11.1111	0.0970575	CFB, CFI	17	86	13528	18.5062	0.999995	0.823713	68.9702

## Sheet: 2 and 4-Cell
Term	Count	%	PValue	Genes	List Total	Pop Hits	Pop Total	Fold Enrichment	Bonferroni	Benjamini	FDR
GO:0005654~nucleoplasm	45	12.4309	1.44078e-08	TAF1B, CCNT2, MEAF6, STON1, CREM, PKMYT1, AHCTF1, MED23, ANAPC10, POT1, POLR2A, RPA2, GTF2E2, TAF5L, MCM7, INTS4, FOXF1, INTS6, DDX20, MLL2, PABPN1, CTBP1, MYO1C, CCNH, CREB1, TRIM28, LIG3, CDK8, SMAD3, APTX, MED13, INTS10, MCM3, POLR3C, CDC25C, USF1, PRPF4, MAPK1, RFC3, LARP7, DDB2, LRCH4, ANAPC7, HDAC7, THOC1	257	882	12782	2.53752	5.1868e-06	5.1868e-06	1.97878e-05
GO:0031981~nuclear lumen	58	16.0221	3.60204e-07	TAF1B, CCNT2, PKMYT1, MED23, LSR, GTF2E2, TAF5L, MCM7, INTS4, FOXF1, INTS6, DDX20, PHC1, MLL2, PABPN1, CTBP1, EXOSC8, CCNH, LIG3, CDK8, APTX, ACTN1, ARID1B, MED13, MCM3, PRPF4, MAPK1, RFC3, LARP7, DDB2, ANAPC7, LRCH4, RNF20, THOC1, MEAF6, STON1, CREM, AHCTF1, ANAPC10, POT1, POLR2A, MINA, RPA2, ZNF326, TRIP4, MYO1C, CREB1, TRIM28, SMAD3, INTS10, POLR3C, STAT1, CDC25C, USF1, HDAC7, POP7, CBS, ADAR	257	1450	12782	1.98942	0.000129665	6.48346e-05	0.000494705
GO:0070013~intracellular organelle lumen	64	17.6796	2.87128e-06	TAF1B, CCNT2, OGDHL, PKMYT1, MED23, LSR, GTF2E2, TAF5L, MCM7, INTS4, FOXF1, INTS6, MRPL37, MRPL39, DDX20, PHC1, MLL2, PABPN1, CTBP1, EXOSC8, CCNH, LIG3, CDK8, APTX, ACTN1, MED13, ARID1B, MCM3, PRPF4, MAPK1, RFC3, LARP7, DDB2, ANAPC7, LRCH4, RNF20, CLN5, THOC1, MEAF6, STON1, CREM, AHCTF1, ANAPC10, EDEM3, POT1, POLR2A, MINA, RPA2, ZNF326, ENTPD5, TRIP4, MYO1C, CREB1, TRIM28, SMAD3, CDC25C, POLR3C, …	257	1779	12782	1.78924	0.00103313	0.000344495	0.00394336
GO:0043233~organelle lumen	65	17.9558	2.95852e-06	TAF1B, CCNT2, OGDHL, PKMYT1, MED23, LSR, GTF2E2, TAF5L, MCM7, INTS4, FOXF1, INTS6, MRPL37, MRPL39, DDX20, PHC1, MLL2, PABPN1, CTBP1, EXOSC8, CCNH, LIG3, CDK8, APTX, ACTN1, MED13, ARID1B, MCM3, PRPF4, MAPK1, RFC3, LARP7, DDB2, ANAPC7, LRCH4, RNF20, CLN5, THOC1, MEAF6, STON1, CREM, CLU, AHCTF1, ANAPC10, EDEM3, POT1, POLR2A, MINA, RPA2, ZNF326, ENTPD5, TRIP4, MYO1C, CREB1, TRIM28, SMAD3, CDC25C, POL…	257	1820	12782	1.77626	0.0010645	0.000266232	0.00406317
GO:0031974~membrane-enclosed lumen	65	17.9558	5.72079e-06	TAF1B, CCNT2, OGDHL, PKMYT1, MED23, LSR, GTF2E2, TAF5L, MCM7, INTS4, FOXF1, INTS6, MRPL37, MRPL39, DDX20, PHC1, MLL2, PABPN1, CTBP1, EXOSC8, CCNH, LIG3, CDK8, APTX, ACTN1, MED13, ARID1B, MCM3, PRPF4, MAPK1, RFC3, LARP7, DDB2, ANAPC7, LRCH4, RNF20, CLN5, THOC1, MEAF6, STON1, CREM, CLU, AHCTF1, ANAPC10, EDEM3, POT1, POLR2A, MINA, RPA2, ZNF326, ENTPD5, TRIP4, MYO1C, CREB1, TRIM28, SMAD3, CDC25C, POL…	257	1856	12782	1.74181	0.00205737	0.000411813	0.00785668
GO:0031625~ubiquitin protein ligase binding	8	2.20994	1.12901e-05	TGFBR1, SMAD3, RAD18, CUL4B, RNF20, RNF40, CBS, POLR2A	287	36	12983	10.0527	0.00657178	0.00657178	0.0166117
GO:0044451~nucleoplasm part	26	7.18232	0.000130701	MEAF6, STON1, CREM, MED23, POLR2A, TAF5L, GTF2E2, MCM7, INTS4, FOXF1, INTS6, DDX20, MLL2, CTBP1, CCNH, CREB1, CDK8, SMAD3, MED13, POLR3C, INTS10, PRPF4, USF1, LRCH4, HDAC7, THOC1	257	555	12782	2.32995	0.0459655	0.00781189	0.179356
GO:0051174~regulation of phosphorus metabolic process	25	6.90608	0.000139131	CCNT2, HMGCR, BMPR2, PKMYT1, SPRY1, AKT1S1, MCM7, DYNLL1, DGKD, SHC1, PRKACB, RAPGEF3, TRAF6, FCER1A, TGFBR1, STRADA, SMAD3, STRADB, DGKI, CDC25C, PDE6H, CDK5, FABP4, CBS, BMPR1A	293	485	13528	2.37993	0.232843	0.232843	0.237586
GO:0019220~regulation of phosphate metabolic process	25	6.90608	0.000139131	CCNT2, HMGCR, BMPR2, PKMYT1, SPRY1, AKT1S1, MCM7, DYNLL1, DGKD, SHC1, PRKACB, RAPGEF3, TRAF6, FCER1A, TGFBR1, STRADA, SMAD3, STRADB, DGKI, CDC25C, PDE6H, CDK5, FABP4, CBS, BMPR1A	293	485	13528	2.37993	0.232843	0.232843	0.237586
GO:0042325~regulation of phosphorylation	24	6.62983	0.000198595	CCNT2, FCER1A, HMGCR, TGFBR1, BMPR2, STRADA, PKMYT1, DGKI, STRADB, CDC25C, PDE6H, CDK5, SPRY1, AKT1S1, MCM7, DYNLL1, DGKD, FABP4, SHC1, RAPGEF3, PRKACB, TRAF6, CBS, BMPR1A	293	466	13528	2.37789	0.315017	0.172363	0.338966
GO:0051338~regulation of transferase activity	20	5.52486	0.000468808	CCNT2, FCER1A, HMGCR, TGFBR1, STRADA, PKMYT1, DGKI, STRADB, CDC25C, PDE6H, CDK5, POT1, SPRY1, AKT1S1, DGKD, FABP4, SHC1, PRKACB, TRAF6, CBS	293	372	13528	2.48229	0.590692	0.257523	0.798434
GO:0045859~regulation of protein kinase activity	19	5.24862	0.000513194	CCNT2, FCER1A, HMGCR, TGFBR1, STRADA, PKMYT1, DGKI, STRADB, CDC25C, PDE6H, CDK5, SPRY1, AKT1S1, DGKD, FABP4, SHC1, PRKACB, TRAF6, CBS	293	345	13528	2.54273	0.623895	0.216882	0.873717
GO:0006366~transcription from RNA polymerase II promoter	15	4.14365	0.000569008	CCNT2, PPARA, STON1, TRIP4, CCNH, BMPR2, MED23, MED13, STAT1, USF1, POLR2A, TAF5L, GTF2E2, PIR, MED27	293	234	13528	2.95966	0.661851	0.194952	0.968307
GO:0006351~transcription, DNA-dependent	17	4.69613	0.000617615	CCNT2, TAF1B, PPARA, STON1, TRIP4, CCNH, CREB1, BMPR2, MED23, MED13, STAT1, USF1, POLR2A, TAF5L, GTF2E2, PIR, MED27	293	292	13528	2.68802	0.691773	0.178114	1.05061
GO:0032774~RNA biosynthetic process	17	4.69613	0.000714446	CCNT2, TAF1B, PPARA, STON1, TRIP4, CCNH, CREB1, BMPR2, MED23, MED13, STAT1, USF1, POLR2A, TAF5L, GTF2E2, PIR, MED27	293	296	13528	2.65169	0.743726	0.176755	1.21438
GO:0043549~regulation of kinase activity	19	5.24862	0.00076512	CCNT2, FCER1A, HMGCR, TGFBR1, STRADA, PKMYT1, DGKI, STRADB, CDC25C, PDE6H, CDK5, SPRY1, AKT1S1, DGKD, FABP4, SHC1, PRKACB, TRAF6, CBS	293	357	13528	2.45726	0.767325	0.166619	1.29999
GO:0043085~positive regulation of catalytic activity	24	6.62983	0.000915253	FCER1A, MSH6, APH1A, RALBP1, TGFBR1, STRADA, SMAD3, ARHGAP27, ANAPC10, DGKI, STRADB, STAT1, PDE6H, CDK5, POT1, HRH1, FNTA, DGKD, PSMD1, APOH, SHC1, PRKACB, ANAPC7, TRAF6	293	520	13528	2.13095	0.825243	0.176192	1.5532
GO:0043228~non-membrane-bounded organelle	74	20.442	0.00096239	CCNT2, CEP72, CBX8, LSR, KLHL2, CEP70, FNTB, MCM7, FNTA, DYNLL1, ACTR6, INTS6, MRPL37, NCKIPSD, MRPL39, DDX20, PHC1, IP6K2, PABPN1, EXOSC8, KIF5B, FLOT1, TBCE, ACTN1, APTX, MRPS5, ARID1B, MCM3, CDK5, KIF1C, MAPK1, RFC3, ATG4A, RAD18, KIF19, ERC2, RNF20, LCP1, MEAF6, YWHAZ, USP2, AHCTF1, KIF9, POT1, POLR2A, MINA, RPA2, RPL30, MEFV, MRPL14, WIPF2, SLC4A7, RPS21, STK38L, ARHGDIA, MSH6, TRIP4, MYO1C,…	257	2596	12782	1.41773	0.292931	0.0483121	1.31368
GO:0043232~intracellular non-membrane-bounded organelle	74	20.442	0.00096239	CCNT2, CEP72, CBX8, LSR, KLHL2, CEP70, FNTB, MCM7, FNTA, DYNLL1, ACTR6, INTS6, MRPL37, NCKIPSD, MRPL39, DDX20, PHC1, IP6K2, PABPN1, EXOSC8, KIF5B, FLOT1, TBCE, ACTN1, APTX, MRPS5, ARID1B, MCM3, CDK5, KIF1C, MAPK1, RFC3, ATG4A, RAD18, KIF19, ERC2, RNF20, LCP1, MEAF6, YWHAZ, USP2, AHCTF1, KIF9, POT1, POLR2A, MINA, RPA2, RPL30, MEFV, MRPL14, WIPF2, SLC4A7, RPS21, STK38L, ARHGDIA, MSH6, TRIP4, MYO1C,…	257	2596	12782	1.41773	0.292931	0.0483121	1.31368
GO:0016591~DNA-directed RNA polymerase II, holoenzyme	8	2.20994	0.0011731	GTF2E2, TAF5L, STON1, CCNH, INTS4, INTS6, INTS10, POLR2A	257	81	12782	4.91214	0.344637	0.0514499	1.59917
GO:0009057~macromolecule catabolic process	31	8.56354	0.00156039	APH1A, USP2, RNF217, UBA5, RNF216, ANAPC10, EDEM3, AUH, RPA2, PSMD1, RNF167, TRAF6, CCNH, ERLIN1, SUGT1, CDK5, RNF43, USP28, DCUN1D2, PYGM, ATG4A, WSB2, DDB2, RAD18, UCHL3, SMURF1, ANAPC7, CUL4B, RNF20, CLN5, RNF40	293	781	13528	1.83264	0.948945	0.257317	2.63432
GO:0032559~adenyl ribonucleotide binding	51	14.0884	0.00168052	FASTKD3, PKMYT1, ANKRD17, MCM7, DDX10, PRKACB, DDX20, RAPGEF3, ITPK1, IP6K2, MAGI3, KIF5B, CDK8, LIG3, PRKCH, MCM3, CDK5, MARK2, KIF1C, MAPK1, RFC3, PANK3, SMARCAL1, KIF19, FLAD1, FRK, PGS1, GCLC, PFKFB3, BMPR2, KIF9, TK2, DGKD, TAP1, TEK, STK38L, EHD4, MSH6, MYO1C, MYO1B, TGFBR1, STRADA, MAPK10, STRADB, DGKI, ATP13A3, ABCG8, PYGM, CDC42BPA, DHX40, BMPR1A	287	1497	12983	1.54114	0.625531	0.388062	2.44452
GO:0044093~positive regulation of molecular function	25	6.90608	0.00201745	APH1A, ANAPC10, POT1, HRH1, FNTA, DGKD, PSMD1, APOH, SHC1, PRKACB, TRAF6, FCER1A, MSH6, EPB41, RALBP1, TGFBR1, STRADA, ARHGAP27, SMAD3, STRADB, DGKI, STAT1, PDE6H, CDK5, ANAPC7	293	586	13528	1.96974	0.978659	0.295128	3.39351
GO:0030163~protein catabolic process	26	7.18232	0.00209869	APH1A, USP2, RNF217, UBA5, RNF216, ANAPC10, EDEM3, PSMD1, RNF167, TRAF6, ERLIN1, SUGT1, USP28, RNF43, DCUN1D2, ATG4A, WSB2, DDB2, RAD18, UCHL3, CUL4B, SMURF1, ANAPC7, RNF20, CLN5, RNF40	293	622	13528	1.92996	0.981725	0.283601	3.52786
GO:0015031~protein transport	30	8.28729	0.00214256	YWHAZ, AFTPH, STON1, RAB5B, RAB9B, SLC15A1, LMAN2L, KLHL2, STX18, TAP1, RAB11B, PPP3CB, NCKIPSD, SAR1B, SEC23IP, GDI2, STX4, MYO1C, STRADA, STRADB, SFT2D3, CDK5, MAPK1, PLEKHA8, COG8, TOMM70A, ATG4A, SYTL3, SMURF1, GOSR1	293	762	13528	1.81774	0.983193	0.269703	3.60033
GO:0045184~establishment of protein localization	30	8.28729	0.00246543	YWHAZ, AFTPH, STON1, RAB5B, RAB9B, SLC15A1, LMAN2L, KLHL2, STX18, TAP1, RAB11B, PPP3CB, NCKIPSD, SAR1B, SEC23IP, GDI2, STX4, MYO1C, STRADA, STRADB, SFT2D3, CDK5, MAPK1, PLEKHA8, COG8, TOMM70A, ATG4A, SYTL3, SMURF1, GOSR1	293	769	13528	1.8012	0.990927	0.285297	4.13218
GO:0032553~ribonucleotide binding	59	16.2983	0.00253527	FASTKD3, RAB9B, RAB5B, EIF5B, PKMYT1, ANKRD17, MCM7, RAPGEF3, DDX10, PRKACB, DDX20, SAR1B, ITPK1, IP6K2, MAGI3, GBP5, KIF5B, RABL5, LIG3, CDK8, PRKCH, MCM3, CDK5, MARK2, KIF1C, MAPK1, RFC3, PANK3, SMARCAL1, KIF19, FLAD1, FRK, PGS1, GCLC, PFKFB3, BMPR2, KIF9, TK2, DGKD, TAP1, TEK, RAB11B, STK38L, EHD4, MSH6, MYO1C, MYO1B, TGFBR1, STRADA, MAPK10, STRADB, DGKI, PDE6H, ATP13A3, ABCG8, PYGM, CDC42BPA,…	287	1836	12983	1.45369	0.772925	0.389916	3.66638
GO:0032555~purine ribonucleotide binding	59	16.2983	0.00253527	FASTKD3, RAB9B, RAB5B, EIF5B, PKMYT1, ANKRD17, MCM7, RAPGEF3, DDX10, PRKACB, DDX20, SAR1B, ITPK1, IP6K2, MAGI3, GBP5, KIF5B, RABL5, LIG3, CDK8, PRKCH, MCM3, CDK5, MARK2, KIF1C, MAPK1, RFC3, PANK3, SMARCAL1, KIF19, FLAD1, FRK, PGS1, GCLC, PFKFB3, BMPR2, KIF9, TK2, DGKD, TAP1, TEK, RAB11B, STK38L, EHD4, MSH6, MYO1C, MYO1B, TGFBR1, STRADA, MAPK10, STRADB, DGKI, PDE6H, ATP13A3, ABCG8, PYGM, CDC42BPA,…	287	1836	12983	1.45369	0.772925	0.389916	3.66638
GO:0051603~proteolysis involved in cellular protein catabolic process	25	6.90608	0.00275299	APH1A, USP2, RNF217, UBA5, RNF216, ANAPC10, EDEM3, PSMD1, RNF167, TRAF6, ERLIN1, SUGT1, USP28, RNF43, DCUN1D2, ATG4A, WSB2, DDB2, RAD18, UCHL3, CUL4B, SMURF1, ANAPC7, RNF20, RNF40	293	600	13528	1.92378	0.994761	0.295391	4.60354
GO:0007049~cell cycle	30	8.28729	0.00278496	CCNT2, CEP72, PKMYT1, ANAPC10, RBM7, MCM7, PSMD1, CDCA2, PPP3CB, PARD6A, TXNL4B, MSH6, CCNH, STRADA, LIG3, SMAD3, STRADB, MCM3, CDC25C, SUGT1, RACGAP1, CDK5, MAPK1, PFDN1, CUL4B, ANAPC7, CHAF1A, MAD2L2, APBB2, MPHOSPH8	293	776	13528	1.78495	0.995072	0.282546	4.6558
GO:0044257~cellular protein catabolic process	25	6.90608	0.00294026	APH1A, USP2, RNF217, UBA5, RNF216, ANAPC10, EDEM3, PSMD1, RNF167, TRAF6, ERLIN1, SUGT1, USP28, RNF43, DCUN1D2, ATG4A, WSB2, DDB2, RAD18, UCHL3, CUL4B, SMURF1, ANAPC7, RNF20, RNF40	293	603	13528	1.91421	0.996337	0.281053	4.90933
GO:0000166~nucleotide binding	69	19.0608	0.00295187	FASTKD3, CPEB2, RAB9B, RAB5B, HMGCR, EIF5B, PKMYT1, RBM7, ANKRD17, MCM7, RAPGEF3, MRPL39, DDX10, PRKACB, DDX20, SAR1B, ITPK1, IP6K2, PABPN1, MAGI3, CTBP1, GBP5, KIF5B, RABL5, LIG3, CDK8, PRKCH, MCM3, CSTF2T, CDK5, MARK2, KIF1C, MAPK1, RFC3, PANK3, LARP7, SMARCAL1, KIF19, FLAD1, FRK, PGS1, GCLC, PFKFB3, SNRPB2, BMPR2, KIF9, TK2, DGKD, TAP1, TEK, RAB11B, STK38L, EHD4, MSH6, MYO1C, MYO1B, TGFBR1, ST…	287	2245	12983	1.39036	0.822084	0.350538	4.25673
GO:0006886~intracellular protein transport	18	4.97238	0.00318482	STX4, YWHAZ, STON1, STRADA, STRADB, CDK5, KLHL2, MAPK1, STX18, TOMM70A, ATG4A, PPP3CB, SYTL3, GOSR1, NCKIPSD, SMURF1, SAR1B, SEC23IP	293	374	13528	2.22212	0.997704	0.286518	5.30727
GO:0043632~modification-dependent macromolecule catabolic process	24	6.62983	0.00327113	USP2, RNF217, UBA5, ERLIN1, ANAPC10, RNF216, EDEM3, SUGT1, RNF43, USP28, DCUN1D2, ATG4A, PSMD1, WSB2, DDB2, RAD18, UCHL3, RNF167, CUL4B, SMURF1, ANAPC7, TRAF6, RNF20, RNF40	293	574	13528	1.93048	0.998053	0.280005	5.44734
GO:0019941~modification-dependent protein catabolic process	24	6.62983	0.00327113	USP2, RNF217, UBA5, ERLIN1, ANAPC10, RNF216, EDEM3, SUGT1, RNF43, USP28, DCUN1D2, ATG4A, PSMD1, WSB2, DDB2, RAD18, UCHL3, RNF167, CUL4B, SMURF1, ANAPC7, TRAF6, RNF20, RNF40	293	574	13528	1.93048	0.998053	0.280005	5.44734
GO:0006367~transcription initiation from RNA polymerase II promoter	7	1.9337	0.0034264	GTF2E2, STON1, CCNH, MED27, MED23, MED13, POLR2A	293	68	13528	4.75286	0.998553	0.278862	5.69883
GO:0005524~ATP binding	49	13.5359	0.00362919	FASTKD3, PKMYT1, ANKRD17, MCM7, DDX10, PRKACB, DDX20, ITPK1, IP6K2, MAGI3, KIF5B, CDK8, LIG3, PRKCH, MCM3, CDK5, MARK2, KIF1C, MAPK1, RFC3, PANK3, SMARCAL1, KIF19, FLAD1, FRK, PGS1, GCLC, PFKFB3, BMPR2, KIF9, TK2, DGKD, TAP1, TEK, STK38L, EHD4, MSH6, MYO1C, MYO1B, TGFBR1, STRADA, MAPK10, STRADB, DGKI, ATP13A3, ABCG8, CDC42BPA, DHX40, BMPR1A	287	1477	12983	1.50075	0.880364	0.346008	5.20934
GO:0030695~GTPase regulator activity	19	5.24862	0.00371117	STX4, GDI2, RALGPS2, RALBP1, SIPA1, ARHGAP27, AKAP13, RACGAP1, ADAP1, RASGRP2, CDC42BPA, SYTL3, RAPGEF3, ARAP3, TBC1D20, RAPGEF1, ERRFI1, ARHGDIA, SRGAP1	287	404	12983	2.12748	0.885977	0.303643	5.32403
GO:0001883~purine nucleoside binding	52	14.3646	0.00404299	FASTKD3, PKMYT1, ANKRD17, MCM7, DDX10, PRKACB, DDX20, RAPGEF3, ITPK1, IP6K2, MAGI3, KIF5B, CDK8, LIG3, PRKCH, MCM3, CDK5, MARK2, KIF1C, MAPK1, RFC3, PANK3, SMARCAL1, KIF19, FLAD1, FRK, PGS1, GCLC, PFKFB3, BMPR2, KIF9, TK2, DGKD, TAP1, TEK, STK38L, EHD4, MSH6, MYO1C, MYO1B, TGFBR1, STRADA, MAPK10, STRADB, DGKI, PDE6H, ATP13A3, ABCG8, PYGM, CDC42BPA, DHX40, BMPR1A	287	1601	12983	1.46928	0.906134	0.286794	5.78696
GO:0044265~cellular macromolecule catabolic process	28	7.73481	0.00419304	APH1A, USP2, RNF217, UBA5, RNF216, ANAPC10, EDEM3, AUH, RPA2, PSMD1, RNF167, TRAF6, CCNH, ERLIN1, SUGT1, USP28, RNF43, DCUN1D2, ATG4A, WSB2, DDB2, RAD18, UCHL3, SMURF1, ANAPC7, CUL4B, RNF20, RNF40	293	725	13528	1.78314	0.999666	0.316937	6.93135
GO:0016567~protein ubiquitination	9	2.48619	0.00424794	DDB2, LMO7, RNF217, RNF167, SMURF1, TRAF6, CBX8, RNF20, RNF40	293	119	13528	3.4919	0.999699	0.308309	7.01902
GO:0046907~intracellular transport	26	7.18232	0.00432698	YWHAZ, STON1, RAB9B, LMAN2L, KLHL2, STX18, PPP3CB, NCKIPSD, SAR1B, SEC23IP, PABPN1, STX4, KIF5B, STRADA, STRADB, M6PR, CDK5, KIF1C, MAPK1, TOMM70A, ATG4A, SMURF1, GOSR1, SYTL3, TRAPPC1, THOC1	293	657	13528	1.82715	0.999742	0.301741	7.14513
GO:0001882~nucleoside binding	52	14.3646	0.00463613	FASTKD3, PKMYT1, ANKRD17, MCM7, DDX10, PRKACB, DDX20, RAPGEF3, ITPK1, IP6K2, MAGI3, KIF5B, CDK8, LIG3, PRKCH, MCM3, CDK5, MARK2, KIF1C, MAPK1, RFC3, PANK3, SMARCAL1, KIF19, FLAD1, FRK, PGS1, GCLC, PFKFB3, BMPR2, KIF9, TK2, DGKD, TAP1, TEK, STK38L, EHD4, MSH6, MYO1C, MYO1B, TGFBR1, STRADA, MAPK10, STRADB, DGKI, PDE6H, ATP13A3, ABCG8, PYGM, CDC42BPA, DHX40, BMPR1A	287	1612	12983	1.45926	0.933715	0.287677	6.60921
GO:0060589~nucleoside-triphosphatase regulator activity	19	5.24862	0.00465358	STX4, GDI2, RALGPS2, RALBP1, SIPA1, ARHGAP27, AKAP13, RACGAP1, ADAP1, RASGRP2, CDC42BPA, SYTL3, RAPGEF3, ARAP3, TBC1D20, RAPGEF1, ERRFI1, ARHGDIA, SRGAP1	287	413	12983	2.08112	0.934391	0.261158	6.6333
GO:0043566~structure-specific DNA binding	10	2.76243	0.00480845	MSH6, RPA2, ANKRD17, MCM7, CREB1, SMAD3, RAD18, APTX, USF1, POT1	287	145	12983	3.11979	0.94009	0.245342	6.84684
GO:0030554~adenyl nucleotide binding	51	14.0884	0.00486201	FASTKD3, PKMYT1, ANKRD17, MCM7, DDX10, PRKACB, DDX20, RAPGEF3, ITPK1, IP6K2, MAGI3, KIF5B, CDK8, LIG3, PRKCH, MCM3, CDK5, MARK2, KIF1C, MAPK1, RFC3, PANK3, SMARCAL1, KIF19, FLAD1, FRK, PGS1, GCLC, PFKFB3, BMPR2, KIF9, TK2, DGKD, TAP1, TEK, STK38L, EHD4, MSH6, MYO1C, MYO1B, TGFBR1, STRADA, MAPK10, STRADB, DGKI, ATP13A3, ABCG8, PYGM, CDC42BPA, DHX40, BMPR1A	287	1577	12983	1.46296	0.941944	0.22799	6.92058
GO:0019898~extrinsic to membrane	20	5.52486	0.00501322	MAGI3, GDI2, EPB41, RALBP1, SIPA1, FLOT1, ARHGAP27, PKMYT1, EPS15L1, GNG12, MARK2, SPRY1, COG8, DGKD, RASGRP2, SYTL3, DLG5, ARAP3, SAR1B, EHD4	257	494	12782	2.01358	0.836231	0.182115	6.66966
GO:0032994~protein-lipid complex	5	1.38122	0.00505209	HDLBP, CLU, APOH, LSR, APOO	257	35	12782	7.10506	0.838518	0.166679	6.71973
GO:0034358~plasma lipoprotein particle	5	1.38122	0.00505209	HDLBP, CLU, APOH, LSR, APOO	257	35	12782	7.10506	0.838518	0.166679	6.71973
GO:0004842~ubiquitin-protein ligase activity	10	2.76243	0.00525581	DDB2, LMO7, RNF217, ANAPC10, RNF167, SMURF1, TRAF6, CBX8, RNF20, RNF40	287	147	12983	3.07734	0.953925	0.226212	7.4611
GO:0005829~cytosol	41	11.326	0.00571466	CEP72, AFTPH, GCLC, PFKFB3, SLC6A4, AKAP13, ANAPC10, CEP70, SPRY1, RPL30, RILPL1, FNTA, NISCH, AKT1S1, DYNLL1, RASGRP2, PPP3CB, SHC1, PRKACB, DDX20, RPS21, TRAF6, RAPGEF1, ARHGDIA, RNF31, AADAT, CTBP1, STX4, SMAD3, RPL27, CDC25C, CDK5, MAPK1, PFDN1, TACSTD2, FABP3, FABP4, ANAPC7, FLAD1, LCP1, CBS	257	1330	12782	1.5332	0.87295	0.171022	7.56926
GO:0006511~ubiquitin-dependent protein catabolic process	13	3.59116	0.00639504	USP2, RNF217, ERLIN1, ANAPC10, EDEM3, USP28, PSMD1, UCHL3, ANAPC7, SMURF1, CUL4B, RNF20, RNF40	293	242	13528	2.48024	0.999995	0.399046	10.3877
GO:0017076~purine nucleotide binding	59	16.2983	0.00658404	FASTKD3, RAB9B, RAB5B, EIF5B, PKMYT1, ANKRD17, MCM7, RAPGEF3, DDX10, PRKACB, DDX20, SAR1B, ITPK1, IP6K2, MAGI3, GBP5, KIF5B, RABL5, LIG3, CDK8, PRKCH, MCM3, CDK5, MARK2, KIF1C, MAPK1, RFC3, PANK3, SMARCAL1, KIF19, FLAD1, FRK, PGS1, GCLC, PFKFB3, BMPR2, KIF9, TK2, DGKD, TAP1, TEK, RAB11B, STK38L, EHD4, MSH6, MYO1C, MYO1B, TGFBR1, STRADA, MAPK10, STRADB, DGKI, PDE6H, ATP13A3, ABCG8, PYGM, CDC42BPA,…	287	1918	12983	1.39154	0.978885	0.256773	9.26272
GO:0007178~transmembrane receptor protein serine/threonine kinase signaling pathway	8	2.20994	0.00690364	FNTA, FUT8, CREB1, TGFBR1, BMPR2, SMAD3, SMURF1, BMPR1A	293	103	13528	3.58607	0.999998	0.410147	11.1686
GO:0032446~protein modification by small protein conjugation	9	2.48619	0.00785755	DDB2, LMO7, RNF217, RNF167, SMURF1, TRAF6, CBX8, RNF20, RNF40	293	132	13528	3.148	1	0.438975	12.6161
GO:0034613~cellular protein localization	18	4.97238	0.00800019	STX4, YWHAZ, STON1, STRADA, STRADB, CDK5, KLHL2, MAPK1, STX18, TOMM70A, ATG4A, PPP3CB, SYTL3, GOSR1, NCKIPSD, SMURF1, SAR1B, SEC23IP	293	411	13528	2.02207	1	0.432621	12.8306
GO:0007242~intracellular signaling cascade	41	11.326	0.0080201	RALGPS2, RAB5B, RAB9B, CREM, SIPA1, AKAP13, SHOC2, GNG12, HRH1, NISCH, DGKD, RASGRP2, RAB11B, SHC1, RAPGEF3, PRKACB, DLG5, TRAF6, RAPGEF1, STK38L, ARHGDIA, FCER1A, MSH6, MAGI3, GDI2, RALBP1, TGFBR1, PRKCH, MAPK10, DGKI, MED13, STRADB, RACGAP1, STAT1, PDE6H, CDK5, MARK2, MAPK1, WSB2, CDC42BPA, APBB2	293	1256	13528	1.50716	1	0.42181	12.8605
GO:0070727~cellular macromolecule localization	18	4.97238	0.00852889	STX4, YWHAZ, STON1, STRADA, STRADB, CDK5, KLHL2, MAPK1, STX18, TOMM70A, ATG4A, PPP3CB, SYTL3, GOSR1, NCKIPSD, SMURF1, SAR1B, SEC23IP	293	414	13528	2.00742	1	0.43031	13.6215
GO:0006352~transcription initiation	7	1.9337	0.00904434	GTF2E2, STON1, CCNH, MED27, MED23, MED13, POLR2A	293	83	13528	3.89391	1	0.438379	14.386
GO:0051270~regulation of cell motion	11	3.03867	0.00921294	MAPK1, NISCH, TGFBR1, TEK, APOH, SMAD3, ACTN1, ARAP3, CDK5, RNF20, HDAC7	293	193	13528	2.63149	1	0.433781	14.6346
GO:0000151~ubiquitin ligase complex	7	1.9337	0.00933751	LMO7, ANAPC10, CUL4B, CBX8, SUGT1, RNF20, RNF40	257	90	12782	3.86831	0.96586	0.245305	12.0889
GO:0007179~transforming growth factor beta receptor signaling pathway	6	1.65746	0.00939439	FNTA, FUT8, CREB1, TGFBR1, SMAD3, BMPR1A	293	60	13528	4.61706	1	0.429877	14.9015
GO:0005667~transcription factor complex	11	3.03867	0.00975396	CTBP1, GTF2E2, TAF5L, STON1, CCNH, CREM, CREB1, FOXF1, SMAD3, MED23, USF1	257	210	12782	2.60519	0.970656	0.237716	12.5951
GO:0019787~small conjugating protein ligase activity	10	2.76243	0.0112893	DDB2, LMO7, RNF217, ANAPC10, RNF167, SMURF1, TRAF6, CBX8, RNF20, RNF40	287	166	12983	2.72512	0.99868	0.377246	15.3853
GO:0019899~enzyme binding	21	5.8011	0.0118847	PARD6A, STX4, FMNL3, PPME1, RALBP1, TGFBR1, CST3, SMAD3, SHOC2, PRKCH, USF1, POT1, POLR2A, MAPK1, RAD18, SYTL3, CUL4B, AKAP1, RNF20, RNF40, CBS	287	523	12983	1.8164	0.999072	0.372167	16.132
GO:0006888~ER to Golgi vesicle-mediated transport	5	1.38122	0.0124992	STX18, LMAN2L, GOSR1, TRAPPC1, SAR1B	293	42	13528	5.49651	1	0.516204	19.348
GO:0034364~high-density lipoprotein particle	4	1.10497	0.0131879	HDLBP, CLU, APOH, APOO	257	25	12782	7.95767	0.991597	0.289206	16.6672
GO:0016881~acid-amino acid ligase activity	11	3.03867	0.0137293	GCLC, DDB2, LMO7, RNF217, ANAPC10, RNF167, SMURF1, TRAF6, CBX8, RNF20, RNF40	287	201	12983	2.47565	0.999688	0.396247	18.4065
GO:0032268~regulation of cellular protein metabolic process	19	5.24862	0.0149291	FCER1A, GCLC, CPEB2, IMPACT, TGFBR1, BMPR2, EIF5B, ANAPC10, CDK5, SELT, MAPK1, FNTA, PSMD1, RAPGEF3, ANAPC7, SMURF1, PPP1R15B, CBS, BMPR1A	293	474	13528	1.85072	1	0.569487	22.6744
GO:0042981~regulation of apoptosis	28	7.73481	0.0151576	YWHAZ, GCLC, APH1A, CLU, AKAP13, ZC3H8, BAG4, AKT1S1, FNTA, DYNLL1, CHST11, APOH, DDX20, DLG5, TRAF6, ARHGDIA, IP6K2, CFLAR, MSH6, CREB1, TGFBR1, SMAD3, ACTN1, STRADB, STAT1, CDK5, MAPK1, APBB2	293	804	13528	1.60793	1	0.564527	22.9804
GO:0005099~Ras GTPase activator activity	7	1.9337	0.0151727	GDI2, RALBP1, SIPA1, ARHGAP27, ARAP3, ERRFI1, TBC1D20	287	91	12983	3.47976	0.999867	0.408575	20.1461
GO:0051347~positive regulation of transferase activity	12	3.31492	0.0153169	FCER1A, DGKD, TGFBR1, STRADA, SHC1, DGKI, STRADB, PRKACB, TRAF6, PDE6H, CDK5, POT1	293	240	13528	2.30853	1	0.558153	23.1931
GO:0007264~small GTPase mediated signal transduction	14	3.8674	0.0153705	RALGPS2, GDI2, RAB5B, RAB9B, RALBP1, SHOC2, MAPK1, NISCH, RASGRP2, RAB11B, SHC1, RAPGEF3, RAPGEF1, ARHGDIA	293	305	13528	2.11931	1	0.549554	23.2645
GO:0008104~protein localization	30	8.28729	0.0154905	YWHAZ, AFTPH, STON1, RAB5B, RAB9B, SLC15A1, LMAN2L, KLHL2, STX18, TAP1, RAB11B, PPP3CB, NCKIPSD, SAR1B, SEC23IP, GDI2, STX4, MYO1C, STRADA, STRADB, SFT2D3, CDK5, MAPK1, PLEKHA8, COG8, TOMM70A, ATG4A, SYTL3, SMURF1, GOSR1	293	882	13528	1.57043	1	0.542802	23.4243
GO:0008092~cytoskeletal protein binding	20	5.52486	0.0160106	STX4, FMNL3, MYO1C, EPB41, KIF5B, MYO1B, LMO7, ACTN1, RACGAP1, KLHL2, MPRIP, FNTA, MEFV, S100B, ATG4A, MYPN, WIPF2, NCKIPSD, STK38L, LCP1	287	504	12983	1.79512	0.999919	0.407651	21.14
GO:0007167~enzyme linked receptor protein signaling pathway	15	4.14365	0.0164979	SGPL1, FUT8, TGFBR1, CREB1, BMPR2, SMAD3, SHOC2, CDK5, FNTA, DGKD, TEK, SHC1, SMURF1, RAPGEF1, BMPR1A	293	342	13528	2.02503	1	0.556289	24.7529
GO:0005875~microtubule associated complex	7	1.9337	0.01659	FNTB, FNTA, MEFV, KIF5B, DYNLL1, ATG4A, MAP4	257	102	12782	3.41321	0.997576	0.330685	20.5275
GO:0019992~diacylglycerol binding	6	1.65746	0.016894	DGKD, RASGRP2, CDC42BPA, AKAP13, PRKCH, RACGAP1	287	68	12983	3.99149	0.999952	0.407677	22.1753
GO:0043067~regulation of programmed cell death	28	7.73481	0.0169316	YWHAZ, GCLC, APH1A, CLU, AKAP13, ZC3H8, BAG4, AKT1S1, FNTA, DYNLL1, CHST11, APOH, DDX20, DLG5, TRAF6, ARHGDIA, IP6K2, CFLAR, MSH6, CREB1, TGFBR1, SMAD3, ACTN1, STRADB, STAT1, CDK5, MAPK1, APBB2	293	812	13528	1.59209	1	0.556594	25.3181
GO:0010941~regulation of cell death	28	7.73481	0.0176181	YWHAZ, GCLC, APH1A, CLU, AKAP13, ZC3H8, BAG4, AKT1S1, FNTA, DYNLL1, CHST11, APOH, DDX20, DLG5, TRAF6, ARHGDIA, IP6K2, CFLAR, MSH6, CREB1, TGFBR1, SMAD3, ACTN1, STRADB, STAT1, CDK5, MAPK1, APBB2	293	815	13528	1.58623	1	0.562156	26.2047
GO:0000209~protein polyubiquitination	4	1.10497	0.0179291	DDB2, RNF167, TRAF6, RNF20	293	26	13528	7.10318	1	0.559828	26.603
GO:0006468~protein amino acid phosphorylation	24	6.62983	0.0181361	FCER1A, FRK, CTBP1, CREB1, TGFBR1, TRIM28, BMPR2, CDK8, STRADA, PRKCH, PKMYT1, STRADB, MAPK10, STAT1, PDE6H, CDK5, MARK2, MAPK1, TEK, CDC42BPA, SHC1, PRKACB, STK38L, BMPR1A	293	667	13528	1.66131	1	0.555519	26.8671
GO:0005083~small GTPase regulator activity	13	3.59116	0.01856	GDI2, STX4, RALBP1, SIPA1, ARHGAP27, AKAP13, ADAP1, CDC42BPA, SYTL3, ARAP3, TBC1D20, ERRFI1, ARHGDIA	287	274	12983	2.14628	0.999982	0.421342	24.0936
GO:0030675~Rac GTPase activator activity	3	0.828729	0.0193635	RALBP1, ARHGAP27, ARAP3	287	10	12983	13.5711	0.999989	0.419445	25.0029
GO:0006508~proteolysis	34	9.39227	0.0193865	AEBP1, APH1A, USP2, CLU, RNF217, UBA5, RNF216, ANAPC10, EDEM3, PSMD1, APOH, RNF167, C2, TRAF6, CPA5, CFLAR, OSGEPL1, ERLIN1, SUGT1, RNF43, USP28, DCUN1D2, ATG4A, WSB2, DDB2, RAD18, MEP1B, UCHL3, CUL4B, SMURF1, ANAPC7, ADAM12, RNF20, RNF40	293	1054	13528	1.48938	1	0.571554	28.4431
GO:0031252~cell leading edge	8	2.20994	0.0210477	PARD6A, SPRY1, S100B, CDC42BPA, ARAP3, APBB2, CDK5, LCP1	257	138	12782	2.88321	0.999528	0.380367	25.3348
GO:0008289~lipid binding	18	4.97238	0.0217306	PPARA, HDLBP, EPB41, AKAP13, PRKCH, RACGAP1, ACBD4, NISCH, FNTA, PLEKHA8, DGKD, RASGRP2, APOH, FABP3, CDC42BPA, FABP4, SHC1, ARAP3	287	450	12983	1.80948	0.999997	0.441895	27.6231
GO:0043066~negative regulation of apoptosis	15	4.14365	0.0218397	CFLAR, YWHAZ, GCLC, TGFBR1, CLU, SMAD3, STRADB, BAG4, AKT1S1, FNTA, CHST11, APOH, TRAF6, APBB2, ARHGDIA	293	354	13528	1.95638	1	0.607332	31.4425
GO:0044272~sulfur compound biosynthetic process	5	1.38122	0.0225077	MTHFD2L, GCLC, CHST11, EXT1, CBS	293	50	13528	4.61706	1	0.61045	32.2386
GO:0070647~protein modification by small protein conjugation or removal	9	2.48619	0.0228381	DDB2, LMO7, RNF217, RNF167, SMURF1, TRAF6, CBX8, RNF20, RNF40	293	160	13528	2.5971	1	0.607966	32.6291
GO:0045860~positive regulation of protein kinase activity	11	3.03867	0.023108	FCER1A, DGKD, TGFBR1, STRADA, SHC1, DGKI, STRADB, PRKACB, TRAF6, PDE6H, CDK5	293	223	13528	2.27748	1	0.604602	32.9465
GO:0048193~Golgi vesicle transport	8	2.20994	0.0234897	KIF1C, STX4, RAB9B, STX18, LMAN2L, GOSR1, TRAPPC1, SAR1B	293	131	13528	2.81958	1	0.603119	33.393
GO:0043069~negative regulation of programmed cell death	15	4.14365	0.023896	CFLAR, YWHAZ, GCLC, TGFBR1, CLU, SMAD3, STRADB, BAG4, AKT1S1, FNTA, CHST11, APOH, TRAF6, APBB2, ARHGDIA	293	359	13528	1.92914	1	0.602076	33.8652
GO:0005096~GTPase activator activity	11	3.03867	0.0241354	GDI2, RALBP1, SIPA1, ARHGAP27, ARAP3, RACGAP1, ERRFI1, TBC1D20, SRGAP1, ARHGDIA, ADAP1	287	220	12983	2.26185	0.999999	0.462242	30.1974
GO:0060548~negative regulation of cell death	15	4.14365	0.0249884	CFLAR, YWHAZ, GCLC, TGFBR1, CLU, SMAD3, STRADB, BAG4, AKT1S1, FNTA, CHST11, APOH, TRAF6, APBB2, ARHGDIA	293	360	13528	1.92378	1	0.611418	35.1192
GO:0005657~replication fork	4	1.10497	0.0256791	RPA2, RFC3, RAD18, MCM3	257	32	12782	6.21693	0.999914	0.423567	30.0427
GO:0016073~snRNA metabolic process	3	0.828729	0.0265683	INTS4, INTS6, INTS10	293	12	13528	11.5427	1	0.627114	36.8931
GO:0016180~snRNA processing	3	0.828729	0.0265683	INTS4, INTS6, INTS10	293	12	13528	11.5427	1	0.627114	36.8931
GO:0031399~regulation of protein modification process	13	3.59116	0.0267788	FCER1A, GCLC, TGFBR1, BMPR2, ANAPC10, CDK5, FNTA, PSMD1, ANAPC7, SMURF1, RAPGEF3, BMPR1A, CBS	293	295	13528	2.03464	1	0.62305	37.1261
GO:0032039~integrator complex	3	0.828729	0.0269473	INTS4, INTS6, INTS10	257	13	12782	11.4774	0.999946	0.420935	31.283
GO:0004672~protein kinase activity	22	6.07735	0.0270464	FASTKD3, FRK, CCNH, TGFBR1, TRIM28, BMPR2, CDK8, STRADA, AKAP13, PRKCH, PKMYT1, STRADB, MAPK10, CDK5, MARK2, POLR2A, MAPK1, TEK, CDC42BPA, PRKACB, STK38L, BMPR1A	287	606	12983	1.64226	1	0.486853	33.1994
GO:0033157~regulation of intracellular protein transport	5	1.38122	0.027229	TGFBR1, SMAD3, CDK5, LCP1, BMPR1A	293	53	13528	4.35572	1	0.622393	37.6215
GO:0005100~Rho GTPase activator activity	4	1.10497	0.0276979	RALBP1, ARHGAP27, ARAP3, ERRFI1	287	30	12983	6.03159	1	0.481157	33.8546
GO:0033674~positive regulation of kinase activity	11	3.03867	0.0285691	FCER1A, DGKD, TGFBR1, STRADA, SHC1, DGKI, STRADB, PRKACB, TRAF6, PDE6H, CDK5	293	231	13528	2.1986	1	0.633567	39.0743
GO:0043112~receptor metabolic process	4	1.10497	0.028654	FNTA, FUT8, SMURF1, CDK5	293	31	13528	5.9575	1	0.628046	39.1653
GO:0032270~positive regulation of cellular protein metabolic process	11	3.03867	0.0300696	FCER1A, MAPK1, FNTA, GCLC, TGFBR1, PSMD1, BMPR2, ANAPC10, ANAPC7, SMURF1, BMPR1A	293	233	13528	2.17973	1	0.63954	40.6633
GO:0032880~regulation of protein localization	8	2.20994	0.0300911	PANX1, TGFBR1, SMAD3, TRAF6, CDK5, ARHGDIA, LCP1, BMPR1A	293	138	13528	2.67656	1	0.63341	40.6858
GO:0030334~regulation of cell migration	9	2.48619	0.0303494	MAPK1, NISCH, TEK, APOH, SMAD3, ARAP3, CDK5, RNF20, HDAC7	293	169	13528	2.45879	1	0.630315	40.9553
GO:0045786~negative regulation of cell cycle	6	1.65746	0.0306884	SIPA1, SMAD3, RNF167, APBB2, MAD2L2, CDK5	293	81	13528	3.42005	1	0.628282	41.3071
GO:0030170~pyridoxal phosphate binding	5	1.38122	0.0308379	AADAT, SGPL1, PYGM, SDSL, CBS	287	54	12983	4.1886	1	0.505186	36.9292
GO:0070279~vitamin B6 binding	5	1.38122	0.0308379	AADAT, SGPL1, PYGM, SDSL, CBS	287	54	12983	4.1886	1	0.505186	36.9292
GO:0046983~protein dimerization activity	20	5.52486	0.0310974	GCLC, PANX1, HMGCR, CREB1, CREM, TGFBR1, SLC6A4, SMAD3, USF1, ABCG8, S100B, DGKD, ATF7, TAP1, CLIC6, EXT1, GCA, RNF40, CBS, BMPR1A	287	542	12983	1.66926	1	0.495055	37.1772
GO:0051336~regulation of hydrolase activity	14	3.8674	0.0315422	MSH6, GDI2, RALBP1, CST3, ARHGAP27, SMAD3, STAT1, POT1, ADAP1, HRH1, FNTA, APOH, ARAP3, TBC1D20	293	337	13528	1.91807	1	0.632457	42.1847
GO:0016879~ligase activity, forming carbon-nitrogen bonds	11	3.03867	0.0322886	GCLC, DDB2, LMO7, RNF217, ANAPC10, RNF167, SMURF1, TRAF6, CBX8, RNF20, RNF40	287	231	12983	2.15414	1	0.495688	38.3041
GO:0008134~transcription factor binding	19	5.24862	0.0345365	PARD6A, YWHAZ, CTBP1, STON1, TRIP4, NIF3L1, CREB1, CREM, TRIM28, SMAD3, MED23, ARID1B, MED13, USF1, TAF5L, PIR, MED27, APBB2, RNF20	287	513	12983	1.67544	1	0.507266	40.3797
GO:0006916~anti-apoptosis	10	2.76243	0.0347593	BAG4, CFLAR, YWHAZ, GCLC, AKT1S1, TGFBR1, CLU, STRADB, TRAF6, ARHGDIA	293	206	13528	2.24129	1	0.662777	45.3817
GO:0006261~DNA-dependent DNA replication	5	1.38122	0.0363216	RPA2, RFC3, MCM7, MCM3, TK2	293	58	13528	3.98023	1	0.673309	46.8735
GO:0051223~regulation of protein transport	7	1.9337	0.0370009	PANX1, TGFBR1, SMAD3, TRAF6, CDK5, LCP1, BMPR1A	293	114	13528	2.83504	1	0.674453	47.5101
GO:0032147~activation of protein kinase activity	7	1.9337	0.0370009	DGKD, TGFBR1, STRADA, DGKI, STRADB, PRKACB, TRAF6	293	114	13528	2.83504	1	0.674453	47.5101
GO:0008270~zinc ion binding	64	17.6796	0.0375863	PPARA, AEBP1, RNF217, LMO7, ZCWPW1, RNF216, RORA, FNTB, ZNF304, FNTA, ZNF397, ZFPL1, PHC1, MLL2, RNF31, ZNF93, ZDHHC5, ZDHHC7, LIG3, APTX, PRKCH, OSGEPL1, ZNF236, NAPEPLD, ZNF691, RAD18, ADAM12, RNF20, ZFAND3, AKAP13, ZNF34, ZC3H8, POLR2A, ADAP1, ZNF323, MEFV, DGKD, ZNF326, SLC30A1, RASGRP2, PPP3CB, RNF167, TRAF6, ZSCAN29, UNKL, CPA5, WDFY3, EHMT1, TRIP4, TRIM28, DGKI, RACGAP1, TAB3, RNF43, VAT1L…	287	2311	12983	1.25278	1	0.525639	43.0918
GO:0006869~lipid transport	8	2.20994	0.0378416	ABCG8, PPARA, HDLBP, PLEKHA8, CLU, APOH, FABP3, APOO	293	145	13528	2.54735	1	0.677154	48.288
GO:0051247~positive regulation of protein metabolic process	11	3.03867	0.0383909	FCER1A, MAPK1, FNTA, GCLC, TGFBR1, PSMD1, BMPR2, ANAPC10, ANAPC7, SMURF1, BMPR1A	293	243	13528	2.09003	1	0.676944	48.7903
GO:0051168~nuclear export	5	1.38122	0.0403925	PABPN1, STRADA, STRADB, SMURF1, THOC1	293	60	13528	3.84755	1	0.69035	50.5824
GO:0051345~positive regulation of hydrolase activity	9	2.48619	0.0405095	MSH6, HRH1, FNTA, RALBP1, APOH, SMAD3, ARHGAP27, STAT1, POT1	293	179	13528	2.32143	1	0.68604	50.6853
GO:0000287~magnesium ion binding	17	4.69613	0.0424243	MSH6, MTHFD2L, GCLC, TGFBR1, LIG3, BMPR2, ATP13A3, MARK2, POLR2A, CDC42BPA, ENTPD5, ENTPD6, PRKACB, ITPK1, SAR1B, STK38L, BMPR1A	287	452	12983	1.70139	1	0.558098	47.1591
GO:0018347~protein amino acid farnesylation	2	0.552486	0.0427054	FNTB, FNTA	293	2	13528	46.1706	1	0.700295	52.5796
GO:0032916~positive regulation of transforming growth factor-beta3 production	2	0.552486	0.0427054	CREB1, SMAD3	293	2	13528	46.1706	1	0.700295	52.5796
GO:0004660~protein farnesyltransferase activity	2	0.552486	0.043574	FNTB, FNTA	287	2	12983	45.2369	1	0.556506	48.085
GO:0005694~chromosome	16	4.41989	0.0439922	MSH6, CREB1, TRIM28, APTX, AHCTF1, CBX8, MCM3, SUGT1, POT1, RPA2, RFC3, MCM7, RAD18, RNF20, MPHOSPH8, RNF40	257	460	12782	1.72993	1	0.573621	46.0916
GO:0051271~negative regulation of cell motion	5	1.38122	0.0469655	NISCH, APOH, ACTN1, ARAP3, RNF20	293	63	13528	3.66434	1	0.729943	56.0609
GO:0051056~regulation of small GTPase mediated signal transduction	11	3.03867	0.0471735	RALBP1, SIPA1, RASGRP2, ARHGAP27, SHOC2, AKAP13, RAPGEF3, ARAP3, RAPGEF1, TBC1D20, ADAP1	293	252	13528	2.01539	1	0.726523	56.2245
GO:0070201~regulation of establishment of protein localization	7	1.9337	0.0471889	PANX1, TGFBR1, SMAD3, TRAF6, CDK5, LCP1, BMPR1A	293	121	13528	2.67103	1	0.721674	56.2367
GO:0044427~chromosomal part	14	3.8674	0.0474142	MSH6, CREB1, TRIM28, APTX, AHCTF1, CBX8, MCM3, SUGT1, POT1, RPA2, RFC3, MCM7, RAD18, MPHOSPH8	257	386	12782	1.80387	1	0.582868	48.6822
GO:0003713~transcription coactivator activity	10	2.76243	0.0477848	TAF5L, STON1, TRIP4, CREM, TRIM28, MED27, MED23, MED13, ARID1B, RNF20	287	214	12983	2.11388	1	0.579587	51.3486
GO:0000785~chromatin	9	2.48619	0.0486748	MSH6, MCM7, CREB1, TRIM28, RAD18, AHCTF1, APTX, CBX8, MPHOSPH8	257	200	12782	2.23809	1	0.574894	49.6071
GO:0048037~cofactor binding	11	3.03867	0.0495077	AADAT, SGPL1, CTBP1, GCLC, PYGM, HMGCR, OGDHL, SDSL, UBA5, ACBD4, CBS	287	249	12983	1.99842	1	0.581944	52.628
GO:0006396~RNA processing	19	5.24862	0.049737	PABPN1, TXNL4B, EXOSC8, SNRPB2, SMAD3, CSTF2T, INTS10, PRPF4, POLR2A, INTS4, LARP7, DNAJC8, INTS6, SYF2, DDX20, CPSF2, POP7, ADAR, THOC1	293	547	13528	1.60373	1	0.735872	58.1949
GO:0010604~positive regulation of macromolecule metabolic process	27	7.45856	0.0499526	PPARA, GCLC, NIF3L1, BMPR2, ANAPC10, RORA, POT1, FNTA, FOXF1, PSMD1, SOX15, SHC1, TRAF6, FCER1A, CCNH, TGFBR1, CREB1, TRIM28, SMAD3, MED13, ARID1B, USF1, MAPK1, SMURF1, ANAPC7, RNF20, BMPR1A	293	857	13528	1.45462	1	0.732644	58.3568
GO:0031401~positive regulation of protein modification process	9	2.48619	0.0499663	FCER1A, FNTA, TGFBR1, PSMD1, BMPR2, ANAPC10, ANAPC7, SMURF1, BMPR1A	293	187	13528	2.22212	1	0.727999	58.367

## Sheet: 4-Cell
Term	Count	%	PValue	Genes	List Total	Pop Hits	Pop Total	Fold Enrichment	Bonferroni	Benjamini	FDR
GO:0006952~defense response	18	26.8657	5.75608e-17	TNF, IL8, OLR1, NCF1, LYZ, DEFB4A, CD74, S100A12, C1QA, C1QB, TNFRSF1A, DEFB5, FCGR1A, PYCARD, DEFB10, CD14, IL1A, PTAFR	43	223	8785	16.4908	8.88178e-14	8.88178e-14	1.66533e-13
GO:0006955~immune response	17	25.3731	1.1895e-13	CCL2, TNF, IL8, OLR1, NCF1, BLA-DQB, CD74, C1QA, BOLA-DQA2, BOLA-DQA1, C1QB, TNFRSF1A, CCR7, FCGR1A, BOLA-DRB3, IL1A, CD14	43	293	8785	11.8537	9.51239e-11	4.7562e-11	1.82521e-10
GO:0009617~response to bacterium	12	17.9104	1.78117e-13	TNFRSF1A, DEFB5, IRAK1, TNF, CCL2, NCF1, FCGR1A, LYZ, DEFB10, DEFB4A, PTAFR, CD14	43	88	8785	27.8594	1.42464e-10	4.74879e-11	2.73348e-10
GO:0006954~inflammatory response	12	17.9104	1.17788e-12	C1QA, TNFRSF1A, C1QB, TNF, IL8, OLR1, NCF1, FCGR1A, PYCARD, PTAFR, CD14, IL1A	43	104	8785	23.5733	9.42268e-10	2.35567e-10	1.80799e-09
GO:0009611~response to wounding	12	17.9104	3.58565e-10	C1QA, TNFRSF1A, C1QB, TNF, IL8, OLR1, NCF1, FCGR1A, PYCARD, PTAFR, CD14, IL1A	43	175	8785	14.0093	2.86852e-07	5.73704e-08	5.50398e-07
GO:0042742~defense response to bacterium	8	11.9403	5.79029e-09	TNFRSF1A, DEFB5, TNF, NCF1, FCGR1A, LYZ, DEFB10, DEFB4A	43	55	8785	29.7167	4.63222e-06	7.72038e-07	8.88811e-06
GO:0019221~cytokine-mediated signaling pathway	6	8.95522	9.67189e-08	TNFRSF1A, IRAK1, TNF, IL1RAP, PYCARD, IL1A	43	25	8785	49.0326	7.73721e-05	1.10535e-05	0.000148464
GO:0048584~positive regulation of response to stimulus	7	10.4478	1.49997e-05	C1QA, TNFRSF1A, C1QB, IRAK1, TNF, IL8, FCGR1A	43	114	8785	12.5449	0.0119282	0.00149886	0.0230222
GO:0050707~regulation of cytokine secretion	4	5.97015	2.81126e-05	TNF, PYCARD, SRGN, IL1A	43	13	8785	62.8623	0.0222394	0.00249582	0.0431443
GO:0019882~antigen processing and presentation	6	8.95522	4.0648e-05	BOLA-DQA2, BOLA-DQA1, BLA-DQB, FCGR1A, BOLA-DRB3, CD74	43	82	8785	14.949	0.031996	0.00324663	0.0623767
GO:0005576~extracellular region	15	22.3881	4.92608e-05	CCL2, MSR1, TNF, OLR1, IL8, MMP9, EDN1, DEFB4A, C1QA, C1QB, DEFB5, PYCARD, DEFB10, IL1A, SRGN	36	892	6966	3.25392	0.00260748	0.00260748	0.048051
GO:0002504~antigen processing and presentation of peptide or polysaccharide antigen via MHC class II	4	5.97015	6.59565e-05	BOLA-DQA2, BLA-DQB, BOLA-DRB3, CD74	43	17	8785	48.0711	0.051399	0.00478551	0.101196
GO:0042613~MHC class II protein complex	4	5.97015	7.5306e-05	BOLA-DQA2, BOLA-DQA1, BLA-DQB, BOLA-DRB3	36	17	6966	45.5294	0.00398341	0.00199369	0.073448
GO:0019955~cytokine binding	5	7.46269	9.29393e-05	TNFRSF1A, CCR7, IL1RAP, CSF2RB, CD74	36	64	9249	20.0716	0.0110913	0.0110913	0.106636
GO:0042330~taxis	5	7.46269	0.000111529	CCR7, CCL2, IL8, ITGB2, PTAFR	43	53	8785	19.2738	0.0853631	0.0074081	0.17106
GO:0006935~chemotaxis	5	7.46269	0.000111529	CCR7, CCL2, IL8, ITGB2, PTAFR	43	53	8785	19.2738	0.0853631	0.0074081	0.17106
GO:0050708~regulation of protein secretion	4	5.97015	0.000191796	TNF, PYCARD, SRGN, IL1A	43	24	8785	34.0504	0.142258	0.0117346	0.294003
GO:0050900~leukocyte migration	4	5.97015	0.000274424	TNF, CCL2, IL8, ITGB2	43	27	8785	30.267	0.197135	0.0155612	0.420413
GO:0005886~plasma membrane	16	23.8806	0.000290939	TNF, OLR1, BLA-DQB, ITGB2, CD74, S100A12, BOLA-DQA2, BOLA-DQA1, CCR7, CYBB, LAPTM5, FCGR1A, VSIG4, BOLA-DRB3, PTAFR, CD14	36	1186	6966	2.61046	0.0153037	0.00512747	0.283493
GO:0005615~extracellular space	8	11.9403	0.000300255	MSR1, TNF, CCL2, IL8, MMP9, EDN1, SRGN, IL1A	36	267	6966	5.79775	0.0157899	0.00397107	0.292559
GO:0002252~immune effector process	5	7.46269	0.000329287	C1QA, C1QB, NCF1, FCGR1A, CD74	43	70	8785	14.593	0.231621	0.0174115	0.504264
GO:0051046~regulation of secretion	5	7.46269	0.000366927	TNF, EDN1, PYCARD, SRGN, IL1A	43	72	8785	14.1877	0.254422	0.0181824	0.561754
GO:0051050~positive regulation of transport	5	7.46269	0.000407555	TNF, FCGR1A, EDN1, PYCARD, IL1A	43	74	8785	13.8042	0.278275	0.0190002	0.623773
GO:0033559~unsaturated fatty acid metabolic process	4	5.97015	0.000457676	TNFRSF1A, NCF1, EDN1, CD74	43	32	8785	25.5378	0.306653	0.0201402	0.700233
GO:0051047~positive regulation of secretion	4	5.97015	0.000457676	TNF, EDN1, PYCARD, IL1A	43	32	8785	25.5378	0.306653	0.0201402	0.700233
GO:0006690~icosanoid metabolic process	4	5.97015	0.000457676	TNFRSF1A, NCF1, EDN1, CD74	43	32	8785	25.5378	0.306653	0.0201402	0.700233
GO:0016064~immunoglobulin mediated immune response	4	5.97015	0.000457676	C1QA, C1QB, FCGR1A, CD74	43	32	8785	25.5378	0.306653	0.0201402	0.700233
GO:0019724~B cell mediated immunity	4	5.97015	0.000501774	C1QA, C1QB, FCGR1A, CD74	43	33	8785	24.7639	0.330698	0.0209109	0.767458
GO:0050715~positive regulation of cytokine secretion	3	4.47761	0.000613535	TNF, PYCARD, IL1A	43	8	8785	76.6134	0.387973	0.0242501	0.937644
GO:0002460~adaptive immune response based on somatic recombination of immune receptors built from immunoglobulin superfamily domains	4	5.97015	0.000887756	C1QA, C1QB, FCGR1A, CD74	43	40	8785	20.4302	0.508612	0.0332683	1.35406
GO:0002250~adaptive immune response	4	5.97015	0.000887756	C1QA, C1QB, FCGR1A, CD74	43	40	8785	20.4302	0.508612	0.0332683	1.35406
GO:0002449~lymphocyte mediated immunity	4	5.97015	0.000887756	C1QA, C1QB, FCGR1A, CD74	43	40	8785	20.4302	0.508612	0.0332683	1.35406
GO:0060341~regulation of cellular localization	5	7.46269	0.000930063	TNF, EDN1, PYCARD, SRGN, IL1A	43	92	8785	11.1034	0.524979	0.0332702	1.41816
GO:0051223~regulation of protein transport	4	5.97015	0.000954668	TNF, PYCARD, SRGN, IL1A	43	41	8785	19.9319	0.534247	0.0326759	1.45542
GO:0001817~regulation of cytokine production	5	7.46269	0.000968516	TNF, PYCARD, VSIG4, SRGN, IL1A	43	93	8785	10.984	0.539383	0.0317835	1.47639
GO:0002526~acute inflammatory response	4	5.97015	0.0010979	C1QA, C1QB, FCGR1A, IL1A	43	43	8785	19.0049	0.58472	0.0345415	1.67207
GO:0070201~regulation of establishment of protein localization	4	5.97015	0.00125405	TNF, PYCARD, SRGN, IL1A	43	45	8785	18.1602	0.63354	0.0378744	1.90774
GO:0002443~leukocyte mediated immunity	4	5.97015	0.00125405	C1QA, C1QB, FCGR1A, CD74	43	45	8785	18.1602	0.63354	0.0378744	1.90774
GO:0007626~locomotory behavior	5	7.46269	0.00126969	CCR7, CCL2, IL8, ITGB2, PTAFR	43	100	8785	10.2151	0.638104	0.0369446	1.93132
GO:0002478~antigen processing and presentation of exogenous peptide antigen	3	4.47761	0.00142874	FCGR1A, BOLA-DRB3, CD74	43	12	8785	51.0756	0.681398	0.0400273	2.17079
GO:0050714~positive regulation of protein secretion	3	4.47761	0.00168341	TNF, PYCARD, IL1A	43	13	8785	47.1467	0.740204	0.0454143	2.55305
GO:0032880~regulation of protein localization	4	5.97015	0.00201609	TNF, PYCARD, SRGN, IL1A	43	53	8785	15.419	0.80101	0.0523942	3.05034
GO:0030595~leukocyte chemotaxis	3	4.47761	0.00225243	CCL2, IL8, ITGB2	43	15	8785	40.8605	0.835357	0.0565319	3.40217
GO:0060326~cell chemotaxis	3	4.47761	0.00225243	CCL2, IL8, ITGB2	43	15	8785	40.8605	0.835357	0.0565319	3.40217
GO:0019884~antigen processing and presentation of exogenous antigen	3	4.47761	0.00225243	FCGR1A, BOLA-DRB3, CD74	43	15	8785	40.8605	0.835357	0.0565319	3.40217
GO:0042981~regulation of apoptosis	7	10.4478	0.00258025	TNF, CASP4, CCL2, MMP9, FCGR1A, PYCARD, CD74	43	295	8785	4.84785	0.873419	0.062548	3.88821
GO:0043067~regulation of programmed cell death	7	10.4478	0.00271422	TNF, CASP4, CCL2, MMP9, FCGR1A, PYCARD, CD74	43	298	8785	4.79905	0.886316	0.063765	4.08618
GO:0010941~regulation of cell death	7	10.4478	0.00276003	TNF, CASP4, CCL2, MMP9, FCGR1A, PYCARD, CD74	43	299	8785	4.783	0.890417	0.0629621	4.15377
GO:0006692~prostanoid metabolic process	3	4.47761	0.00289981	TNFRSF1A, EDN1, CD74	43	17	8785	36.0534	0.902043	0.0642227	4.3598
GO:0006693~prostaglandin metabolic process	3	4.47761	0.00289981	TNFRSF1A, EDN1, CD74	43	17	8785	36.0534	0.902043	0.0642227	4.3598
GO:0008219~cell death	6	8.95522	0.00321129	TNFRSF1A, TNF, CASP4, LYZ, PYCARD, SRGN	43	212	8785	5.78214	0.923706	0.0689822	4.81737
GO:0002684~positive regulation of immune system process	5	7.46269	0.00350401	C1QA, C1QB, IRAK1, FCGR1A, CD74	43	132	8785	7.73872	0.939682	0.0730868	5.24552
GO:0016265~death	6	8.95522	0.00354946	TNFRSF1A, TNF, CASP4, LYZ, PYCARD, SRGN	43	217	8785	5.64891	0.941844	0.0721251	5.31184
GO:0042611~MHC protein complex	4	5.97015	0.00358806	BOLA-DQA2, BOLA-DQA1, BLA-DQB, BOLA-DRB3	36	62	6966	12.4839	0.173462	0.0373851	3.4462
GO:0051092~positive regulation of NF-kappaB transcription factor activity	3	4.47761	0.00362409	IRAK1, TNF, PYCARD	43	19	8785	32.2583	0.945226	0.0717696	5.42064
GO:0051222~positive regulation of protein transport	3	4.47761	0.00442379	TNF, PYCARD, IL1A	43	21	8785	29.186	0.971186	0.0848543	6.57918
GO:0044421~extracellular region part	8	11.9403	0.00465112	MSR1, TNF, CCL2, IL8, MMP9, EDN1, SRGN, IL1A	36	427	6966	3.62529	0.218925	0.0403443	4.44656
GO:0051091~positive regulation of transcription factor activity	3	4.47761	0.00485148	IRAK1, TNF, PYCARD	43	22	8785	27.8594	0.979567	0.09053	7.19332
GO:0005125~cytokine activity	4	5.97015	0.00510393	TNF, CCL2, IL8, IL1A	36	93	9249	11.0502	0.45884	0.264364	5.70478
GO:0048002~antigen processing and presentation of peptide antigen	3	4.47761	0.00529749	FCGR1A, BOLA-DRB3, CD74	43	23	8785	26.6481	0.985725	0.0962231	7.82975
GO:0051241~negative regulation of multicellular organismal process	4	5.97015	0.00560695	TNF, NCF1, VSIG4, SRGN	43	76	8785	10.7528	0.988871	0.0993233	8.26893
GO:0050778~positive regulation of immune response	4	5.97015	0.00581503	C1QA, C1QB, IRAK1, FCGR1A	43	77	8785	10.6131	0.990586	0.100608	8.56313
GO:0043388~positive regulation of DNA binding	3	4.47761	0.00624376	IRAK1, TNF, PYCARD	43	25	8785	24.5163	0.993334	0.105373	9.16654
GO:0006959~humoral immune response	3	4.47761	0.00674368	C1QA, C1QB, TNF	43	26	8785	23.5733	0.995543	0.111018	9.86542
GO:0032103~positive regulation of response to external stimulus	3	4.47761	0.00779621	TNFRSF1A, IL8, FCGR1A	43	28	8785	21.8895	0.998091	0.124729	11.3205
GO:0051099~positive regulation of binding	3	4.47761	0.00779621	IRAK1, TNF, PYCARD	43	28	8785	21.8895	0.998091	0.124729	11.3205
GO:0007610~behavior	5	7.46269	0.0080371	CCR7, CCL2, IL8, ITGB2, PTAFR	43	167	8785	6.11684	0.998428	0.125841	11.6504
GO:0005764~lysosome	4	5.97015	0.0101275	CTSK, LAPTM5, SRGN, CD74	36	90	6966	8.6	0.416956	0.0741752	9.45402
GO:0000323~lytic vacuole	4	5.97015	0.0101275	CTSK, LAPTM5, SRGN, CD74	36	90	6966	8.6	0.416956	0.0741752	9.45402
GO:0004197~cysteine-type endopeptidase activity	3	4.47761	0.0104002	CTSK, CASP4, PYCARD	36	41	9249	18.7988	0.714799	0.341761	11.3091
GO:0051090~regulation of transcription factor activity	3	4.47761	0.0113632	IRAK1, TNF, PYCARD	43	34	8785	18.0267	0.999893	0.17021	16.0898
GO:0002237~response to molecule of bacterial origin	3	4.47761	0.0113632	IRAK1, PTAFR, CD14	43	34	8785	18.0267	0.999893	0.17021	16.0898
GO:0031349~positive regulation of defense response	3	4.47761	0.0113632	TNFRSF1A, IRAK1, FCGR1A	43	34	8785	18.0267	0.999893	0.17021	16.0898
GO:0006915~apoptosis	5	7.46269	0.0120602	TNFRSF1A, TNF, CASP4, PYCARD, SRGN	43	188	8785	5.43357	0.999939	0.176455	16.9934
GO:0012501~programmed cell death	5	7.46269	0.01295	TNFRSF1A, TNF, CASP4, PYCARD, SRGN	43	192	8785	5.32037	0.99997	0.184916	18.1336
GO:0051240~positive regulation of multicellular organismal process	4	5.97015	0.0132441	TNF, EDN1, PYCARD, IL1A	43	104	8785	7.85778	0.999977	0.185448	18.5072
GO:0051605~protein maturation by peptide bond cleavage	3	4.47761	0.014069	C1QA, C1QB, SRGN	43	38	8785	16.1291	0.999988	0.192547	19.5467
GO:0002437~inflammatory response to antigenic stimulus	2	2.98507	0.0142758	TNF, FCGR1A	43	3	8785	136.202	0.99999	0.191858	19.8053
GO:0051101~regulation of DNA binding	3	4.47761	0.0147849	IRAK1, TNF, PYCARD	43	39	8785	15.7156	0.999993	0.194796	20.4388
GO:0051094~positive regulation of developmental process	4	5.97015	0.0165322	MSR1, TNF, CD74, IL1A	43	113	8785	7.23194	0.999998	0.211914	22.5774
GO:0005773~vacuole	4	5.97015	0.0165517	CTSK, LAPTM5, SRGN, CD74	36	108	6966	7.16667	0.587113	0.104679	15.0271
GO:0016477~cell migration	4	5.97015	0.0169234	TNF, CCL2, IL8, ITGB2	43	114	8785	7.1685	0.999999	0.213021	23.0487
GO:0006631~fatty acid metabolic process	4	5.97015	0.0169234	TNFRSF1A, NCF1, EDN1, CD74	43	114	8785	7.1685	0.999999	0.213021	23.0487
GO:0033209~tumor necrosis factor-mediated signaling pathway	2	2.98507	0.01899	TNF, PYCARD	43	4	8785	102.151	1	0.232372	25.4948
GO:0043065~positive regulation of apoptosis	4	5.97015	0.0193797	TNF, CASP4, MMP9, FCGR1A	43	120	8785	6.81008	1	0.233066	25.9477
GO:0001819~positive regulation of cytokine production	3	4.47761	0.0194003	TNF, PYCARD, IL1A	43	45	8785	13.6202	1	0.229882	25.9716
GO:0043068~positive regulation of programmed cell death	4	5.97015	0.0198073	TNF, CASP4, MMP9, FCGR1A	43	121	8785	6.7538	1	0.230778	26.4419
GO:0010942~positive regulation of cell death	4	5.97015	0.0202402	TNF, CASP4, MMP9, FCGR1A	43	122	8785	6.69844	1	0.231906	26.939
GO:0051345~positive regulation of hydrolase activity	3	4.47761	0.0210568	TNF, EDN1, PYCARD	43	47	8785	13.0406	1	0.236806	27.8681
GO:0002253~activation of immune response	3	4.47761	0.0210568	C1QA, C1QB, IRAK1	43	47	8785	13.0406	1	0.236806	27.8681
GO:0048870~cell motility	4	5.97015	0.0211217	TNF, CCL2, IL8, ITGB2	43	124	8785	6.5904	1	0.234211	27.9415
GO:0051674~localization of cell	4	5.97015	0.0211217	TNF, CCL2, IL8, ITGB2	43	124	8785	6.5904	1	0.234211	27.9415
GO:0045121~membrane raft	3	4.47761	0.0221057	TNFRSF1A, TNF, CD14	36	46	6966	12.6196	0.694175	0.123342	19.595
GO:0044459~plasma membrane part	9	13.4328	0.0227322	BOLA-DQA2, BOLA-DQA1, LAPTM5, TNF, BLA-DQB, FCGR1A, ITGB2, BOLA-DRB3, CD74	36	715	6966	2.43566	0.704389	0.114738	20.0962
GO:0048661~positive regulation of smooth muscle cell proliferation	2	2.98507	0.0236822	TNF, EDN1	43	5	8785	81.7209	1	0.255454	30.7812
GO:0051098~regulation of binding	3	4.47761	0.0245397	IRAK1, TNF, PYCARD	43	51	8785	12.0178	1	0.260041	31.7084
GO:0016485~protein processing	3	4.47761	0.0254449	C1QA, C1QB, SRGN	43	52	8785	11.7867	1	0.264902	32.6748
GO:0008234~cysteine-type peptidase activity	3	4.47761	0.0278568	CTSK, CASP4, PYCARD	36	69	9249	11.1703	0.9663	0.571543	27.6978
GO:0051604~protein maturation	3	4.47761	0.0282412	C1QA, C1QB, SRGN	43	55	8785	11.1438	1	0.286114	35.5798
GO:0001909~leukocyte mediated cytotoxicity	2	2.98507	0.0283526	NCF1, FCGR1A	43	6	8785	68.1008	1	0.28357	35.693
GO:0043066~negative regulation of apoptosis	4	5.97015	0.0322013	TNF, CASP4, CCL2, CD74	43	146	8785	5.59732	1	0.312071	39.4938
GO:0030593~neutrophil chemotaxis	2	2.98507	0.0330011	IL8, ITGB2	43	7	8785	58.3721	1	0.31485	40.2568
GO:0050710~negative regulation of cytokine secretion	2	2.98507	0.0330011	TNF, SRGN	43	7	8785	58.3721	1	0.31485	40.2568
GO:0045069~regulation of viral genome replication	2	2.98507	0.0330011	TNF, IL8	43	7	8785	58.3721	1	0.31485	40.2568
GO:0051130~positive regulation of cellular component organization	3	4.47761	0.0331618	FCGR1A, EDN1, IL1A	43	60	8785	10.2151	1	0.312513	40.4091
GO:0060548~negative regulation of cell death	4	5.97015	0.0333339	TNF, CASP4, CCL2, CD74	43	148	8785	5.52168	1	0.310322	40.5717
GO:0006928~cell motion	4	5.97015	0.0333339	TNF, CCL2, IL8, ITGB2	43	148	8785	5.52168	1	0.310322	40.5717
GO:0043069~negative regulation of programmed cell death	4	5.97015	0.0333339	TNF, CASP4, CCL2, CD74	43	148	8785	5.52168	1	0.310322	40.5717
GO:0005149~interleukin-1 receptor binding	2	2.98507	0.033561	IRAK1, IL1A	36	9	9249	57.0926	0.983368	0.559256	32.4209
GO:0043085~positive regulation of catalytic activity	4	5.97015	0.033908	IRAK1, TNF, EDN1, PYCARD	43	149	8785	5.48463	1	0.311288	41.1111
GO:0045087~innate immune response	3	4.47761	0.0341837	C1QA, TNFRSF1A, C1QB	43	61	8785	10.0477	1	0.309959	41.3686
GO:0050832~defense response to fungus	2	2.98507	0.0376278	NCF1, S100A12	43	8	8785	51.0756	1	0.332173	44.4972
GO:0032101~regulation of response to external stimulus	3	4.47761	0.0416729	TNFRSF1A, IL8, FCGR1A	43	68	8785	9.01334	1	0.357408	47.9722
GO:0045860~positive regulation of protein kinase activity	3	4.47761	0.0416729	IRAK1, TNF, EDN1	43	68	8785	9.01334	1	0.357408	47.9722
GO:0045840~positive regulation of mitosis	2	2.98507	0.042233	EDN1, IL1A	43	9	8785	45.4005	1	0.357618	48.437
GO:0019886~antigen processing and presentation of exogenous peptide antigen via MHC class II	2	2.98507	0.042233	BOLA-DRB3, CD74	43	9	8785	45.4005	1	0.357618	48.437
GO:0050792~regulation of viral reproduction	2	2.98507	0.042233	TNF, IL8	43	9	8785	45.4005	1	0.357618	48.437
GO:0050709~negative regulation of protein secretion	2	2.98507	0.042233	TNF, SRGN	43	9	8785	45.4005	1	0.357618	48.437
GO:0002495~antigen processing and presentation of peptide antigen via MHC class II	2	2.98507	0.042233	BOLA-DRB3, CD74	43	9	8785	45.4005	1	0.357618	48.437
GO:0051785~positive regulation of nuclear division	2	2.98507	0.042233	EDN1, IL1A	43	9	8785	45.4005	1	0.357618	48.437
GO:0030169~low-density lipoprotein binding	2	2.98507	0.0445029	MSR1, OLR1	36	12	9249	42.8194	0.995758	0.597666	40.7011
GO:0033674~positive regulation of kinase activity	3	4.47761	0.0450554	IRAK1, TNF, EDN1	43	71	8785	8.63249	1	0.373029	50.7207
GO:0048660~regulation of smooth muscle cell proliferation	2	2.98507	0.0468167	TNF, EDN1	43	10	8785	40.8605	1	0.380895	52.0976
GO:0001932~regulation of protein amino acid phosphorylation	3	4.47761	0.0485365	TNF, EDN1, ITGB2	43	74	8785	8.28253	1	0.388229	53.4072
GO:0046983~protein dimerization activity	4	5.97015	0.0491932	C1QB, IRAK1, CYBB, PYCARD	36	219	9249	4.69254	0.99765	0.578848	43.9579
GO:0051347~positive regulation of transferase activity	3	4.47761	0.0497182	IRAK1, TNF, EDN1	43	75	8785	8.17209	1	0.391969	54.2877
GO:0044093~positive regulation of molecular function	4	5.97015	0.0499241	IRAK1, TNF, EDN1, PYCARD	43	174	8785	4.69661	1	0.389589	54.4394
GO:0042325~regulation of phosphorylation	4	5.97015	0.0499241	IRAK1, TNF, EDN1, ITGB2	43	174	8785	4.69661	1	0.389589	54.4394
GO:0009897~external side of plasma membrane	3	4.47761	0.0503505	TNF, FCGR1A, CD74	36	72	6966	8.0625	0.935307	0.220357	39.5917
GO:0012502~induction of programmed cell death	3	4.47761	0.0509104	TNF, CASP4, FCGR1A	43	76	8785	8.06457	1	0.392036	55.1601
GO:0006917~induction of apoptosis	3	4.47761	0.0509104	TNF, CASP4, FCGR1A	43	76	8785	8.06457	1	0.392036	55.1601
GO:0007159~leukocyte adhesion	2	2.98507	0.0513789	TNF, ITGB2	43	11	8785	37.1459	1	0.391301	55.4987
GO:0006898~receptor-mediated endocytosis	2	2.98507	0.0513789	MSR1, FCGR1A	43	11	8785	37.1459	1	0.391301	55.4987
GO:0019220~regulation of phosphate metabolic process	4	5.97015	0.0557096	IRAK1, TNF, EDN1, ITGB2	43	182	8785	4.49016	1	0.413289	58.517
GO:0051174~regulation of phosphorus metabolic process	4	5.97015	0.0557096	IRAK1, TNF, EDN1, ITGB2	43	182	8785	4.49016	1	0.413289	58.517
GO:0046457~prostanoid biosynthetic process	2	2.98507	0.0559199	EDN1, CD74	43	12	8785	34.0504	1	0.41089	58.6586
GO:0001516~prostaglandin biosynthetic process	2	2.98507	0.0559199	EDN1, CD74	43	12	8785	34.0504	1	0.41089	58.6586
GO:0051353~positive regulation of oxidoreductase activity	2	2.98507	0.0559199	TNF, EDN1	43	12	8785	34.0504	1	0.41089	58.6586
GO:0001906~cell killing	2	2.98507	0.0559199	NCF1, FCGR1A	43	12	8785	34.0504	1	0.41089	58.6586
GO:0008034~lipoprotein binding	2	2.98507	0.0589051	MSR1, OLR1	36	16	9249	32.1146	0.999314	0.597745	50.1885
GO:0050729~positive regulation of inflammatory response	2	2.98507	0.0604396	TNFRSF1A, FCGR1A	43	13	8785	31.4311	1	0.432637	61.5945
GO:0010033~response to organic substance	4	5.97015	0.0618042	IRAK1, TNF, PTAFR, CD14	43	190	8785	4.3011	1	0.436424	62.4419
GO:0002455~humoral immune response mediated by circulating immunoglobulin	2	2.98507	0.0649381	C1QA, C1QB	43	14	8785	29.186	1	0.449442	64.3222
GO:0006958~complement activation, classical pathway	2	2.98507	0.0649381	C1QA, C1QB	43	14	8785	29.186	1	0.449442	64.3222
GO:0051224~negative regulation of protein transport	2	2.98507	0.0649381	TNF, SRGN	43	14	8785	29.186	1	0.449442	64.3222
GO:0009620~response to fungus	2	2.98507	0.0694157	NCF1, S100A12	43	15	8785	27.2403	1	0.468718	66.8564
GO:0050868~negative regulation of T cell activation	2	2.98507	0.0694157	VSIG4, CD74	43	15	8785	27.2403	1	0.468718	66.8564
GO:0006508~proteolysis	7	10.4478	0.0702695	C1QA, C1QB, CTSK, CASP4, MMP9, PYCARD, SRGN	43	615	8785	2.32539	1	0.469306	67.3202
GO:0031399~regulation of protein modification process	3	4.47761	0.0767717	TNF, EDN1, ITGB2	43	96	8785	6.38445	1	0.496982	70.6577
GO:0010627~regulation of protein kinase cascade	3	4.47761	0.0781569	TNFRSF1A, TNF, EDN1	43	97	8785	6.31863	1	0.499725	71.3263
GO:0032663~regulation of interleukin-2 production	2	2.98507	0.0783081	VSIG4, IL1A	43	17	8785	24.0356	1	0.49676	71.3984
GO:0007243~protein kinase cascade	3	4.47761	0.0823601	IRAK1, TNF, EDN1	43	100	8785	6.12907	1	0.51142	73.2688
GO:0007088~regulation of mitosis	2	2.98507	0.0827231	EDN1, IL1A	43	18	8785	22.7003	1	0.509403	73.4307
GO:0051783~regulation of nuclear division	2	2.98507	0.0827231	EDN1, IL1A	43	18	8785	22.7003	1	0.509403	73.4307
GO:0006919~activation of caspase activity	2	2.98507	0.0827231	TNF, PYCARD	43	18	8785	22.7003	1	0.509403	73.4307
GO:0046328~regulation of JNK cascade	2	2.98507	0.0871175	TNF, EDN1	43	19	8785	21.5055	1	0.524822	75.3188
GO:0002541~activation of plasma proteins involved in acute inflammatory response	2	2.98507	0.0871175	C1QA, C1QB	43	19	8785	21.5055	1	0.524822	75.3188
GO:0006956~complement activation	2	2.98507	0.0871175	C1QA, C1QB	43	19	8785	21.5055	1	0.524822	75.3188
GO:0051250~negative regulation of lymphocyte activation	2	2.98507	0.0871175	VSIG4, CD74	43	19	8785	21.5055	1	0.524822	75.3188
GO:0010952~positive regulation of peptidase activity	2	2.98507	0.0914914	TNF, PYCARD	43	20	8785	20.4302	1	0.539462	77.0729
GO:0001818~negative regulation of cytokine production	2	2.98507	0.0914914	TNF, VSIG4	43	20	8785	20.4302	1	0.539462	77.0729
GO:0043280~positive regulation of caspase activity	2	2.98507	0.0914914	TNF, PYCARD	43	20	8785	20.4302	1	0.539462	77.0729
GO:0070302~regulation of stress-activated protein kinase signaling pathway	2	2.98507	0.0914914	TNF, EDN1	43	20	8785	20.4302	1	0.539462	77.0729
GO:0002695~negative regulation of leukocyte activation	2	2.98507	0.0914914	VSIG4, CD74	43	20	8785	20.4302	1	0.539462	77.0729
GO:0051341~regulation of oxidoreductase activity	2	2.98507	0.0914914	TNF, EDN1	43	20	8785	20.4302	1	0.539462	77.0729
GO:0046456~icosanoid biosynthetic process	2	2.98507	0.0958447	EDN1, CD74	43	21	8785	19.4574	1	0.553374	78.7025
GO:0051048~negative regulation of secretion	2	2.98507	0.0958447	TNF, SRGN	43	21	8785	19.4574	1	0.553374	78.7025
GO:0006636~unsaturated fatty acid biosynthetic process	2	2.98507	0.0958447	EDN1, CD74	43	21	8785	19.4574	1	0.553374	78.7025
GO:0045859~regulation of protein kinase activity	3	4.47761	0.0983426	IRAK1, TNF, EDN1	43	111	8785	5.52168	1	0.559553	79.588

## Sheet: 8-Cell
Term	Count	%	PValue	Genes	List Total	Pop Hits	Pop Total	Fold Enrichment	Bonferroni	Benjamini	FDR
GO:0070013~intracellular organelle lumen	271	16.5851	3.19301e-22	PDP1, RPP38, MRPL42, PTGS2, SYNCRIP, PDLIM1, ZNF638, INTS3, IARS2, XRCC1, CD2AP, ISG20, CTNNB1, WDR74, G2E3, PSKH1, MED26, PRIM2, RPP30, LUC7L3, PITX1, CUL1, PITX2, POLH, POLG, SUCLG2, BYSL, HKDC1, MED12, TOX4, PCF11, HUWE1, KRT17, JUN, ZNF384, TGFB1I1, MRPL43, MDH2, LMNB1, NFKBIE, HOXA11, ZCRB1, CHEK1, XAB2, SFRS18, BRIX1, NUP50, HOXA10, TCF3, FH, IKZF5, NKRF, RYBP, SMAD4, RPF1, FXR1, RPS7, VDAC…	1121	1779	12782	1.73695	1.89346e-19	9.46728e-20	4.70826e-19
GO:0043233~organelle lumen	273	16.7075	2.11465e-21	PDP1, RPP38, MRPL42, PTGS2, SYNCRIP, PDLIM1, ZNF638, INTS3, IARS2, XRCC1, CD2AP, ISG20, CTNNB1, WDR74, G2E3, PSKH1, MED26, PRIM2, RPP30, LUC7L3, PITX1, CUL1, PITX2, POLH, POLG, SUCLG2, BYSL, HKDC1, MED12, TOX4, PCF11, HUWE1, KRT17, JUN, VEGFA, ZNF384, TGFB1I1, MRPL43, MDH2, LMNB1, NFKBIE, HOXA11, ZCRB1, CHEK1, XAB2, SFRS18, BRIX1, NUP50, HOXA10, TCF3, FH, IKZF5, NKRF, RYBP, SMAD4, RPF1, FXR1, RPS…	1121	1820	12782	1.71035	1.25399e-18	4.17996e-19	3.11816e-18
GO:0031974~membrane-enclosed lumen	274	16.7687	1.80383e-20	PDP1, RPP38, MRPL42, PTGS2, SYNCRIP, PDLIM1, ZNF638, INTS3, IARS2, XRCC1, CD2AP, ISG20, CTNNB1, WDR74, G2E3, PSKH1, MED26, PRIM2, RPP30, LUC7L3, PITX1, CUL1, PITX2, POLH, POLG, SUCLG2, BYSL, HKDC1, MED12, TOX4, PCF11, HUWE1, KRT17, JUN, VEGFA, ZNF384, TGFB1I1, MRPL43, MDH2, LMNB1, NFKBIE, HOXA11, ZCRB1, CHEK1, XAB2, SFRS18, BRIX1, NUP50, HOXA10, TCF3, FH, IKZF5, NKRF, RYBP, SMAD4, RPF1, FXR1, RPS…	1121	1856	12782	1.68332	1.06967e-17	2.67418e-18	2.65985e-17
GO:0005654~nucleoplasm	144	8.81273	9.52465e-14	NCBP2, RNMT, RBM15B, DBF4, LMO4, RBM4, SNRPD2, SYNCRIP, PDLIM1, ZNF638, INTS3, XRCC1, SETX, ISG20, CTNNB1, GTF2E1, MLL5, MUTYH, PROP1, PSKH1, MED26, PRIM2, SRRM1, CUL1, LUC7L3, PITX2, POLH, MED12, HES6, ELL3, HNRNPR, ELL2, PCF11, SMARCE1, JUN, SNRPB, HOXA11, ZCRB1, CHEK1, XAB2, SFRS18, HNRNPF, EIF3E, NUP50, HOXA10, TAF9, TCF3, DDX42, TFDP1, TAF1, TAF4, SMAD4, RYBP, HDAC3, CIRBP, EAF2, PARP1, HDAC…	1121	882	12782	1.8616	5.64875e-11	1.12975e-11	1.40465e-10
GO:0005730~nucleolus	116	7.09914	1.14205e-11	EIF6, RPP38, RBM15B, RBM4, MBIP, CD2AP, SETX, WDR74, EBNA1BP2, G2E3, TARDBP, RPP30, DDX21, PITX1, ACTN4, POLH, BYSL, HKDC1, MED12, TOX4, JUNB, PA2G4, SMARCE1, KRT17, HUWE1, LRP12, CSTB, ZNF384, AKAP8, NFKBIE, KEAP1, ZNF330, HNRNPF, BRIX1, MBNL3, NKRF, IKZF5, TAF1, TAF4, TSR1, ZMYM3, MPHOSPH10, HEATR1, RPF1, FXR1, RPS7, NOP14, KCTD10, PLK4, OASL, DDX56, NOLC1, POP1, DNAJB1, PARP1, ALG11, RBPJ, DDX…	1121	698	12782	1.89494	6.77231e-09	1.12872e-09	1.684e-08
GO:0044451~nucleoplasm part	91	5.56916	5.24734e-09	E2F1, HNF1A, LMO4, RBM4, YLPM1, EZH2, PDLIM1, INTS3, ZNF638, RLIM, DAXX, WBP4, CTNNB1, ISG20, GTF2E1, MLL5, PSKH1, PROP1, MED26, SRRM1, MYC, LUC7L3, BRD8, PITX2, ATF7IP, TFIP11, PRPF31, MED12, CCNL1, CDK9, TLE1, HES6, TOPORS, MBD2, ELL3, MBD1, CDK2, CCNL2, ELL2, GTF2H1, TAF11, EIF4A3, PCF11, SMARCE1, WRAP53, JUN, CPSF6, PSME4, POLR2H, THAP7, ING2, HOXA11, NFYA, POLR2D, POLR2B, RPA1, SFRS18, EIF3E…	1121	555	12782	1.86957	3.11167e-06	4.44525e-07	7.73748e-06
GO:0032774~RNA biosynthetic process	55	3.36597	5.97346e-07	TAF1C, RSF1, ELF3, LMO4, CCNT1, TCOF1, MKI67IP, FUBP1, MAX, GTF2E1, HSF2, MED26, TARDBP, PRIM2, KDM5A, MYC, CCNK, PTGER3, MTERF, GMEB2, ESR1, MED12, CDK9, ELL3, MBD1, AHR, ELL2, GTF2H1, TAF11, GTF2I, ASH1L, NFE2L1, TGFB1I1, MYNN, POLR2H, CCRN4L, NMI, POLR2K, NFYA, NR3C1, POLR2D, POLR2B, TSC22D1, TCERG1, NFAT5, TAF9, SUPT4H1, TAF1, TAF4, POLR3H, POLR3A, POLR3D, TCEB3, IRF3, PARP1	1238	296	13528	2.03041	0.00212548	0.00212548	0.00109618
GO:0006351~transcription, DNA-dependent	54	3.30477	8.91695e-07	TAF1C, RSF1, ELF3, LMO4, CCNT1, TCOF1, MKI67IP, FUBP1, MAX, GTF2E1, HSF2, MED26, TARDBP, KDM5A, MYC, CCNK, PTGER3, MTERF, GMEB2, ESR1, MED12, CDK9, ELL3, MBD1, AHR, ELL2, GTF2H1, TAF11, GTF2I, ASH1L, NFE2L1, TGFB1I1, MYNN, POLR2H, CCRN4L, NMI, POLR2K, NFYA, NR3C1, POLR2D, POLR2B, TSC22D1, TCERG1, NFAT5, TAF9, SUPT4H1, TAF1, TAF4, POLR3H, POLR3A, POLR3D, TCEB3, IRF3, PARP1	1238	292	13528	2.0208	0.00317118	0.00158685	0.00163634
GO:0016604~nuclear body	35	2.14198	2.88905e-06	THAP7, YLPM1, ZNF638, DAXX, WBP4, ISG20, RPA1, SFRS18, MLL5, PSKH1, EIF3E, NPAT, HINFP, SRRM1, MYC, RBM25, GEMIN4, LUC7L3, DDX42, TFIP11, PRPF31, CCNL1, TOPORS, PRPF18, SIRT1, MBD1, CCNL2, EIF4A3, SON, WRAP53, RSRC1, CPSF6, PSME4, EAF2, NCOR2	1121	168	12782	2.37548	0.00171174	0.000214128	0.00425997
GO:0009057~macromolecule catabolic process	110	6.73195	3.87548e-06	NCBP2, CD2AP, ISG20, CNOT4, G2E3, MUTYH, CUL5, WWP1, RABGEF1, FBXO22, CUL1, ADAM9, ZC3HC1, UBR4, SOCS4, GNS, MAD2L1, HUWE1, FBXL8, PSMA4, AMFR, TGFB1I1, ASB7, EIF2C3, ANAPC13, UBA7, RAB40C, UBE2V2, ACE, UBE2D2, EIF3E, HNRNPD, ZMPSTE24, AXIN1, OVGP1, SMG5, GUSB, MUL1, PCNP, UBE2L3, FBXO38, UBE2E3, URM1, DNASE1, TULP4, PSMC6, RNF7, PSMC4, RNF5, UBA2, POP1, FBXO33, UBE2E1, HECW1, TSG101, RLIM, SENP6…	1238	781	13528	1.53906	0.0137097	0.00459093	0.00711166
GO:0006366~transcription from RNA polymerase II promoter	44	2.69278	6.81457e-06	POLR2H, TAF1C, CCRN4L, NMI, ELF3, POLR2K, LMO4, CCNT1, NFYA, NR3C1, POLR2D, POLR2B, TSC22D1, FUBP1, MAX, GTF2E1, TCERG1, HSF2, TARDBP, MED26, NFAT5, TAF9, SUPT4H1, KDM5A, MYC, TAF1, CCNK, TAF4, GMEB2, MED12, CDK9, ELL3, MBD1, AHR, ELL2, GTF2H1, TAF11, GTF2I, ASH1L, TCEB3, NFE2L1, IRF3, TGFB1I1, PARP1	1238	234	13528	2.05471	0.0239814	0.00605002	0.0125047
GO:0008104~protein localization	120	7.34394	7.29747e-06	ALS2, GRPEL2, XPO6, XPO5, CHMP5, XPO4, UNC50, SSR1, CTNNB1, HOOK2, VPS13C, KIFAP3, DYNC2H1, RABGEF1, RAB24, SCAMP5, RAB27A, PTPRK, MCM3AP, SCAMP3, ACTN4, VPS45, RINT1, FUT10, AP4M1, NUPL2, RPH3A, CD40LG, LYST, JUN, RAB17, F2, SDCBP, RAB15, SRP72, VPS26A, ARL6IP1, RAB7A, NFKBIE, STAM2, AKAP12, RAB40C, ARF5, NAPB, SNX3, CHMP2B, STX12, TOMM6, STX19, KATNA1, SNF8, NUP50, TMED10, DOPEY1, MDFI, ICMT, R…	1238	882	13528	1.48671	0.0256587	0.00518524	0.0133907
GO:0000166~nucleotide binding	263	16.0955	8.07636e-06	FASTKD2, PGD, SYNCRIP, IARS2, BTK, ACTG2, DDX17, PSKH1, DDX18, DIRAS3, DHX38, RAVER2, MAP3K8, DYNC2H1, PIK3CA, RAB24, RAB27A, HFM1, SUCLG2, MYH3, HKDC1, PIM2, MYH8, NME2, NME3, DHX29, ASCC3, RAB17, RAB15, ADSS, COASY, CLCN3, GNAI3, ENPP1, PFKFB2, TDRD9, UBA7, RAB40C, ZCRB1, CHEK1, STK17A, ARF5, MYO9A, GPD1L, VRK3, ZAP70, IDH1, DHX57, ATP11B, RAB7L1, UBE2L3, GUCY2C, GART, HSPA12A, OASL, ARF1, NOLC…	1194	2245	12983	1.27383	0.00975683	0.00975683	0.0130748
GO:0006396~RNA processing	82	5.01836	8.21735e-06	NCBP2, RPP38, EIF2C2, RNMT, ZMAT5, RBM15B, RBM4, SYNCRIP, SNRPD2, INTS3, ZNF638, WBP4, SETX, DDX17, DHX38, RRP1B, TARDBP, SRRM1, MAGOHB, RPP30, RBM10, ZCCHC6, LUC7L3, TFIP11, CLNS1A, PRPF31, ZCCHC11, EXOSC2, PRPF39, HNRNPR, PCF11, EIF4A3, RBPMS, SNRNP48, PA2G4, AQR, SNRPB, ESRP1, CPSF6, PRPF38B, POLR2H, ELAC2, POLR2K, TRA2A, ERI1, ZCRB1, POLR2D, SF3B5, XAB2, POLR2B, SF3B2, ADAT1, EXOSC10, RPL7, H…	1238	547	13528	1.6381	0.0288461	0.00486651	0.0150786
GO:0044265~cellular macromolecule catabolic process	102	6.24235	9.55296e-06	NCBP2, CD2AP, ISG20, CNOT4, G2E3, MUTYH, CUL5, WWP1, RABGEF1, FBXO22, CUL1, ADAM9, ZC3HC1, UBR4, SOCS4, MAD2L1, HUWE1, FBXL8, PSMA4, AMFR, TGFB1I1, ASB7, EIF2C3, ANAPC13, UBA7, RAB40C, UBE2V2, UBE2D2, EIF3E, HNRNPD, ZMPSTE24, SMG5, MUL1, PCNP, UBE2L3, FBXO38, URM1, DNASE1, UBE2E3, TULP4, PSMC6, RNF7, PSMC4, RNF5, UBA2, POP1, FBXO33, UBE2E1, HECW1, TSG101, RLIM, SENP6, NSMCE2, FBXL14, MYC, VCPIP1,…	1238	725	13528	1.53736	0.0334554	0.00484932	0.0175292
GO:0008134~transcription factor binding	78	4.77356	9.78031e-06	E2F1, ZBTB32, HMGN3, ELF3, TSG101, LMO4, RBM4, CTCF, PDLIM1, PAWR, RLIM, DAXX, CTNNB1, MAX, CCNE1, MLL5, SMARCD2, HSF2, MED26, NR2F2, NRG1, PITX2, ATF7IP, BCL10, PCBD1, GMEB1, MED12, TLE1, HES6, TRERF1, MBD1, JUNB, AHR, PURB, TAF11, MTF1, SMARCE1, NCOA4, NAB2, JUN, NFE2L1, TGFB1I1, LY6G6F, MTDH, NMI, ZBTB9, TCERG1, NR1D1, NPAT, HINFP, BCL3, TAF9, TCF3, TRIP12, CHD4, TFDP1, AEBP2, TAF1, TAF4, KAT2…	1194	513	12983	1.65329	0.0118031	0.00591909	0.0158332
GO:0046907~intracellular transport	94	5.75275	1.15639e-05	ALS2, NCBP2, GRPEL2, ENAH, CPT2, XPO6, XPO5, CHMP5, RBM15B, CSPG5, SSR1, HOOK2, AP2B1, AP1S1, LONP2, PUM1, ANP32A, MKKS, VPS16, PRL, FTL, RAB27A, MCM3AP, ARL1, SCAMP3, NUDT4, VPS45, MYH3, FUT10, PRKCI, AP4M1, NUPL2, RPH3A, MFN2, ADRB2, ATG4D, NPC2, JUN, LYST, F2, ZNF384, SDCBP, GNAS, SRP72, KPNA4, KPNA3, VPS26A, ARL6IP1, AP1M1, STAM2, AKAP12, NAPB, SEC62, SEC63, SET, STX12, STX19, NUP50, PIKFYVE,…	1238	657	13528	1.56342	0.0403541	0.00513563	0.0212188
GO:0003712~transcription cofactor activity	58	3.54957	3.88537e-05	E2F1, ZBTB32, ELF3, TSG101, RBM4, PDLIM1, CTCF, PAWR, RLIM, CTNNB1, MAX, CCNE1, MLL5, SMARCD2, HSF2, MED26, NR2F2, NRG1, ATF7IP, BCL10, PCBD1, GMEB1, MED12, TLE1, HES6, MBD1, TRERF1, JUNB, TAF11, SMARCE1, MTF1, NCOA4, NAB2, NFE2L1, TGFB1I1, NMI, ZBTB9, TCERG1, NR1D1, NPAT, HINFP, TAF9, TFDP1, TAF1, AEBP2, TAF4, KAT2B, RYBP, ICMT, SIRT1, ATXN7L3, HDAC3, SETD8, IRF3, DDX54, NCOR2, CRYM, TOB1	1194	363	12983	1.73737	0.0460741	0.0156001	0.0628856
GO:0003723~RNA binding	98	5.99755	5.85913e-05	NCBP2, EIF2C2, RNMT, XPO5, RBM15B, UNC50, RBM4, SYNCRIP, ZNF638, CNOT6, ISG20, CNOT4, DDX17, DDX18, DDX28, RAVER2, TARDBP, PUM1, SRRM1, DDX21, RBM10, RBM12, LUC7L3, RRP7A, DIS3L, HNRNPR, RBPMS, PA2G4, AQR, CELF4, SNRPB, SRP72, EIF2C3, EIF4E3, IFIH1, ZCRB1, RPL7, HNRNPF, HNRNPD, DDX42, ZC3H14, NKRF, RGNEF, RPF1, RPS7, FXR1, NOP14, PPIE, OASL, DDX56, EIF4E, PPRC1, CIRBP, DDX54, CCNT1, MKI67IP, PDCD…	1194	718	12983	1.48413	0.068661	0.0176258	0.0948173
GO:0006368~RNA elongation from RNA polymerase II promoter	15	0.917993	6.5446e-05	POLR2H, TAF1, TAF4, POLR2K, CDK9, POLR2D, ELL3, POLR2B, GTF2H1, ELL2, TAF11, GTF2E1, TCEB3, TAF9, SUPT4H1	1238	48	13528	3.41478	0.207946	0.0255703	0.120032
GO:0016607~nuclear speck	23	1.40759	6.80004e-05	TFIP11, THAP7, PRPF31, YLPM1, CCNL1, ZNF638, TOPORS, PRPF18, WBP4, MBD1, CCNL2, EIF4A3, SFRS18, MLL5, SON, PSKH1, RSRC1, SRRM1, PSME4, EAF2, RBM25, LUC7L3, DDX42	1121	103	12782	2.54615	0.0395233	0.0044706	0.100223
GO:0051325~interphase	24	1.46879	7.02812e-05	E2F1, CDC7, BCAT1, TAF1, DBF4, POLA1, CDK6, CHEK1, TPD52L1, RHOU, FOXN3, CDK2, RBBP8, CCNE1, PRUNE2, CUL5, CDKN2C, KATNA1, NPAT, HINFP, PPP3CA, TCF3, CUL1, MAP3K11	1238	106	13528	2.47411	0.221472	0.0247243	0.128895
GO:0030528~transcription regulator activity	182	11.1383	7.17852e-05	HMGN1, LMO4, RBM4, ZNF639, RORC, PDLIM1, HOXD10, CTNNB1, PGR, GTF2E1, MLL5, PROP1, SMARCD2, TARDBP, MED26, HOXC5, CREB3L4, ZNF394, CREB3L3, PITX1, PITX2, BCL10, PCBD1, MTA3, EMX2, MED12, ZNF189, HES6, ELL3, TRERF1, AHR, FOXN3, JUNB, ELL2, ASCL1, NME2, PA2G4, SMARCE1, MTF1, JUN, SPDEF, ZNF384, MGA, NFE2L1, TGFB1I1, MYNN, ZNF41, CCRN4L, ZNF132, HOXA11, ZNF131, KEAP1, MEIS1, TCERG1, RPL7, NMRAL1, SN…	1194	1512	12983	1.30885	0.0834607	0.017279	0.116157
GO:0016071~mRNA metabolic process	57	3.48837	0.000112559	NCBP2, EIF2C2, RNMT, ZMAT5, RBM15B, RBM4, SYNCRIP, SNRPD2, WBP4, DHX38, PCBP3, TARDBP, MAGOHB, SRRM1, RBM10, LUC7L3, CLNS1A, TFIP11, PRPF31, PRPF39, HNRNPR, EIF4A3, PCF11, SNRNP48, AQR, VEGFA, ESRP1, SNRPB, CPSF6, PRPF38B, EIF2C3, POLR2H, POLR2K, TRA2A, ZCRB1, POLR2D, SF3B5, XAB2, POLR2B, SF3B2, EXOSC10, HNRNPF, EIF3E, CDC40, HNRNPD, DHX16, SCNM1, GEMIN4, RBM25, UPF2, SMG5, CEBPG, ELAVL4, PRPF18,…	1238	370	13528	1.6834	0.330321	0.0357942	0.206355
GO:0000278~mitotic cell cycle	57	3.48837	0.000112559	E2F1, KIF22, DBF4, RHOU, CD2AP, KIF2C, CCNE1, CUL5, CDKN2C, TARDBP, DYNC1H1, CUL1, STAG1, VCPIP1, CDC7, CDK1, CCNK, ZC3HC1, DSN1, CDK6, FOXN3, CDK2, RBBP8, MAD2L1, SPAG5, ZWINT, PSMA4, CLIP1, STMN1, AKAP8, MAP3K11, BCAT1, ANAPC13, HAUS2, POLA1, CHEK1, NCAPH, KATNA1, NPAT, BUB1, HINFP, CLASP1, PPP3CA, TCF3, APC, SSSCA1, TAF1, SUN2, TPD52L1, PSMC6, PSMD12, NOLC1, PSMC4, SETD8, MAP9, PES1, UBE2E1	1238	370	13528	1.6834	0.330321	0.0357942	0.206355
GO:0022403~cell cycle phase	62	3.79437	0.000122433	E2F1, KIF22, DBF4, CD2AP, RHOU, KIF2C, CCNE1, CUL5, CDKN2C, TARDBP, DYNC1H1, CUL1, STAG1, VCPIP1, CDC7, CDK1, CCNK, ZC3HC1, CRYAA, DSN1, CDK6, PIM2, RAD52, FOXN3, CDK2, RBBP8, MAD2L1, SPAG5, ZWINT, CLIP1, STMN1, AKAP8, MAP3K11, BCAT1, ANAPC13, HAUS2, POLA1, CHEK1, RPA1, PRUNE2, NCAPH, HSPA2, KATNA1, NPAT, BUB1, HINFP, CLASP1, PPP3CA, TCF3, APC, SSSCA1, TAF1, PCNT, SUN2, ILF3, TPD52L1, HDAC3, NOLC…	1238	414	13528	1.63646	0.353469	0.035692	0.224439
GO:0051329~interphase of mitotic cell cycle	23	1.40759	0.00012807	E2F1, CDC7, BCAT1, TAF1, DBF4, POLA1, CDK6, CHEK1, TPD52L1, RHOU, FOXN3, CDK2, RBBP8, CCNE1, CUL5, CDKN2C, KATNA1, NPAT, HINFP, PPP3CA, TCF3, CUL1, MAP3K11	1238	103	13528	2.44008	0.366323	0.0344849	0.234761
GO:0006354~RNA elongation	15	0.917993	0.000135166	POLR2H, TAF1, TAF4, POLR2K, CDK9, POLR2D, ELL3, POLR2B, GTF2H1, ELL2, TAF11, GTF2E1, TCEB3, TAF9, SUPT4H1	1238	51	13528	3.21391	0.382141	0.0338078	0.247753
GO:0009116~nucleoside metabolic process	17	1.04039	0.000154781	COASY, OCLN, CTPS, DCK, ACLY, ICMT, PRPSAP1, PRPSAP2, UMPS, NME2, NME3, PANK1, ADK, DPYD, PRPS2, RDH14, DUT	1238	64	13528	2.90256	0.423842	0.0360909	0.283658
GO:0045184~establishment of protein localization	101	6.18115	0.000166627	GRPEL2, XPO6, XPO5, CHMP5, XPO4, UNC50, SSR1, HOOK2, RABGEF1, RAB24, SCAMP5, RAB27A, MCM3AP, SCAMP3, ACTN4, VPS45, FUT10, RINT1, AP4M1, NUPL2, RPH3A, CD40LG, LYST, JUN, RAB17, F2, SDCBP, RAB15, SRP72, VPS26A, ARL6IP1, RAB7A, STAM2, AKAP12, RAB40C, NAPB, SNX3, ARF5, CHMP2B, STX12, TOMM6, STX19, NUP50, SNF8, TMED10, DOPEY1, ICMT, RAB7L1, ARF1, TOMM40L, SEC13, ATG16L1, TSG101, AP1AR, NUP188, PDIA4, …	1238	769	13528	1.43519	0.447651	0.0364187	0.305336
GO:0008380~RNA splicing	46	2.81518	0.000180876	POLR2H, NCBP2, ZMAT5, POLR2K, RBM15B, RBM4, TRA2A, ZCRB1, SNRPD2, SYNCRIP, ZNF638, SF3B5, POLR2D, WBP4, XAB2, POLR2B, SF3B2, DHX38, HNRNPF, TARDBP, CDC40, HNRNPD, MAGOHB, DHX16, SRRM1, SCNM1, RBM10, GEMIN4, LUC7L3, RBM25, CLNS1A, TFIP11, PRPF31, MPHOSPH10, PRPF39, PRPF18, HNRNPR, EIF4A3, PPIE, PCF11, SNRNP48, AQR, RSRC1, SNRPB, ESRP1, PRPF38B	1238	284	13528	1.76992	0.47499	0.037193	0.331405
GO:0015031~protein transport	100	6.11995	0.000186701	GRPEL2, XPO6, XPO5, CHMP5, XPO4, UNC50, SSR1, HOOK2, RABGEF1, RAB24, SCAMP5, RAB27A, MCM3AP, SCAMP3, ACTN4, VPS45, FUT10, RINT1, AP4M1, NUPL2, RPH3A, CD40LG, LYST, JUN, F2, RAB17, SDCBP, RAB15, SRP72, VPS26A, ARL6IP1, RAB7A, STAM2, AKAP12, RAB40C, NAPB, SNX3, ARF5, CHMP2B, STX12, TOMM6, STX19, NUP50, SNF8, TMED10, DOPEY1, ICMT, RAB7L1, ARF1, TOMM40L, SEC13, ATG16L1, TSG101, AP1AR, NUP188, PDIA4, …	1238	762	13528	1.43403	0.485774	0.0362753	0.342061
GO:0005768~endosome	48	2.93758	0.000203164	ALS2, RAB7A, CLCN3, STARD3NL, TSG101, CHMP5, AP1AR, GNPNAT1, STAM2, PRDX3, CHMP2B, ACE, SLC2A4, SNF8, PIKFYVE, RABGEF1, RAB11A, HSD17B6, VPS35, MCOLN1, VPS16, FRS2, SNAP25, INSR, EHD3, SCAMP5, RAB27A, TM9SF2, VPS45, SUN2, PRKCI, CD164, CD63, LAMP1, LAMP2, ADRB2, SLC17A6, TOM1L1, TFRC, PTP4A2, AVPR1B, CLIP1, VPS26A, STEAP1, ANKFY1, GGA3, CLCN4, ATP7B	1121	315	12782	1.7375	0.113513	0.0119766	0.299159
GO:0031967~organelle envelope	81	4.95716	0.000252148	EIF6, GRPEL2, CPT2, XPO6, COX10, UNC50, GCAT, NUP188, SLC25A25, NARF, SLC25A28, COX15, ATP5J, FECH, PTGER3, POLG, AIFM1, TMEM38A, NUP85, SYNJ2BP, NUPL2, MFN2, LETM1, MAD2L1, UQCRH, SLC25A33, HRASLS, KPNA4, KPNA3, LRRK2, MDH2, SRGAP2, THAP7, MTDH, LMNB1, POLA1, SFXN2, MRS2, ACSL1, TOMM6, DDX19A, CKMT2, SHISA5, NUP50, CSDE1, HAAO, TNPO2, MTMR6, EMD, ACSL3, TNPO1, SLC25A40, SCO1, ABCB8, MAOB, SUN2, …	1121	620	12782	1.48966	0.138898	0.0135028	0.371162
GO:0031975~envelope	81	4.95716	0.000279417	EIF6, GRPEL2, CPT2, XPO6, COX10, UNC50, GCAT, NUP188, SLC25A25, NARF, SLC25A28, COX15, ATP5J, FECH, PTGER3, POLG, AIFM1, TMEM38A, NUP85, SYNJ2BP, NUPL2, MFN2, LETM1, MAD2L1, UQCRH, SLC25A33, HRASLS, KPNA4, KPNA3, LRRK2, MDH2, SRGAP2, THAP7, MTDH, LMNB1, POLA1, SFXN2, MRS2, ACSL1, TOMM6, DDX19A, CKMT2, SHISA5, NUP50, CSDE1, HAAO, TNPO2, MTMR6, EMD, ACSL3, TNPO1, SLC25A40, SCO1, ABCB8, MAOB, SUN2, …	1121	622	12782	1.48487	0.152714	0.0137149	0.411224
[truncated: 391 more rows]

## Sheet: Morula
Term	Count	%	PValue	Genes	List Total	Pop Hits	Pop Total	Fold Enrichment	Bonferroni	Benjamini	FDR
[truncated: 366 more rows]

## Sheet: Blastocyst
Term	Count	%	PValue	Genes	List Total	Pop Hits	Pop Total	Fold Enrichment	Bonferroni	Benjamini	FDR
[truncated: 37 more rows]
