# Supplementary material for: Exploring timing activation of functional pathway based on differential co-expression analysis in preimplantation embryogenesis
Source: Oncotarget. 2016 Sep 29;7(45):74120–31. doi: 10.18632/oncotarget.12339 (PMC5342040; doi:10.18632/oncotarget.12339)
Supplement: Supplementary file 7 [file oncotarget-07-74120-s007.xlsx]

## Sheet: Supplementary Table S7
Supplementary Table S6 : The result of differentially expressed genes betwwen oocyte and other development stages
Gene	mean_Oocytevivo	mean_Oocytevitro	mean_Oocyte	mean_Zygote	mean_Cell.2	mean_Cell.4	mean_Cell.8	mean_Morula	mean_Blastocyst	meanOocytevivo_meanOocytevitro	meanOocyte_meanZygote	meanOocyte_meanCell.2	meanOocyte_meanCell.4	meanOocyte_meanCell.8	meanOocyte_meanMorula	meanOocyte_meanBlastocyst
ACTA1	201.466	64.7002	133.083	56.2821	58.977	63.8214	192.511	118.13	119.563	1.6387	1.24158	1.17411	1.06022	-0.532613	0.17196	0.154559
EEF1A1	1640.47	1941.93	1791.2	1747.03	1394.26	1079.56	324.68	5709.9	3316.94	-0.243383	0.0360247	0.361432	0.73049	2.46384	-1.67254	-0.888922
GAPDH	5000.26	1097.25	3048.76	2697.55	5643.25	6300.8	1355.4	11892.6	13007.9	2.18811	0.176574	-0.888306	-1.04731	1.1695	-1.96377	-2.09309
CSNK2A1	528.653	531.009	529.831	490.404	602.522	697.215	1265.78	860.598	672.956	-0.00641447	0.111561	-0.18548	-0.396071	-1.25642	-0.699807	-0.344979
CLTB	281.324	164.553	222.939	183.013	213.221	228.05	233.623	2304.29	1218.34	0.773678	0.284698	0.0642963	-0.032706	-0.0675383	-3.3696	-2.4502
ADRB2	23.5894	20.3781	21.9837	20.7851	27.425	23.2972	1397.93	32.5543	46.1896	0.21112	0.0808874	-0.319057	-0.0837235	-5.99071	-0.566412	-1.07113
CUL7	67.4908	84.9272	76.209	75.1323	68.2335	70.0232	68.9987	95.8644	132.565	-0.331535	0.0205278	0.159481	0.122129	0.143393	-0.331034	-0.798666
MRAS	296.05	262.807	279.429	364.181	201.144	225.55	155.928	427.759	261.759	0.171834	-0.382175	0.474253	0.309032	0.841603	-0.614319	0.0942429
SLC39A14	229.728	568.033	398.88	402.25	136.16	182.118	345.567	1165.76	1477.58	-1.30605	-0.0121377	1.55065	1.13109	0.206991	-1.54725	-1.88921
AP3B2	198.687	101.913	150.3	274.742	307.56	271.055	72.867	50.3991	61.9207	0.963163	-0.870236	-1.03303	-0.850745	1.04451	1.57637	1.27935
TSPAN15	195.602	205.852	200.727	202.472	163.567	158.728	153.952	490.601	646.711	-0.0736884	-0.0124871	0.295355	0.33868	0.382754	-1.28932	-1.68789
CNTFR	93.7035	96.9809	95.3422	95.8858	79.7288	102.546	66.7284	77.1984	69.8317	-0.0495981	-0.00820268	0.258014	-0.10508	0.514815	0.304544	0.449233
YIPF5	6897.84	7234.6	7066.22	7818.28	6883.92	7951.04	5439.35	3959.46	3540.19	-0.0687687	-0.145913	0.037708	-0.170206	0.377504	0.835633	0.997113
FAM45A	94.1055	140.785	117.445	121.034	83.5821	81.2961	585.137	363.14	284.92	-0.581146	-0.0434167	0.490725	0.530732	-2.31678	-1.62854	-1.27857
CKAP2	3355.46	3629.43	3492.44	3289.85	2380.38	2710.53	4258.02	2018.94	1612.08	-0.113231	0.0862152	0.553046	0.36566	-0.285945	0.79064	1.11532
UBR2	796.283	1168.14	982.21	1091.04	313.24	237.219	708.576	493.098	381.384	-0.552856	-0.151603	1.64876	2.04981	0.471109	0.994156	1.36479
LOC100847891	86.9399	102.461	94.7004	90.0103	88.5314	86.5969	118.579	197.47	146.526	-0.236984	0.0732801	0.0971824	0.129055	-0.324404	-1.06019	-0.629712
ASL	95.4284	30.9457	63.187	40.8985	46.6833	37.1049	131.839	2319.31	1868.74	1.62468	0.627581	0.436721	0.768019	-1.06108	-5.19792	-4.8863
SBNO2	247.805	245.777	246.791	216.231	190.678	202.457	159.309	270.193	261.841	0.0118566	0.190716	0.372153	0.285676	0.631461	-0.130702	-0.0854004
ASPSCR1	164.328	60.8527	112.59	88.4636	96.8219	84.6478	87.568	156.279	162.704	1.43318	0.347927	0.217677	0.411539	0.362607	-0.47304	-0.531169
C7H5orf15	41.6417	46.8988	44.2703	39.8506	52.6887	55.9006	632.978	1310.4	1294.07	-0.17152	0.151736	-0.251156	-0.336525	-3.83774	-4.88753	-4.86944
WHSC1L1	43.368	42.9127	43.1404	48.7804	48.606	52.5386	43.1993	48.2651	63.6174	0.0152272	-0.177263	-0.172095	-0.284339	-0.00197095	-0.161941	-0.560383
MYL7	42.7686	51.121	46.9448	44.9139	34.6602	43.1372	38.9117	124.27	307.456	-0.257364	0.0638027	0.437687	0.122032	0.270762	-1.40444	-2.71134
UBE2M	79.8652	83.349	81.6071	77.3317	78.7795	82.8605	93.7811	79.1586	78.2918	-0.0615972	0.077634	0.0508741	-0.0219896	-0.200602	0.0439479	0.0598326
CEACAM1	24.885	30.9559	27.9205	27.9303	25.9572	29.1895	21.322	25.0275	24.3208	-0.31494	-0.000508388	0.105186	-0.0641267	0.388979	0.157811	0.199134
LOC506032	212.026	285.331	248.678	225.915	89.1941	73.1886	40.0655	114.428	109.162	-0.428395	0.138501	1.47926	1.76459	2.63385	1.11984	1.18781
PMEPA1	17.9242	18.5736	18.2489	19.6871	16.7293	19.0126	20.7923	22.4015	19.523	-0.0513422	-0.109443	0.125431	-0.0591438	-0.18824	-0.29579	-0.0973672
TNRC6A	513.413	791.891	652.652	618.663	522.053	529.107	1358.18	323.002	627.264	-0.625181	0.0771589	0.322117	0.302755	-1.05728	1.01477	0.0572399
NARFL	130.548	94.4264	112.487	118.029	126.765	136.86	250.559	308.206	359.78	0.467317	-0.0693842	-0.172393	-0.282938	-1.15539	-1.45414	-1.67736
LOC100335357	16.9104	16.1291	16.5197	16.8549	16.1934	16.8639	22.4681	21.7804	21.9005	0.0682466	-0.0289755	0.0287855	-0.0297458	-0.443686	-0.398844	-0.406774
ACAT1	282.688	230.248	256.468	200.221	423.974	256.571	754.451	2138.82	2715.26	0.296024	0.35719	-0.725195	-0.000577457	-1.55665	-3.05996	-3.40424
SCO1	193.872	296.78	245.326	150.71	105.22	124.593	4958.07	1822.88	1736.06	-0.614292	0.702926	1.2213	0.977478	-4.33701	-2.89344	-2.82304
GNE	98.5504	129.763	114.157	102.474	120.201	102.505	119.893	63.028	113.603	-0.396948	0.155759	-0.074429	0.155328	-0.0707264	0.856951	0.00701885
CPSF6	257.44	148.541	202.991	407.451	646.608	590.755	4785.1	1075.14	1075.31	0.793376	-1.00521	-1.67148	-1.54115	-4.55906	-2.40504	-2.40527
VPS72	6948.71	6912.88	6930.8	6619.35	5591.47	6295.31	644.544	617.317	399.806	0.00745888	0.0663304	0.309792	0.138744	3.42667	3.48894	4.11565
NUDT4	771.622	1060.06	915.839	1189.25	893.127	1083.89	7101.16	1183.33	1390.31	-0.458173	-0.376883	0.0362285	-0.243049	-2.95489	-0.369688	-0.602244
WDR67	1901.35	2026.5	1963.93	1537.47	923.641	825.357	2133	450.544	378.523	-0.0919636	0.353178	1.08834	1.25065	-0.119143	2.124	2.37529
KLHDC2	4841.56	4526.32	4683.94	4894.91	5336.18	5371.72	970.78	2267.68	2001.38	0.0971321	-0.0635602	-0.188086	-0.197662	2.27051	1.04651	1.22673
TMCO1	630.471	860.068	745.27	566.901	800.563	823.188	591.233	874.569	463.746	-0.448021	0.394666	-0.103252	-0.143459	0.334035	-0.230809	0.684429
THAP9	16526.3	16455.7	16491	17596.8	17468	18453	4820.89	627.459	401.99	0.00617484	-0.0936324	-0.0830356	-0.162177	1.77431	4.71602	5.35838
EIF2AK3	797.617	1086.42	942.017	947.888	423.123	385.776	182.525	242.77	235.315	-0.445809	-0.00896398	1.15468	1.28799	2.36766	1.95617	2.00116
GSKIP	19.1352	33.2685	26.2019	23.6494	24.8085	22.369	280.796	68.0892	98.5853	-0.797927	0.147866	0.0788379	0.22817	-3.42178	-1.37776	-1.9117
ECH1	47.3924	54.135	50.7637	47.6253	48.4133	42.2677	64.8961	57.4155	81.7872	-0.191907	0.0920706	0.068393	0.264242	-0.354335	-0.177643	-0.688078
NR4A2	55.6083	72.1804	63.8944	78.5699	169.648	106.208	48.6278	23.6261	31.534	-0.376306	-0.298289	-1.40879	-0.733131	0.393906	1.43531	1.01878
NGFR	92.6101	90.5873	91.5987	85.7963	80.7876	84.6368	95.2119	91.4535	153.226	0.0318609	0.0944112	0.181193	0.114042	-0.055814	0.00228951	-0.74226
SLC18B1	33.8963	33.2989	33.5976	27.8488	48.1118	34.5258	31.0044	20.8299	21.9699	0.0256521	0.270743	-0.518033	-0.0393158	0.115887	0.689703	0.612833
LOC100335716	19.833	33.0635	26.4483	26.2748	26.0754	20.5609	73.89	91.1592	125.539	-0.737341	0.00949515	0.0204822	0.363268	-1.48221	-1.78522	-2.24689
INTS9	5035.97	5220.18	5128.07	4621.07	1922.17	1609.24	430.232	215.861	244.958	-0.0518312	0.150192	1.41568	1.67204	3.57523	4.57024	4.38781
BOLA-DMB	49.6738	45.3689	47.5213	41.23	46.3037	80.1673	38.7257	51.1971	107.62	0.130782	0.204882	0.0374465	-0.754439	0.295285	-0.107488	-1.1793
TBC1D4	29.3459	29.038	29.1919	27.3769	28.2959	24.5967	25.3108	26.7749	21.8724	0.0152147	0.0926098	0.044979	0.247106	0.205819	0.124691	0.416457
RCSD1	18.6188	19.4747	19.0467	20.3407	17.4216	18.5323	215.222	87.8728	107.643	-0.0648448	-0.0948237	0.128668	0.0395013	-3.49821	-2.20587	-2.49864
IRF1	168.07	39.2907	103.68	124.47	286.745	242.811	343.667	302.749	156.528	2.0968	-0.263658	-1.46763	-1.22769	-1.72887	-1.54598	-0.594279
ALG11	298.387	210.997	254.692	345.171	414.854	498.285	1019.06	193.453	105.754	0.499963	-0.438559	-0.70385	-0.968218	-2.00041	0.396774	1.26805
CASP3	378.985	538.657	458.821	562.168	504.102	464.085	335.433	624.167	495.31	-0.507228	-0.29307	-0.135786	-0.0164592	0.451905	-0.444001	-0.110402
B3GNT8	150.522	159.911	155.216	142.268	130.153	134.578	134.507	314.838	341.346	-0.0873017	0.125673	0.254071	0.205838	0.206597	-1.02033	-1.13695
SCML4	16.7212	18.7345	17.7278	18.1842	15.8736	18.9413	16.0464	17.8547	17.5274	-0.16402	-0.0366687	0.159391	-0.0955219	0.143766	-0.0102852	0.0164019
SLC6A11	133.518	193.935	163.726	189.636	109.88	85.4318	29.5544	30.1479	64.5522	-0.538543	-0.211946	0.57536	0.938442	2.46984	2.44116	1.34275
LOC100848243	17.7224	17.2359	17.4792	16.3566	22.1918	14.0332	15.7202	16.2695	27.4455	0.0401631	0.0957598	-0.344389	0.316793	0.153018	0.103463	-0.650936
NCALD	67.0628	67.4265	67.2446	58.655	57.6377	73.9885	43.8326	30.9343	29.0731	-0.00780242	0.197166	0.222408	-0.137881	0.617414	1.12021	1.20974
TSPAN13	1700.63	2645.55	2173.09	1735.63	2105.71	2330.58	134.185	613.709	430.476	-0.637498	0.324288	0.045441	-0.100938	4.01745	1.82412	2.33574
WDFY2	31.4581	29.505	30.4816	33.1167	33.0551	32.6626	41.8394	67.3879	152.484	0.0924703	-0.119621	-0.116935	-0.099704	-0.456925	-1.14455	-2.32265
CCDC84	490.422	470.89	480.656	488.175	434.963	446.916	739.505	410.782	334.134	0.058635	-0.0223921	0.144114	0.105003	-0.621554	0.226632	0.524577
CADM4	86.6538	97.3075	91.9807	82.1919	77.6096	80.928	80.0404	80.4467	78.6639	-0.167289	0.162334	0.245096	0.184692	0.200603	0.193297	0.225628
MICU1	83.6098	56.7621	70.186	67.2927	87.2166	78.6048	189.113	187.677	205.517	0.558744	0.0607332	-0.31342	-0.163434	-1.42999	-1.419	-1.55
ZSCAN29	99.2589	77.3597	88.3093	88.4846	131.526	159.588	75.9658	80.9652	92.5999	0.359615	-0.00286141	-0.574709	-0.853714	0.217216	0.125263	-0.0684446
CPNE7	23.193	23.1542	23.1736	27.4536	24.6381	22.5336	24.3922	20.2022	20.9501	0.00241499	-0.244515	-0.0884071	0.0404059	-0.0739398	0.197972	0.145523
KIAA1143	121.144	64.779	92.9617	108.29	219.243	221.424	91.4483	218.991	136.562	0.90313	-0.220187	-1.23782	-1.2521	0.0236801	-1.23617	-0.554849
BAG3	343.129	321.021	332.075	537.04	634.808	568.328	515.3	219.181	170.73	0.0960825	-0.69352	-0.934812	-0.775216	-0.633905	0.599387	0.959791
CSDE1	3445.99	3726.32	3586.15	3505.27	2606.36	2741.93	947.526	1340.95	1528.58	-0.112833	0.0329092	0.460403	0.387244	1.9202	1.41918	1.23024
KIAA1217	21.076	24.8822	22.9791	20.3755	26.4699	19.4022	24.0967	79.2728	62.5269	-0.239513	0.173488	-0.204028	0.244105	-0.0685116	-1.7865	-1.44415
HN1L	1125.47	583.998	854.733	1374.08	2886.14	3366.85	1520.94	461.667	457.008	0.946491	-0.684922	-1.75559	-1.97785	-0.831418	0.888621	0.903254
C25H16orf52	23.29	25.1719	24.231	28.4285	33.3077	30.676	67.2177	152.62	204.592	-0.112104	-0.230485	-0.459004	-0.340259	-1.47199	-2.65502	-3.07783
SLC35A5	478.931	702.24	590.585	372.756	313.017	349.082	275.578	123.886	138.264	-0.552146	0.663912	0.915906	0.758581	1.09968	2.25313	2.09472
C8H9orf95	41.7458	56.7988	49.2723	42.405	38.5526	29.7933	20.9056	86.7386	67.7843	-0.44423	0.216543	0.35395	0.725789	1.23689	-0.815897	-0.460174
TIAM1	573.414	618.572	595.993	1253.81	1089.39	1325.69	288.485	821.789	748.112	-0.109364	-1.07295	-0.870159	-1.15337	1.0468	-0.463471	-0.327959
PLSCR1	312.995	401.446	357.221	340.843	200.621	159.318	16.3802	143.693	335.454	-0.359066	0.0677098	0.832343	1.16491	4.44679	1.31382	0.0906992
CISD1	2719.89	1046.42	1883.16	1413.89	2322.18	1576.54	4217.23	6799.53	6902.84	1.37808	0.413488	-0.302323	0.25639	-1.16314	-1.85228	-1.87404
CEBPG	775.871	853.287	814.579	1282.19	1153.59	1359.38	2236.34	679.941	482.552	-0.137215	-0.654488	-0.501999	-0.738826	-1.45701	0.260646	0.755371
TTF2	1635.57	1419.87	1527.72	2408.33	2360.11	2235.72	411.177	530.918	483.968	0.204027	-0.656654	-0.627473	-0.549359	1.89355	1.52482	1.6584
PPFIA1	4851.35	6519.85	5685.6	6444.15	4460.81	4271.97	1880.51	787.096	824.817	-0.426453	-0.180677	0.350007	0.412409	1.59619	2.8527	2.78517
C1H8orf42	1466.42	1940.75	1703.59	1699.9	1234.27	1453.44	70.9189	263.089	306.912	-0.404314	0.00312751	0.464913	0.2291	4.58626	2.69495	2.47268
PAG6	43.056	41.7059	42.381	40.5162	39.9798	45.4317	50.2879	48.8083	44.4944	0.045963	0.0649182	0.0841464	-0.100284	-0.246794	-0.20371	-0.0702067
NCOR2	509.205	425.442	467.323	611.666	561.437	557.874	122.135	203.387	297.134	0.259283	-0.388324	-0.264705	-0.255518	1.93594	1.2002	0.653309
PPFIBP1	643.123	830.74	736.931	788.014	739.799	660.188	27.7378	20.29	36.4417	-0.369303	-0.0966923	-0.00560379	0.158653	4.73161	5.18269	4.33787
FOXF1	16.1569	18.1353	17.1461	17.229	24.6437	23.9647	17.7375	15.9827	18.6524	-0.166652	-0.00696286	-0.523343	-0.483032	-0.0489252	0.101363	-0.121486
VTI1A	370.74	566.891	468.815	545.344	250.904	310.989	151.772	61.5668	58.0485	-0.612664	-0.218146	0.901883	0.592158	1.62711	2.9288	3.01369
CSNK1D	245.519	61.4803	153.5	116.087	233.342	299.856	789.276	729.252	789.689	1.99764	0.403025	-0.60421	-0.966033	-2.3623	-2.24818	-2.36305
THEM4	139.898	69.556	104.727	139.863	281.439	295.324	56.7674	185.944	385.819	1.00813	-0.417386	-1.42619	-1.49566	0.883497	-0.828234	-1.88129
LOC100138449	138.444	148.14	143.292	132.274	219.067	213.752	2287.01	1146.86	999.116	-0.0976537	0.115428	-0.61241	-0.576982	-3.99643	-3.00066	-2.80169
LOC404051	43.03	38.615	40.8225	38.5849	44.7767	46.112	44.9097	49.294	51.2771	0.156185	0.0813269	-0.133384	-0.175777	-0.137661	-0.272048	-0.328949
FBXO38	59.4332	73.0441	66.2387	87.0556	113.199	110.778	180.901	80.8695	73.6864	-0.297498	-0.394264	-0.77311	-0.741922	-1.44945	-0.287922	-0.153724
DKK4	18.3885	17.8553	18.1219	17.3769	16.2435	16.943	18.8438	19.1657	17.9229	0.0424464	0.0605663	0.157872	0.0970429	-0.0563554	-0.080796	0.0159273
CBX3	394.115	542.936	468.526	231.349	389.911	213.281	4230.16	7019.93	7312.45	-0.462167	1.01805	0.264983	1.13537	-3.17451	-3.90526	-3.96415
MYF5	2832.4	4453.81	3643.1	3229.35	2758.89	3243.84	97.3047	17.0022	20.0366	-0.653013	0.173925	0.401081	0.167464	5.22651	7.7433	7.50639
CLK1	295.651	377.112	336.382	280.882	314.996	259.478	1643.89	988.509	1053.21	-0.351096	0.260132	0.0947634	0.374484	-2.28895	-1.55516	-1.64662
CTSL1	15.952	21.7241	18.838	19.884	16.9829	17.9392	143.319	2718.84	2969.43	-0.445554	-0.0779588	0.149562	0.0705299	-2.92751	-7.1732	-7.30039
RTN4	154.953	185.527	170.24	166.983	242.089	214.849	1677.47	2078.59	996.164	-0.2598	0.0278703	-0.507966	-0.335752	-3.30065	-3.60997	-2.54881
PPP2CB	3369.47	5114.33	4241.9	2643.88	796.574	795.965	7117.91	3257.33	3894.17	-0.602023	0.682055	2.41283	2.41393	-0.746744	0.38102	0.123395
TMEM128	4441.87	4540.23	4491.05	4995.22	3934.8	4056.98	302.97	1667	1573.04	-0.0315971	-0.153494	0.190762	0.146648	3.88981	1.4298	1.5135
STK17A	704.112	591.354	647.733	715.295	1002.61	1008.71	2878.77	1565.44	853.285	0.251784	-0.143139	-0.630294	-0.639035	-2.15198	-1.2731	-0.397629
RAB10	2209.55	2488.73	2349.14	2544.49	3612.9	3930.07	4407.36	3257.05	3964.97	-0.171657	-0.115244	-0.621027	-0.742425	-0.907784	-0.471435	-0.755178
ZMYM3	770.644	1074.14	922.392	934.472	480.708	481.033	479.849	1647.36	2475.04	-0.479047	-0.0187714	0.940221	0.939244	0.9428	-0.836706	-1.424
RELA	1109.7	957.788	1033.74	1153.1	907.191	852.658	630.328	421.347	422.102	0.21239	-0.157635	0.1884	0.277839	0.713704	1.2948	1.29221
UBXN4	4990.67	5723.98	5357.33	4060.09	5268.82	5476.96	1252.07	2130.02	2068.49	-0.197785	0.4	0.0240323	-0.031862	2.09719	1.33065	1.37294
TBPL1	10390	10969.8	10679.9	11119.1	11401.4	12016.8	5743.06	634.942	566.518	-0.0783356	-0.0581361	-0.0943131	-0.17015	0.895009	4.07213	4.23663
FAR1	963.301	823.085	893.193	1405.81	2358.7	2244.07	8565.66	1431.47	1371.46	0.226944	-0.654362	-1.40095	-1.32907	-3.26152	-0.680449	-0.618673
TMOD3	427.258	513.836	470.547	387.747	382.801	370.952	563.884	1297.43	1093.61	-0.266201	0.279224	0.297743	0.343108	-0.26106	-1.46324	-1.21669
MANF	205.887	153.438	179.663	132.274	205.553	262.787	3878.43	4896.29	5775.66	0.424195	0.441765	-0.194216	-0.548606	-4.43211	-4.76833	-5.00662
ECHDC1	17.8901	18.8002	18.3452	17.2255	23.5137	20.4107	66.8112	350.179	231.461	-0.071586	0.0908568	-0.358103	-0.153922	-1.86469	-4.25462	-3.65729
TTI2	272.355	251.438	261.897	245.725	300.691	299.008	1183.93	281.997	179.766	0.115283	0.09195	-0.199285	-0.191188	-2.17651	-0.106685	0.542877
LZTR1	57.2446	47.3407	52.2926	50.7826	46.8768	49.0986	106.284	131.073	172.644	0.274059	0.0422732	0.157733	0.090925	-1.02324	-1.32569	-1.72312
RBL2	507.962	836.287	672.125	520.146	187.855	148.646	130.441	61.1835	77.8969	-0.719277	0.369814	1.83911	2.17685	2.36533	3.45751	3.10909
FAM206A	948.965	1119.3	1034.13	998.984	701.741	600.118	1469.71	732.07	479.476	-0.238165	0.0498859	0.559409	0.7851	-0.507114	0.498366	1.10889
CHEK1	2777.28	2654.65	2715.97	2962.23	2736.43	3060.56	6986.41	3640.42	2203.68	0.0651522	-0.125218	-0.01083	-0.17233	-1.36309	-0.422638	0.30155
ERG	22.0371	23.6575	22.8473	20.4088	20.6897	17.9356	17.047	18.4035	17.5756	-0.102366	0.162833	0.143111	0.349195	0.422509	0.312045	0.378454
PLK2	1783.93	2009.41	1896.67	2097.37	1518.88	1415.4	597.629	451.931	996.83	-0.171707	-0.145109	0.320465	0.422261	1.66615	2.06929	0.928049
PIGN	172.576	254.98	213.778	112.673	75.0205	66.522	109.234	304.723	621.313	-0.563151	0.923976	1.51075	1.68421	0.968684	-0.511387	-1.53921
SEL1L	271.51	502.713	387.112	272.183	329.093	281.967	235.008	468.105	528.518	-0.888728	0.508176	0.234257	0.457226	0.720043	-0.274082	-0.449201
PSMA1	100.203	77.4246	88.8138	50.1632	55.5602	74.5301	2336.09	4232.84	3390.14	0.372062	0.824154	0.676733	0.252961	-4.71717	-5.5747	-5.25442
PRKCD	47.2151	44.3456	45.7804	42.5805	49.8663	58.6749	351.727	368.366	368.037	0.0904592	0.104537	-0.123337	-0.358014	-2.94165	-3.00834	-3.00705
SNX3	4872.38	5731.35	5301.87	3566.97	7509.86	8616.3	2251.92	10234.2	7419.45	-0.234246	0.571799	-0.502286	-0.700568	1.23535	-0.94882	-0.484813
STC1	21.5283	32.2501	26.8892	24.0482	27.4775	25.5627	26.1566	19.5473	17.9346	-0.58307	0.1611	-0.0312244	0.0729857	0.0398549	0.460061	0.584282
ARIH1	1094.09	1320.6	1207.34	1596.1	1595.87	1985.7	396.852	538.34	523.698	-0.271467	-0.402712	-0.402507	-0.71781	1.60516	1.16525	1.20503
IDH3B	22.6829	20.7749	21.7289	21.3936	22.1384	21.5638	134.732	20.1428	30.9266	0.126763	0.0224409	-0.0269347	0.0110079	-2.6324	0.109356	-0.50923
NOP56	418.226	247.127	332.677	526.936	1159.19	1056.45	9277.77	4442.88	4755.58	0.759026	-0.663507	-1.80092	-1.66703	-4.80159	-3.7393	-3.83743
CYSTM1	397.093	417.269	407.181	426.818	704.034	635.416	78.9564	2879.16	4369.88	-0.0715005	-0.0679485	-0.789974	-0.642031	2.36654	-2.8219	-3.42385
TKDP5	34.0618	36.5855	35.3236	34.778	32.2385	34.124	36.6795	40.1664	35.312	-0.103118	0.0224607	0.131851	0.0498458	-0.0543392	-0.185356	0.00047743
CPPED1	42.7039	47.4482	45.076	45.0729	38.3662	46.3791	47.7308	340.778	715.567	-0.151985	9.96e-05	0.232525	-0.0411137	-0.0825596	-2.9184	-3.98866
L1CAM	37.9945	42.8599	40.4272	37.7879	33.3052	37.1362	41.3001	45.1647	48.3436	-0.17384	0.0974033	0.27958	0.1225	-0.0308169	-0.159868	-0.257997
NCOA7	13.694	13.077	13.3855	13.4298	14.817	12.3504	18.7049	13.6712	13.7569	0.066512	-0.00476947	-0.146585	0.11611	-0.482745	-0.0304666	-0.0394877
APBA2	33.0989	35.5724	34.3357	35.0613	33.5554	32.177	45.5394	37.7142	35.5016	-0.103977	-0.030172	0.0331618	0.0936772	-0.407407	-0.135401	-0.0481755
MED10	3077.7	3889.5	3483.6	2803.79	3080.3	3336.17	2893.87	1207.98	711.403	-0.337733	0.313198	0.177509	0.0623853	0.267576	1.52798	2.29184
BPI	31.6874	34.0703	32.8788	30.274	30.5969	26.0666	29.1846	33.3848	28.8474	-0.104604	0.11908	0.103773	0.334956	0.17195	-0.0220338	0.188716
CHST14	218.565	204.807	211.686	207.72	119.606	121.142	81.9321	223.818	209.401	0.0937924	0.0272875	0.823642	0.805227	1.36943	-0.0804022	0.0156594
TMEM184C	2492.56	2591.71	2542.14	3276.17	2458.78	2751.87	4916.94	2267.08	1831.61	-0.0562807	-0.36597	0.048096	-0.11437	-0.95172	0.165207	0.472926
CTSH	27.2697	24.6491	25.9594	27.2261	85.0303	1113.46	172.904	3622.94	5725.71	0.145761	-0.0687341	-1.71172	-5.42265	-2.73564	-7.12476	-7.78505
MYBPC1	12.3566	12.2242	12.2904	12.0128	12.3366	12.681	11.6195	12.2042	11.4319	0.0155463	0.0329632	-0.00541693	-0.0451357	0.0809791	0.0101487	0.104469
TMEM184B	728.79	161.341	445.065	389.024	866.775	708.411	128.502	780.674	878.379	2.17539	0.194158	-0.961641	-0.670569	1.79222	-0.810703	-0.980827
DDX24	852.798	242.787	547.793	764.641	1164.12	1525.91	2158.13	1033.84	944.484	1.81251	-0.481152	-1.08754	-1.47797	-1.97808	-0.916304	-0.785896
SBF2	70.4278	65.0279	67.7279	44.6789	34.4669	33.5472	42.9514	274.447	495.726	0.115086	0.600157	0.974537	1.01356	0.657045	-2.0187	-2.87172
ZBTB48	311.172	66.2479	188.71	178.328	247.059	237.244	444.693	238.249	253.573	2.23177	0.0816351	-0.388687	-0.330204	-1.23664	-0.336297	-0.426233
HBP1	160.987	184.369	172.678	175.047	167.835	169.077	130.151	40.4522	34.1518	-0.195646	-0.0196549	0.0410448	0.0304074	0.407902	2.09379	2.33805
KIAA0182	63.9476	72.4716	68.2096	80.4887	84.8981	55.4205	35.5614	106.227	119.367	-0.180526	-0.238812	-0.315757	0.299555	0.939663	-0.639109	-0.807353
LOC100847362 /// LOC505099	13.2179	12.3284	12.7731	12.7108	14.2768	11.9399	28.5315	28.884	31.1092	0.1005	0.00706287	-0.160565	0.0973232	-1.15944	-1.17716	-1.28423
RPS8	3851.2	2450.3	3150.75	2304.77	2210.13	1787.13	9489.01	12924.8	13508.3	0.652348	0.451072	0.511563	0.818047	-1.59056	-2.03638	-2.10007
ARNT2	132.202	179.319	155.76	132.61	129.692	120.609	48.1849	35.0599	33.804	-0.439785	0.232143	0.264241	0.368989	1.69268	2.15143	2.20406
PALMD	17.7896	18.1159	17.9528	17.1037	16.9226	15.5103	17.0743	15.6502	16.2259	-0.026225	0.0698956	0.0852542	0.210978	0.0723762	0.19803	0.14591
GPR37 /// LOC790388	45.1038	79.7922	62.448	52.6116	33.8138	44.8414	31.4446	20.1654	28.1932	-0.822998	0.247274	0.885043	0.477825	0.989844	1.63077	1.14731
FCGRT	291.497	300.862	296.179	240.016	168.351	220.113	118.269	65.2922	111.404	-0.0456188	0.303341	0.815003	0.42823	1.3244	2.18149	1.41068
POP5	151.27	74.3536	112.812	81.9051	105.955	73.657	2181.57	2449.27	1498.87	1.02465	0.461893	0.0904612	0.615024	-4.27338	-4.44036	-3.73189
LOC100847619	12.2776	13.4702	12.8739	13.2997	13.554	13.2487	15.2128	14.4162	15.8093	-0.133748	-0.0469482	-0.0742698	-0.0414083	-0.240836	-0.163248	-0.296328
PRPF40B	33.9638	34.0906	34.0272	32.5551	34.9346	34.6674	46.5085	47.1095	43.7499	-0.00537787	0.0638062	-0.0379655	-0.0268921	-0.450805	-0.469328	-0.362589
NUP133	1301.43	2143.96	1722.69	1761.86	1548.51	1504.19	705.868	413.385	291.777	-0.720179	-0.0324314	0.153786	0.195674	1.28719	2.05911	2.56173
SF3B1	1794.42	2078.54	1936.48	1556.83	482.836	320.066	317.503	923.205	1434.31	-0.212054	0.314831	2.00383	2.597	2.6086	1.06872	0.433085
TET2	26.4831	29.3966	27.9398	22.7291	35.5224	23.1384	120.921	138.915	256.307	-0.150577	0.297783	-0.346407	0.272033	-2.11366	-2.31381	-3.19748
REEP2	325.61	261.7	293.655	241.479	292.369	316.862	210.337	268.586	240.603	0.315233	0.282227	0.0063328	-0.109733	0.481422	0.12874	0.287469
CSAD	43.5354	40.8991	42.2173	37.1119	47.3231	46.4514	42.5454	101.37	152.594	0.0901224	0.185952	-0.164711	-0.137889	-0.0111709	-1.26372	-1.8538
SRGAP2	29.0457	28.7827	28.9142	22.3685	29.9811	22.0339	41.5542	29.3902	25.5409	0.0131213	0.370313	-0.0522741	0.392052	-0.523216	-0.0235579	0.178971
VPS33B	190.363	144.26	167.312	182.046	171.228	154.932	216.014	253.495	332.665	0.400085	-0.121766	-0.0333839	0.110902	-0.368585	-0.599421	-0.991533
RAB3GAP2	57.5533	71.9619	64.7576	75.4109	66.5735	73.738	76.456	39.4548	38.8814	-0.322334	-0.219722	-0.0398981	-0.187357	-0.239579	0.714849	0.735971
FNBP1	25.1639	26.6285	25.8962	25.4805	22.6147	29.4271	708.011	238.538	250.32	-0.0816176	0.0233452	0.195479	-0.184404	-4.77296	-3.2034	-3.27296
TMCO3	2978.53	3715.21	3346.87	2750.37	2328.46	2497.03	402.618	702.661	676.608	-0.318841	0.283188	0.523435	0.4226	3.05533	2.25191	2.30642
ABCF1	909.335	366.011	637.673	548.456	785.003	951.77	3623.87	2308.57	2472.47	1.31293	0.21744	-0.299882	-0.577797	-2.50664	-1.85611	-1.95506
LIMCH1	124.683	185.125	154.904	207.96	229.616	181.332	37.2493	38.8893	36.509	-0.570236	-0.424932	-0.567846	-0.227262	2.05609	1.99393	2.08505
PSRC1	591.485	261.602	426.544	752	1233.34	1204.1	727.841	855.812	917.873	1.17697	-0.81804	-1.53181	-1.49719	-0.770929	-1.0046	-1.1056
RNF20	1442.39	808.061	1125.23	1567.5	2643.68	2712.03	1911.33	665.045	516.034	0.83593	-0.478247	-1.23233	-1.26915	-0.764364	0.758693	1.12468
PTX3	32.6594	45.2054	38.9324	52.3382	41.9205	44.7961	14.0882	15.2453	18.2513	-0.468996	-0.426892	-0.106681	-0.2024	1.46649	1.35261	1.09297
NOP2	470.016	54.5841	262.3	198.091	363.745	347.297	1215.5	519.247	522.036	3.10616	0.405058	-0.47171	-0.404952	-2.21226	-0.985204	-0.99293
GZF1	58.0613	66.1511	62.1062	66.85	51.1567	50.1632	173.188	434.68	577.382	-0.188187	-0.106192	0.279815	0.308107	-1.47953	-2.80714	-3.21672
PTK2	794.921	688.234	741.577	875.727	858.506	801.973	475.854	1414.92	1595.98	0.207911	-0.239884	-0.211231	-0.112956	0.640078	-0.932049	-1.10577
SLC39A13	332.807	317.057	324.932	240.961	156.536	151.646	75.9359	101.821	161.886	0.0699414	0.431338	1.05365	1.09944	2.09728	1.6741	1.00516
NRP2	49.2474	66.1412	57.6943	58.8784	47.7298	65.6583	38.5099	42.3445	36.6121	-0.425502	-0.0293079	0.27354	-0.186548	0.583201	0.446256	0.656108
POLDIP3	2185.21	2324.49	2254.85	2784.22	1249.57	944.443	781.701	1021.17	1022.92	-0.0891426	-0.304245	0.851593	1.25549	1.52834	1.14281	1.14034
IARS2	619.889	542.132	581.01	802.779	595.841	541.597	124.027	1483.45	1711.9	0.193366	-0.466439	-0.0363629	0.101345	2.22791	-1.35232	-1.55896
RMDN2	28.2579	30.8508	29.5544	28.605	26.8025	32.7573	26.7722	26.1053	25.2175	-0.126652	0.0471008	0.141005	-0.148445	0.142637	0.179025	0.228948
COL12A1	33.802	39.4647	36.6333	36.0286	34.307	36.4554	36.3173	35.5337	32.1643	-0.223454	0.0240162	0.0946553	0.00702532	0.0124983	0.0439676	0.187695
PIK3R2	83.0903	58.4791	70.7847	66.5943	81.651	71.1174	91.2095	147.573	164.345	0.506759	0.0880395	-0.206032	-0.00676335	-0.365746	-1.05992	-1.21522
AKAP12	189.009	241.256	215.133	174.289	97.0734	78.4479	45.7444	894.879	560.865	-0.35211	0.303743	1.14808	1.45542	2.23356	-2.05646	-1.38242
GTF2IRD1	80.9731	100.658	90.8155	83.9488	74.5238	82.7504	79.6002	110.513	93.9388	-0.313946	0.113429	0.285237	0.134172	0.190167	-0.283201	-0.0487826
KCTD18	15.8253	16.1076	15.9664	15.3266	15.1594	15.6012	141.911	60.7472	65.8591	-0.0255062	0.059002	0.0748306	0.0333903	-3.15188	-1.92777	-2.04434
HIP1R	179.365	143.956	161.661	139.189	141.655	140.889	131.183	132.864	154.133	0.317274	0.215924	0.190588	0.198407	0.301389	0.283021	0.0687881
DPYSL4	62.096	65.9991	64.0475	62.718	54.1928	53.9761	60.411	61.6561	48.3616	-0.0879465	0.0302635	0.241041	0.246823	0.0843318	0.0548985	0.405281
NLGN3	36.9239	36.7526	36.8382	37.5656	36.6841	36.2048	42.9304	35.5236	36.4157	0.0067086	-0.0282074	0.00604803	0.0250212	-0.220796	0.0524258	0.016643
CMTM3	97.6253	114.983	106.304	94.8613	71.2055	74.3403	66.5567	137.969	129.508	-0.236089	0.164304	0.578135	0.515978	0.675539	-0.376154	-0.284842
BORA	4977.23	5093.7	5035.46	5232.78	4014.05	3362.48	1419.22	738.23	680.136	-0.0333725	-0.055454	0.327066	0.582599	1.82703	2.76998	2.88823
DOHH	91.7991	91.5485	91.6738	92.0177	86.2583	85.5397	97.5282	97.027	95.2502	0.0039445	-0.00540119	0.0878465	0.0999151	-0.0893105	-0.0818766	-0.055212
LOC100335198 /// RPA3	3217.83	4666.09	3941.96	2424.39	1673.17	1169.72	1477.34	2624.96	2108.8	-0.53613	0.701293	1.23633	1.75274	1.41591	0.586617	0.902492
FEN1	454.941	751.392	603.166	412.458	323.309	348.017	3986.48	3778.82	2939.32	-0.723888	0.548308	0.899642	0.793398	-2.72449	-2.64731	-2.28485
H2AFX	2328.1	2644.94	2486.52	3132.96	2133.32	2441.19	1757.49	2480.18	1528.49	-0.184082	-0.333396	0.221029	0.0265464	0.500613	0.00368396	0.702018
NXN	275.22	125.231	200.225	347.547	524.208	513.088	75.3855	129.53	234.121	1.136	-0.795585	-1.38851	-1.35758	1.40927	0.628341	-0.225629
CH25H	21.0987	18.2735	19.6861	19.5756	19.047	20.8114	16.739	20.5655	17.2601	0.207399	0.00811855	0.0476152	-0.0801977	0.233961	-0.0630534	0.189736
ZNF821	40.1206	36.1488	38.1347	41.0478	46.6747	44.0759	63.8647	33.1185	40.8921	0.150395	-0.106201	-0.291537	-0.208888	-0.743916	0.203467	-0.100717
TMEM138	27.2931	36.0902	31.6916	48.289	20.7488	21.0634	17.9629	15.422	14.5662	-0.403068	-0.607593	0.611074	0.589362	0.819085	1.03911	1.12148
ARHGEF18	351.205	242.453	296.829	408.87	510.319	535.189	229.624	699.945	810.565	0.534608	-0.462008	-0.781766	-0.850417	0.37036	-1.23761	-1.4493
LOC535643	213.602	120.85	167.226	217.49	279.557	310.035	393.877	313.3	265.142	0.821712	-0.379149	-0.741342	-0.890633	-1.23595	-0.905747	-0.664966
GTF2I	926.488	995.388	960.938	1216.54	1199.7	894.529	371.973	1227.94	1026.77	-0.103486	-0.340271	-0.320153	0.103315	1.36925	-0.353729	-0.0956036
HS6ST1	54.2771	44.4597	49.3684	50.8592	51.2426	40.3214	67.1902	808.028	1469.8	0.287847	-0.0429213	-0.053755	0.29204	-0.444664	-4.03275	-4.89589
TMEM243	728.965	821.441	775.203	650.405	452.946	528.076	444.492	1495.16	1945.16	-0.172307	0.253235	0.775235	0.553829	0.802417	-0.947649	-1.32724
SYNE1	51.8296	49.4779	50.6538	53.99	54.3063	47.2811	490.865	74.9437	46.0217	0.0669922	-0.0920219	-0.10045	0.0994054	-3.27658	-0.565138	0.138357
SAE1	6306.06	7240.99	6773.53	6126.46	3660.24	4046.53	2906.11	3337.27	3146.85	-0.199447	0.144852	0.88797	0.743221	1.22082	1.02124	1.106
IRF2BP2	127.638	202.716	165.177	198.899	141.746	123.886	35.1349	46.6261	38.3488	-0.667398	-0.268023	0.220706	0.414996	2.23304	1.8248	2.10676
MAN1C1	211.54	179.889	195.715	213.627	167.909	134.78	33.5947	106.833	72.9657	0.233821	-0.12634	0.221071	0.538144	2.54244	0.873396	1.42346
ATP2A2	6034.64	6772.55	6403.59	7369.76	6460.64	7061.81	2949.21	1837.5	1609.83	-0.166433	-0.202737	-0.0127952	-0.141157	1.11855	1.80114	1.99197
ALPI	19.1954	20.4951	19.8452	16.7191	17.212	16.9701	20.3706	16.5368	15.5826	-0.094522	0.247297	0.205379	0.225801	-0.037699	0.263117	0.348855
RCBTB2	262.786	298.179	280.483	283.381	294.245	211.659	116.609	177.769	401.988	-0.18229	-0.0148313	-0.0691076	0.406171	1.26624	0.657912	-0.519241
COA1	44.6634	44.3664	44.5149	44.1628	60.723	56.1162	31.2076	29.3435	30.4765	0.00962647	0.0114572	-0.447954	-0.334128	0.512393	0.601247	0.546593
CYP20A1	35.0322	40.3202	37.6762	48.3232	43.0599	56.6644	44.8501	53.2396	38.3015	-0.202821	-0.359063	-0.192692	-0.588789	-0.251458	-0.498847	-0.0237478
RHNO1	416.345	391.433	403.889	391.448	230.818	284.094	415.845	789.21	412.289	0.0890139	0.0451374	0.807202	0.507589	-0.0420886	-0.966452	-0.0296998
PHACTR4	182.983	197.065	190.024	194.524	295.995	341.348	559.997	949.382	504.479	-0.106961	-0.0337672	-0.639396	-0.845063	-1.55924	-2.32081	-1.40861
C23H6orf52	1596.2	269.816	933.011	876.124	1452.02	1625.96	502.124	115.026	129.516	2.5646	0.0907581	-0.6381	-0.801328	0.893849	3.01994	2.84876
MEX3C	396.713	476.241	436.477	377.646	138.395	138.615	1105.27	320.893	411.949	-0.263596	0.208873	1.65711	1.65483	-1.34042	0.443814	0.083443
DOCK1	73.2723	60.6587	66.9655	92.4751	116.416	111.91	17.9312	152.921	349.058	0.272553	-0.465648	-0.797797	-0.74085	1.90094	-1.1913	-2.38198
RAP1A	529.175	765.59	647.383	853.441	1160.12	1212.94	94.9466	323.276	348.671	-0.532827	-0.398673	-0.841584	-0.905817	2.76943	1.00185	0.892752
ZBTB49	1021.86	1502.87	1262.36	1249.52	1014.35	1229.76	1011.07	280.491	284.82	-0.556524	0.0147563	0.315569	0.0377443	0.320242	2.1701	2.148
NMB	326.852	164.526	245.689	145.671	134.448	127.659	502.914	147.081	146.191	0.990322	0.754119	0.869788	0.94454	-1.03348	0.74022	0.748977
ZNF547	1122.71	842.389	982.549	1614.87	1966.45	2161.88	2084.49	468.609	423.442	0.414423	-0.716813	-1.00099	-1.13768	-1.08509	1.06814	1.21436
C20H5orf34	146.113	169.313	157.713	136.059	73.5738	70.8961	53.7951	14.5265	14.072	-0.212605	0.213065	1.10004	1.15352	1.55175	3.44054	3.4864
RRM2	1112.48	1264.48	1188.48	1364.95	1396.22	1401.76	2300.95	2488.94	1074.46	-0.184765	-0.199736	-0.232415	-0.238122	-0.953118	-1.06642	0.145508
CPT2	1051.6	1113.7	1082.65	1246.11	677.456	625.378	281.868	603.046	673.253	-0.0827682	-0.202866	0.67637	0.79177	1.94148	0.844229	0.685349
EEF1A2	29.1842	28.4722	28.8282	29.0942	30.0864	29.385	33.5612	33.2031	30.5532	0.0356294	-0.0132528	-0.0616306	-0.0275963	-0.219314	-0.203838	-0.0838428
FAM50A	1211.18	296.417	753.8	936.626	1650.29	1944.38	1306.64	696.452	481.245	2.03072	-0.313292	-1.13047	-1.36706	-0.793606	0.114158	0.64741
MYBPH	30.1718	30.537	30.3544	30.915	22.8971	28.896	26.2727	28.8045	24.3315	-0.0173552	-0.0264	0.406741	0.0710351	0.208341	0.0756093	0.319082
TCEA2	96.5491	91.499	94.0241	91.1806	83.585	87.2009	94.0294	411.787	278.461	0.0775081	0.0443033	0.169786	0.108687	-8.2e-05	-2.1308	-1.56637
TSKU	342.722	269.007	305.864	360.413	319.801	384.757	167.518	153.266	148.899	0.349395	-0.236758	-0.0642827	-0.331057	0.868572	0.996852	1.03855
PTPRR	73.0036	61.9396	67.4716	37.534	74.854	73.3617	30.2946	34.9164	31.3735	0.237104	0.846081	-0.1498	-0.120746	1.15522	0.950375	1.10473
PRPF38B	112.128	122.709	117.419	196.851	236.459	201.849	1344.57	322.1	302.354	-0.130094	-0.745443	-1.00993	-0.78161	-3.51741	-1.45584	-1.36458
CDCA3	3826	4249.5	4037.75	3734.15	2170.72	2171.04	1549.42	1327.55	1067.7	-0.151457	0.112772	0.895375	0.895167	1.38183	1.60478	1.91904
MTOR	757.963	427.975	592.969	604.783	691.924	645.455	730.311	566.056	652.646	0.8246	-0.0284608	-0.222657	-0.122359	-0.300553	0.0670125	-0.138344
CHD2 /// LOC100847962	372.3	581.66	476.98	573.445	410.492	353.416	2528.75	751.993	650.505	-0.643709	-0.265726	0.216575	0.43256	-2.40642	-0.656791	-0.447631
VIPR1	43.515	50.8508	47.1829	45.8982	38.6551	44.0987	51.1321	42.2207	41.7591	-0.224757	0.0398282	0.287604	0.0975296	-0.115963	0.160315	0.176175
LPPR2	50.8022	56.7729	53.7875	52.5793	41.9981	42.7836	35.486	38.7368	42.3011	-0.160312	0.0327763	0.356949	0.330215	0.600021	0.473567	0.346578
TP53I3	176.784	79.5516	128.168	117.499	161.806	193.081	54.4529	68.5859	98.7161	1.15203	0.125384	-0.33623	-0.591172	1.23495	0.902052	0.376679
ZNF24	67.1022	103.33	85.2161	145.988	123.324	150.889	96.8824	45.7223	43.9823	-0.622825	-0.77665	-0.53326	-0.824293	-0.185109	0.898229	0.954204
HAUS5	46.3652	46.4015	46.3833	71.0648	60.8954	85.0621	74.2395	64.9399	78.4983	-0.00112892	-0.615529	-0.392726	-0.87491	-0.678581	-0.485498	-0.759054
MYL4	53.397	58.3839	55.8904	51.8995	46.9302	47.8427	211.207	79.8107	65.5811	-0.128812	0.106881	0.252085	0.224302	-1.91798	-0.513981	-0.23068
ABR	214.129	149.667	181.898	230.696	276.275	299.525	274.218	226.378	197.15	0.516726	-0.342861	-0.602975	-0.719549	-0.592196	-0.315606	-0.116166
LOC100295263	129.045	168.327	148.686	76.9083	49.3784	34.9153	69.3162	107.303	93.4797	-0.38339	0.951062	1.59032	2.09034	1.10101	0.470589	0.669548
RNF13	1046.6	1508.98	1277.79	1063.84	810.215	626.805	389.282	607.688	485.005	-0.527868	0.264366	0.65727	1.02756	1.71476	1.07224	1.39758
RWDD4	178.521	176.164	177.343	120.874	184.647	163.478	284.986	117.509	115.286	0.0191823	0.553033	-0.0582351	0.117446	-0.68435	0.593763	0.621321
LIMA1	329.643	441.09	385.367	360.486	208.75	204.912	20.7073	277.914	651.035	-0.420168	0.0962891	0.884457	0.911226	4.21802	0.471591	-0.756502
ABCC8	111.3	67.1724	89.2361	96.4785	74.6707	90.528	38.0398	32.1379	33.3611	0.72851	-0.11258	0.257084	-0.0207375	1.23012	1.47335	1.41946
DHX30	991.697	1075.95	1033.82	997.085	599.238	569.967	234.061	463.74	490.45	-0.117634	0.0521999	0.786787	0.859037	2.14303	1.1566	1.07581
ARSA	84.1779	98.3337	91.2558	85.9064	94.975	88.2077	100.05	172.832	260.025	-0.224243	0.0871512	-0.0576311	0.0490111	-0.132732	-0.921384	-1.51066
ESRP2	95.6131	79.1544	87.3837	106.306	115.261	86.1205	621.136	1273.94	1398.13	0.272538	-0.282792	-0.399468	0.0210076	-2.82947	-3.86579	-3.99999
NFATC3	325.868	302.284	314.076	402.086	473.624	502.885	113.413	69.2786	61.0173	0.108382	-0.356391	-0.592628	-0.679114	1.46952	2.18063	2.36382
WDR17	504.891	769.147	637.019	538.894	190.803	196.069	43.9885	45.1921	38.2106	-0.607286	0.241334	1.73925	1.69997	3.85614	3.81719	4.05929
LYZ1	11.8519	12.4132	12.1325	12.0318	11.9422	10.5522	11.0347	13.6509	14.1773	-0.0667559	0.0120302	0.0228131	0.201334	0.136833	-0.170112	-0.224698
LOC100335467 /// SMIM20	444.371	146.804	295.588	330.993	570.406	529.416	426.662	1864.28	1021.37	1.59787	-0.163216	-0.948402	-0.840815	-0.529508	-2.65696	-1.78885
RPE65	13.4659	15.6357	14.5508	15.9998	14.6628	15.1223	15.2594	14.9229	14.1829	-0.215531	-0.136955	-0.0110655	-0.0555806	-0.0686046	-0.0364298	0.0369389
LOC100298890 /// LOC100850865	28.7555	30.5745	29.665	28.0196	24.9859	28.0299	27.7375	27.5404	22.5714	-0.0884899	0.0823237	0.247647	0.0817949	0.0969219	0.107213	0.394268
SLC25A17	2961.65	2400.7	2681.18	3416.31	6090.92	6175.2	432.163	960.156	510.102	0.302943	-0.349573	-1.1838	-1.20362	2.63322	1.48152	2.39401
NRK	17.9393	44.1496	31.0444	22.4427	16.4785	14.787	76.9282	12.1281	11.0155	-1.29928	0.468088	0.913746	1.07	-1.30918	1.35599	1.49481
MAPRE3	19.14	20.7825	19.9612	24.2883	19.359	18.5352	16.5973	17.2747	17.0399	-0.118772	-0.283057	0.0441937	0.106936	0.26625	0.20854	0.228289
PDLIM4	62.2193	29.4822	45.8507	33.3819	63.8282	34.8679	36.2056	1272.48	2824.77	1.07752	0.457878	-0.477249	0.395043	0.340731	-4.79455	-5.94505
F2R	33.7342	36.4323	35.0832	33.4717	39.8105	45.2164	60.976	38.752	36.9149	-0.111005	0.0678392	-0.182367	-0.366065	-0.797459	-0.143491	-0.0734197
PARP16	1740.34	1921.33	1830.83	1655.57	1031.01	1043.33	110.065	95.863	97.2802	-0.142732	0.145169	0.828448	0.811305	4.05607	4.25538	4.23421
CENPN	634.814	752.58	693.697	854.854	531.224	513.657	1794	1718.25	1176.34	-0.24551	-0.301372	0.384986	0.433501	-1.3708	-1.30856	-0.761926
DYNC2LI1	88.4308	67.1201	77.7754	41.6426	36.7366	35.6539	16.0372	18.8921	20.3733	0.397804	0.901256	1.0821	1.12525	2.27789	2.04153	1.93264
FAM168B	729.127	839.797	784.462	859.794	542.597	611.387	177.934	241.684	258.226	-0.203872	-0.132288	0.531821	0.359617	2.14036	1.69858	1.60307
HYLS1	727.939	757.314	742.626	884.174	936.19	936.264	2228.35	253.261	273.612	-0.0570742	-0.251694	-0.334166	-0.334279	-1.58527	1.55201	1.4405
LYN	39.3095	37.1266	38.2181	36.6236	118.813	137.608	30.5684	581.294	1124.38	0.0824248	0.0614797	-1.63637	-1.84824	0.322215	-3.92694	-4.87873
LOC537017	25.5993	24.558	25.0787	21.7534	34.7263	23.0992	26.0562	22.0958	25.6687	0.0599104	0.205218	-0.469569	0.118617	-0.0551675	0.182692	-0.0335518
PTDSS2	374.466	171.426	272.946	208.457	231.371	234.07	719.299	1939.66	2064.77	1.12725	0.388863	0.238407	0.221675	-1.39798	-2.82912	-2.91929
NR5A2	20.4169	19.6505	20.0337	20.209	20.418	19.1097	25.7266	20.1418	18.7978	0.055199	-0.0125688	-0.027412	0.0681282	-0.360832	-0.00775879	0.0918651
C18H19orf12	150.419	168.89	159.654	164.008	125.719	132.914	68.696	70.1674	80.8196	-0.167096	-0.0388124	0.344746	0.264456	1.21665	1.18608	0.982174
SFT2D1	6994.77	8314.78	7654.78	7046.23	7472.28	7837.47	2098.01	3706.36	3511.64	-0.249401	0.119509	0.0348113	-0.0340269	1.86734	1.04636	1.12421
KLC2	44.2005	50.783	47.4918	44.6986	39.8376	42.5879	44.5484	40.7003	43.0353	-0.200284	0.0874478	0.253545	0.157232	0.0923047	0.222636	0.142155
DDB2	785.447	186.488	485.967	668.512	1021.44	1044.52	104.032	87.9993	53.373	2.07443	-0.460095	-1.07168	-1.1039	2.22383	2.4653	3.18668
YRDC	136.638	160.677	148.657	135.911	113.819	108.812	1718.4	914.496	691.786	-0.233813	0.129329	0.385245	0.450154	-3.531	-2.62098	-2.21833
LOC100848920 /// RGS2	21708	22793.4	22250.7	21635.5	23565.7	24548.5	4382.65	85.4434	85.7129	-0.0703868	0.0404516	-0.0828346	-0.141782	2.34398	8.02467	8.02012
DIS3L	502.646	284.316	393.481	475.086	504.934	518.614	5204.54	593.15	493.212	0.822048	-0.271893	-0.359801	-0.398365	-3.7254	-0.592103	-0.325912
CREBL2	697.647	1291.4	994.524	779.771	1047.01	1230.14	348.372	313.319	152.91	-0.888369	0.350954	-0.0741968	-0.306744	1.51338	1.66637	2.70132
EXOC7	47.8539	32.3949	40.1244	28.7747	42.3282	40.1167	44.7405	143.571	180.295	0.562869	0.479678	-0.0771389	0.000277	-0.1571	-1.83921	-2.16781
EEFSEC	526.985	459.283	493.134	460.013	466.907	497.486	572.391	878.49	691.686	0.198379	0.100303	0.0788432	-0.012677	-0.215024	-0.833048	-0.488138
NFKBID	29.2706	34.1096	31.6901	34.0542	23.7186	33.9582	81.3646	38.0494	48.588	-0.220725	-0.103798	0.418013	-0.0997264	-1.36037	-0.26384	-0.616567
DIAPH1	502.27	618.393	560.331	388.82	255.789	178.755	307.743	292.913	339.927	-0.300062	0.527177	1.13133	1.64829	0.864552	0.935806	0.721056
PAPSS2	55.9882	45.2033	50.5958	30.4171	26.5826	27.5488	23.3231	17.9624	23.006	0.308694	0.734135	0.928532	0.877025	1.11726	1.49404	1.13701
MRI1	2410.23	2288.45	2349.34	2462.74	1731.69	1588.12	2060.48	1534.23	911.876	0.0747987	-0.0680101	0.44007	0.564934	0.189274	0.614741	1.36534
HPS1	215.139	211.388	213.264	195.81	198.711	209.282	169.013	282.808	282.252	0.0253794	0.123185	0.101967	0.0271868	0.335501	-0.407183	-0.404348
GIMAP7	23.0545	28.7248	25.8896	23.0252	18.743	19.0827	28.8205	24.3208	25.7885	-0.317245	0.16916	0.466019	0.440111	-0.154718	0.0901837	0.00564566
TIMM50	370.499	154.181	262.34	243.119	329.354	351.238	3963.61	2963.76	2016.8	1.26485	0.109776	-0.328201	-0.421013	-3.91731	-3.49792	-2.94256
KLHL12	58.2957	52.389	55.3423	56.5123	49.1533	57.9694	74.1982	86.0869	101.629	0.154125	-0.0301829	0.171094	-0.0669089	-0.423001	-0.63741	-0.876851
BAG2	2163.88	2840.26	2502.07	1846.57	2132.71	2307.2	939.525	2434.51	3093.07	-0.392399	0.438276	0.230433	0.11698	1.41312	0.0394921	-0.305917
UBLCP1	1665.19	1851.68	1758.43	1621.12	3397.66	3993.75	1298.59	1057.6	1498.33	-0.153147	0.117295	-0.950251	-1.18345	0.437346	0.733495	0.23093
MED15	2964.98	2839.43	2902.2	4116.66	3022.18	3133.54	1107.26	1332.68	1012.86	0.0624206	-0.504326	-0.0584435	-0.110646	1.39016	1.12282	1.51871
SHISA4	100.954	97.2859	99.1201	99.2682	81.7506	98.4378	86.2981	88.5716	77.5909	0.0534004	-0.00215407	0.277948	0.00996541	0.199848	0.162333	0.35329
SERINC2	52.6631	52.6619	52.6625	50.703	57.9943	56.0814	102.628	254.36	160.628	3.24e-05	0.0547032	-0.139136	-0.0907465	-0.962584	-2.27203	-1.60888
NO66	695.512	1033.64	864.574	858.035	448.818	487.063	878.096	1598.91	1899	-0.571582	0.0109528	0.945859	0.827882	-0.022389	-0.887029	-1.13518
PEX5	814.55	978.863	896.707	756.585	478.943	462.335	238.341	297.942	402.079	-0.265104	0.245133	0.904781	0.955696	1.91161	1.58961	1.15716
PRKAR1A	8802.8	8475.05	8638.93	8732.82	6056.79	6089.56	2528.86	6316.48	5522.3	0.0547397	-0.0155956	0.512298	0.504513	1.77236	0.451732	0.645582
LOC100849875	732.788	708.396	720.592	1197.3	1065.13	963.319	1117.39	1283.44	949.355	0.0488401	-0.732532	-0.56377	-0.418831	-0.63288	-0.832757	-0.397765
DAP3	681.106	176.909	429.007	275.022	501.346	546.882	2049.35	1100.01	947.951	1.94487	0.641455	-0.224805	-0.350227	-2.25609	-1.35844	-1.14381
NIPA2	91.6973	90.6908	91.1941	85.4238	130.847	148.183	340.662	124.254	143.886	0.0159228	0.0943015	-0.520867	-0.700371	-1.90133	-0.446281	-0.657917
ZDHHC13	814.618	910.528	862.573	1236.55	2780.33	2927.74	257.675	233.677	181.802	-0.160579	-0.519597	-1.68854	-1.76307	1.7431	1.88413	2.24628
TTC3	25.2373	29.6636	27.4504	34.7353	42.3618	42.5172	30.5337	19.696	23.9113	-0.233137	-0.339575	-0.625937	-0.63122	-0.153573	0.478928	0.199134
TBX19	30.6499	27.8199	29.2349	25.9195	28.8347	31.8876	26.8939	24.6179	22.2466	0.139765	0.173653	0.0198846	-0.125301	0.120411	0.247987	0.39411
SENP7	20.2072	22.9471	21.5771	18.9404	32.7892	24.1645	90.3549	47.8455	44.5727	-0.183448	0.188035	-0.603718	-0.163383	-2.0661	-1.14888	-1.04666
MSRB2	100.187	73.3293	86.7583	103.042	95.3394	97.7794	40.5378	39.5173	37.7914	0.450237	-0.248161	-0.136071	-0.172529	1.09773	1.13452	1.19894
RPGR	379.26	181.624	280.442	267.069	525.447	616.381	60.3111	135.353	72.384	1.06223	0.070489	-0.905843	-1.13612	2.21721	1.05098	1.95396
UNKL	352.723	466.595	409.659	410.302	165.563	141.069	304.248	296.915	278.548	-0.403634	-0.0022626	1.30705	1.53802	0.429177	0.464373	0.556495
H2AFY2	15.6535	16.11	15.8818	15.6347	14.7994	16.3413	14.7472	24.3925	54.2308	-0.041477	0.0226244	0.101836	-0.0411529	0.106927	-0.619069	-1.77174
FYB	16.647	17.9083	17.2777	16.3116	15.9093	17.5521	15.6823	16.2593	21.8903	-0.105369	0.0830062	0.119036	-0.0227353	0.139767	0.0876399	-0.341381
ZFYVE26	558.003	433.381	495.692	738.522	823.868	687.705	289.309	1274.05	857.416	0.364639	-0.575198	-0.732969	-0.472346	0.776831	-1.36191	-0.790552
TOLLIP	2205.02	2267.16	2236.09	2391.31	1467.35	1352.59	1371.72	1253.98	1703.75	-0.0400972	-0.0968239	0.607766	0.725253	0.704993	0.834468	0.392268
NIPSNAP1	242.933	173.164	208.048	197.361	222.381	188.763	156.56	834.349	1021.39	0.488421	0.0760782	-0.0961137	0.140339	0.410205	-2.00373	-2.29554
MBNL3	49.69	45.3776	47.5338	62.6661	112.167	105.984	206.118	43.5313	28.461	0.130975	-0.398732	-1.23862	-1.15682	-2.11645	0.1269	0.739965
PPP1R18	54.8352	64.5009	59.668	55.8425	48.4391	48.2018	48.3873	42.6846	41.2471	-0.234216	0.0955951	0.300786	0.307872	0.30233	0.483241	0.532665
CCZ1	7079.4	7756.25	7417.82	6573.23	5834.47	6249.25	1200.88	1970.68	2318.12	-0.131734	0.174393	0.346395	0.247313	2.6269	1.9123	1.67804
SLC7A1	129.816	147.707	138.761	129.48	118.32	148.562	138.256	138.179	124.002	-0.186271	0.0998784	0.229916	-0.0984565	0.00526509	0.00606675	0.162237
CCDC51	253.118	183.786	218.452	228.625	160.803	189.371	1036.57	781.783	820.608	0.461782	-0.0656688	0.442025	0.2061	-2.24643	-1.83945	-1.90938
TLE6	6868.76	4863.11	5865.93	6864.94	6622.27	5840.57	513.606	276.037	285.718	0.498172	-0.226888	-0.174966	0.00625118	3.51363	4.40943	4.3597
CD2	44.9004	41.8731	43.3867	40.3655	39.7056	40.2914	47.0185	44.5663	40.2929	0.100706	0.104132	0.127913	0.106783	-0.115976	-0.0386989	0.10673
PRRC2C	452.201	611.591	531.896	510.811	223.003	138.061	1692.96	757.823	806.727	-0.435603	0.0583531	1.25408	1.94583	-1.67033	-0.510718	-0.600936
C23H6orf89	262.707	415.035	338.871	298.441	74.4821	59.4021	126.421	82.2043	96.3646	-0.659779	0.183292	2.18577	2.51215	1.4225	2.04345	1.81416
LOC506181	1061.46	733.871	897.664	1262.79	1854.28	2070.34	388.61	259.9	240.949	0.532447	-0.492367	-1.04661	-1.20562	1.20785	1.78822	1.89745
WDR70	3090.8	3038.94	3064.87	2824.89	2715.25	2731.24	570.151	735.802	745.979	0.0244139	0.117632	0.174742	0.166272	2.42641	2.05844	2.03862
METTL9	2223.82	2268.06	2245.94	2284.72	1362.71	1553.65	775.001	751.928	613.024	-0.028419	-0.024697	0.720846	0.531665	1.53505	1.57866	1.87331
TOMM6	73.1926	89.1223	81.1575	76.1378	65.582	75.8531	355.546	130.751	139.299	-0.284089	0.0921122	0.307424	0.0975151	-2.13124	-0.688022	-0.779386
VCPIP1	757.96	536.711	647.335	1045.27	1403.37	1446.62	2647.84	634.006	660.202	0.497977	-0.691297	-1.11631	-1.1601	-2.03223	0.0300174	-0.0283955
MSRB3	34.1597	36.0998	35.1297	26.7417	25.3954	25.4633	26.3908	19.7119	33.8386	-0.0796983	0.393604	0.468123	0.464272	0.412657	0.833625	0.0540225
CRTAP	54.8646	47.8077	51.3362	49.0579	44.9061	54.3051	160.274	367.65	490.389	0.198633	0.0654895	0.193065	-0.0811104	-1.64249	-2.84028	-3.25588
ARL6IP1	2865.19	4091.77	3478.48	3020.92	3913.49	4292.54	4185.92	3487.82	3217.97	-0.514094	0.203467	-0.169997	-0.303375	-0.267087	-0.00386636	0.112305
STAG1	419.342	635.798	527.57	412.396	195.305	169.242	48.3848	147.127	229.07	-0.600442	0.355334	1.43364	1.64028	3.44674	1.8423	1.20357
NPEPL1	230.76	163.787	197.273	234.064	256.856	263.26	142.861	114.889	115.156	0.494575	-0.246705	-0.380766	-0.416292	0.46558	0.779954	0.776611
ABCC9	26.4264	34.7485	30.5875	25.8351	26.0502	24.1343	24.0769	25.5388	34.4646	-0.394969	0.243607	0.231645	0.341853	0.34529	0.260252	-0.172174
POLR1E	2207.26	189.061	1198.16	612.337	2173.8	3075.13	3647.38	1263.18	1106.7	3.54534	0.968425	-0.859394	-1.35982	-1.60604	-0.0762391	0.114563
AIF1L	28.5347	27.0481	27.7914	20.6139	18.1654	18.3637	20.4043	783.658	466.192	0.0771935	0.431022	0.613442	0.597778	0.445762	-4.81751	-4.06822
TRAF3IP3	37.3484	38.289	37.8187	34.9788	32.8128	38.9279	35.7023	30.6839	29.8867	-0.0358842	0.112616	0.20484	-0.041708	0.0830792	0.301614	0.339594
USP25	3982.5	4169.7	4076.1	4217.28	2810.03	3216.37	298.29	91.1917	163.768	-0.0662694	-0.0491238	0.536603	0.341755	3.7724	5.48214	4.63746
VAMP3	7652.95	8387.8	8020.38	7740.53	7041.5	7234.46	3065.54	5953.32	6021.72	-0.132277	0.051238	0.187786	0.148785	1.38753	0.429977	0.413494
SPRYD4	28.7125	25.21	26.9613	34.2395	27.3559	33.9726	313.716	555.096	374.72	0.187686	-0.344774	-0.0209659	-0.333486	-3.5405	-4.36378	-3.79685
BBS2	5612.55	6281.03	5946.79	6208.81	6220.55	6022.92	740.476	756.39	668.447	-0.162346	-0.0622053	-0.0649304	-0.0183529	3.00559	2.97491	3.15323
GDPD2	38.7086	37.8301	38.2693	40.4831	34.5145	38.1552	37.1963	705.149	1169.45	0.0331221	-0.0811305	0.148985	0.00430971	0.0410298	-4.20367	-4.9335
DFFA	18.9607	19.8534	19.4071	16.7849	21.9357	23.9081	244.137	153.372	182.205	-0.0663759	0.209418	-0.176698	-0.300919	-3.65303	-2.98238	-3.23091
VTN	58.1549	66.2503	62.2026	54.9802	51.699	57.3779	56.1493	45.3511	43.9959	-0.188027	0.178063	0.266839	0.11648	0.147706	0.455837	0.499605
NCK2	2058.44	2235.13	2146.79	2728.69	1728.91	1678.03	391.012	476.431	618.648	-0.118807	-0.34603	0.312314	0.355407	2.45689	2.17184	1.79499
UPK2	90.5236	100.407	95.4652	89.8597	92.9155	87.5923	85.3307	105.843	97.282	-0.149491	0.0873012	0.0390555	0.124171	0.161911	-0.148877	-0.0271982
OCIAD1	16.785	17.2217	17.0033	17.4061	16.3887	17.2989	19.5113	12.8071	14.225	-0.0370543	-0.0337777	0.0531128	-0.0248611	-0.198493	0.408877	0.257393
MYOZ3	19.371	21.9367	20.6538	19.923	18.3713	18.3206	21.9738	19.8606	20.7497	-0.179444	0.0519784	0.168958	0.172944	-0.0893716	0.056499	-0.00667817
SH3BP5L	1510.04	2080.51	1795.28	1765.8	818.7	961.483	1092.76	218.724	261.538	-0.46235	0.0238826	1.1328	0.900875	0.716226	3.03703	2.77911
HMGXB4	1274.47	1898.81	1586.64	2210.06	2617.29	2712.95	472.865	159.217	207.364	-0.575191	-0.478111	-0.722096	-0.773888	1.74648	3.31691	2.93574
ATP6V0D2	19.2755	22.4697	20.8726	19.6666	20.0154	19.1871	286.148	4368.58	2903.29	-0.221215	0.0858569	0.060498	0.12147	-3.77708	-7.70941	-7.11994
CHCHD4	1362.45	1670.48	1516.47	1165.75	949.013	1235.01	2902.45	2028.65	1442.37	-0.294058	0.379455	0.676217	0.296188	-0.936556	-0.419802	0.0722735
LOC539015	250.828	187.306	219.067	238.801	207.227	255.277	788.283	542.431	416.402	0.421298	-0.124434	0.0801584	-0.220689	-1.84734	-1.30807	-0.926604
ITPRIPL1	494.66	593.328	543.994	586.768	206.873	206.776	132.212	223.404	211.593	-0.262393	-0.109199	1.39485	1.39552	2.04074	1.28394	1.3623
SYNE2	5590.85	4674.49	5132.67	4731.02	4666.36	4533.76	2939.19	394.326	687.943	0.258257	0.117559	0.137413	0.179003	0.804292	3.70225	2.89935
FOSB	85.3613	117.206	101.284	93.0089	139.792	105.142	90.3245	66.9558	156.922	-0.457389	0.122958	-0.464881	-0.053943	0.16521	0.597119	-0.631646
FBXO40	25.4253	21.213	23.3192	23.2174	34.4847	25.7954	23.3209	16.2018	19.4485	0.261318	0.00631285	-0.56444	-0.145599	-0.00010896	0.525359	0.261861
MAPKAPK2	264.516	86.2257	175.371	210.21	266.27	277.323	177.5	402.056	474.739	1.61717	-0.261418	-0.602477	-0.661158	-0.017409	-1.19699	-1.43672
SNRPB2	4102.55	3183.6	3643.08	5146.53	5429.69	5006.67	3298.62	2532.49	2211.1	0.365863	-0.498442	-0.575714	-0.458695	0.143293	0.524603	0.720391
CAT	2853.01	3588.86	3220.93	2461.38	2520.91	2354.01	1095	1599.55	1431.03	-0.331043	0.388011	0.353533	0.452356	1.55655	1.00981	1.17043
ZNF653	26.4685	24.7019	25.5852	24.8364	24.5751	21.451	145.851	49.9388	54.3069	0.0996576	0.0428537	0.0581111	0.254262	-2.51112	-0.964854	-1.08583
ELP4	3582.63	3900.17	3741.4	3756.97	2387.59	2596.21	738.049	395.887	421.1	-0.122519	-0.00599085	0.648025	0.52717	2.34179	3.24042	3.15135
CCDC8	46.066	49.96	48.013	41.0708	47.0385	38.6229	36.8575	46.6186	64.9852	-0.11707	0.225313	0.0295835	0.313968	0.381469	0.0425193	-0.436687
OAF	569.154	652.626	610.89	407.154	129.331	132.436	63.1611	81.7972	98.3989	-0.197438	0.585337	2.23985	2.20562	3.2738	2.90079	2.6342
EPB49	90.4112	97.041	93.7261	84.6535	71.0579	82.1355	140.432	75.3196	72.1471	-0.102093	0.14688	0.399456	0.190445	-0.583352	0.315424	0.377509
MUM1	349.333	392.319	370.826	387.205	375.823	471.132	188.462	182.974	209.411	-0.167423	-0.0623565	-0.0193127	-0.345391	0.976464	1.0191	0.824406
MID1IP1	79.5786	85.8812	82.7299	78.5235	96.6671	109.816	819.11	122.531	626.603	-0.109961	0.075284	-0.224617	-0.408601	-3.30758	-0.566667	-2.92107
MESDC1	19.9762	16.9548	18.4655	18.9851	21.2465	22.4738	233.294	201.695	241.502	0.23659	-0.0400382	-0.202395	-0.283411	-3.65925	-3.44928	-3.70913
TULP4	1881.22	2430.66	2155.94	1952.48	2074.81	1556.15	196.019	341.456	642.094	-0.369675	0.143011	0.0553389	0.470333	3.45925	2.65855	1.74746
QTRT1	565.337	151.994	358.666	223.62	266.211	305.425	206.088	806.454	574.207	1.8951	0.681589	0.430068	0.231819	0.799378	-1.16895	-0.678932
NCAM1	25.6773	27.3315	26.5044	25.3252	22.0635	21.4039	26.5166	22.5134	20.2453	-0.090067	0.0656602	0.26457	0.308361	-0.000666491	0.235451	0.388641
IKZF5	68.8333	49.7288	59.2811	40.8325	50.5723	31.3948	821.319	201.401	158.317	0.469025	0.537852	0.229223	0.917045	-3.7923	-1.76443	-1.41718
MED13	20.6771	23.7347	22.2059	16.3655	14.2149	12.6823	15.3248	22.778	25.1917	-0.198962	0.440285	0.643538	0.808122	0.535075	-0.0367	-0.182004
BCL2L12	400.509	250.321	325.415	225.221	239.959	245.199	974.347	330.677	282.592	0.678052	0.530942	0.439494	0.408325	-1.58215	-0.0231423	0.203559
ARPP21	956.462	1025.23	990.844	1131.32	716.103	879.695	48.0838	24.4521	26.2378	-0.100162	-0.191275	0.468491	0.171655	4.36504	5.34063	5.23894
WDTC1	52.6321	41.7338	47.1829	48.4227	50.0438	44.7896	51.1427	41.3655	41.5982	0.334726	-0.0374182	-0.0849264	0.0751005	-0.116263	0.189838	0.181745
NSD1	61.2034	49.7397	55.4716	70.542	66.4688	83.4935	650.492	632.124	575.984	0.299214	-0.346733	-0.260928	-0.589915	-3.55171	-3.51039	-3.37621
LOC100336707 /// NSD1	95.0604	109.488	102.274	108.164	89.5504	94.9696	101.936	88.2623	81.936	-0.203853	-0.0807785	0.191668	0.106902	0.00477094	0.212571	0.319871
FBXW12	35.9294	35.8123	35.8709	35.4064	41.9415	42.8684	53.2318	76.3067	43.121	0.00470808	0.0188009	-0.225564	-0.257103	-0.569476	-1.089	-0.265578
FAM189B	185.386	220.292	202.839	223.32	172.462	167.288	151.661	131.258	136.461	-0.248882	-0.138777	0.234054	0.277999	0.41948	0.627923	0.571841
ALPK3	34.549	31.2767	32.9128	32.1281	29.9662	31.8164	27.4253	29.0078	24.7892	0.143554	0.0348158	0.135312	0.0488819	0.263145	0.182212	0.408942
SDPR	12.7955	12.6738	12.7347	11.9965	11.6909	12.9241	12.1023	11.3098	10.5655	0.0137875	0.0861478	0.123374	-0.0212959	0.0734778	0.171189	0.269398
LRP2BP	221.755	187.072	204.413	226.299	239.138	258.668	120.536	61.0415	55.4459	0.245376	-0.146741	-0.226353	-0.339611	0.762028	1.74363	1.88234
SHISA3	12.154	12.8083	12.4812	11.6596	10.0955	12.0054	85.964	11.0396	11.1178	-0.0756527	0.0982301	0.306041	0.0560663	-2.78398	0.177058	0.166879
PDP1	1067.04	1606.86	1336.95	1115.6	1230.82	1389.67	239.484	518.267	341.712	-0.59063	0.261123	0.11932	-0.0557997	2.48094	1.36718	1.96809
RBM5	2159.62	238.445	1199.03	1044.84	1789.09	2438.31	5177.85	3283.83	3611.96	3.17904	0.198586	-0.577361	-1.02401	-2.11049	-1.45351	-1.59092
HSPBP1	812.969	245.449	529.209	782.05	1098.25	889.397	813.257	505.348	505.989	1.72777	-0.563422	-1.0533	-0.74899	-0.619873	0.06656	0.0647331
SERINC3	918.112	1315.11	1116.61	923.51	590.931	577.397	96.701	83.7457	226.592	-0.518444	0.273929	0.918066	0.951494	3.52945	3.73697	2.30096
TNC	30.4033	32.7913	31.5973	27.6345	28.0148	32.5965	25.236	30.777	29.4615	-0.109083	0.193331	0.173611	-0.0449144	0.324318	0.0379484	0.10097
LOC100848355	115.484	59.5918	87.5379	96.1427	142.569	183.55	49.6349	60.4273	50.7558	0.954508	-0.135269	-0.703677	-1.06819	0.818554	0.534706	0.786336
ADCY6	199.844	286.341	243.093	221.832	98.4181	74.3563	68.702	65.0528	76.1626	-0.518862	0.132037	1.30451	1.70898	1.82308	1.90182	1.67435
RESP18	25.0796	26.4336	25.7566	22.1032	19.9844	19.9105	27.3509	99.1942	26.5698	-0.0758607	0.22069	0.366069	0.371416	-0.086648	-1.94531	-0.0448424
LZTS2	157.519	142.16	149.84	116.912	96.0161	123.397	64.6407	68.6646	73.6398	0.148004	0.357991	0.642071	0.280115	1.2129	1.12578	1.02486
AAED1	114.265	117.956	116.11	125.265	232.012	198.959	63.3379	311.582	274.558	-0.045866	-0.10949	-0.998704	-0.776974	0.874356	-1.42412	-1.24162
TMEM234	96.6662	40.8951	68.7806	78.0075	83.9856	80.0537	111.048	124.045	119.833	1.24108	-0.181612	-0.28814	-0.218965	-0.691115	-0.850792	-0.80095
AKR7A2 /// AKR7A3	317.093	101.598	209.346	215.383	288.271	271.361	100.052	250.868	247.786	1.64203	-0.0410148	-0.461537	-0.374329	1.06513	-0.261043	-0.243208
RANGAP1	172.487	147.458	159.972	143.346	146.897	137.869	1069.2	985.853	1076.73	0.226183	0.158319	0.123018	0.214524	-2.74064	-2.62355	-2.75077
IL2RG	98.7471	127.895	113.321	94.5914	76.8266	112.315	382.857	164.633	77.6667	-0.373153	0.260638	0.56074	0.0128642	-1.75639	-0.538837	0.54505
CCDC167 /// LOC100337207	2448.3	316.546	1382.42	731.635	1034.24	888.047	1268.87	1661.8	1134.78	2.95129	0.918003	0.418629	0.63849	0.123653	-0.265548	0.28478
BSDC1	559.65	577.533	568.591	619.804	671.599	657.83	724.402	363.753	359.485	-0.0453767	-0.12442	-0.240207	-0.210323	-0.349399	0.644432	0.661462
CD97	89.553	48.457	69.005	105.06	166.454	191.46	73.1289	34.0558	36.4613	0.886037	-0.606442	-1.27035	-1.47227	-0.0837415	1.0188	0.920336
VPS4A	291.206	97.0835	194.145	151.722	175.502	201.422	111.528	313.609	490.832	1.58474	0.355701	0.145643	-0.0530878	0.799729	-0.691833	-1.3381
DAPK3	135.221	134.608	134.915	131.509	164.616	181.001	341.039	294.881	306.423	0.00655506	0.0368799	-0.287059	-0.423954	-1.33789	-1.12809	-1.18348
LOC100849520	21.1888	23.3124	22.2506	20.6643	19.7131	23.0733	20.0576	18.4625	19.6499	-0.137797	0.106705	0.174686	-0.0523777	0.149695	0.269243	0.179323
SRSF6	103.885	81.2187	92.5521	48.4924	55.6935	44.777	1258.11	1643.2	1473.83	0.35511	0.932507	0.732755	1.04751	-3.76485	-4.1501	-3.99316
RASIP1	28.8777	28.6116	28.7447	28.1914	24.689	26.8052	24.1241	30.3283	26.8737	0.0133557	0.0280376	0.219426	0.100781	0.252821	-0.0773722	0.0970976
ZNF638	804.447	1477.74	1141.09	1193.96	1105.88	972.718	2378.27	1098.32	1040.49	-0.877319	-0.0653402	0.0452158	0.23032	-1.0595	0.0551175	0.133151
MIR221	13.5834	13.5582	13.5708	12.5881	12.5334	14.522	12.6844	14.0207	12.6126	0.00268319	0.108443	0.11473	-0.0977323	0.0974514	-0.0470478	0.105637
MFSD1	83.8061	171.508	127.657	92.6003	91.9768	89.4806	162.374	697.284	694.864	-1.03314	0.463183	0.47293	0.512624	-0.347052	-2.44948	-2.44446
EXOC3	36.278	26.4158	31.3469	31.9817	50.8739	59.5194	39.342	46.7051	46.2541	0.457694	-0.0289251	-0.698604	-0.925037	-0.327749	-0.575259	-0.561259
NEMF	14.9174	12.4871	13.7022	15.7278	15.8259	18.4546	27.4024	13.9468	13.7568	0.256565	-0.198908	-0.207873	-0.429567	-0.99989	-0.0255259	-0.00572836
SCN1B	126.143	141.99	134.066	112.847	101.853	109.411	133.927	155.492	142.218	-0.170731	0.248581	0.396453	0.293182	0.00149638	-0.213897	-0.0851611
VPS25	36.8353	35.2042	36.0197	29.0075	32.5182	35.5773	49.9456	42.3006	41.8221	0.065344	0.312364	0.147539	0.0178296	-0.47157	-0.231892	-0.215477
ZBTB17	16.1461	18.7695	17.4578	17.0216	16.0041	15.8034	18.3021	20.5234	18.8447	-0.217201	0.0365088	0.12543	0.143639	-0.0681375	-0.233402	-0.110291
LCAT	45.1471	46.5008	45.824	42.6319	41.6753	42.4104	70.0752	755.937	415.446	-0.0426241	0.104169	0.136909	0.111686	-0.612802	-4.04409	-3.18049
UNG	4277.8	5577.17	4927.48	6279.55	5370.64	5854.33	4095.68	3021.52	1789.53	-0.382667	-0.34981	-0.124243	-0.248652	0.26675	0.705577	1.46127
MCM3	2583.3	824.965	1704.13	3201.13	3875.12	3829.15	3293.97	2000.86	1814.7	1.64681	-0.909545	-1.18521	-1.16799	-0.950792	-0.231587	-0.0906932
DNMT1	4715.43	6060.18	5387.81	5751.16	3228.7	3149.27	412.05	278.701	148.353	-0.361972	-0.0941536	0.738744	0.774681	3.70881	4.27291	5.18259
USE1	974.722	275.913	625.318	448.066	565.562	452.336	791.633	1198.24	1083.78	1.82078	0.480879	0.144904	0.467193	-0.340242	-0.938262	-0.793411
MPV17	258.131	78.8073	168.469	117.72	166.268	137.605	101.168	1232.04	1365.39	1.7117	0.517125	0.0189728	0.291953	0.735731	-2.8705	-3.01876
TM9SF4	65.207	76.386	70.7965	82.072	60.3652	64.8474	45.3737	54.9978	50.7832	-0.228282	-0.213212	0.22996	0.126628	0.641822	0.364304	0.479326
POLR2F	2035.54	1205.1	1620.32	1363.83	1355.27	1115.99	4319.7	3626.73	2676.01	0.756251	0.248616	0.257703	0.537952	-1.41465	-1.16239	-0.723805
TCF7L1	80.508	93.2041	86.8561	74.9621	55.5747	47.4053	42.8813	129.711	302.057	-0.211262	0.212466	0.644198	0.873578	1.01828	-0.578606	-1.79812
MIER2	286.6	339.454	313.027	270.286	140.89	153.386	83.4433	56.9923	79.4601	-0.244174	0.2118	1.15172	1.02912	1.90742	2.45745	1.97798
EGFL7	115.883	129.825	122.854	114.453	99.3693	113.542	125.278	128.495	107.333	-0.163897	0.102188	0.306069	0.113712	-0.0281944	-0.064768	0.194851
SFXN3	38.2629	24.3791	31.321	28.2712	32.705	36.9862	26.3344	22.9631	22.6321	0.650303	0.1478	-0.0623789	-0.239856	0.250182	0.447812	0.468762
VIM	1731.85	75.7055	903.78	48.7649	249.043	2648.24	184.595	40.3047	129.919	4.51578	4.21206	1.85958	-1.55099	2.29161	4.48695	2.79836
PDE3B	125.654	173.377	149.515	142.041	130.853	93.9803	154.489	39.0848	48.7331	-0.464451	0.0739868	0.192344	0.669865	-0.0472071	1.93561	1.61732
C28H10orf54	68.5738	66.3474	67.4606	61.7311	57.6882	60.8466	64.4902	69.7196	59.8221	0.0476177	0.128046	0.225767	0.148867	0.0649637	-0.0475194	0.173366
SAMD1	776.705	850.521	813.613	859.015	455.12	413.914	400.433	563.122	478.783	-0.130981	-0.0783413	0.838094	0.975011	1.02278	0.530895	0.764969
CCNY	565.051	650.537	607.794	569.446	385.465	433.493	69.6074	209.346	195.768	-0.203249	0.0940243	0.656983	0.487572	3.12627	1.53769	1.63444
C11H9orf16	247.187	84.2299	165.708	138.491	161.673	245.834	821.19	1226.85	1675	1.5532	0.258855	0.0355634	-0.569038	-2.30907	-2.88825	-3.33744
SGCA	61.7986	56.6707	59.2347	55.3878	50.589	66.9881	91.494	101.372	80.3886	0.124972	0.0968734	0.227617	-0.177464	-0.627236	-0.775147	-0.44055
JUN	201.796	428.997	315.396	340.945	706.575	436.773	114.929	253.897	2002.59	-1.08807	-0.112372	-1.16368	-0.469716	1.45642	0.312924	-2.66663
GABBR1	69.9318	88.9002	79.416	68.2938	57.7762	66.2849	90.7813	62.4947	107.214	-0.346238	0.217675	0.458953	0.26075	-0.192966	0.345696	-0.432994
CASP2	3386.91	3722.45	3554.68	4304.64	4270.64	4550.27	2440.64	944.161	1012.01	-0.136285	-0.276174	-0.264732	-0.356234	0.542459	1.91261	1.8125
UBE2N	1327.36	1476.53	1401.95	1223	1317.72	1476.55	217.312	288.098	215.733	-0.153648	0.197011	0.0893888	-0.0748021	2.68959	2.2828	2.70011
FGD2	112.69	65.9929	89.3412	71.952	80.9315	76.1158	35.5397	33.2496	33.4715	0.771971	0.312291	0.142623	0.231129	1.32989	1.42599	1.41639
CKAP5	5379.82	6159.48	5769.65	5925.68	2514.24	1983.67	1461.41	947.251	883.61	-0.195251	-0.0384989	1.19836	1.54031	1.98112	2.60666	2.707
LOC100297676	13.8504	15.0016	14.426	14.9947	15.0598	15.9723	15.2995	15.6103	15.3871	-0.115185	-0.0557817	-0.0620331	-0.146902	-0.0848164	-0.113833	-0.0930516
GLRX5	449.38	196.206	322.793	256.3	424.446	473.5	388.9	890.178	712.126	1.19557	0.332777	-0.394971	-0.552756	-0.26879	-1.46348	-1.14152
SMARCD1	428.043	477.142	452.593	464.514	238.79	282.323	102.575	98.4853	93.9246	-0.156662	-0.0375093	0.922471	0.680866	2.14153	2.20023	2.26864
CLIP2	28.6134	31.7506	30.182	30.6738	29.2374	34.2388	30.6	33.6494	47.4806	-0.150092	-0.0233175	0.0458709	-0.181944	-0.0198457	-0.156892	-0.653649
TNPO2	116.733	143.88	130.307	142.816	136.171	150.125	456.711	170.764	251.679	-0.301645	-0.132245	-0.0635075	-0.204255	-1.80937	-0.390098	-0.949678
FLCN	2690.79	3890.63	3290.71	2635.46	1482.13	1581.23	703.485	380.653	616.487	-0.531975	0.320345	1.15073	1.05735	2.22581	3.11185	2.41626
OXLD1	74.0574	58.9326	66.495	59.172	56.4113	49.2539	72.5031	113.908	106.751	0.329577	0.168331	0.237262	0.433009	-0.124795	-0.776554	-0.682936
KIR2DL5A	18.7862	22.2456	20.5159	18.9793	17.865	19.1952	17.773	18.2439	16.6666	-0.24385	0.112316	0.199606	0.0960014	0.207053	0.16933	0.299785
KIR2DS1	13.3567	14.9457	14.1512	14.0549	12.6888	13.2058	14.1351	13.7287	14.2341	-0.162167	0.00985005	0.157373	0.0997488	0.0016397	0.0437273	-0.00842861
KIR2DS1 /// LOC514871	14.6258	14.0521	14.3389	14.479	15.2448	14.8571	14.3302	13.8788	13.718	0.0577324	-0.0140263	-0.0883758	-0.0512114	0.00087425	0.0470537	0.0638719
DCAF15	589.892	494.628	542.26	844.493	635.601	723.049	676.689	278.16	322.023	0.254108	-0.639101	-0.229135	-0.415108	-0.319508	0.963071	0.75182
TMEM14A	39.0218	74.9447	56.9832	38.7774	46.3868	46.3388	142.947	400.739	410.597	-0.941547	0.555322	0.296822	0.298316	-1.32687	-2.81405	-2.84911
SORT1	326.566	509.414	417.99	385.33	258.355	211.584	43.1465	50.3734	67.4022	-0.641463	0.117375	0.694116	0.982239	3.27615	3.05273	2.6326
GPC3	1020.96	1398.36	1209.66	970.005	1467.71	1522.25	280.579	34.5246	46.577	-0.453811	0.318535	-0.278966	-0.33161	2.10812	5.13083	4.69884
ITFG3	227.79	198.735	213.263	185.379	196.616	201.797	367.145	1135.01	1564.73	0.196857	0.202155	0.117249	0.0797282	-0.783718	-2.412	-2.87522
C14H8orf76	679.666	329.731	504.698	480.65	745.741	895.634	414.894	172.826	174.384	1.04354	0.0704333	-0.563253	-0.827488	0.282679	1.5461	1.53316
LRRN2	40.4363	37.9456	39.191	38.9982	41.4676	37.9474	42.0241	170.259	261.045	0.0917181	0.0071159	-0.0814642	0.0465203	-0.100696	-2.11914	-2.7357
GCFC1	86.6207	45.4539	66.0373	79.5711	120.716	112.141	1441.94	467.586	435.347	0.930308	-0.268963	-0.870258	-0.763956	-4.44859	-2.82388	-2.72081
SFXN4	4294.31	2983.97	3639.14	4070.43	4832	4230.83	712.183	1480.26	1059.28	0.525195	-0.161585	-0.409025	-0.217346	2.35328	1.29775	1.78052
SCP2	143.051	254.099	198.575	165.794	161.201	79.3314	59.322	1127.23	2262.4	-0.828856	0.260296	0.300827	1.32372	1.74304	-2.50503	-3.5101
SRP9	637.49	882.165	759.828	668.664	821.47	892.399	1767.3	2807.34	1598.47	-0.468647	0.184391	-0.112536	-0.232017	-1.21781	-1.88546	-1.07295
PHKG2	85.3441	73.8996	79.6218	69.1505	88.5997	85.4962	429.089	427.462	409.228	0.207726	0.203425	-0.154138	-0.102696	-2.43004	-2.42456	-2.36167
PABPC4	3739.77	4557.44	4148.6	4485.74	4385.32	4859.9	3162.2	2974.31	1901.95	-0.285274	-0.11272	-0.0800553	-0.2283	0.391695	0.480069	1.12515
TIMM23	2750.71	699.701	1725.2	1987.99	3321.72	3362.94	5182.82	3359.14	2304.73	1.97499	-0.204545	-0.945163	-0.962956	-1.58697	-0.961328	-0.417833
DHRS4	242.327	67.0565	154.692	168.922	209.113	211.24	32.5022	41.2122	111.746	1.85351	-0.126961	-0.434884	-0.449486	2.25079	1.90825	0.469175
BPIFA1	51.4315	52.7891	52.1103	49.7489	48.7835	48.6981	56.3944	141.078	190.821	-0.0375878	0.0669028	0.0951759	0.0977022	-0.113985	-1.43685	-1.87258
HINT2	669.48	212.9	441.19	238.128	295.128	172.391	130.584	4108.93	4300.85	1.65287	0.889664	0.580061	1.35572	1.75642	-3.21929	-3.28515
MYOZ1	734.961	554.276	644.618	542.448	483.914	512.08	102.304	126.821	116.173	0.407064	0.248961	0.413693	0.332075	2.65559	2.34565	2.47217
PROKR2	27.9096	30.1641	29.0369	28.6886	25.9503	24.1333	27.2321	29.6733	27.6103	-0.112074	0.0174059	0.162135	0.266862	0.0925778	-0.0312772	0.0726806
PROKR1	23.9898	27.3801	25.6849	21.7241	22.8033	20.4306	24.4579	23.9719	21.146	-0.190706	0.241622	0.171679	0.330187	0.0706212	0.0995788	0.280537
CALM1 /// CALM2 /// CALM3	892.794	186.441	539.617	394.917	580.645	531.863	1528.48	1393.51	1909.25	2.25961	0.450388	-0.10572	0.0208814	-1.50209	-1.36871	-1.823
LOC100141070 /// TAF9	1678.34	1629.69	1654.02	2139.86	2288.83	2062.09	5282.46	4015.89	3196.47	0.0424327	-0.371542	-0.468638	-0.318132	-1.67524	-1.27975	-0.950507
SLC5A1	100.646	87.1734	93.9095	114.241	132.152	157.871	58.744	40.4595	35.7241	0.207322	-0.282733	-0.492852	-0.749401	0.676828	1.21479	1.39437
VIP	23.1081	23.9449	23.5265	23.7437	22.9063	23.1617	27.8283	22.9585	21.7315	-0.0513164	-0.0132593	0.0385413	0.0225444	-0.242267	0.0352605	0.114495
PROP1	18.3293	16.8455	17.5874	19.8662	17.4329	18.6583	16.2056	20.2968	16.4472	0.121786	-0.175776	0.0127258	-0.0852791	0.118052	-0.206713	0.0967009
RP1	13.8908	11.9047	12.8978	12.1176	11.8624	12.0797	13.4077	13.3556	12.5419	0.222596	0.0900183	0.120724	0.0945344	-0.0559445	-0.0503273	0.040369
TNNT3	77.8147	79.6948	78.7547	82.0766	72.3348	75.2775	76.0075	77.5248	70.0183	-0.0344418	-0.0596036	0.122677	0.0651487	0.0512251	0.0227094	0.169635
MB	33.2785	37.1832	35.2308	37.3659	32.5608	31.7503	30.6428	27.9607	33.0966	-0.16006	-0.0848849	0.113702	0.150068	0.20129	0.333436	0.0901549
MUC15	152.864	182.483	167.674	183.664	130.251	138.435	49.6616	48.5817	47.6964	-0.255519	-0.131417	0.364362	0.27645	1.75545	1.78717	1.8137
LRRC25	44.733	51.6864	48.2097	44.6759	40.5672	50.4459	46.1501	48.0906	44.6165	-0.208445	0.109827	0.249008	-0.0654123	0.0629903	0.00356723	0.111745
PAPSS1	667.733	864.212	765.973	683.489	720.812	596.3	576.365	244.499	169.204	-0.372115	0.164375	0.0876697	0.361254	0.410311	1.64746	2.17853
LYAR	1328.02	798.586	1063.3	898.922	2141.09	1905.08	2158.22	1319.64	989.279	0.733757	0.242285	-1.0098	-0.841299	-1.02129	-0.311593	0.104103
RALB	2981.81	3345.24	3163.53	3249.01	5390.78	6765.51	1187.98	406.623	1193.74	-0.16592	-0.0384666	-0.76896	-1.09666	1.41302	2.95977	1.40604
GYPC	41.8509	44.2367	43.0438	40.0635	38.736	42.5313	43.0803	38.0531	41.6948	-0.0799858	0.103518	0.152132	0.0172809	-0.00122217	0.177792	0.0459396
SCARB2	662.861	805.15	734.006	416.315	226.688	223.138	75.4484	358.828	1118.75	-0.280551	0.818116	1.69508	1.71786	3.28223	1.0325	-0.608027
UFD1L	480.692	168.421	324.556	163.368	213.669	157.028	1148.18	970.731	938.799	1.51304	0.99034	0.603092	1.04745	-1.8228	-1.5806	-1.53235
SREBF2	270.02	370.83	320.425	286.618	228.492	210.187	198.501	470.885	449.113	-0.457691	0.160856	0.487844	0.608312	0.690844	-0.555389	-0.487091
CLN3	87.0462	92.6707	89.8584	76.5872	88.5518	85.5953	141.97	412.23	437.032	-0.0903319	0.230551	0.0211326	0.0701232	-0.659861	-2.19773	-2.28201
AGPAT9	1853.32	2240.14	2046.73	2208.09	2211.47	1803.99	1960.23	526.924	2341.9	-0.273475	-0.109473	-0.111685	0.182134	0.0622996	1.95766	-0.194359
TOP2B	3361.17	4520.97	3941.07	3390.79	2817.52	3357.5	293.422	764.026	1018.69	-0.427669	0.216967	0.484158	0.2312	3.74754	2.36689	1.95187
PGP	247.143	139.961	193.552	180.242	207.829	204.426	2154.79	1921.1	1852.28	0.820319	0.102784	-0.102678	-0.0788571	-3.47676	-3.31114	-3.25851
YTHDC1	518.162	526.383	522.272	834.698	997.891	1297.8	2532.09	1342.7	1741.34	-0.0227101	-0.676452	-0.93408	-1.3132	-2.27745	-1.36227	-1.73732
SPG7	61.6275	59.7595	60.6935	54.3977	53.4961	56.4483	64.062	67.7073	68.6877	0.044407	0.157996	0.182108	0.104612	-0.0779273	-0.157769	-0.178509
CDH1	1342.89	1441.29	1392.09	2808.56	738.107	634.501	2475.69	3868	3235.69	-0.102015	-1.01258	0.915349	1.13356	-0.830579	-1.47433	-1.21682
BRP44L	2791.62	1847.65	2319.64	2809.93	2878.86	2631.96	649.725	7608.96	7875.03	0.595414	-0.276636	-0.311598	-0.18224	1.836	-1.7138	-1.76339
EPN2	117.051	118.972	118.011	118.577	114.466	140.962	135.609	242.09	195.914	-0.0234796	-0.00689859	0.0440016	-0.256383	-0.200528	-1.03662	-0.731298
ACD	529.046	407.073	468.059	523.145	444.73	431.391	146.673	157.498	137.349	0.378103	-0.16052	0.0737615	0.117695	1.67409	1.57136	1.76884
MGC128424	27.2636	30.9823	29.123	25.0593	25.3676	34.1629	22.7632	46.2848	32.5835	-0.184466	0.216813	0.199172	-0.230275	0.355455	-0.668381	-0.161986
MECP2	66.602	60.5385	63.5702	65.8215	77.7079	81.9219	23.0051	30.0459	32.7158	0.137712	-0.0502079	-0.28971	-0.365898	1.46639	1.08118	0.958364
CTNNB1	1090.95	1402.67	1246.81	1620.94	1641.5	1267.86	435.721	857.931	1189.64	-0.362598	-0.378592	-0.39677	-0.0241533	1.51677	0.53931	0.0677238
CNOT1	1097.06	511.277	804.168	1256.86	1961.91	1710.17	6669.04	4257.23	3387.42	1.10146	-0.644251	-1.28669	-1.08857	-3.05191	-2.40434	-2.07462
TERF2	1553.6	1849.01	1701.3	1400.01	1564.93	1996.94	410.103	620.688	454.768	-0.251136	0.281207	0.120544	-0.23115	2.05258	1.4547	1.90344
RNF31	535.53	155.686	345.608	293.1	449.914	437.423	213.671	203.927	193.923	1.78233	0.237741	-0.380513	-0.339892	0.693747	0.761086	0.833649
IFI27	126.962	108.703	117.832	50.7057	67.7824	53.2776	114.288	44.7805	54.7619	0.224008	1.21652	0.797754	1.14513	0.0440669	1.39579	1.10549
TGOLN2	443.689	78.7626	261.226	216.504	435.284	531.246	1033.15	573.425	524.975	2.49396	0.270902	-0.736659	-1.02408	-1.98368	-1.13431	-1.00695
PEG3	55.8872	66.914	61.4006	51.7799	52.735	52.943	259.628	53.1546	58.8773	-0.25979	0.245861	0.219492	0.213812	-2.08012	0.208057	0.0605413
DBNDD1	110.414	119.461	114.937	110.167	98.5874	114.579	118.449	104.901	105.834	-0.113609	0.0611562	0.221374	0.00450327	-0.0434213	0.131824	0.119051
LOC532875	202.945	253.254	228.1	217.997	207.074	210.834	372.642	688.958	789.938	-0.319494	0.0653533	0.139521	0.113557	-0.708124	-1.59475	-1.79207
IP6K2	941.278	321.415	631.347	948.477	1111.82	1255.02	354.415	441.138	515.343	1.55018	-0.587181	-0.816425	-0.991203	0.832994	0.517202	0.2929
EPS15L1	255.203	59.2979	157.25	305.159	447.344	559.245	130.437	206.054	270.048	2.10559	-0.956495	-1.50832	-1.83042	0.269714	-0.389956	-0.780151
TEAD3	198.315	181.217	189.766	231.682	278.876	283.913	191.05	330.128	326.505	0.130074	-0.287926	-0.555404	-0.581226	-0.00973172	-0.798806	-0.782886
CBY1	1783.7	1974.38	1879.04	1577.98	1389.95	1430.28	494.38	402.503	531.437	-0.146526	0.251912	0.434958	0.3937	1.9263	2.22292	1.82202
VARS	201.82	57.2075	129.514	172.071	237.209	239.683	244.18	723.912	849.67	1.81879	-0.409899	-0.873055	-0.888023	-0.914842	-2.48271	-2.7138
SMOC2	22.1162	22.2917	22.204	18.3893	16.942	18.6632	20.8586	17.8128	18.4969	-0.0114004	0.271953	0.390217	0.250622	0.0901752	0.317905	0.263537
COLQ	58.4328	68.9751	63.704	59.2325	52.6963	51.3258	52.5382	57.4408	55.3527	-0.239298	0.104995	0.273681	0.3117	0.278018	0.149308	0.20273
MED20	312.986	419.248	366.117	551.079	411.393	363.046	235.389	34.1252	69.5775	-0.421708	-0.589955	-0.168213	0.012153	0.637258	3.42339	2.39561
ZNF503	175.738	167.692	171.715	187.241	141.668	143.722	96.0825	24.3144	34.4645	0.0676105	-0.12488	0.277503	0.256735	0.837674	2.82014	2.31684
LOC100851604 /// SLC41A3	45.5328	39.5466	42.5397	45.8677	43.9809	47.1348	45.398	45.1345	58.2993	0.203353	-0.108667	-0.0480667	-0.147984	-0.0938196	-0.0854223	-0.454669
LOC100851645	79.5254	44.0348	61.7801	86.0339	89.2661	99.4703	37.8254	40.9065	49.3814	0.852772	-0.477763	-0.530971	-0.687124	0.707788	0.594811	0.323174
ENAH	4449.73	4896.44	4673.08	4871.23	3804.94	3528.07	1040.97	4843.37	2973.26	-0.138018	-0.0599119	0.296502	0.405497	2.16645	-0.0516371	0.652328
BANP	2060.61	2277.46	2169.04	2372.28	2425.33	2582.51	1190.79	254.296	210.149	-0.144356	-0.129219	-0.161124	-0.251718	0.865136	3.09247	3.36757
LOC100847840	583.492	488.411	535.952	323.255	424.572	437.258	4147.27	2650.98	1792.81	0.256616	0.72943	0.336096	0.293619	-2.95199	-2.30635	-1.74205
CHCHD6	244.077	84.2258	164.152	112.67	111.326	122.344	76.3945	86.2082	74.3765	1.535	0.54293	0.560236	0.424087	1.10349	0.929131	1.14211
PPP2R1A	26.6317	24.1027	25.3672	22.1552	20.0824	21.981	25.4736	24.7453	25.7985	0.143948	0.195319	0.337033	0.206705	-0.00604092	0.0358084	-0.0243207
CS	468.056	562.653	515.354	739.972	830.978	937.409	317.579	339.202	305.474	-0.265563	-0.521905	-0.689246	-0.863114	0.698448	0.603421	0.754514
BCDIN3D	27.6971	30.5835	29.1403	26.1388	25.4696	28.4858	65.967	80.2983	54.6684	-0.143018	0.156825	0.194243	0.0327713	-1.17873	-1.46235	-0.90769
FUS	66.0848	27.3675	46.7261	64.9811	77.4573	97.1613	470.79	309.305	305.958	1.27186	-0.47579	-0.729172	-1.05615	-3.33278	-2.72673	-2.71103
MCM5	1201.77	1219.65	1210.71	1416.16	809.148	790.288	243.339	1135.97	991.747	-0.0213032	-0.226135	0.581376	0.615401	2.31482	0.0919297	0.287808
ABLIM3	103.209	65.7633	84.4861	69.0086	90.7748	90.6499	45.9907	31.5214	34.7298	0.650212	0.291938	-0.103578	-0.101591	0.877374	1.42238	1.28254
ENOX1	667.771	776.904	722.337	812.147	767.546	926.803	187.394	225.168	176.308	-0.218382	-0.169069	-0.0875805	-0.35959	1.9466	1.68167	2.03457
LOC786287 /// PNKD	160.028	161.111	160.57	156.133	137.494	133.926	107.902	95.6209	91.1742	-0.0097345	0.0404255	0.223826	0.261759	0.573479	0.747801	0.816501
TAF11	167.988	171.446	169.717	161.673	173.357	150.737	5148.72	1454.67	1109.96	-0.0293954	0.0700524	-0.0306186	0.171099	-4.92301	-3.0995	-2.70931
TPRN	17.9911	20.2542	19.1227	18.7143	16.6758	22.0668	20.7022	25.6068	23.4025	-0.170934	0.0311428	0.19753	-0.206596	-0.114501	-0.421245	-0.291378
PPIB	699.203	149.278	424.241	197.833	478.659	337.038	916.587	5304.07	6609.38	2.22771	1.1006	-0.174115	0.331973	-1.11139	-3.64415	-3.96156
PRKDC	744.882	907.709	826.296	777.834	436.315	344.082	275.975	365.205	464.626	-0.285219	0.0871948	0.921289	1.2639	1.58212	1.17795	0.830588
DSEL	40.2551	39.6299	39.9425	30.7663	30.425	41.4135	331.553	117.04	125.477	0.0225814	0.376573	0.392669	-0.0521771	-3.05324	-1.55101	-1.65143
RPL32	101.114	94.4393	97.7768	85.1512	75.5385	77.3105	301.881	315.999	299.138	0.0985277	0.199465	0.37228	0.338828	-1.62641	-1.69236	-1.61325
LOC782348	1104.12	1330.31	1217.21	1248.55	1206.06	1062.09	631.265	1375.73	835.216	-0.26886	-0.036667	0.0132834	0.196674	0.947267	-0.176609	0.543363
LOC100847989	151.169	192.009	171.589	194.858	191.533	160.612	113.301	141.841	64.3387	-0.345008	-0.183467	-0.158636	0.0953797	0.598796	0.274684	1.4152
LOC100850455 /// LRPPRC	158.983	397.758	278.37	124.642	124.867	99.4443	3054.21	2901.1	2103.05	-1.32302	1.15921	1.15661	1.48504	-3.45572	-3.38152	-2.9174
ADNP	226.052	239.569	232.811	198.77	144.712	122.26	2057.36	892.802	871.291	-0.0837844	0.228054	0.685973	0.929206	-3.14356	-1.93918	-1.904
AKIRIN2	4085.66	3884.68	3985.17	4771.74	6185.72	6328.48	6694.85	1505.53	856.168	0.0727747	-0.259874	-0.634301	-0.667219	-0.748411	1.40437	2.21867
MTHFSD	24.5852	27.7226	26.1539	23.4089	21.9084	24.3619	18.5163	19.9959	17.807	-0.173271	0.159969	0.255545	0.102399	0.49823	0.387322	0.554585
VPS11	73.5147	42.9717	58.2432	83.4571	87.22	74.6905	71.0521	307.552	253.527	0.774646	-0.518945	-0.582568	-0.358835	-0.286788	-2.40067	-2.12198
MANEAL	52.6471	44.978	48.8125	51.1227	54.0747	57.3601	50.8785	60.6995	50.3071	0.227135	-0.0667126	-0.147703	-0.232798	-0.059804	-0.314433	-0.0435097
RXRG	39.2668	43.0643	41.1655	40.4761	39.3792	37.5551	46.7606	42.6535	42.5288	-0.133183	0.0243641	0.0640007	0.132428	-0.183857	-0.0512265	-0.0470056
ITPA	1721.88	1797.29	1759.58	1757.82	1068.85	1002.88	173.206	900.524	1275.39	-0.0618349	0.00144778	0.719174	0.811086	3.34467	0.966396	0.4643
MRPS27	1372.47	1696.39	1534.43	1442.31	916.049	941.17	521.019	654.042	557.546	-0.305686	0.0893254	0.744208	0.705177	1.55829	1.23025	1.46054
HOXA5	17.824	19.0261	18.4251	17.7188	16.2109	15.5161	17.7376	17.0715	16.3827	-0.0941637	0.056385	0.184701	0.247903	0.054861	0.110075	0.169494
TADA3	241.926	253.77	247.848	217.321	184.67	221.089	120.65	172.053	135.641	-0.0689553	0.189626	0.424503	0.164829	1.03863	0.526603	0.869657
CDC25B	118.278	90.3501	104.314	108.919	115.899	104.423	61.4956	50.3481	68.6581	0.388584	-0.062321	-0.15193	-0.00149955	0.762379	1.05092	0.603432
LOC505766	59.6796	60.5475	60.1135	66.8821	60.6445	61.9524	393.098	70.8404	59.9708	-0.0208289	-0.153929	-0.0126869	-0.0434699	-2.70913	-0.236882	0.00343003
MPP5	6019.01	7491.12	6755.06	6488.3	6008.6	5919.03	3174.93	1329.14	1571.73	-0.315657	0.058128	0.168941	0.190609	1.08924	2.34547	2.10362
EBNA1BP2	2019.75	1189.84	1604.79	1008.88	1219.95	1631.37	5910.96	3137.73	1993.51	0.763405	0.66964	0.395564	-0.0236994	-1.881	-0.967332	-0.312923
ZNF329	275.055	215.403	245.229	318.711	704.843	519.654	864.334	685.031	809.29	0.352681	-0.378121	-1.52317	-1.08342	-1.81746	-1.48204	-1.72253
INPP5A	40.692	37.9501	39.3211	38.4506	37.8413	41.4043	40.8672	524.676	1208.81	0.100642	0.0322967	0.055342	-0.0744768	-0.0556425	-3.73805	-4.94214
FBN3	16.0176	14.9113	15.4644	16.2777	16.064	15.2197	17.4319	14.4208	15.6584	0.103247	-0.0739418	-0.0548789	0.0230111	-0.172772	0.100799	-0.0179828
PTK7	122.361	131.359	126.86	129.973	111.659	122.465	135.465	124.258	154.879	-0.102371	-0.0349742	0.184138	0.0508738	-0.0946799	0.0298962	-0.2879
RAPSN	37.9042	37.0946	37.4994	34.5164	31.2501	31.2092	36.3333	31.1302	25.5353	0.0311491	0.119584	0.263005	0.264896	0.0455739	0.268551	0.554375
LOC100849002	88.9895	83.0957	86.0426	107.831	156.377	194.327	103.388	90.4065	75.7858	0.0988613	-0.325643	-0.861903	-1.17536	-0.264947	-0.0713764	0.183124
TP53I13	241.392	150.245	195.818	134.363	89.8807	104.705	225.193	489.754	1484.85	0.684057	0.543379	1.12343	0.903184	-0.201647	-1.32254	-2.92273
MAPK14	899.46	1206.47	1052.96	1066.07	907.501	671.786	127.128	327.223	341.279	-0.423662	-0.0178428	0.214486	0.648383	3.05011	1.68611	1.62544
IFT52	1523.84	1479.87	1501.85	1820.13	1348.75	1251.88	885.932	153.936	134.498	0.0422397	-0.277296	0.155117	0.262648	0.761477	3.28634	3.48109
LOC510844	324.901	469.399	397.15	427.636	275.37	288.055	134.568	226.769	175.204	-0.530814	-0.106697	0.528312	0.46334	1.56135	0.80846	1.18065
CCNI	373.982	461.835	417.908	419.621	632.831	732.744	743.525	216.648	262.261	-0.304409	-0.00590148	-0.598634	-0.810122	-0.831195	0.947836	0.672182
NEURL	91.2256	92.8587	92.0422	93.211	109.749	104.528	174.865	77.2998	98.3324	-0.0255992	-0.0182053	-0.253836	-0.183518	-0.925874	0.25183	-0.095372
MKRN1	904.911	1048.19	976.549	1084.41	783.228	967.055	2817.87	1123.86	858.043	-0.21205	-0.151152	0.318261	0.0140945	-1.52884	-0.202704	0.186643
HSPA9	22.2983	22.8996	22.5989	21.682	22.6098	24.2852	24.0569	24.5799	27.8492	-0.0383935	0.0597559	-0.000690465	-0.103824	-0.0901925	-0.121222	-0.301381
OMD	30.1654	32.8424	31.5039	28.7583	29.0621	28.9073	28.9839	30.5782	32.2182	-0.122666	0.131555	0.116393	0.124099	0.12028	0.0430251	-0.0323472
NME3	1238.14	1434.63	1336.38	899.551	367.136	280.364	73.4578	1363.34	1398.52	-0.212509	0.571056	1.86395	2.25296	4.18527	-0.0288097	-0.0655718
TMEM216	93.857	102.164	98.0107	85.2097	69.8157	75.1458	87.6306	91.4429	78.7759	-0.122357	0.201923	0.489389	0.383248	0.161506	0.100069	0.315186
ZNF688	14.988	16.6397	15.8139	15.9307	16.0224	13.92	42.9903	53.7665	71.4113	-0.150821	-0.010619	-0.0189029	0.184028	-1.44282	-1.76552	-2.17496
ODZ3	10.6222	11.7236	11.1729	10.986	12.0982	10.9424	11.076	11.1896	11.4805	-0.142336	0.0243327	-0.114791	0.0300728	0.0125651	-0.00215705	-0.0391751
METTL12	54.0648	61.7084	57.8866	56.6568	48.4965	47.3149	62.3333	60.5866	50.3697	-0.190777	0.0309794	0.255348	0.290935	-0.106775	-0.0657692	0.200674
CIAPIN1	1195.65	750.194	972.922	968.435	945.965	861.835	265.252	763.973	665.383	0.672461	0.00666868	0.040537	0.174913	1.87496	0.348802	0.54814
RAB7B	117.906	80.4095	99.1577	144.096	114.81	110.83	63.7445	284.356	363.365	0.5522	-0.539232	-0.211447	-0.160547	0.637424	-1.5199	-1.87362
LOC100849568 /// LOC100849866	21.2828	32.0714	26.6771	16.7652	17.8149	17.5051	14.7871	14.1748	49.7188	-0.591602	0.670131	0.582512	0.607828	0.851264	0.912275	-0.898192
LOC100849568	12.8657	14.5638	13.7147	13.3614	12.6691	12.3336	12.8225	13.0554	15.2945	-0.178865	0.0376576	0.114412	0.153138	0.0970513	0.0710861	-0.157286
RYK	2769.73	3093.67	2931.7	3011.54	1577.22	1473.93	106.964	377.018	388.446	-0.159576	-0.0387612	0.894354	0.992069	4.77655	2.95903	2.91595
P4HA3	2569.89	3416.45	2993.17	2212.43	1513.82	1941.56	151.612	33.7452	49.6591	-0.410792	0.436044	0.983478	0.624458	4.30322	6.47085	5.91347
SERF2	416.001	492.886	454.444	309.59	189.433	174.729	297.576	499.39	298.492	-0.244667	0.553741	1.26242	1.37898	0.610844	-0.136067	0.606408
LOC100850955	464.484	626.789	545.636	502.714	305.139	306.09	31.2131	421.994	461.029	-0.432352	0.118203	0.838472	0.833984	4.12771	0.370716	0.243083
C1H21orf7	68.4912	84.5539	76.5226	80.8103	46.6416	79.7083	25.914	17.6126	18.726	-0.303952	-0.0786547	0.714269	-0.0588442	1.56215	2.11928	2.03084
LAPTM4B	1117.44	1275.4	1196.42	998.974	859.245	879.654	2754.65	3316.73	2944	-0.190748	0.260203	0.477581	0.443715	-1.20315	-1.47104	-1.29906
RAB14	76.3016	70.2241	73.2629	39.798	99.9489	103.362	2411.66	3799.25	3719.84	0.119747	0.880388	-0.448109	-0.496546	-5.0408	-5.69649	-5.66601
ATXN7L3	18.4973	18.586	18.5416	15.4531	15.2462	20.8069	147.824	69.0625	67.6442	-0.00690517	0.262873	0.282317	-0.166296	-2.99504	-1.89714	-1.8672
MIA3	1233.64	1457.7	1345.67	1280.24	1472.76	1596.64	726.857	755.402	789.526	-0.240773	0.0719122	-0.130192	-0.246716	0.888585	0.833012	0.769269
SHANK3	141.345	149.364	145.355	96.8372	78.184	79.4766	53.6959	143.727	188.278	-0.0796075	0.585943	0.894631	0.870975	1.43669	0.0162434	-0.373289
TNNI3	101.553	36.5109	69.0319	27.8973	26.0856	25.4603	88.0855	178.25	175.465	1.47583	1.30713	1.40401	1.43901	-0.351642	-1.36857	-1.34585
SCARA3	27.4704	30.2898	28.8801	27.3433	25.0089	25.486	34.4918	26.6055	30.6337	-0.140954	0.078893	0.207634	0.180371	-0.256177	0.118352	-0.0850426
NRIP2	85.0068	89.0963	87.0515	88.1547	83.3777	83.6871	80.8566	87.2953	84.5545	-0.0677859	-0.0181678	0.0622075	0.0568646	0.106505	-0.00403448	0.0419887
BCL10	1885.01	2198.03	2041.52	1610.21	1559.38	1821.24	107.436	391.484	598.139	-0.221635	0.342394	0.388671	0.164721	4.24809	2.38262	1.77109
LDB2	16.1889	20.7069	18.4479	17.3955	17.3492	16.425	19.2969	16.835	14.779	-0.35511	0.0847434	0.0885854	0.167563	-0.0649086	0.131998	0.319912
LOC100336073 /// PTMA /// PTMA	1584.84	1476.25	1530.54	1219.92	2822.36	3237.51	6198.18	3612.95	4512.16	0.102393	0.327262	-0.882856	-1.08084	-2.0178	-1.23913	-1.55977
PREB	109.832	80.8039	95.3177	116.448	86.0579	85.0884	429.729	498.531	446.636	0.442796	-0.28887	0.147436	0.163782	-2.17261	-2.38687	-2.22828
C3H1orf123	796.836	176.537	486.686	385.603	677.234	615.88	469.61	1206.56	1210.11	2.17431	0.335875	-0.476662	-0.339658	0.0515301	-1.30984	-1.31408
bta-mir-154c	16.0309	18.9401	17.4855	16.3287	14.3728	15.1621	14.4859	15.7358	15.4194	-0.240592	0.0987452	0.282815	0.205687	0.271508	0.152103	0.181406
TSN	823.525	1029.54	926.534	881.383	654.136	642.842	1638.12	1089.5	849.474	-0.32212	0.072075	0.502254	0.52738	-0.822123	-0.233746	0.125275
UTP14A	20.8159	22.0029	21.4094	19.9976	15.7761	18.4262	20.2157	16.8031	14.5898	-0.080009	0.0984203	0.440499	0.216486	0.0827691	0.349516	0.553284
MMS19	435.593	145.537	290.565	385.302	494.673	416.875	805.006	342.016	439.793	1.5816	-0.407131	-0.767617	-0.520757	-1.47014	-0.235205	-0.597967
USB1	2587.95	2911.92	2749.94	2713.92	1461.59	1495.33	496.552	174.267	219.442	-0.170159	0.0190204	0.911855	0.878934	2.46938	3.98003	3.64749
SDC2	168.792	140.421	154.606	94.3676	83.8399	71.2896	761.768	159.293	109.615	0.265483	0.712238	0.882892	1.11684	-2.30075	-0.0430781	0.496154
TRIM56	16.0206	18.2074	17.114	15.0196	13.4386	13.902	20.2195	16.2537	15.2491	-0.1846	0.188331	0.348789	0.299884	-0.240573	0.0744078	0.166452
QSOX2	158.629	197.353	177.991	122.326	79.2335	93.9397	290.208	411.951	382.08	-0.315122	0.54107	1.16762	0.921996	-0.705284	-1.21067	-1.10207
HMGCR	896.1	1227.21	1061.66	823.663	335.737	326.593	1776.73	2387.2	4875.31	-0.453654	0.366192	1.66091	1.70075	-0.742907	-1.169	-2.19918
ATXN7L3B	421.43	685.135	553.283	297.126	294.996	294.993	1113.91	758.747	698.293	-0.701095	0.89694	0.907323	0.907335	-1.00955	-0.455601	-0.335815
RALGAPB	763.019	1200.35	981.686	934.244	338.709	245.951	711.091	427.872	530.196	-0.653666	0.0714627	1.53521	1.99689	0.465227	1.19808	0.888735
GSK3A	4899.89	5319.97	5109.93	4375.52	3526.78	3204.38	2588.78	1741.43	1938.81	-0.118667	0.223849	0.53495	0.673256	0.981029	1.55303	1.39813
PDLIM5	29.0542	30.9165	29.9854	27.5538	19.1615	20.7809	16.1586	10.8071	10.005	-0.0896292	0.122008	0.646045	0.529002	0.891954	1.47228	1.58354
LFNG	209.207	258.212	233.709	239.369	249.285	242.574	859.453	1420.38	1679.44	-0.303622	-0.034519	-0.0930792	-0.0537106	-1.8787	-2.60349	-2.84519
METTL22	295.552	281.337	288.444	397.314	294.507	260.592	178.772	183.655	153.317	0.0711133	-0.461987	-0.030009	0.1465	0.690171	0.651292	0.911777
PSD	111.267	120.53	115.899	120.971	120.396	114.374	102.368	112.467	107.726	-0.115369	-0.0618011	-0.0549236	0.0191064	0.179096	0.0433655	0.10549
LOC100847550	45.8667	42.8842	44.3754	41.0853	36.717	36.3665	65.3002	37.4691	38.1092	0.0969983	0.111139	0.273314	0.287152	-0.557326	0.24406	0.219621
EIF4E	2948.22	3433.27	3190.75	3021.33	4462.62	4643.41	3873.93	3096.24	2637.87	-0.219741	0.0787092	-0.483997	-0.541289	-0.279905	0.0433777	0.274521
NKIRAS1	790.365	245.608	517.986	468.432	664.592	581.432	451.056	85.4065	103.762	1.68616	0.145074	-0.359557	-0.166697	0.199606	2.6005	2.31963
AADAT /// AADAT	461.088	157.21	309.149	678.029	1770.04	2144.06	265.91	140.371	114.276	1.55235	-1.13304	-2.5174	-2.79397	0.217368	1.13905	1.43578
PTCD3	395.002	101.627	248.315	360.769	680.808	561.046	1221.4	879.587	641.36	1.95857	-0.538905	-1.45508	-1.17595	-2.29829	-1.82466	-1.36896
LOC523214	23.4734	22.2681	22.8708	20.4535	24.6538	37.1995	1962.18	46.2514	35.974	0.0760512	0.161159	-0.108303	-0.701776	-6.42281	-1.01599	-0.653449
LOC787649	36.5405	19.5725	28.0565	96.3284	122.074	38.7242	24.297	15.3785	15.8148	0.900667	-1.77963	-2.12134	-0.4649	0.207554	0.867421	0.827058
MGEA5	966.001	1380.52	1173.26	1175.57	869.278	783.238	1968.52	2025.73	2025.51	-0.51511	-0.00283893	0.432631	0.582999	-0.746589	-0.787918	-0.787766
BCAP31	381.136	153.913	267.524	168.51	227.646	232.038	2028.13	4063.38	3288.22	1.30819	0.666838	0.232875	0.205311	-2.92241	-3.92494	-3.61956
VRK1	3002.76	4581.21	3791.99	2459.91	1404.67	1921.85	1338.42	903.936	709.956	-0.609439	0.624346	1.43272	0.98046	1.50242	2.06866	2.41715
DDC /// LOC100337102	241.017	200.613	220.815	163.394	80.8356	55.3107	27.9738	24.1662	25.507	0.264725	0.434486	1.44978	1.99721	2.98069	3.19177	3.11387
DNAJC18	870.511	1192.31	1031.41	1046.97	745.611	640.969	38.5226	27.3758	64.7277	-0.453826	-0.0216025	0.468124	0.686293	4.74277	5.23558	3.99409
MAP3K4	2004.89	2342.92	2173.9	2269.06	1082.5	1153	727.135	619.134	963.237	-0.224781	-0.0618048	1.00592	0.9149	1.57999	1.81197	1.17433
GRINA	71.1025	90.3031	80.7028	79.6151	75.96	81.4888	114.75	72.2561	80.8266	-0.344875	0.0195763	0.0873785	-0.0139822	-0.507807	0.159499	-0.00221155
HBA /// HBA1	28.7235	22.5955	25.6595	26.2286	25.0166	23.1585	35.1489	25.928	23.0453	0.346197	-0.0316505	0.0366057	0.14795	-0.453988	-0.015022	0.155019
NCBP2	419.191	413.586	416.388	494.473	735.018	776.915	5228.45	1551.21	891.075	0.0194203	-0.247963	-0.819849	-0.899827	-3.65038	-1.89739	-1.09762
LOC510442	215.497	180.233	197.865	239.901	177.308	156.796	394.644	560.339	518.728	0.257809	-0.277925	0.158263	0.335627	-0.996034	-1.50178	-1.39046
CRABP2	127.332	116.967	122.149	98.9781	64.8597	74.076	47.7675	29.3526	29.9557	0.122503	0.303466	0.913253	0.72157	1.35455	2.05709	2.02775
LOC100335526 /// SLBP	8086.98	9733.89	8910.43	9027.69	9391.17	11025.4	3335.18	3430.32	2439.39	-0.267416	-0.0188604	-0.0758088	-0.307262	1.41773	1.37715	1.86897
DDOST	52.1653	46.5646	49.3649	51.7863	50.0341	53.101	48.6813	59.0177	53.1475	0.163857	-0.0690848	-0.0194268	-0.105254	0.0201183	-0.257662	-0.106517
PDHA1	53.8431	44.1739	49.0085	41.0343	74.2995	48.6121	1782.53	4705.61	4583.36	0.285568	0.2562	-0.600321	0.0117144	-5.18475	-6.58521	-6.54723
ECI2	14.8165	17.4498	16.1331	14.8146	14.9492	14.7785	16.5312	14.8542	13.9466	-0.236008	0.123007	0.10996	0.126522	-0.0351617	0.119151	0.210111
COA5	732.262	929.081	830.672	668.61	451.012	434.36	832.357	1958.4	1788.17	-0.343445	0.313113	0.881112	0.935386	-0.00292401	-1.23733	-1.10614
PLAC9	59.7077	67.3352	63.5215	55.6651	62.4379	60.1688	44.3425	48.6935	59.2605	-0.173442	0.19047	0.0248209	0.0782292	0.518553	0.383514	0.100174
ZNF703	24.7535	26.8077	25.7806	25.6223	23.7777	23.1786	31.9699	26.8838	25.7043	-0.115015	0.00888508	0.116676	0.15349	-0.310432	-0.0604522	0.0042759
ATP9B	32.0685	34.0999	33.0842	37.992	50.746	43.1876	243.082	282.642	335.953	-0.0886101	-0.199553	-0.617151	-0.384473	-2.87723	-3.09476	-3.34405
RBPMS	4115.77	5160.59	4638.18	4594.28	2668.66	2857.53	274.075	526.692	346.115	-0.326372	0.0137194	0.797444	0.698791	4.08092	3.13853	3.74424
DYM	67.8095	68.6603	68.2349	67.7028	55.5255	58.8786	56.4547	57.2579	56.8254	-0.0179878	0.0112946	0.29736	0.212767	0.273415	0.253035	0.263973
BCL2L2	220.819	285.424	253.121	225.029	192.507	193.998	48.1982	40.2746	45.1003	-0.370241	0.16972	0.39492	0.383786	2.39278	2.65189	2.48862
NDUFS3	790.441	329.38	559.91	617.522	751.248	629.248	915.375	3484.65	3082.39	1.26291	-0.141293	-0.424092	-0.168433	-0.709167	-2.63774	-2.46078
CMIP	423.6	427.886	425.743	393.026	513.779	535.694	117.069	671.617	634.459	-0.0145233	0.115356	-0.271166	-0.331429	1.86263	-0.657658	-0.575545
PRDX6	11.6519	11.499	11.5755	12.0413	12.2844	11.3953	11.6828	14.0002	16.1739	0.0190626	-0.0569206	-0.0857584	0.022633	-0.0133205	-0.274377	-0.4826
CRYGB	32.0139	35.339	33.6764	32.9857	26.7544	35.2537	30.4561	30.6456	28.905	-0.142561	0.0299004	0.331961	-0.0660372	0.14501	0.13606	0.220422
LOC100848193 /// RPL10A	17.6213	14.2286	15.9249	13.2706	12.3153	13.0295	55.5315	100.666	141.491	0.308529	0.263059	0.370831	0.289507	-1.80202	-2.66021	-3.15135
WDR1	286.079	100.124	193.101	201.824	382.291	370.494	524.408	2728.98	3054.03	1.51463	-0.0637416	-0.985313	-0.940091	-1.44133	-3.82093	-3.98328
SPNS3	52.7245	39.7174	46.221	43.2533	51.2223	52.422	35.7097	32.102	31.4646	0.408703	0.0957361	-0.148224	-0.181625	0.372231	0.525884	0.554817
MAPKBP1	297.4	391.054	344.227	313.621	151.145	132.312	110.751	113.815	107.46	-0.394961	0.134338	1.18743	1.37942	1.63604	1.59667	1.67956
TMEM214	80.1649	80.6888	80.4269	79.1024	76.7794	71.4002	78.907	81.8957	93.0181	-0.00939925	0.0239549	0.0669582	0.171748	0.0275241	-0.0261096	-0.209834
LOC789263 /// NEK3	18.03	17.193	17.6115	15.5162	16.6598	16.6757	18.5145	19.873	18.0599	0.0685772	0.182742	0.0801437	0.0787714	-0.0721405	-0.17429	-0.0362719
CRYAA	30.9633	32.3132	31.6383	31.3578	29.5571	30.1196	22.8784	30.1294	32.4066	-0.0615627	0.0128461	0.0981674	0.0709654	0.467686	0.0704976	-0.0346191
TMEM131	12.0857	14.7536	13.4196	12.9872	12.3899	12.4836	11.9275	15.2362	15.2032	-0.287764	0.0472581	0.115179	0.104308	0.170056	-0.183155	-0.180026
MGST3	824.465	881.276	852.87	780.706	566.43	505.636	189.599	755.708	755.436	-0.0961349	0.127548	0.59043	0.754228	2.16938	0.174498	0.175018
COL5A3	34.2045	34.8012	34.5028	35.6674	33.7872	33.462	28.0663	30.3704	33.8568	-0.0249519	-0.0478924	0.0302376	0.0441918	0.297875	0.18405	0.0272704
SERPINC1	84.1566	82.163	83.1598	71.1611	54.8993	76.5082	1185.85	323.639	307.669	0.0345888	0.224798	0.599098	0.120272	-3.83389	-1.96043	-1.88742
SAT2	60.6344	50.8575	55.7459	42.9783	45.7802	46.7423	69.064	184.013	101.918	0.253677	0.375258	0.284143	0.254139	-0.309068	-1.72287	-0.870471
DDX25	4093.91	4680.52	4387.22	3608.09	3264.4	2988.59	882.619	54.7403	62.6655	-0.193188	0.282069	0.426487	0.553842	2.31344	6.32456	6.12949
IGF2BP3	811.052	988.185	899.618	1451.73	2155.7	2462.01	170.544	109.085	118.209	-0.284986	-0.690392	-1.26077	-1.45245	2.39917	3.04386	2.92798
PF4	16.3642	17.3268	16.8455	15.7441	14.6639	18.447	18.2747	15.0978	17.8977	-0.0824574	0.0975533	0.200097	-0.131018	-0.117484	0.158027	-0.0874087
DCTN2	18.0228	19.5709	18.7968	16.8898	16.809	16.3915	19.7831	20.4135	20.6976	-0.118887	0.154334	0.161256	0.197538	-0.0737784	-0.119036	-0.138974
PYCARD	16.3069	15.5016	15.9043	16.1407	57.09	59.9476	20.0762	15.6549	15.5244	0.073059	-0.0212912	-1.84382	-1.91429	-0.336073	0.022798	0.0348755
SPAG5	35.5613	38.5403	37.0508	47.2992	44.9876	48.1845	103.741	40.6296	34.4189	-0.11606	-0.352312	-0.280024	-0.379064	-1.48541	-0.133027	0.106304
USP48	2536.09	2111.47	2323.78	3355.9	3724.03	3281.77	536.356	6982.58	5391.81	0.264362	-0.530227	-0.680393	-0.498	2.11521	-1.58729	-1.2143
SERPIND1	27.7237	27.6402	27.6819	28.5549	23.7407	27.89	32.671	28.4074	27.682	0.00435129	-0.0447928	0.221582	-0.0108019	-0.239064	-0.0373208	-5.83e-06
COL11A1	10.9755	11.6876	11.3316	10.3716	11.3668	10.1698	10.9688	10.4434	11.5581	-0.090696	0.127702	-0.00447691	0.156061	0.0469471	0.117756	-0.0285549
KIAA0232	123.651	78.3786	101.015	89.7363	188.553	141.538	79.1621	115.527	138.388	0.657744	0.170804	-0.900402	-0.486622	0.351686	-0.193659	-0.454152
LSM6	105.572	135.741	120.657	201.516	344.608	303.533	264.558	482.081	492.128	-0.362635	-0.739986	-1.51405	-1.33095	-1.13268	-1.99837	-2.02813
CECR5	321.512	392.498	357.005	273.229	164.05	152.871	131.71	142.312	119.976	-0.287814	0.385836	1.12181	1.22363	1.43858	1.32689	1.5732
DSC3	19.5777	19.2551	19.4164	20.413	16.9855	18.9535	203.626	19.3119	17.7143	0.023968	-0.0722147	0.192972	0.0348116	-3.39058	0.00778647	0.132362
RWDD2B	98.0653	87.6593	92.8623	124.385	149.76	158.813	56.4376	93.7778	108.713	0.161835	-0.421643	-0.689491	-0.77416	0.718437	-0.0141539	-0.22736
LOC100139161	360.638	365.934	363.286	320.412	184.362	175.726	28.0208	106.713	68.1165	-0.0210326	0.181179	0.97856	1.04778	3.69653	1.76737	2.41503
TFB1M	800.134	642.466	721.3	710.584	1234.66	1275.29	231.711	160.36	112.133	0.316622	0.0215949	-0.775442	-0.822149	1.63827	2.16929	2.68539
ALDH3A2	14.5507	13.6969	14.1238	12.9895	13.0266	12.9126	15.129	15.9012	13.9269	0.0872382	0.12078	0.116667	0.129346	-0.099187	-0.171008	0.0202492
PJA1	248.279	365.128	306.704	333.318	193.26	206.266	72.1473	81.6148	172.787	-0.556444	-0.120056	0.666299	0.57234	2.08783	1.90994	0.82785
CXHXorf64	33.5494	36.9793	35.2644	32.0068	30.9992	33.996	30.4896	30.2859	26.9762	-0.140429	0.139834	0.185979	0.0528438	0.209895	0.219564	0.386523
ZNF280C	42.4227	23.3364	32.8796	39.3979	49.2941	86.3437	1258.36	23.635	23.7574	0.862253	-0.260929	-0.584224	-1.3929	-5.25821	0.476269	0.468812
IVNS1ABP	1938.22	2434.3	2186.26	2047.95	2655.84	2480.66	2340.17	3221.95	2578.74	-0.328772	0.0942854	-0.280707	-0.182262	-0.0981513	-0.559471	-0.238203
MYL6B	26.9125	19.2804	23.0965	23.647	21.3476	19.0642	24.3829	19.7341	19.3047	0.481146	-0.033986	0.113596	0.276804	-0.0781989	0.226982	0.258721
OSBPL7	276.309	210.382	243.345	313.814	295.694	311.82	327.737	624.742	842.515	0.393273	-0.366904	-0.2811	-0.357706	-0.429531	-1.36026	-1.7917
THBS4	1086.85	1650.37	1368.61	1067.6	542.262	407.722	88.3947	88.3513	271.09	-0.602641	0.358342	1.33565	1.74705	3.9526	3.95331	2.33586
MALT1	1363.62	1570	1466.81	1699.62	1289.56	1247.94	485.3	159.292	306.736	-0.20332	-0.212524	0.185803	0.233133	1.59574	3.20294	2.25761
LOC785419	138.983	177.223	158.103	116.845	103.196	130.936	2998.18	3860.93	2053.91	-0.350661	0.436276	0.615477	0.271999	-4.24515	-4.61001	-3.69943
ADCY7	111.536	149.628	130.582	100.164	64.2646	70.8757	70.8259	57.6305	43.9	-0.423862	0.382594	1.02286	0.881593	0.882607	1.18005	1.57266
EEF1A1 /// LOC100848359 /// LOC781070	48.4129	44.7172	46.565	39.0057	50.092	49.9546	61.6443	120.173	97.1197	0.114561	0.255562	-0.105334	-0.101371	-0.404722	-1.3678	-1.06052
SCAND1	947.27	1067.82	1007.54	1046.6	630.805	592.567	1455.22	1042.02	733.786	-0.172817	-0.0548607	0.675577	0.765792	-0.530392	-0.0485424	0.457412
ANO8	22.5642	28.2417	25.4029	24.3348	20.6647	22.6297	68.6534	30.9378	33.7346	-0.323789	0.0619715	0.297824	0.166777	-1.43434	-0.284377	-0.409233
CGN	418.187	554	486.094	509.692	171.53	96.2205	127.913	456.449	835.868	-0.405736	-0.0683926	1.50278	2.33682	1.92607	0.0907794	-0.78204
PCSK1N	82.4797	90.7045	86.5921	85.2822	75.7384	79.7627	79.3839	97.2176	94.9456	-0.137135	0.0219908	0.19321	0.118521	0.125388	-0.166983	-0.132866
MRP63	170.524	57.5372	114.031	86.5024	95.8143	66.3595	878.302	871.463	718.967	1.56741	0.398612	0.251109	0.781047	-2.94529	-2.93402	-2.6565
BABAM1	568.116	274.505	421.31	314.631	503.51	561.633	2112.37	609.316	316.815	1.04935	0.421224	-0.257137	-0.414745	-2.32591	-0.532307	0.411243
NKD2	71.6909	75.1811	73.436	64.7384	61.0828	64.0412	66.3016	67.6708	71.8985	-0.0685798	0.181864	0.26572	0.197488	0.147443	0.117954	0.0305254
CDV3	1331.27	1858.03	1594.65	1601.66	784.076	477.641	6279.08	1197.78	1518.96	-0.480975	-0.00633073	1.02417	1.73924	-1.97731	0.412879	0.0701544
GPX7	28.1138	18.7828	23.4483	17.3019	17.2957	21.1167	18.9206	23.3423	18.5008	0.581867	0.438553	0.439067	0.151099	0.309522	0.00653612	0.341896
SCAP	667.55	536.064	601.807	595.613	437.719	418.209	363.932	521.328	507.606	0.316471	0.0149254	0.459295	0.525077	0.725633	0.207111	0.245592
ARL2BP	2537.17	2451.93	2494.55	3428.31	4613.55	4758.2	1519.06	1002.66	813.762	0.0493059	-0.45872	-0.887098	-0.931637	0.715604	1.31495	1.6161
DEK	1392.32	1702.47	1547.39	1495.42	783.946	831.409	892.103	3615.99	2443	-0.290138	0.049292	0.981013	0.896208	0.794556	-1.22455	-0.658815
RPS12	42.8808	47.4282	45.1545	40.9641	41.6476	37.7761	39.6721	39.8884	43.0358	-0.145413	0.140511	0.116636	0.257394	0.186744	0.178902	0.0693321
SEC16A	43.5157	46.4594	44.9876	36.896	35.3615	36.4631	43.3699	40.9404	41.4905	-0.0944343	0.286062	0.347348	0.303092	0.0528339	0.136001	0.116746
ZNF75D	497.254	727.255	612.255	654.178	654.308	827.137	486.222	82.4186	147.439	-0.548479	-0.0955507	-0.0958379	-0.433994	0.332517	2.89309	2.05401
B3GALT4	16.3707	19.3477	17.8592	17.3378	17.1401	17.0991	16.029	23.1578	26.2778	-0.241045	0.0427479	0.0592939	0.0627418	0.155978	-0.374831	-0.557178
LOC100298789	4059.52	5268.49	4664.01	4082.21	2379.28	2543.75	991.899	437.876	457.828	-0.37608	0.192219	0.971047	0.874615	2.2333	3.41297	3.34869
NEUROD6	37.3516	46.0992	41.7254	40.7887	36.9443	40.1043	40.6785	37.6794	37.0112	-0.303571	0.0327546	0.175574	0.0571698	0.0366597	0.147148	0.172964
SRL	15.7934	17.5223	16.6579	17.3304	17.8504	17.2473	15.482	15.2875	15.8218	-0.149874	-0.0570994	-0.0997552	-0.0501692	0.105612	0.123847	0.0742906
PRRT3	11.9558	12.6305	12.2931	11.594	11.6738	11.1707	14.0234	12.1781	11.3553	-0.0791992	0.0844797	0.0745827	0.138138	-0.189986	0.0135663	0.114486
PRRX2	111.439	128.788	120.114	115.177	98.5074	107.303	124.391	182.873	174.382	-0.208752	0.0605473	0.286096	0.162705	-0.0504845	-0.606438	-0.53785
CCDC102A	34.5972	33.9892	34.2932	29.2237	35.0449	33.4908	31.1391	35.7464	31.8465	0.0255779	0.230787	-0.0312807	0.0341591	0.139194	-0.059875	0.106791
SIVA1	14.9924	14.3368	14.6646	15.9596	14.6107	13.4482	15.9112	14.8529	14.0243	0.0645113	-0.122093	0.00530489	0.124927	-0.117708	-0.0184082	0.0644015
GNG12	197.825	83.0279	140.427	180.088	285.415	350.417	114.225	45.4664	43.622	1.25256	-0.35889	-1.02325	-1.31926	0.297935	1.62694	1.68669
SMTNL2	16.28	14.1947	15.2373	13.8639	14.4148	15.0761	20.2548	20.9909	26.02	0.197752	0.136278	0.0800623	0.0153522	-0.410652	-0.46215	-0.772008
PDCL3	343.854	613.809	478.832	414.015	221.168	139.246	1050.37	1928.59	1688.65	-0.835993	0.209838	1.11438	1.78189	-1.13331	-2.00995	-1.81828
HMGB3	7246.12	8341.67	7793.9	7534.38	7898.52	8083.7	493.351	775.546	914.751	-0.203128	0.0488558	-0.0192369	-0.052671	3.98166	3.32906	3.09089
TP53BP2	3348.37	3479.55	3413.96	3613.69	3099.77	3171.51	2063.5	708.818	554.192	-0.0554454	-0.082028	0.139283	0.106274	0.726354	2.26796	2.62299
PCBD2	227.565	187.757	207.661	127.1	120.485	105.158	121.71	302.695	538.815	0.277417	0.708269	0.785371	0.981676	0.770781	-0.543635	-1.37556
ZNF629	62.0206	57.9522	59.9864	65.0773	68.7396	80.5324	38.3896	46.7913	38.987	0.0978828	-0.117519	-0.196506	-0.424933	0.64392	0.358395	0.621643
TAF7	1709.95	2236.74	1973.35	2146.52	1658.49	1405.46	3579.19	1764.33	1573.86	-0.387443	-0.121352	0.250775	0.489609	-0.858988	0.161526	0.326338
STAP2	615.387	244.826	430.106	498.872	651.491	580.122	92.7448	104.145	326.796	1.32974	-0.213976	-0.599051	-0.431662	2.21336	2.0461	0.396305
MBNL2	40.7589	49.6499	45.2044	63.4301	73.321	92.9958	30.6524	25.1829	25.6407	-0.284676	-0.488704	-0.697763	-1.0407	0.560466	0.844021	0.818031
FAM20C	20.7387	17.8663	19.3025	17.4899	26.4713	23.1991	55.8174	103.335	352.019	0.215086	0.142263	-0.455645	-0.265281	-1.53193	-2.42047	-4.18879
TIMM9	1290.33	173.606	731.97	1138.6	2663.88	2384.41	1557.61	1723.07	1266.15	2.89386	-0.63741	-1.86367	-1.70378	-1.08948	-1.23513	-0.790591
KLHL23	11.5531	10.3597	10.9564	11.9609	12.1905	11.208	16.4359	22.2725	29.1219	0.157294	-0.126557	-0.153985	-0.0327551	-0.58508	-1.02349	-1.41033
PAX6	36.6875	36.5625	36.625	41.4946	33.9585	36.3164	57.0379	24.6526	23.2625	0.00492339	-0.180096	0.109055	0.0122093	-0.639093	0.571089	0.654825
CDC23	314.167	324.743	319.455	367.159	190.659	218.31	616.205	262.158	239.055	-0.0477675	-0.200792	0.744621	0.549233	-0.947799	0.285173	0.418271
LOC100848357	27.378	26.1538	26.7659	23.2164	24.3008	25.5067	59.932	33.5998	34.7874	0.0659927	0.205254	0.139395	0.0695179	-1.16293	-0.328056	-0.37817
LAMC1	80.4622	82.3841	81.4231	73.4889	54.3851	51.25	48.4506	51.8157	57.8263	-0.0340544	0.147912	0.582227	0.667886	0.748925	0.652049	0.493712
EID3	120.125	165.309	142.717	206.863	225.572	214.524	451.512	127.552	104.029	-0.460629	-0.535516	-0.660431	-0.587983	-1.66161	0.162073	0.456171
SLC25A20	2002.13	1996.82	1999.47	2329.15	1580.85	1553.3	2683.93	1901.22	1329.71	0.00383431	-0.22018	0.338923	0.364282	-0.424724	0.0726921	0.588511
C18H16orf87	225.507	264.762	245.135	480.267	436.032	381.884	764.137	414.154	584.3	-0.231523	-0.970261	-0.830861	-0.639562	-1.64026	-0.756593	-1.25314
LOC100851083 /// S100A1	71.921	19.9432	45.9321	22.5706	20.5076	22.0841	22.4766	24.0641	25.8776	1.85052	1.02506	1.16334	1.0565	1.03108	0.932619	0.827797
TMEM209	621.492	449.307	535.4	798.979	1746.91	1692.67	2366.92	1527.59	954.678	0.468034	-0.577541	-1.70612	-1.66061	-2.14432	-1.51257	-0.834397
HIGD1D	4686.67	5592.95	5139.81	5432.21	5586.83	5363.91	7944.97	7102.11	5359.72	-0.255045	-0.0798235	-0.120316	-0.0615709	-0.628327	-0.466533	-0.0604431
RPE	86.8302	129.83	108.33	97.9105	171.122	132.051	464.041	288.423	216.391	-0.58036	0.145902	-0.659588	-0.285656	-2.09882	-1.41275	-0.998201
KAT6A	328.754	358.948	343.851	371.023	213.498	240.112	82.9857	50.0861	48.721	-0.126764	-0.109725	0.687561	0.518075	2.05085	2.7793	2.81917
C24H18orf32	3297.88	3901.51	3599.69	3167.04	2994.54	3121.57	1056.75	949.725	879.659	-0.242495	0.18474	0.26554	0.205605	1.76825	1.92229	2.03286
ABCC10	118.188	112.95	115.569	113.842	60.3901	74.0272	167.289	138.522	186.763	0.0654025	0.0217184	0.936371	0.642626	-0.533589	-0.261356	-0.692455
MOSPD1	781.102	771.051	776.076	1043.66	2126.23	2193.48	1481.19	1050.65	322.148	0.0186847	-0.427383	-1.45403	-1.49895	-0.932489	-0.437018	1.26847
ESPL1	2811.52	3267.83	3039.68	2694.19	735.445	560.504	2201.87	546.586	357.189	-0.216983	0.174064	2.04723	2.43912	0.465189	2.4754	3.08916
LOC613444	17.2698	16.9864	17.1281	16.2201	16.4865	16.2181	686.507	197.974	149.479	0.0238741	0.0785883	0.0550848	0.0787647	-5.32484	-3.53087	-3.1255
ZC3HAV1	97.8907	117.852	107.871	99.8498	107.318	96.3881	84.3115	106.565	104.228	-0.267729	0.111478	0.00742376	0.162384	0.355508	0.0175771	0.0495672
APEX2	181.189	228.094	204.642	125.985	83.4187	86.4024	154.942	127.963	78.4802	-0.332132	0.699847	1.29466	1.24396	0.401371	0.677369	1.3827
XIST	35.4685	34.1848	34.8266	29.7251	42.9833	29.1847	278.174	852.89	1018.17	0.0531865	0.22851	-0.303585	0.254979	-2.99772	-4.6141	-4.86964
NOL3	62.9491	32.6172	47.7831	39.7915	51.5367	54.3076	36.8691	214.13	294.483	0.948552	0.26404	-0.109099	-0.184653	0.374089	-2.16392	-2.62361
USP4	27.1213	29.87	28.4956	32.883	28.9633	29.6287	34.7087	26.559	32.6562	-0.13927	-0.206601	-0.0234828	-0.0562522	-0.284555	0.101543	-0.196616
EMC8	2992.5	1311.24	2151.87	2585.44	3585.87	3847.98	2010.23	2713.79	2507.99	1.19042	-0.264819	-0.736731	-0.838512	0.0982286	-0.334719	-0.220941
CDC5L	9602.17	11122.7	10362.4	10207.1	11134.4	11127.8	3493.7	2196.69	1909.11	-0.212076	0.0217852	-0.103661	-0.102804	1.56854	2.23796	2.44039
ICMT	312.827	199.077	255.952	339.293	410.52	423.342	1011.54	381.815	388.485	0.652042	-0.406659	-0.681578	-0.72595	-1.9826	-0.577001	-0.601984
PPP1R15A	699.651	906.523	803.087	622.855	373.211	495.869	183.664	99.5665	115.165	-0.373707	0.366659	1.10557	0.695598	2.12849	3.01182	2.80185
CNR2	35.9236	45.1465	40.5351	40.4457	35.4603	39.7717	470.19	161.947	236.473	-0.329683	0.00318557	0.192966	0.0274279	-3.536	-1.99828	-2.54443
SSX2IP	2584.99	2974.63	2779.81	3005.42	1829.44	2276.5	686.921	141.461	499.935	-0.202551	-0.112583	0.603585	0.288166	2.01677	4.29651	2.47517
BIN2	207.225	216.522	211.874	234.913	196.103	206.163	28.1863	54.0681	69.8936	-0.0633154	-0.148924	0.111591	0.0394162	2.91014	1.97035	1.59997
USP38	11.0208	10.9177	10.9693	10.6202	11.403	11.1421	67.1584	16.9715	13.5154	0.013552	0.0466562	-0.0559536	-0.0225533	-2.6141	-0.629651	-0.301134
OCEL1	479.437	231.398	355.418	409.046	518.49	515.835	134.865	343.175	304.772	1.05097	-0.202749	-0.544801	-0.537394	1.398	0.0505729	0.221784
PMCH	48.496	48.5345	48.5153	46.1376	51.871	52.6038	42.2852	26.1815	25.1451	-0.00114401	0.0724969	-0.0964886	-0.116727	0.198287	0.889889	0.94816
USP7	4764.55	5775.38	5269.96	7200.84	7487.72	7392.19	2799.19	1947.03	2190.37	-0.277576	-0.450372	-0.506733	-0.488208	0.912783	1.43652	1.26662
ACSL6	64.7685	33.0003	48.8844	40.858	102.268	196.974	38.7133	1182.53	1626.16	0.972816	0.258754	-1.06491	-2.01056	0.336546	-4.59636	-5.05595
MCPH1	1372.5	995.417	1183.96	1773.93	1839.31	1747.47	480.904	362.209	435.135	0.463435	-0.583331	-0.635543	-0.561646	1.2998	1.70872	1.44409
FNDC3A	125.603	160.975	143.289	207.355	371.623	297.242	204.778	272.913	360.554	-0.357963	-0.533175	-1.37491	-1.05271	-0.515133	-0.92951	-1.33128
DIRAS3	5521.78	6461.13	5991.46	6016.77	6290.85	6683.86	2156.74	6653.57	4423.17	-0.226654	-0.00608224	-0.0703494	-0.157776	1.47405	-0.151223	0.437826
SEC31A	2879.7	2080.89	2480.3	3691.26	4415.95	4404.57	6320.46	3268.44	3928.4	0.468714	-0.573602	-0.832212	-0.828489	-1.34952	-0.398088	-0.66343
NAA30	2233.16	3518.03	2875.6	2590.88	2746.08	2632.26	331.037	160.828	243.878	-0.655683	0.150421	0.0664851	0.12756	3.1188	4.16027	3.55963
LOC615412	1584.92	365.19	975.055	1312.2	3179.9	3259.92	1758.34	1623.47	1478.51	2.11769	-0.428428	-1.70543	-1.74128	-0.850661	-0.735524	-0.600589
HID1 /// LOC787087	123.011	104.817	113.914	133.448	167.356	160.498	82.8934	70.1801	82.4247	0.23092	-0.228334	-0.554978	-0.494607	0.458614	0.698811	0.466795
LOC783452	411.946	317.291	364.619	382.638	558.017	625.129	202.224	102.875	99.1334	0.376647	-0.0695921	-0.613922	-0.777766	0.850438	1.8255	1.87895
SRP72	259.176	447.054	353.115	449.882	467.241	517.08	206.459	436.353	416.514	-0.78652	-0.349409	-0.404031	-0.550251	0.774285	-0.305357	-0.238228
TM2D3	1786.53	652.482	1219.51	1241.16	2133.53	2092.95	919.356	717.451	614.815	1.45315	-0.0253904	-0.806946	-0.779239	0.407601	0.765346	0.988072
SLC48A1	21.4291	22.8799	22.1545	22.6185	21.6388	24.217	21.7266	20.5022	21.9818	-0.0945117	-0.0299017	0.0339791	-0.128419	0.0281396	0.111819	0.0112928
UBE2D3	10636.5	11927.9	11282.2	11475.4	11934.6	12897.2	7691.03	3629.09	3713.71	-0.165325	-0.0244919	-0.0811042	-0.193009	0.552801	1.63637	1.60312
ERP44	203.691	270.405	237.048	80.8356	43.4534	48.0835	36.2717	57.424	73.1579	-0.408743	1.55212	2.44764	2.30156	2.70826	2.04545	1.69609
CDK7	5182.23	5430.85	5306.54	5470.03	4903.84	5715.72	1131.98	550.351	399.668	-0.0676032	-0.0437789	0.11386	-0.107165	2.22892	3.26935	3.7309
TMEM199	15.4718	17.9991	16.7355	15.9836	15.8986	15.2161	522.463	493.063	270.339	-0.218279	0.0663147	0.0740089	0.137307	-4.96435	-4.88079	-4.01379
DUT	3905.84	4955.54	4430.69	3567.92	2602.99	2310.78	295.615	2431.15	2993.28	-0.343412	0.312447	0.767364	0.939152	3.90574	0.865889	0.565805
POMGNT1	66.244	56.0634	61.1537	54.4514	63.5531	62.1146	61.7631	62.4117	69.8336	0.240732	0.16747	-0.0555236	-0.0224939	-0.0143049	-0.029377	-0.191482
POLR3E	29.9923	33.0061	31.4992	29.0879	26.3087	28.2622	291.253	109.283	87.7965	-0.138138	0.114897	0.259777	0.156442	-3.20889	-1.79468	-1.47885
ASXL1	71.2436	77.622	74.4328	89.8667	76.5419	76.6263	182.328	222.433	199.775	-0.123706	-0.271848	-0.0403116	-0.0419015	-1.29253	-1.57936	-1.42436
CANT1	196.584	271.541	234.062	245.585	93.8923	114.019	35.8087	95.8293	92.2583	-0.46602	-0.0693298	1.31781	1.03762	2.70851	1.28835	1.34314
RALGPS1	20.2718	22.8869	21.5794	27.9075	24.6895	23.069	22.014	36.0148	39.0503	-0.175051	-0.370999	-0.194248	-0.0963031	-0.0287713	-0.738939	-0.855681
COL18A1	40.4382	52.1203	46.2792	44.6214	38.2467	45.0364	47.0914	63.8782	353.752	-0.366125	0.0526297	0.275029	0.0392749	-0.025099	-0.464959	-2.9343
MCART1	1102.11	1684.37	1393.24	1068.72	899.865	863.462	205.929	98.1413	156.998	-0.611939	0.382557	0.630666	0.690242	2.75823	3.82744	3.14963
SDR39U1	37.8137	38.0961	37.9549	42.2707	39.9295	40.7074	37.3657	50.297	39.0366	-0.0107353	-0.155371	-0.0731686	-0.101005	0.0225713	-0.406185	-0.0405409
DENND2A	44.4722	58.3713	51.4218	55.0606	61.2223	61.0668	27.2406	23.6274	29.2982	-0.392355	-0.098641	-0.251677	-0.248007	0.916622	1.12192	0.811566
HYAL2	100.303	114.229	107.266	121.261	80.1107	84.6356	189.38	213.129	221.512	-0.187569	-0.176919	0.42113	0.34186	-0.820085	-0.99053	-1.04619
LRRC8E	349.786	212.86	281.323	512.403	735.971	838.446	86.9597	274.734	618.429	0.716565	-0.865052	-1.38742	-1.57549	1.69381	0.0341892	-1.13638
SLTM	140.749	169.437	155.093	165.38	143.968	144.329	1420.68	205.787	618.708	-0.267629	-0.0926479	0.107386	0.103776	-3.19538	-0.40802	-1.99613
RAD23B	1456.4	1535.93	1496.17	1884.44	2912.35	3003.77	1539	3044.58	2761.61	-0.0767111	-0.332866	-0.960916	-1.0055	-0.0407193	-1.02497	-0.884242
AFTPH	398.27	592.225	495.247	1092.06	1516.74	1487.77	1258.53	1113.67	785.752	-0.572397	-1.14083	-1.61476	-1.58693	-1.34551	-1.1691	-0.665925
CLDN12	926.763	1255.59	1091.18	880.336	750.049	571.622	85.3369	207.004	267.397	-0.438094	0.309759	0.54083	0.932752	3.67657	2.39816	2.02883
FBXO7	1838.19	1704.12	1771.16	2748.32	4274.9	4038.7	647.653	602.986	814.506	0.109261	-0.633859	-1.2712	-1.1892	1.4514	1.55449	1.12069
EPB41L1	26.0702	31.3219	28.6961	26.6301	21.386	23.974	31.2763	34.7397	30.5313	-0.264772	0.107797	0.424188	0.259382	-0.124218	-0.275735	-0.0894391
KDELR3	538.452	447.466	492.959	561.245	733.974	802.536	193.212	382.311	534.313	0.26704	-0.187162	-0.574262	-0.703099	1.35129	0.366721	-0.116218
HSD17B11	98.0709	114.634	106.353	91.9337	478.164	230.341	1499.66	5928.94	9073.25	-0.225142	0.21019	-2.16865	-1.11491	-3.81771	-5.80085	-6.41469
TMEM144	16.9942	20.2628	18.6285	19.0064	22.8594	18.7438	20.0976	199.721	450.398	-0.25379	-0.0289687	-0.295274	-0.00889944	-0.109508	-3.4224	-4.59562
FABP1	17.8063	19.8366	18.8214	17.9152	17.2987	18.5346	17.2024	21.4942	19.5366	-0.155776	0.0711909	0.121713	0.0221585	0.129768	-0.191569	-0.0538049
ROCK2	14.9188	15.4108	15.1648	15.9869	13.4903	15.9448	34.4115	71.916	71.2474	-0.0468047	-0.076159	0.168803	-0.0723548	-1.18216	-2.24559	-2.23211
ROCK1	356.296	620.809	488.552	477.652	338.353	217.206	893.948	174.943	533.974	-0.801075	0.032554	0.529984	1.16945	-0.871678	1.48163	-0.128257
TTC27	2509.05	2003.88	2256.47	2488.03	1472.94	1633.46	329.563	779.622	753.419	0.324343	-0.140938	0.615369	0.466135	2.77544	1.53322	1.58254
ARFGEF2	79.8199	69.3596	74.5898	135.328	186.245	115.973	45.9062	55.5298	44.7033	0.202652	-0.859412	-1.32016	-0.636742	0.70029	0.425715	0.738595
ZNF800	54.3155	61.6872	58.0013	50.5639	49.9608	41.2285	142.593	169.68	125.114	-0.183608	0.197978	0.215289	0.492444	-1.29775	-1.54865	-1.10909
FETUB	35.625	33.7268	34.6759	32.0533	33.2217	38.5458	35.9242	44.0759	34.9	0.0789943	0.113462	0.0618092	-0.152639	-0.0510223	-0.346055	-0.00929132
ADAMTS1	45.6382	49.5482	47.5932	38.7945	45.3177	42.0827	487.356	148.812	159.868	-0.118591	0.294905	0.0706811	0.17753	-3.35615	-1.64467	-1.74805
MAF1	697.965	344.786	521.375	664.327	559.684	488.005	1309.83	1507.04	1416.31	1.01745	-0.349571	-0.102289	0.0954253	-1.32899	-1.53133	-1.44174
ACTN4	1125.7	1479.56	1302.63	1114.29	883.18	867.132	345.643	918.378	1460.7	-0.394346	0.225297	0.560647	0.587103	1.91407	0.504265	-0.165231
TIMM13	3684.79	2677.18	3180.98	3990.04	3854.42	4067.2	5595.42	5000.02	3509.68	0.460867	-0.32693	-0.27704	-0.354563	-0.814774	-0.652462	-0.141866
PRMT2	486.612	392.047	439.33	492.371	327.774	368.885	123.692	359.486	458.169	0.311746	-0.164442	0.422604	0.252131	1.82855	0.289368	-0.0605762
FAM114A2	1032.94	947.974	990.456	1507.54	2103.25	2071.04	2099.66	557.441	422.358	0.123835	-0.606031	-1.08646	-1.06419	-1.08399	0.829275	1.22963
HIST2H2AA4 /// HIST2H2AC /// LOC100851089 /// LOC541108 /// LOC788724	7310.81	7331.99	7321.4	13803.6	13422	9389.73	3198.65	2110.5	1433.59	-0.00417314	-0.914853	-0.874408	-0.358965	1.19466	1.79454	2.35249
FAM213A	3272.78	4569.5	3921.14	4370.91	3680.95	3317.79	900.642	2739.41	2229.49	-0.481519	-0.156659	0.0911951	0.241049	2.12225	0.517411	0.814562
ELP2	2029.36	2682.96	2356.16	2399.59	1348.46	920.694	937.702	2017	1832.75	-0.402798	-0.026347	0.80513	1.35565	1.32924	0.224231	0.362431
YIPF1	61.2721	31.5956	46.4339	44.3363	57.8266	50.0461	45.7754	153.91	114.918	0.955504	0.0666875	-0.316555	-0.10808	0.0206034	-1.72884	-1.30736
BSPRY	490.019	136.925	313.472	560.85	547.053	718.701	108.225	419.017	1051.49	1.83945	-0.839277	-0.803343	-1.19705	1.5343	-0.418671	-1.74603
PCDH7	16.3117	15.5663	15.939	13.4588	13.7363	14.5961	14.2289	15.9326	16.291	0.0674759	0.244018	0.214574	0.126983	0.163737	0.000576888	-0.0315099
LOC618071	50.5372	54.2324	52.3848	56.4735	42.0123	51.2402	66.3886	50.8617	50.2337	-0.10181	-0.108425	0.318336	0.0318723	-0.341787	0.0425681	0.0604929
ZCCHC9	299.34	443.689	371.515	251.899	365.624	383.185	1193.55	619.715	403.285	-0.567765	0.560575	0.0230589	-0.0446205	-1.68377	-0.738185	-0.118381
ADAM9	13.191	13.3089	13.25	14.1472	12.8786	14.5919	18.9007	13.2648	17.0983	-0.0128297	-0.0945318	0.0410074	-0.139184	-0.512451	-0.00161896	-0.367866
SLC16A13	143.569	27.9891	85.7793	94.2302	150.708	125.586	23.4621	42.2701	135.751	2.35881	-0.13556	-0.813053	-0.54998	1.87029	1.02099	-0.662259
SIRT7	150.272	121.742	136.007	166.814	177.871	189.718	1534.38	834.082	874.407	0.303757	-0.294564	-0.387153	-0.480174	-3.4959	-2.61651	-2.68463
LIN7C	237.451	338.796	288.123	256.386	427.72	509.637	172.054	33.0737	27.9079	-0.512788	0.168367	-0.569978	-0.822783	0.743827	3.12293	3.36794
NCAN	41.9878	54.5721	48.28	47.6282	38.5458	40.5026	34.6299	31.9751	28.2114	-0.378192	0.019608	0.32485	0.253409	0.479405	0.594475	0.775149
LRRN4CL	152.21	227.078	189.644	163.759	154.754	459.058	448.013	685.752	511.193	-0.577124	0.211721	0.293322	-1.27538	-1.24025	-1.85439	-1.43057
BSCL2	96.9624	95.1192	96.0408	108.268	100.203	97.4059	97.6618	103.332	93.1837	0.0276894	-0.172891	-0.0612129	-0.0203617	-0.0241474	-0.105572	0.0435698
DNMBP	2366.46	2666.27	2516.37	2435.14	1302.85	1134.47	198.855	210.196	370.514	-0.172089	0.047338	0.949672	1.14933	3.66156	3.58153	2.76374
GCA	105.416	101.551	103.483	289.944	510.392	433.355	64.3389	29.9592	37.4431	0.0539	-1.48637	-2.30221	-2.06615	0.685637	1.78833	1.46663
SMC2	147.758	169.615	158.686	171.304	312.33	193.483	142.126	38.257	70.5474	-0.199031	-0.110379	-0.976895	-0.286032	0.159005	2.05238	1.16951
LOC100851916 /// RNF111	4605.56	5592.95	5099.25	5120.85	3845.44	3662.21	988.122	628.695	407.792	-0.280235	-0.00609691	0.407137	0.47757	2.36753	3.01985	3.64438
LIMK2	249.778	137.168	193.473	207.226	181.58	191.237	912.095	567.437	1652.86	0.864705	-0.0990775	0.091527	0.0167709	-2.23706	-1.55233	-3.09477
OPA1	2178.98	2206.57	2192.78	3389.66	4164.49	3605.05	727.824	944.715	815.041	-0.0181577	-0.628383	-0.925383	-0.717262	1.5911	1.21481	1.42781
FRZB	951.433	1221.93	1086.68	988.58	814.219	765.794	58.0461	25.9466	36.9763	-0.360987	0.1365	0.416439	0.5049	4.22659	5.38824	4.87718
LOC100848925	63.6587	53.5579	58.6083	49.6343	48.0369	52.4085	47.9381	180.257	149.969	0.249259	0.239768	0.286961	0.161303	0.289932	-1.62088	-1.35548
MTERFD1	11442.6	11941	11691.8	11673.2	10511.7	11328.8	1736.36	1623.94	1348.46	-0.0615127	0.0022966	0.153505	0.0454991	2.75136	2.84792	3.11611
UTP11L	145.545	118.883	132.214	140.137	186.859	175.749	259.284	215.812	196.112	0.29192	-0.0839598	-0.499073	-0.410644	-0.971661	-0.706902	-0.568806
KDM1B	2838.22	3029.01	2933.62	2617.53	1777.39	1692.44	127.14	120.592	81.725	-0.0938637	0.164474	0.72292	0.793576	4.52819	4.60448	5.16576
ZZEF1	33.1963	35.3108	34.2536	40.4699	40.712	41.9166	62.9355	36.486	36.0493	-0.0890858	-0.240593	-0.249201	-0.291266	-0.87762	-0.0910885	-0.0737181
YIPF3	41.9502	40.735	41.3426	36.2901	32.1885	33.5246	43.9146	50.1984	49.965	0.0424077	0.188054	0.361083	0.302408	-0.0870725	-0.280012	-0.27329
PHKB	365.038	504.535	434.786	467.343	318.432	359.041	230.85	367.281	367.325	-0.466909	-0.104175	0.449322	0.276156	0.913352	0.243422	0.243248
ORC5	227.665	344.907	286.286	321.198	228.904	225.35	28.2585	22.8238	18.2205	-0.599295	-0.166005	0.322713	0.345292	3.3407	3.64884	3.97382
LOC515150	21.9453	23.9568	22.951	22.2381	20.3612	23.5778	22.7077	22.08	20.319	-0.126527	0.0455281	0.172733	-0.0388673	0.0153802	0.0558189	0.175729
LOC100848156	231.73	88.3436	160.037	86.0323	126.149	104.472	173.755	629.195	410.762	1.39124	0.895451	0.343279	0.61528	-0.118649	-1.97511	-1.3599
ADPRHL2	49.9875	62.6629	56.3252	51.1433	51.4235	52.839	237.951	223.419	178.779	-0.326043	0.139235	0.131354	0.0921778	-2.07881	-1.9879	-1.66632
SSR1	640.479	1099.59	870.036	661.509	681.332	641.995	553.038	916.575	990.353	-0.779746	0.395315	0.352717	0.438512	0.653696	-0.0751786	-0.186868
MUC13	114.711	196.93	155.82	100.186	123.463	66.8982	30.8701	28.3976	106.267	-0.779685	0.637208	0.335807	1.21984	2.3356	2.45604	0.552193
ZCCHC6	181.452	102.252	141.852	224.34	452.789	441.466	7689.96	166.336	136.9	0.827451	-0.661301	-1.67445	-1.63792	-5.76052	-0.229715	0.051259
LOC100196898	39.3913	31.6894	35.5404	33.0436	29.463	25.5269	56.0778	47.4426	34.991	0.313878	0.105087	0.270554	0.477441	-0.657971	-0.416723	0.022474
LOC100138613	272.621	333.811	303.216	271.679	369.072	328.206	1321.5	846.631	571.718	-0.292134	0.158443	-0.283558	-0.114259	-2.12376	-1.48139	-0.914959
LOC100851843	61.9747	61.6923	61.8335	61.8137	64.1081	53.2505	228.173	520.679	669.282	0.00659046	0.000462228	-0.0521193	0.215594	-1.88367	-3.07393	-3.43615
PPARGC1A	43.4894	106.037	74.7633	33.454	66.0478	61.0282	19.1809	16.0266	25.7012	-1.28584	1.16015	0.17882	0.292856	1.96266	2.22187	1.5405
LOC100849076	68.5778	67.0183	67.798	95.9172	107.417	163.163	892.745	526.994	377.444	0.0331859	-0.500547	-0.663913	-1.267	-3.71893	-2.95847	-2.47695
SLC43A1	102.709	129.477	116.093	110.621	99.3117	107.787	141.518	179.937	339.194	-0.33413	0.0696573	0.225247	0.107103	-0.285706	-0.632211	-1.54683
RNF26	159.021	125.339	142.18	195.625	175.97	199.994	161.823	404.616	338.839	0.34338	-0.460378	-0.307618	-0.492242	-0.186701	-1.50884	-1.25288
LOC100847099	115.483	191.467	153.475	114.459	64.5824	62.4054	494.812	337.088	373.892	-0.729414	0.42317	1.24879	1.29826	-1.68887	-1.13512	-1.28462
UBAC2	415.433	457.755	436.594	380.779	242.897	249.843	71.1781	132.965	142.968	-0.139962	0.197338	0.845949	0.805271	2.61679	1.71525	1.6106
TOMM70A	1639.25	481.836	1060.54	1731.34	4298.69	4194.63	1000.49	2463.86	2581.21	1.76642	-0.707089	-2.0191	-1.98374	0.0840982	-1.21612	-1.28325
CADPS	94.1331	85.2903	89.7117	133.385	166.318	132.659	30.4694	17.7173	16.0891	0.142319	-0.572228	-0.89058	-0.564349	1.55793	2.34014	2.47921
LOC100335205 /// TCRG5	16.9314	15.9193	16.4254	18.4407	16.7615	18.6912	15.3662	14.5576	15.518	0.0889255	-0.16697	-0.029224	-0.186431	0.0961663	0.174152	0.0819854
CLDN4	39.8818	40.7106	40.2962	37.001	64.7588	35.7325	51.9126	726.953	1692.83	-0.0296719	0.123078	-0.684433	0.173408	-0.36544	-4.17315	-5.39265
GPCPD1	155.583	223.604	189.593	242.875	387.783	414.264	3831.58	5309.07	3533.35	-0.523266	-0.357304	-1.03234	-1.12764	-4.33696	-4.80748	-4.22006
EXOSC8	750.605	552.317	651.461	936.967	1477.52	1669.7	589.568	764.608	603.919	0.442556	-0.524319	-1.18142	-1.35784	0.14402	-0.231042	0.109323
KLHL18	2298.84	2493.69	2396.27	2429.23	1483.47	1544.94	950.918	229.007	197.719	-0.11738	-0.0197089	0.691808	0.633242	1.3334	3.38733	3.59926
LOC539009 /// LOC614531 /// RRAGA	5541.87	6929.04	6235.46	4457.84	3962.98	4335.22	2855.53	3937.82	3076.64	-0.322282	0.48415	0.653908	0.52439	1.12674	0.663099	1.01914
INSL3	71.9369	45.8194	58.8782	35.5966	31.7384	32.7251	41.0838	32.1881	35.2275	0.650773	0.725993	0.891504	0.847337	0.519164	0.871203	0.741029
BRI3BP	1012.73	1172.73	1092.73	861.739	503.189	434.481	225.895	232.683	174.422	-0.211622	0.342615	1.11876	1.33057	2.27421	2.2315	2.64729
FBXW2	311.494	169.893	240.693	248.62	270.968	306.436	966.378	849.257	816.209	0.874577	-0.0467424	-0.170925	-0.348391	-2.00539	-1.819	-1.76174
PTPRC	12.7747	14.5417	13.6582	13.8578	13.1065	25.3141	14.0341	11.9771	11.3523	-0.186901	-0.0209368	0.0594798	-0.890176	-0.039172	0.189484	0.266783
RIPK2	683.546	602.441	642.993	819.562	954.203	1114.57	895.919	247.067	368.388	0.182218	-0.35005	-0.569493	-0.793606	-0.478564	1.3799	0.803578
NUP98	1474.83	2136.67	1805.75	1607.97	1102.39	882.385	2122.25	570.608	409.107	-0.534817	0.167363	0.711965	1.03312	-0.232998	1.66203	2.14205
ATP1B2	24.2571	27.0139	25.6355	23.531	23.7813	20.798	30.5608	22.843	19.7213	-0.155298	0.123581	0.108315	0.301697	-0.253542	0.166388	0.378388
FBXL14	964.674	933.444	949.059	1219.81	1607.17	1528.79	241.155	555.365	573.497	0.0474784	-0.362089	-0.75995	-0.687818	1.97654	0.773062	0.726712
KIAA0355	2076.67	2962.46	2519.57	1932.36	2844.48	3275.11	265.645	970.231	1046.3	-0.512523	0.382809	-0.17499	-0.378369	3.2456	1.37678	1.26787
ZNF593	178.192	83.0658	130.629	111.153	127.749	102.711	348.841	464.614	593.804	1.1011	0.232925	0.0321619	0.346881	-1.4171	-1.83056	-2.18452
BNBD-9-LIKE /// DEFB7	12.62	12.2899	12.4549	12.9672	13.9244	14.7676	14.6123	12.0027	13.4175	0.0382385	-0.0581468	-0.1609	-0.245722	-0.230466	0.0533559	-0.107403
LRRC47	411.065	371.287	391.176	505.152	458.888	491.497	1182.62	713.096	690.008	0.146833	-0.368899	-0.230325	-0.329364	-1.5961	-0.866279	-0.818795
AFF1	619.681	991.596	805.639	924.583	927.415	827.647	785.856	1039.46	891.411	-0.678226	-0.19867	-0.203082	-0.0388826	0.0358683	-0.367631	-0.145958
C1QTNF5	23.0903	30.7928	26.9416	25.2924	22.3929	25.7478	21.5511	20.5559	20.3307	-0.415302	0.0911273	0.266794	0.0653821	0.322074	0.390283	0.406175
NTRK2	20.7277	23.8003	22.264	21.6047	19.2969	20.7236	19.5841	18.3365	18.6818	-0.199422	0.0433713	0.206348	0.103438	0.185031	0.279994	0.25308
TMEM237	16.8588	18.9231	17.8909	17.3607	17.3312	16.3306	34.447	35.3534	31.4475	-0.166648	0.0434031	0.045854	0.13165	-0.945151	-0.982622	-0.81372
LOC100848883	31.235	31.3985	31.3168	29.059	26.3285	30.5267	37.373	31.341	31.4922	-0.00753338	0.107948	0.25031	0.0368638	-0.255063	-0.00111658	-0.00806123
CEP104	135.868	244.15	190.009	106.516	79.7746	56.9056	43.7821	53.6002	54.6677	-0.845562	0.834999	1.25207	1.73943	2.11766	1.82576	1.79731
MGC137708	205.744	186.971	196.357	290.929	419.09	463.194	1594.5	195.608	377.111	0.138039	-0.567184	-1.09378	-1.23814	-3.02155	0.00551325	-0.941509
CCR7	30.411	36.8193	33.6151	32.0456	31.8702	43.8296	36.9243	32.2462	38.4818	-0.275871	0.0689841	0.0769015	-0.382795	-0.135458	0.0599828	-0.195065
UBE3C	61.0116	58.1044	59.558	57.0657	54.7365	52.8668	64.2462	57.209	64.4682	0.0704361	0.0616712	0.121791	0.171933	-0.109316	0.0580519	-0.114292
KDM3A	1245.61	1306.88	1276.24	1258.05	435.552	303.046	3208.17	1493.22	1429.19	-0.0692733	0.0207116	1.55099	2.07429	-1.32985	-0.226528	-0.163295
LOC506672	77.1313	81.4582	79.2948	72.9985	56.9248	63.7532	51.6894	47.0147	39.5966	-0.0787427	0.119358	0.478169	0.314728	0.617356	0.754115	1.00185
PPP2R3C	677.283	476.51	576.897	729.478	1281.61	1227.82	2434.81	644.424	434.932	0.507251	-0.338552	-1.15158	-1.08971	-2.07743	-0.159698	0.407523
CYP2C19	23.527	24.349	23.938	24.4589	21.3024	22.2591	23.512	22.4892	22.0928	-0.0495472	-0.0310559	0.168283	0.104905	0.0259011	0.0900716	0.115724
CASD1	120.17	205.99	163.08	113.348	200.037	94.4758	69.1947	403.606	515.331	-0.777498	0.524818	-0.294689	0.787561	1.23685	-1.30737	-1.65992
RPL28	3942.74	3297.98	3620.36	3425.92	4808.19	3784.53	7678.03	13536.1	13341.4	0.257618	0.0796433	-0.40936	-0.0639822	-1.0846	-1.90261	-1.8817
TASP1	95.3004	200.751	148.026	91.2577	65.8988	68.0803	431.432	292.171	198.879	-1.07485	0.697829	1.16752	1.12054	-1.54329	-0.980968	-0.426043
DLL4	55.1483	63.904	59.5261	55.9105	51.9131	55.7533	76.0093	64.4334	70.2719	-0.212591	0.0904046	0.197424	0.0944653	-0.352653	-0.114286	-0.239424
MSANTD2	27.0139	29.6808	28.3474	28.0935	31.764	29.1486	221.057	596.91	396.544	-0.135825	0.0129755	-0.164178	-0.0402134	-2.96313	-4.39623	-3.80619
LOC788761	63.3646	66.5298	64.9472	59.15	48.2555	47.6633	40.0078	50.9978	53.6414	-0.0703226	0.134888	0.428573	0.446388	0.698987	0.348831	0.27592
POLR3F	25.0942	23.5052	24.2997	23.3852	22.351	23.8387	1470.4	1014.4	788.216	0.0943758	0.0553432	0.120598	0.0276312	-5.91913	-5.38354	-5.01958
TP53	18.0147	19.5791	18.7969	17.4376	16.4913	18.9446	19.3194	27.1409	20.36	-0.120145	0.108294	0.188793	-0.0112939	-0.039555	-0.529975	-0.11524
LOC100851547 /// NMI	16.6443	16.0204	16.3323	12.6435	14.926	15.1049	12.5029	13.7943	15.1042	0.055122	0.369336	0.129906	0.112716	0.385463	0.243656	0.112785
NPBWR2	53.2038	55.2536	54.2287	51.986	48.9106	39.8971	51.0827	60.2033	50.8343	-0.0545382	0.0609319	0.148909	0.442771	0.0862215	-0.150786	0.0932531
NPBWR1	107.855	129.011	118.433	110.981	94.463	108.311	133.551	109.087	93.6379	-0.258406	0.0937601	0.326247	0.12889	-0.173325	0.118583	0.338903
NPB	87.5088	83.0109	85.2598	81.2946	58.7198	81.2307	101.168	78.6163	87.3072	0.0761281	0.0687069	0.538018	0.0698416	-0.246816	0.117038	-0.0342352
APOA1	103.838	99.8253	101.832	85.2911	78.3368	64.1539	113.034	361.4	6433.92	0.0568587	0.255719	0.378424	0.666577	-0.150572	-1.82741	-5.98144
PSIP1	3663.8	3850.57	3757.19	5491.74	5440.57	5593.45	287.519	1064.17	1404.43	-0.0717314	-0.547609	-0.534104	-0.574086	3.70792	1.81992	1.41966
DCPS	203.569	168.164	185.867	108.695	94.8534	89.8634	113.771	195	145.471	0.275646	0.773986	0.970498	1.04846	0.70813	-0.0692056	0.353533
EVC2 /// LOC100850936	25.5388	26.8208	26.1798	24.4447	20.3955	20.4499	21.9952	19.3599	18.8222	-0.0706652	0.0989314	0.360202	0.356359	0.251266	0.435383	0.476021
AMIGO2	22.7622	22.2778	22.52	24.4221	22.3439	26.3667	5683.58	271.681	54.2682	0.0310363	-0.116982	0.0113294	-0.227508	-7.97945	-3.59263	-1.2689
PDPN	115.156	81.0338	98.0948	81.5115	258.799	176.652	50.687	6010.66	7340.91	0.506992	0.267173	-1.39959	-0.848663	0.95256	-5.9372	-6.22564
ATRN	48.7783	56.8966	52.8375	57.6892	71.8169	58.1762	50.9083	45.8716	46.4695	-0.222103	-0.12674	-0.442762	-0.138868	0.0536609	0.203961	0.185276
LOXL4	66.744	76.8343	71.7892	67.7164	77.569	70.7819	80.7182	285.232	241.794	-0.203114	0.0842609	-0.111715	0.0203849	-0.169128	-1.9903	-1.75194
TLR3	16.6619	15.9852	16.3235	15.4522	16.3119	16.85	14.4048	14.2778	12.5968	0.0598139	0.0791454	0.00102495	-0.0457918	0.180402	0.193178	0.373901
MYH3	55.2133	49.6263	52.4198	61.6742	58.1321	59.6897	434.91	60.4572	47.3821	0.153911	-0.234554	-0.149222	-0.187369	-3.05253	-0.205801	0.145772
LPAR1	47.3173	56.9691	52.1432	50.3173	57.8188	44.5227	85.1506	114.563	80.4467	-0.26781	0.0514236	-0.149058	0.227938	-0.707537	-1.13558	-0.625554
MYH1	15.4926	11.4678	13.4802	12.5525	11.1373	11.4183	11.4281	13.7287	34.8113	0.433992	0.102871	0.27544	0.239489	0.23826	-0.0263514	-1.36871
MYH1 /// MYH2	27.7621	30.2484	29.0053	27.101	24.2919	28.2921	29.0918	49.9031	147.439	-0.123745	0.0979697	0.255842	0.0359151	-0.00429953	-0.782815	-2.34573
MYH2	109.25	35.7943	72.522	53.8899	47.9783	38.7749	24.2606	24.2917	23.6184	1.60983	0.428403	0.596038	0.903296	1.5798	1.57795	1.61851
PTGER2	11.094	11.5667	11.3303	11.4224	11.0204	10.896	11.6063	10.8805	11.5471	-0.0602015	-0.0116754	0.0400145	0.0563939	-0.0347219	0.0584502	-0.0273418
PLAT	101.056	156.423	128.739	81.0275	62.3918	44.0206	107.407	25.8736	70.5911	-0.630301	0.667971	1.04503	1.5482	0.261359	2.3149	0.866895
PAM	129.115	162.166	145.641	87.4392	104.009	79.1965	60.9438	80.3821	69.9713	-0.328821	0.736061	0.485709	0.878904	1.25686	0.857466	1.05758
ISG15	70.5255	175.589	123.058	50.3152	60.1102	81.0794	84.1753	54.5819	58.5119	-1.31599	1.29027	1.03365	0.601925	0.547864	1.17284	1.07253
HSPA8	6188.57	2797.06	4492.81	8141.18	9676.76	8180.97	17173.3	17160.3	15857	1.14569	-0.857619	-1.1069	-0.864653	-1.93448	-1.93338	-1.81943
ZNF692	92.311	46.1441	69.2275	76.5075	107.535	105.941	109.303	119.68	107.066	1.00036	-0.144255	-0.635392	-0.613842	-0.658918	-0.789767	-0.629076
TMEM63A	111.095	109.445	110.27	94.8385	95.453	111.071	109.259	128.721	162.259	0.0215854	0.2175	0.208181	-0.0104406	0.0132979	-0.223198	-0.557251
PFKFB3	146.395	312.896	229.646	130.73	134.907	136.561	187.04	93.2204	316.671	-1.09581	0.812822	0.767449	0.749866	0.296067	1.30069	-0.463572
LTBP1	45.1795	50.2493	47.7144	47.4589	48.18	60.8131	28.4044	37.5006	48.728	-0.153434	0.00774497	-0.0140101	-0.349957	0.748313	0.34751	-0.0303271
RASSF7	278.569	117.146	197.858	242.681	321.138	287.037	371.441	332.926	559.867	1.24973	-0.294599	-0.69873	-0.536772	-0.908672	-0.75074	-1.50062
DENND1C	56.5114	58.3428	57.4271	60.3727	50.633	62.8741	69.8215	61.8367	55.4887	-0.0460133	-0.0721636	0.181655	-0.130734	-0.281939	-0.10673	0.0495373
PDZD3	35.8793	40.821	38.3501	37.7907	31.275	40.2186	36.558	39.2665	43.7613	-0.186162	0.0211998	0.294223	-0.0686315	0.0690435	-0.0340662	-0.190425
AHCY	1356.18	365.548	860.865	713.891	1977.14	2592.69	1428.16	7238.83	7306.26	1.89142	0.270083	-1.19955	-1.59059	-0.730298	-3.0719	-3.08527
TXNIP	289.361	448.507	368.934	339.502	798.124	613.583	37.3306	89.6294	82.4251	-0.632263	0.119944	-1.11325	-0.733895	3.30493	2.04132	2.16221
CENPF	4481.37	5906.58	5193.97	4754.74	5645.89	5490.61	1985.48	1233.63	1160.3	-0.398386	0.127472	-0.120361	-0.0801286	1.38735	2.07393	2.16235
CCDC71	46.207	38.9088	42.5579	37.872	39.1084	43.8069	141.869	196.025	109.958	0.248016	0.168292	0.121948	-0.0417322	-1.73706	-2.20354	-1.36945
DNAJC8	3717.67	2704.74	3211.2	4004.52	4647.55	5054.63	4664.96	2951.85	2433.64	0.458909	-0.318514	-0.533357	-0.65449	-0.538752	0.121493	0.399999
ZNF354A	797.651	707.119	752.385	944.178	1545.69	1531.85	278.916	210.344	292.964	0.173805	-0.327587	-1.0387	-1.02573	1.43164	1.83872	1.36075
ZRANB2	849.27	1167.33	1008.3	1170.95	672	604.699	555.583	957.382	515.537	-0.458918	-0.215752	0.585393	0.737637	0.859853	0.0747592	0.967778
CHCHD5	150.509	68.6087	109.559	109.672	79.7301	59.0312	391.98	629.8	416.889	1.13338	-0.00149473	0.458508	0.892156	-1.83907	-2.52319	-1.92796
PC	80.5259	70.2719	75.3989	70.7939	88.4487	58.8068	1125.6	915.639	1364.1	0.196504	0.0909186	-0.230297	0.35856	-3.90001	-3.60216	-4.17726
PSMC1	1465.6	241.359	853.482	637.157	1274.23	1561.42	3619.38	3830.66	3197.49	2.60224	0.421711	-0.578193	-0.871428	-2.08431	-2.16616	-1.90551
EXOC4	163.077	295.084	229.081	148.992	57.0274	66.7751	32.235	133.755	149.063	-0.855573	0.620622	2.00613	1.77847	2.82915	0.776259	0.61993
ABCC1	52.4042	42.3553	47.3798	76.2831	67.193	62.7539	78.54	30.6969	38.8193	0.307138	-0.687093	-0.504041	-0.405435	-0.729157	0.62618	0.287497
MACF1	544.793	757.635	651.214	750.917	937.022	813.94	2114.57	1884.85	1864.96	-0.475795	-0.205523	-0.524952	-0.321792	-1.69916	-1.53324	-1.51794
RBM39	381.772	350.118	365.945	735.264	1164.97	1192.28	1635.01	3056.7	2861.54	0.124868	-1.00663	-1.67059	-1.70403	-2.1596	-3.06227	-2.96709
WBSCR17	38.2042	43.7847	40.9944	39.4397	41.7477	41.7159	49.7525	60.2536	66.209	-0.196698	0.0557809	-0.0262674	-0.0251685	-0.27934	-0.555619	-0.691599
CUEDC1	746.311	417.71	582.01	656.496	743.567	660.446	410.08	406.99	419.66	0.837276	-0.173741	-0.353417	-0.182395	0.505139	0.516053	0.471825
DDX6	209.38	374.747	292.063	200.871	171.572	151.003	211.502	739.885	941.655	-0.839794	0.540009	0.767464	0.951707	0.465612	-1.34102	-1.68892
OAZ2	1417.86	1896.72	1657.29	1593.28	843.917	699.435	279.322	268.974	310.151	-0.419791	0.0568257	0.973655	1.24457	2.56883	2.62329	2.41779
PLEKHH3	112.769	71.9602	92.3645	91.605	110.894	110.624	58.5301	130.751	158.398	0.648097	0.0119124	-0.263775	-0.260249	0.658158	-0.501408	-0.778147
AARS	221.481	48.8382	135.16	127.896	200.31	161.323	1033.67	2700.06	2421.47	2.1811	0.0796911	-0.567567	-0.255286	-2.93504	-4.32026	-4.16315
CCT2	4418.03	4121.94	4269.99	5696	10987.2	10367.6	3751.67	7104.22	6851.49	0.10008	-0.415716	-1.36351	-1.27978	0.186698	-0.734444	-0.682185
CCNL2	141.088	202.552	171.82	158.529	84.4121	92.8003	3612.91	1695.72	1963.46	-0.52169	0.11615	1.02538	0.888697	-4.39419	-3.30293	-3.51443
PYGO2	147.37	123.119	135.244	204.977	171.009	202.405	141.57	117.753	144.759	0.259384	-0.59989	-0.3385	-0.581676	-0.0659488	0.1998	-0.0980845
AKAP9	489.03	909.524	699.277	830.808	447.813	284.073	828.266	373.24	258.946	-0.895187	-0.24865	0.642967	1.2996	-0.24423	0.905762	1.43321
MLF2	159.071	175.568	167.319	142.505	95.8693	98.7339	85.8402	514.111	469.576	-0.142358	0.231591	0.803463	0.760987	0.962879	-1.61948	-1.48876
AAMDC	182.59	88.691	135.641	68.9067	91.4583	67.551	216.787	726.684	340.046	1.04175	0.977073	0.568603	1.00574	-0.676491	-2.42154	-1.32594
MCRS1	195.608	117.895	156.751	178.216	193.726	186.624	365.238	290.703	210.14	0.730457	-0.185144	-0.305538	-0.251655	-1.22036	-0.891067	-0.422873
MCM3AP	701.46	877.624	789.542	928.358	588.066	755.709	1947.5	930.812	828.016	-0.323242	-0.233665	0.425037	0.063186	-1.30254	-0.237474	-0.0686424
PTOV1	1596.56	1458.54	1527.55	1487.97	990.648	927.127	268.02	1334.33	1833.66	0.130443	0.0378715	0.624777	0.720384	2.51081	0.195103	-0.263507
RPS11	95.3816	81.5441	88.4628	82.5897	67.0841	54.6097	166.138	142.071	198.762	0.226131	0.0991092	0.3991	0.695915	-0.909239	-0.683465	-1.1679
PCDHGA8 /// PCDHGB4 /// PCDHGC3	2665.94	3266.26	2966.1	2590.22	1671.33	1741.73	139.243	147.358	110.646	-0.293	0.195491	0.827571	0.768049	4.41289	4.33117	4.74455
DCTN3	522.255	174.654	348.455	302.303	349.439	274.774	492.424	1910.22	1710.44	1.58025	0.204974	-0.00407112	0.342726	-0.49893	-2.45469	-2.29532
SGSH	168.94	172.996	170.968	138.315	162.032	141.324	70.8355	167.384	261.68	-0.0342318	0.305766	0.0774437	0.274717	1.27118	0.0305634	-0.614076
NEU1	66.9905	61.7384	64.3644	57.5596	59.9959	66.5831	111.842	227.555	598.411	0.117789	0.161206	0.101398	-0.048893	-0.797128	-1.82188	-3.2168
LOC785870 /// PDYN	22.2713	27.1523	24.7118	23.1125	19.0067	21.3081	24.2478	24.5178	23.7553	-0.285889	0.0965257	0.378692	0.213802	0.0273459	0.0113724	0.056952
DNASE2	122.93	49.9928	86.4616	97.4112	115.104	158.378	377.425	263.622	453.732	1.29805	-0.172027	-0.412803	-0.873237	-2.12606	-1.60834	-2.39171
GOLGA2	233.468	290.87	262.169	234.57	124.168	109.639	436.314	209.068	263.22	-0.317151	0.16048	1.07821	1.25774	-0.734869	0.326527	-0.00577204
RHPN2	14.9346	16.1762	15.5554	14.4042	19.0775	11.9829	583.816	2363.57	1073.4	-0.115216	0.11092	-0.294462	0.376432	-5.23003	-7.24741	-6.10863
CLPTM1L	5277.11	4831.81	5054.46	5414.33	5326.66	5497.26	2473.17	3250.5	2856.64	0.127187	-0.0992272	-0.0756753	-0.121157	1.03119	0.636895	0.823238
JAK3	98.6038	48.5502	73.577	64.1865	70.1712	60.3406	129.391	39.2504	57.025	1.02216	0.196985	0.0683768	0.286126	-0.814406	0.90655	0.36766
TTLL12	326.022	196.45	261.236	229.527	301.202	294.481	685.591	1049.37	1398.51	0.730809	0.186686	-0.20538	-0.172823	-1.392	-2.0061	-2.42047
CHD4	823.911	889.27	856.59	1060.39	1037.77	964.138	2901.38	1328.02	1351.63	-0.110133	-0.307924	-0.276814	-0.170634	-1.76006	-0.632602	-0.65802
ATP6V1C1	7734.98	8712.88	8223.93	7875.74	6523.2	6455.27	688.443	1598.01	1487.8	-0.171754	0.0624127	0.334248	0.349349	3.57842	2.36355	2.46664
CAMK2G	106.306	100.279	103.292	125.454	151.086	166.334	66.0298	76.0806	79.9508	0.0842065	-0.280433	-0.548643	-0.687355	0.645541	0.441129	0.369546
LMNA	404.483	88.8652	246.674	202.316	249.397	224.934	922.19	608.834	885.647	2.18639	0.285993	-0.0158404	0.133107	-1.90246	-1.30344	-1.84413
CD8B	72.5429	62.5485	67.5457	64.2171	52.307	67.0992	129.313	63.6192	177.865	0.213861	0.0729062	0.368859	0.00956921	-0.936928	0.0864023	-1.39684
STX5	168.699	61.657	115.178	133.653	207.33	240.66	487.251	351.494	301.842	1.45211	-0.214625	-0.848064	-1.06313	-2.0808	-1.60964	-1.38993
PHF17	167.219	246.607	206.913	246.337	286.14	318.483	225.364	267.199	367.848	-0.560477	-0.251606	-0.467696	-0.622191	-0.123233	-0.368889	-0.830086
ATP5G1	1467.77	366.277	917.024	472.883	682.639	509.248	793.676	4240.08	4246.5	2.00262	0.955476	0.425836	0.848589	0.208408	-2.20906	-2.21124
ABHD14B	42.6149	36.887	39.7509	36.5257	58.0309	46.313	105.035	92.2342	313.714	0.208243	0.122076	-0.545832	-0.220428	-1.4018	-1.21431	-2.98039
ESYT2	21.6532	26.6713	24.1623	21.0134	22.8564	25.1937	102.173	1101.68	812.372	-0.300712	0.201446	0.0801574	-0.0603047	-2.08019	-5.5108	-5.07131
PEX19	130.021	81.26	105.641	107.887	125.235	124.65	99.5401	598.372	426.728	0.678131	-0.0303521	-0.245476	-0.238721	0.0858155	-2.50188	-2.01415
ETNK2	154.082	112.956	133.519	106.785	110.804	127.556	71.0128	132.131	126.128	0.44794	0.32234	0.269037	0.0659086	0.910894	0.0150787	0.082157
CARKD	1217.66	287.566	752.611	944.59	1638.07	1714.46	467.922	754.232	1174.24	2.08214	-0.327784	-1.12202	-1.18777	0.685636	-0.00310534	-0.641746
EDF1	1005.61	261.104	633.355	713.05	954.037	888.507	317.575	2000.46	1645.28	1.94537	-0.170989	-0.591031	-0.488369	0.995915	-1.65925	-1.37724
HAUS4	2027.02	2255.44	2141.23	1767.38	815.831	577.482	272.723	507.643	310.253	-0.154048	0.276826	1.3921	1.89059	2.97293	2.07655	2.78692
SNX19	170.248	143.133	156.691	165.647	174.749	203.255	432.596	286.059	286.216	0.250287	-0.0801947	-0.157364	-0.375369	-1.4651	-0.868394	-0.869185
S100A16	421.217	377.87	399.543	345.023	321.364	330.267	260.464	2194.96	2884.07	0.156674	0.211657	0.314142	0.274718	0.617266	-2.45777	-2.85168
NABP2	22.3114	19.9777	21.1446	24.1143	25.5722	21.4684	19.5918	20.8574	19.8399	0.159396	-0.1896	-0.274292	-0.0219284	0.110038	0.0197274	0.0918831
BRI3	2954.74	2899.97	2927.36	2807.89	1719.91	2000.75	168.972	996.005	1293.73	0.0269968	0.0601105	0.767265	0.549057	4.11474	1.55537	1.17806
PGD	5543.27	5936.95	5740.11	6554.43	5826.6	6327.15	1692.55	4014.21	3788.8	-0.0989841	-0.191391	-0.021574	-0.140476	1.76188	0.515964	0.599337
CD82 /// LOC100335281	97.1672	97.0237	97.0954	95.3099	99.3456	93.5988	103.165	88.094	98.8174	0.00213172	0.0267774	-0.0330517	0.0529133	-0.0874745	0.140361	-0.0253612
TEX261	178.638	129.759	154.199	194.916	178.011	192.57	131.445	164.218	96.3855	0.461204	-0.338061	-0.20718	-0.320596	0.230332	-0.0908198	0.677901
FSCN1	111.578	117.161	114.37	103.472	97.3817	99.8793	168.227	128.97	129.422	-0.0704353	0.144459	0.23198	0.195445	-0.556708	-0.173331	-0.178385
RPLP0	24.7948	23.7233	24.2591	22.8433	19.7159	23.8124	24.1863	33.3006	27.4421	0.0637302	0.0867557	0.299161	0.0268082	0.00433438	-0.457025	-0.177868
GCN1L1	130.849	129.362	130.105	129.301	120.288	103.058	122.81	103.875	135.365	0.0164839	0.00895104	0.113193	0.336227	0.0832589	0.324831	-0.0571777
ERAL1	96.659	101.23	98.9444	94.0208	95.9287	97.2281	116.53	70.2278	60.0123	-0.0666564	0.0736381	0.0446549	0.0252449	-0.236008	0.494576	0.721359
ANGPT1	11.1473	11.6948	11.4211	11.9334	10.1581	11.277	11.5394	10.3782	10.198	-0.0691631	-0.063307	0.169065	0.0183116	-0.0148716	0.13814	0.163414
ERH	7267.1	7740.33	7503.71	8548.35	8558.75	9014.7	10061.1	8284.17	5778.64	-0.0910146	-0.188041	-0.189796	-0.264675	-0.423105	-0.142753	0.376876
LSR	217.489	266.728	242.108	264.293	161.544	149.851	205.804	229.748	214.657	-0.294423	-0.126484	0.583727	0.692129	0.234379	0.0756013	0.173619
RRM1	787.83	1133.51	960.668	1018.3	393.102	310.844	541.53	567.033	448.235	-0.524838	-0.0840482	1.28914	1.62785	0.826997	0.760605	1.09978
AIMP2	1863.17	1181.36	1522.27	1874.03	1694.7	1301.51	3712.08	3489.93	2381.17	0.657312	-0.299926	-0.154806	0.226036	-1.28601	-1.19698	-0.645448
RPS21	8204.83	7007.74	7606.28	5051.11	4619.85	2702.28	10517	13566	14841.4	0.227525	0.59059	0.719347	1.49301	-0.467457	-0.834727	-0.964365
SERGEF	149.274	114.133	131.704	158.311	150.582	148.614	114.762	380.387	639.425	0.387251	-0.26547	-0.193254	-0.174273	0.198647	-1.53017	-2.27948
GLUL	6142.39	7600.2	6871.3	6922.78	8861.74	9826.93	2126.87	1295.34	1443.47	-0.307237	-0.010768	-0.367008	-0.516158	1.69185	2.40725	2.25104
CDC37	331.233	239.837	285.535	340.589	349.361	447.665	714.345	736.693	668.491	0.465792	-0.254365	-0.291051	-0.648749	-1.32295	-1.36739	-1.22724
GALE	268.964	176.645	222.804	204.292	226.739	168.38	421.574	528.352	937.636	0.606557	0.125143	-0.0252569	0.404058	-0.920008	-1.24572	-2.07325
RNF167	811.622	1002.87	907.244	555.14	280.71	233.487	576.329	903.689	670.144	-0.305249	0.708639	1.69241	1.95815	0.654599	0.00566337	0.437019
TPM2	241.871	24.9337	133.403	23.2141	20.9943	26.2664	59.1438	39.3466	47.1498	3.27807	2.52271	2.66772	2.34449	1.17349	1.76148	1.50046
RBCK1	36.1998	37.8855	37.0427	35.8553	34.8131	39.8934	37.1215	42.4498	38.4168	-0.0656646	0.0470021	0.0895576	-0.106961	-0.00306657	-0.19657	-0.0525495
GGA2	538.238	201.284	369.761	389.333	736.028	868.084	478.927	1826	2014.79	1.41902	-0.074412	-0.993168	-1.23124	-0.373212	-2.30403	-2.44596
USP22	4566.05	5273.79	4919.92	4467.56	2665.1	2474.05	2482.19	3383.72	3339.41	-0.207894	0.139148	0.884444	0.991757	0.987023	0.540025	0.55904
NCSTN	311.046	401.363	356.205	399.38	412.287	424.211	346.317	340.583	270.668	-0.367778	-0.165057	-0.210944	-0.252075	0.0406112	0.0647008	0.396181
IGHG1	523.823	649.37	586.596	612.505	569.228	592.909	415.748	471.182	379.856	-0.309963	-0.062353	0.0433628	-0.0154418	0.496658	0.316083	0.626915
BT.97040	140.554	144.693	142.623	119.901	98.2912	118.488	132.337	116.957	121.779	-0.041869	0.250371	0.537077	0.267466	0.108	0.286233	0.227944
ACTC1	76.9486	81.0293	78.9889	69.1073	63.161	64.3345	72.2202	326.756	181.881	-0.0745493	0.192812	0.322616	0.296057	0.129248	-2.04849	-1.20327
COL6A3	43.0052	49.8898	46.4475	39.32	37.0034	36.0875	44.3059	36.5032	46.0263	-0.214236	0.240337	0.327945	0.3641	0.0681027	0.347578	0.0131435
GUCY2D	57.7893	61.0654	59.4273	55.4687	47.8296	47.7516	50.8692	44.7985	37.0628	-0.0795532	0.0994515	0.313222	0.315577	0.224333	0.407676	0.681156
LCP1	125.358	28.093	76.7255	77.7549	142.752	169.296	28.9205	20.5684	20.4713	2.15777	-0.0192271	-0.895737	-1.14177	1.40761	1.89928	1.9061
CA13	13.8293	14.8306	14.33	13.4773	12.853	11.9556	19.4962	12.6261	21.7403	-0.100853	0.0884988	0.156935	0.261344	-0.444155	0.182628	-0.601339
CLU	228.565	83.1204	155.842	284.76	570.563	318.395	208.517	88.8864	328.781	1.45933	-0.869657	-1.8723	-1.03073	-0.420074	0.810054	-1.07704
SPTAN1	2447.66	1784.48	2116.07	3775.39	3825.35	3068.86	685.77	745.068	1164.58	0.455898	-0.835239	-0.854206	-0.536314	1.62559	1.50594	0.861572
SERPINE2	1929.44	1821.64	1875.54	941.679	1684.48	2157.01	1206.3	2808.85	3214.46	0.0829457	0.994001	0.155002	-0.201725	0.636718	-0.582671	-0.777268
DCTPP1	353.929	331.176	342.553	401.516	269.656	221.907	1002.51	1770.62	1400.62	0.0958597	-0.22913	0.345204	0.626367	-1.54922	-2.36986	-2.03167
MEG3	92.7419	100.202	96.4721	91.8839	84.3402	88.2497	91.5711	122.452	191.434	-0.111621	0.0702998	0.193891	0.12852	0.075219	-0.344037	-0.988661
PHB2	1314.11	449.95	882.03	1089.44	1369.05	1427.71	1962.88	3568.1	2470.1	1.54625	-0.304694	-0.634278	-0.6948	-1.15407	-2.01626	-1.48567
CABP4	52.4043	64.8016	58.6029	54.1464	42.9061	43.1515	65.3728	67.6538	58.8085	-0.306345	0.114109	0.449789	0.441563	-0.157718	-0.207199	-0.00505225
FMO3	42.4494	50.3351	46.3923	42.6198	55.0614	43.8989	46.7328	44.6846	43.184	-0.24582	0.12236	-0.247156	0.0796993	-0.0105508	0.0541072	0.103389
LOC100847751	221.855	286.476	254.165	167.789	124.373	104.058	57.8657	48.559	48.2522	-0.368795	0.59912	1.03109	1.28838	2.13499	2.38796	2.3971
SLCO1B3	15.3825	14.2647	14.8236	15.2727	16.1572	15.6276	14.1075	15.0834	15.1895	0.108836	-0.043057	-0.124285	-0.0761983	0.0714346	-0.0250695	-0.0351752
FAM13A	35.304	31.9221	33.613	31.9203	25.5566	24.2353	14.2641	15.042	15.475	0.145278	0.0745484	0.395324	0.47191	1.23663	1.16003	1.11908
KCNK17	20.6717	22.9224	21.7971	21.7618	20.5778	20.6456	19.2507	37.3251	31.977	-0.1491	0.00233262	0.0830444	0.0782963	0.179224	-0.776015	-0.5529
GJD2	33.4553	30.1625	31.8089	52.7433	68.5013	58.1946	36.6134	29.3831	25.4355	0.149479	-0.729557	-1.1067	-0.871453	-0.202941	0.114446	0.322588
KCNK2	88.1809	101.308	94.7443	85.8054	86.0923	83.7564	76.4887	75.4547	72.103	-0.200207	0.142972	0.138155	0.177841	0.308794	0.328429	0.393981
ASB15	17.7739	22.1248	19.9493	18.2284	17.2454	17.1818	19.6919	18.1327	16.9382	-0.315909	0.130151	0.210131	0.215463	0.0187371	0.137746	0.236062
OFCC1	27.6846	27.0917	27.3881	28.1791	24.9974	25.8696	26.1789	25.3252	24.0599	0.0312334	-0.0410747	0.131774	0.0822917	0.0651437	0.112978	0.18692
JTB	1217.54	649.557	933.55	818.78	1233.36	1329.94	1562.42	1016.43	1187.14	0.906447	0.189253	-0.401792	-0.510566	-0.742982	-0.122708	-0.346692
IQGAP3	319.691	227.294	273.492	346.275	384.875	417.147	501.845	354.858	340.145	0.492121	-0.340418	-0.492891	-0.609055	-0.875742	-0.375741	-0.314651
TSR1	246.671	134.851	190.761	382.261	645.705	706.98	2158.11	353.695	287.068	0.871224	-1.00279	-1.75911	-1.8899	-3.49993	-0.890739	-0.589625
DHX35	1601.06	2068.08	1834.57	1898.54	1827.98	1764.62	420.844	197.095	192.069	-0.369264	-0.0494433	0.00519146	0.0560862	2.12409	3.21848	3.25575
BTNL9	29.3779	27.6028	28.4903	25.5205	25.1456	28.3808	32.68	28.1316	26.0141	0.089921	0.158814	0.180167	0.00555628	-0.197935	0.0182815	0.131179
EXOSC9	2526.94	1153.62	1840.28	2152.32	2492.11	1808.51	3010.12	1966.05	1690.05	1.13122	-0.225966	-0.437439	0.0251275	-0.709895	-0.0953738	0.122858
UNC119B	822.338	1085.22	953.777	771.815	375.226	445.329	1178.85	1064.92	999.969	-0.400179	0.305398	1.34589	1.09878	-0.305654	-0.15902	-0.0682318
ACLY	2494.84	3309.91	2902.38	2862.63	4533.42	4738.77	1258.43	3581.03	4050.85	-0.407845	0.0198904	-0.643367	-0.707278	1.20561	-0.303142	-0.480991
RHOF	185.663	183.265	184.464	214.034	145.93	165.709	165.89	85.5432	96.3602	0.0187584	-0.214502	0.338066	0.154691	0.153112	1.10862	0.936833
LOC100848213	177.619	207.622	192.62	157.544	87.6142	78.3163	80.1528	54.9203	52.7456	-0.225177	0.290009	1.13652	1.29838	1.26493	1.81035	1.86864
CAPN5	94.451	105.098	99.7746	100.023	99.9544	89.563	144.833	388.406	458.221	-0.154102	-0.00358436	-0.00259693	0.15577	-0.537642	-1.96082	-2.1993
DKC1	2447.93	860.429	1654.18	1454.24	2626.47	3132.48	2252.15	2899.18	2435.11	1.50844	0.185854	-0.667006	-0.921185	-0.445185	-0.809525	-0.55787
SLC31A2	3691.68	3634.91	3663.3	2520.23	1809.05	2124.28	751.479	363.41	714.266	0.0223579	0.539588	1.01791	0.786168	2.28534	3.33347	2.35861
IL17RA	34.2781	29.1332	31.7056	24.9827	28.3304	34.0939	44.7943	352.56	609.62	0.234625	0.343809	0.162389	-0.104775	-0.498575	-3.47506	-4.2651
HRASLS	73.7328	51.9766	62.8547	75.2308	106.507	100.998	18.6217	31.5457	70.9904	0.504445	-0.259303	-0.760858	-0.68423	1.75503	0.994575	-0.175603
C25H7orf26	776.488	838.985	807.736	833.377	480.772	507.144	569.487	199.259	222.476	-0.111682	-0.0450845	0.748531	0.671489	0.504221	2.01924	1.86023
LOC100336124	247.224	263.619	255.422	235.44	208.262	211.952	211.181	298.213	244.005	-0.0926395	0.117518	0.294484	0.269143	0.274401	-0.223461	0.0659697
ZNF197	132.583	156.17	144.376	222.272	218.794	211.517	51.9831	58.6101	53.283	-0.236217	-0.622494	-0.59974	-0.550938	1.47372	1.30061	1.43809
PSMD4	1391.86	1601.03	1496.44	1726.19	1214.57	1285.89	1143.72	1268.42	1043.92	-0.201986	-0.206051	0.301092	0.218768	0.387807	0.238507	0.51953
PIGS	119.709	113.157	116.433	104.469	120.814	111.938	120.111	233.133	259.736	0.0812003	0.156429	-0.0532886	0.0567918	-0.0448693	-1.00166	-1.15755
NAPB	187.296	318.319	252.808	155.752	162.534	134.627	611.228	190.686	218.462	-0.765153	0.698791	0.637294	0.909076	-1.27367	0.406839	0.210655
LOC100852163 /// STK19	71.7678	85.3373	78.5525	69.8709	47.4015	56.9739	102.854	63.6281	62.9439	-0.24984	0.168967	0.728724	0.463356	-0.388867	0.303994	0.319591
RAB4B	158.289	87.4179	122.853	135.425	167.508	165.415	342.162	250.011	210.74	0.856558	-0.140559	-0.447297	-0.429149	-1.47774	-1.02505	-0.77853
TYMS	138.534	151.863	145.198	146.613	90.9055	89.6197	65.2936	32.0791	41.6881	-0.13253	-0.0139861	0.675583	0.696134	1.15301	2.17832	1.80032
NEBL	22.9015	22.0363	22.4689	22.4922	23.416	24.3644	18.7932	20.6059	19.9636	0.055555	-0.00149303	-0.0595659	-0.116843	0.257717	0.124871	0.170557
DHX8	316.299	84.9014	200.6	328.98	554.846	589.784	1181.21	503.589	362.259	1.89743	-0.713679	-1.46777	-1.55586	-2.55787	-1.32793	-0.8527
AARSD1	156.447	194.452	175.45	182.528	221.362	174.121	21.8344	38.1751	31.5952	-0.313742	-0.0570641	-0.33535	0.0109692	3.00638	2.20035	2.47328
LOC100852254 /// UPF3B	507.445	453.564	480.504	565.546	651.561	565.208	2132.82	1727.33	1622.73	0.161946	-0.235094	-0.43935	-0.234232	-2.15014	-1.84593	-1.7558
EMC1	85.5636	123.936	104.75	80.7728	73.8953	68.1579	1032.39	751.883	1190.19	-0.534521	0.375003	0.503389	0.619991	-3.30098	-2.84356	-3.50618
LAMA3	190.916	160.581	175.749	177.885	141.814	145.52	36.1946	30.1828	37.4353	0.24964	-0.0174317	0.30951	0.272297	2.27967	2.54172	2.23104
NOL9	49.0184	56.2228	52.6206	54.6348	58.4408	66.2257	211.52	47.2648	53.6035	-0.197833	-0.0541909	-0.151348	-0.331762	-2.00709	0.154861	-0.0266999
LOC100336614	323.825	659.887	491.856	407.408	270.118	229.72	50.6932	25.1567	22.0821	-1.02701	0.271762	0.864646	1.09836	3.27837	4.28922	4.47729
COL7A1	75.2538	80.0681	77.6609	76.9981	63.8979	69.0404	153.251	109.087	119.354	-0.0894631	0.0123656	0.28142	0.169748	-0.980631	-0.490223	-0.619991
KCNJ2	23.181	23.8569	23.5189	21.9743	21.5205	18.8625	24.6075	24.7265	20.5031	-0.0414626	0.0980019	0.128111	0.318301	-0.0652738	-0.072239	0.197976
C25H16orf62 /// LOC100849118	156.758	133.436	145.097	218.492	246.154	262.61	123.271	352.905	425.422	0.232392	-0.590565	-0.762549	-0.855906	0.235185	-1.28227	-1.55188
ARHGAP29	642.02	1308.01	975.014	878.016	1018.14	1075.16	99.7801	31.7958	44.6438	-1.02668	0.151175	-0.0624425	-0.141063	3.2886	4.93852	4.44889
MZF1	148.277	164.569	156.423	150.525	135.984	156.781	147.789	152.601	133.72	-0.150398	0.0554458	0.202009	-0.00329907	0.0819058	0.0356866	0.226237
MBP	17.2835	19.6939	18.4887	18.7133	21.562	30.1205	21.2482	134.083	345.561	-0.188351	-0.0174169	-0.221845	-0.704098	-0.200696	-2.85841	-4.22422
LOC100847167	1620.15	1583.91	1602.03	1304.17	976.956	837.293	70.8627	44.3668	37.3369	0.0326426	0.296767	0.713536	0.936098	4.49873	5.17428	5.42315
TRPM4	31.5748	35.4525	33.5137	30.3597	30.9398	33.2252	71.4414	40.2808	63.6905	-0.167113	0.142592	0.115287	0.0124716	-1.09201	-0.265344	-0.926328
CP	17.4705	16.8278	17.1492	14.7117	19.5801	20.054	15.7026	14.2141	16.2467	0.0540725	0.221173	-0.191248	-0.22575	0.127138	0.270819	0.0779928
EIF3B	55.4328	33.9256	44.6792	90.6011	145.277	170.934	260.928	95.1026	70.6701	0.708367	-1.01992	-1.70113	-1.93576	-2.54598	-1.08988	-0.661497
DDX27	36.5767	46.007	41.2918	37.6765	34.9316	42.7485	182.045	68.0206	97.8616	-0.330927	0.132193	0.241323	-0.0500173	-2.14037	-0.720115	-1.24489
FUNDC2	140.619	97.6396	119.129	77.6296	129.701	136.555	211.896	459.476	341.33	0.526255	0.617851	-0.122655	-0.196949	-0.830829	-1.94746	-1.51864
C26H10orf137	3258.19	3638.46	3448.33	3452.01	2193.15	1899.45	299.405	194.355	184.478	-0.159257	-0.00154152	0.652893	0.860317	3.52573	4.14913	4.22438
SLIT3	68.0527	62.5709	65.3118	56.4896	59.3098	54.4535	35.4214	42.0458	34.1983	0.121161	0.209359	0.139074	0.262319	0.882723	0.635381	0.93342
GNGT2	35.3244	36.5604	35.9424	37.6833	34.0091	42.3475	46.06	57.4639	41.459	-0.0496195	-0.0682402	0.0797652	-0.236592	-0.357828	-0.67697	-0.205999
CBX8	322.045	126.856	224.45	265.664	366.897	450.536	247.748	114.883	98.28	1.34407	-0.243204	-0.708979	-1.00525	-0.142477	0.966228	1.19143
SBDS	1041.17	1616.16	1328.67	1401.75	2607.73	2844.32	908.241	319.96	163.793	-0.634368	-0.0772546	-0.972818	-1.09811	0.548832	2.05401	3.02003
ITGB7	60.5559	71.126	65.8409	62.349	59.6666	61.1936	73.7755	65.1803	67.8238	-0.232109	0.0786194	0.142062	0.105604	-0.164158	0.0145495	-0.0428071
LURAP1L	15.084	19.3225	17.2033	16.909	16.391	16.0713	18.338	14.877	16.8967	-0.35726	0.0248948	0.0697782	0.0982003	-0.0921544	0.209602	0.0259418
SLAMF8	37.9889	42.8531	40.421	36.7517	31.4332	36.6398	43.2602	47.9549	41.4098	-0.173823	0.137293	0.362816	0.141695	-0.0979339	-0.246574	-0.0348661
PML	41.7695	34.2695	38.0195	40.9144	28.3777	33.8147	33.4104	36.4014	34.8692	0.285526	-0.10587	0.421982	0.16909	0.186442	0.0627468	0.124787
RALA	8081.04	7879.68	7980.36	8298.36	7936.11	8114.3	382.302	825.368	885.218	0.0364032	-0.0563715	0.00802211	-0.0240117	4.38367	3.27334	3.17235
ACSS2	84.7185	50.1804	67.4495	78.5586	147.974	89.7655	37.9485	34.4518	85.978	0.755554	-0.219961	-1.13346	-0.412354	0.829766	0.969227	-0.35016
PLVAP	31.2886	28.9421	30.1154	29.1784	26.3022	26.511	561.966	28.8213	31.5833	0.112469	0.045601	0.195315	0.183907	-4.22191	0.0633648	-0.0686611
LGR6	182.408	182.211	182.309	174.721	152.43	159.095	195.28	193.978	189.912	0.00155539	0.0613337	0.258238	0.196502	-0.0991558	-0.0895055	-0.0589443
RAB15	1666.61	2018.47	1842.54	2093.04	1358.8	1424.37	284.339	1092.98	1611.02	-0.27635	-0.183908	0.439364	0.371373	2.69601	0.753433	0.193721
MED25	289.219	308.97	299.094	226.85	211.107	195.968	158.784	138.661	162.134	-0.0953059	0.39886	0.502627	0.609983	0.913532	1.10904	0.883417
IMPAD1	658.149	658.39	658.269	626.79	769.251	729.618	1249.95	292.657	526.319	-0.000528234	0.0706961	-0.224776	-0.148464	-0.925117	1.16946	0.32274
TGFB3	19.3936	17.6901	18.5419	17.94	17.5488	18.5799	16.6858	17.8665	15.7807	0.132641	0.0476061	0.0794175	-0.00295626	0.152165	0.0535308	0.232626
GLMN	163.94	165.246	164.593	203.11	316.337	298.857	541.597	284.396	233.469	-0.011446	-0.303357	-0.942559	-0.860548	-1.71831	-0.788998	-0.504327
TMEM109	2897.33	2808.56	2852.95	3074.49	1907.09	2061.61	422.213	314.7	300.32	0.0448932	-0.107894	0.581082	0.468679	2.75641	3.18041	3.24788
EGFLAM /// LOC100847583	30.3345	32.6658	31.5002	28.2119	27.2561	29.236	151.785	59.9247	50.0415	-0.10682	0.159057	0.208778	0.107612	-2.2686	-0.927792	-0.667767
PWP1	9668.49	8049.25	8858.87	9464.78	10852.6	11830.3	3142.45	1977.9	1964.29	0.264437	-0.0954469	-0.292849	-0.417292	1.49524	2.16315	2.17312
MCCC1	568.399	630.641	599.52	697.887	559.243	588.442	608.96	624.126	542.451	-0.149916	-0.219185	0.100332	0.0269085	-0.0225386	-0.0580303	0.144315
SYNPO	71.7791	52.4172	62.0982	36.1775	35.6228	36.6364	36.9949	59.1457	59.4123	0.453522	0.779456	0.80175	0.761271	0.747226	0.0702771	0.0637898
KRT19	446.003	97.2557	271.629	279.994	1269.94	464.959	188.199	1748.79	10202	2.1972	-0.0437561	-2.22505	-0.775466	0.529381	-2.68665	-5.23108
ZMYM5	755.562	1145.21	950.389	1244.04	1432.05	1475.39	223.366	335.917	189.294	-0.599996	-0.388447	-0.591488	-0.634509	2.08911	1.50041	2.32789
METTL14	518.949	433.128	476.038	606.059	998.196	726.68	237.59	208.872	207.299	0.260799	-0.34838	-1.06824	-0.610241	1.00261	1.18846	1.19936
LOXL2	60.3313	69.9938	65.1625	60.0106	55.7035	57.4635	48.5724	71.0744	84.9483	-0.21432	0.118826	0.226275	0.181396	0.423905	-0.125287	-0.382544
COASY /// LOC100335995	446.466	175.88	311.173	263.822	308.773	256.901	180.988	265.998	302.005	1.34396	0.238151	0.0111685	0.276502	0.781825	0.226303	0.0431446
SETD7	15.9329	18.3349	17.1339	19.0229	18.7029	19.7546	50.553	109.591	113.121	-0.202583	-0.150887	-0.126409	-0.205338	-1.56094	-2.6772	-2.72294
GIT2	137.317	125.793	131.555	169.959	200.09	191.386	89.4994	87.1927	69.6144	0.126453	-0.36952	-0.604982	-0.54082	0.555718	0.593388	0.91821
MYH11	38.1998	33.1099	35.6549	28.166	28.8245	29.0783	172.49	33.0168	29.598	0.206302	0.340146	0.306803	0.294158	-2.27434	0.110901	0.2686
PRICKLE1	3691.48	4272.07	3981.77	4371.36	3724.39	3163.3	154.891	72.735	161.935	-0.210736	-0.134671	0.0964079	0.331982	4.68408	5.77462	4.61992
TBC1D22A	101.931	122.113	112.022	107.312	91.9707	94.8333	118.348	175.838	192.551	-0.260626	0.0619708	0.284533	0.240314	-0.0792562	-0.650464	-0.781458
EPS8	294.274	472.662	383.468	573.755	499.001	481.35	63.3074	43.3744	46.0656	-0.683649	-0.581329	-0.379938	-0.327981	2.59866	3.14419	3.05734
KCTD20	45.8678	39.853	42.8604	26.7353	32.8097	37.5713	3450.98	1200.92	1066.8	0.202794	0.680896	0.38552	0.190015	-6.33122	-4.80835	-4.6375
TNFRSF21	136.218	212.483	174.35	159.906	127.142	130.248	128.264	137.316	419.913	-0.641433	0.124768	0.455548	0.420734	0.442874	0.344494	-1.2681
COL16A1 /// LOC100849968	191.044	182.505	186.775	130.008	55.5309	51.6692	21.0028	20.0037	20.7412	0.0659657	0.522704	1.74994	1.85392	3.15265	3.22296	3.17073
PTPRU	61.1745	61.1004	61.1375	52.476	52.2209	56.46	72.8055	70.8179	64.2092	0.00174829	0.2204	0.227428	0.114827	-0.25199	-0.212057	-0.0707238
THAP7	90.3036	80.229	85.2663	75.8609	78.6347	84.5364	114.881	98.9235	83.2552	0.17066	0.168618	0.116809	0.0124018	-0.430095	-0.214338	0.0344343
AOC2	300.008	423.74	361.874	333.052	215.703	230.399	768.465	483.642	369.587	-0.498178	0.11974	0.746441	0.651352	-1.08649	-0.418454	-0.0304285
ACTR8	867.382	1046.05	956.715	1037.03	629.867	594.143	490.401	448.077	384.399	-0.270211	-0.116299	0.603043	0.687279	0.964127	1.09434	1.31549
TM9SF3	2161.79	2780.81	2471.3	2058.27	2177.52	2218.77	679.803	1926.14	2167.18	-0.363282	0.263837	0.182585	0.155512	1.86208	0.359561	0.189453
MAP4K1	97.1226	119.169	108.146	102.009	88.2714	79.4696	82.6664	77.0937	74.5662	-0.295129	0.0842754	0.29296	0.444503	0.387605	0.488293	0.536384
ETS1	28.1665	35.8715	32.019	35.2325	47.7403	68.1686	30.9171	33.1962	37.8452	-0.348857	-0.137979	-0.57628	-1.09018	0.0505247	-0.052091	-0.241183
GLOD4	1433.61	1006.06	1219.83	1428.72	1908.99	1864.18	713.012	1839.22	1623.3	0.510937	-0.228043	-0.646125	-0.611862	0.774684	-0.592411	-0.412245
PHYHIPL	3125.88	2922.38	3024.13	2433.03	4420.92	4592.91	563.602	39.9818	25.7557	0.0971175	0.313766	-0.547826	-0.602889	2.42377	6.24103	6.87548
SCARA5	15.1984	16.0024	15.6004	14.0234	11.6203	13.873	167.881	174.41	168.373	-0.0743625	0.153741	0.42493	0.169305	-3.42778	-3.48283	-3.432
REV1 /// REV1	3607.49	4136.3	3871.89	4091.38	2686.84	2839.29	224.502	239.201	311.423	-0.197345	-0.0795469	0.52713	0.44751	4.10824	4.01674	3.63609
APOD	21.3638	21.9726	21.6682	21.2117	22.2343	21.1929	19.4587	19.7145	20.4912	-0.0405327	0.0307219	-0.0372062	0.031996	0.155164	0.136326	0.0805773
B3GNT3	378.707	159.785	269.246	304.62	425.376	453.271	276.041	190.611	354.436	1.24495	-0.178087	-0.659814	-0.751449	-0.0359563	0.498291	-0.396603
CYTH2	1165.64	133.087	649.364	530.561	794.443	1026.47	3194.73	1018.68	1709.16	3.13069	0.291508	-0.290917	-0.66059	-2.2986	-0.649604	-1.39619
LOC783195 /// RNASE4	11.7314	12.029	11.8802	11.7237	12.9723	24.597	12.7709	12.7489	25.4968	-0.0361449	0.0191362	-0.126873	-1.04993	-0.104297	-0.10182	-1.10176
RPUSD1	218.021	235.98	227	226.691	203.759	204.927	265.338	261.492	233.46	-0.1142	0.00196803	0.15583	0.147588	-0.225134	-0.204072	-0.040479
NUB1	919.66	124.211	521.935	420.842	1218.24	1291.59	353.164	297.006	360.854	2.88831	0.310592	-1.22285	-1.3072	0.563532	0.813378	0.532458
TCOF1	127.822	155.372	141.597	140.244	122.079	115.065	539.083	106.845	134.158	-0.281589	0.0138519	0.21398	0.299343	-1.92872	0.406267	0.0778572
PKLR	184.905	177.988	181.447	168.686	160.783	165.077	183.303	183.807	219.486	0.0550052	0.10521	0.174433	0.136405	-0.0146873	-0.0186423	-0.274582
APMAP	383.611	310.359	346.985	351.007	206.742	133.546	212.612	468.506	578.161	0.305704	-0.0166273	0.747044	1.37753	0.706652	-0.433195	-0.7366
GSDMD	157.05	178.676	167.863	163.855	149.453	166.596	134.381	162.956	129.415	-0.186126	0.034863	0.167596	0.0109297	0.320957	0.0428061	0.375277
ENTPD2	80.6635	98.6018	89.6326	85.9304	76.4763	83.2671	89.8015	80.8945	79.542	-0.289698	0.0608549	0.229011	0.106277	-0.00271628	0.147983	0.172306
SAP30L	1575.29	1861.48	1718.38	1526	1425.25	1518.3	1692.39	737.838	537.878	-0.240834	0.1713	0.269833	0.178596	0.0219927	1.21968	1.6757
ABCD4	111.697	72.8509	92.2741	79.5066	102.365	76.6247	105.4	215.727	193.438	0.616575	0.214851	-0.149731	0.268115	-0.191876	-1.22521	-1.06787
ATP2C2	259.975	75.4229	167.699	78.6345	79.0312	86.0256	97.8482	57.0602	47.4904	1.7853	1.09264	1.08538	0.963036	0.777256	1.55532	1.82017
ANTXR2	20.6011	24.6599	22.6305	26.3588	32.0816	26.1581	24.0572	21.4863	21.5003	-0.259444	-0.220018	-0.503476	-0.208988	-0.0881974	0.0748534	0.0739097
SNRNP70	512.247	515.992	514.12	991.946	462.172	449.396	1651.72	1604.88	1810.34	-0.010508	-0.948158	0.153675	0.194118	-1.68379	-1.64229	-1.81608
CX3CL1	49.6189	63.6072	56.613	51.1016	43.6637	52.0268	50.9712	58.6241	48.147	-0.3583	0.147766	0.374698	0.12188	0.151452	-0.0503597	0.23369
IGF1	16.9391	17.5839	17.2615	17.17	16.4041	15.8576	15.7431	15.731	15.9105	-0.0538974	0.00766661	0.0734972	0.122381	0.132838	0.133943	0.117576
IL7	28.7029	32.7789	30.7409	27.8867	27.5495	28.3651	27.5522	28.0415	30.7569	-0.191569	0.140584	0.158134	0.11604	0.157991	0.132598	-0.000751207
PRPH2	47.6282	51.5319	49.5801	45.4211	41.7426	43.5824	40.2261	42.1928	38.2049	-0.113648	0.126399	0.24824	0.186013	0.301626	0.232763	0.376001
RHO	42.9206	47.9581	45.4394	43.371	34.493	42.4215	43.4182	44.3599	45.5864	-0.160104	0.0672114	0.39764	0.099149	0.0656419	0.0346868	-0.00465942
CHGA	128.709	124.005	126.357	90.2648	138.65	153.216	261.032	114.726	196.059	0.0537128	0.485273	-0.133939	-0.278063	-1.04672	0.139317	-0.63378
TNF	50.5836	56.96	53.7718	55.6151	55.0255	66.6341	63.1539	53.4914	49.4773	-0.171279	-0.0486256	-0.0332491	-0.309411	-0.232022	0.00754189	0.120082
NGF	21.2508	26.4532	23.852	24.1379	19.2106	20.2104	18.617	16.653	15.2521	-0.315923	-0.0171862	0.312209	0.239015	0.35749	0.518331	0.6451
IGF1R	87.7501	103.379	95.5648	82.3534	68.6737	91.8988	69.1892	71.0797	65.3664	-0.236477	0.21465	0.476721	0.0564326	0.465932	0.427041	0.547929
INHBA	187.484	147.962	167.723	168.397	129.476	178.471	66.9718	74.4508	81.2706	0.341538	-0.00577924	0.373403	-0.0896065	1.32446	1.17172	1.04528
ITGA2	18.6284	20.5492	19.5888	21.7691	32.2666	31.3124	17.9479	16.2379	21.3562	-0.141578	-0.152255	-0.720013	-0.676705	0.126216	0.270663	-0.124624
PRKCG	18.3319	18.1063	18.2191	17.2621	16.6303	17.2079	17.7206	18.3382	17.4551	0.0178646	0.077842	0.131637	0.0823729	0.0400182	-0.00940236	0.0618034
SLC34A1	33.4553	32.2023	32.8288	28.7685	25.7018	29.2328	31.1406	26.7276	26.3032	0.0550691	0.190471	0.353092	0.167376	0.0761648	0.296631	0.319726
DHRS9	59.3992	76.4756	67.9374	57.2749	50.3386	58.6486	54.9512	103.341	74.4702	-0.364556	0.246302	0.432541	0.212108	0.306055	-0.605129	-0.132458
RDH10	285.88	364.959	325.42	500.942	619.733	527.305	374.472	52.0296	44.6618	-0.352325	-0.622342	-0.929345	-0.696335	-0.202555	2.6449	2.86519
FUT9	21.7857	20.2898	21.0378	20.2347	22.6893	27.6948	19.126	18.6772	18.7849	0.102626	0.0561547	-0.109028	-0.396633	0.137448	0.171705	0.16341
FUT4	52.5932	58.7841	55.6886	46.708	49.1422	53.3493	52.2781	78.5906	73.0401	-0.16055	0.253714	0.180421	0.0619137	0.0911749	-0.496975	-0.391307
PCK1	24.494	32.4906	28.4923	24.5466	21.8821	27.5525	23.7764	23.3648	21.7167	-0.407593	0.215046	0.38082	0.0483866	0.261043	0.286237	0.391768
PCK2	24.7602	27.2372	25.9987	23.6544	30.1499	29.5721	36.914	44.7928	42.3891	-0.137553	0.136331	-0.213715	-0.185799	-0.505728	-0.784829	-0.705255
KDM5C	161.666	205.87	183.768	157.459	138.271	129.857	633.681	541.057	618.505	-0.348718	0.222915	0.41039	0.500964	-1.78587	-1.55789	-1.7509
SNCA	1636.93	2448.24	2042.58	1085.17	1126.99	1455.63	559.793	31.5096	43.5303	-0.580753	0.91247	0.857914	0.488754	1.86743	6.01846	5.55223
RAB27B	185.482	156.709	171.095	150.327	189.695	147.233	62.3888	53.3007	54.4027	0.243189	0.186696	-0.148885	0.216698	1.45544	1.68257	1.65305
IL17A	37.0837	48.3057	42.6947	38.955	36.4102	39.2138	41.2128	35.006	29.8061	-0.381408	0.132248	0.229716	0.122695	0.0509664	0.286456	0.51845
SLC2A8	332.688	129.837	231.262	281.521	258.63	242.234	569.371	1327.48	757.558	1.35747	-0.283711	-0.16136	-0.0668705	-1.29984	-2.52109	-1.71183
SLC2A5	22.541	23.8303	23.1856	24.5257	20.6971	19.1256	31.4807	33.201	31.8855	-0.0802445	-0.0810656	0.163805	0.277728	-0.441239	-0.517996	-0.45967
MYB	63.1131	175.295	119.204	163.924	179.976	137.697	999.339	83.7851	50.2405	-1.47377	-0.459592	-0.594377	-0.20807	-3.06754	0.508665	1.24651
PDC	30.9976	41.0499	36.0237	32.8071	24.9411	30.2175	31.8717	28.8724	26.8997	-0.405221	0.134942	0.530422	0.253565	0.176672	0.319257	0.42136
ATP2B4	29.3191	29.7734	29.5462	31.3331	36.294	44.3387	33.8476	26.8131	25.3221	-0.0221811	-0.0847136	-0.296757	-0.585594	-0.19608	0.140038	0.222574
COL4A3	47.1282	52.7323	49.9303	46.1603	40.5971	46.569	54.1017	43.5853	38.2786	-0.162097	0.113262	0.298537	0.100545	-0.11576	0.196073	0.383375
ADAM1B	29.2548	35.6692	32.462	31.2332	27.114	27.9111	33.8944	30.1811	26.2379	-0.286007	0.0556727	0.25971	0.217914	-0.0622971	0.105108	0.307101
ADAM1B /// LOC783350	39.501	38.7018	39.1014	35.2431	30.534	36.1915	31.9873	29.4713	30.4362	0.0294896	0.149877	0.356802	0.11157	0.28972	0.407909	0.361433
SLC25A11	311.284	155.892	233.588	241.414	440.911	378.901	140.052	286.889	154.129	0.997681	-0.0475405	-0.916521	-0.697852	0.738005	-0.296526	0.599826
KRT3	27.3387	29.5244	28.4315	30.0501	25.6692	27.9107	29.747	31.4314	32.5026	-0.110966	-0.0798769	0.147456	0.0266747	-0.0652526	-0.144715	-0.193062
ALOX15B	18.6654	21.8093	20.2374	20.988	18.9936	22.0012	20.1268	18.9985	19.7229	-0.224582	-0.0525444	0.0915039	-0.120564	0.00790587	0.0911378	0.0371492
UBE2V2	277.715	333.157	305.436	444.908	422.558	436.211	1042.19	823.751	495.913	-0.262595	-0.542638	-0.468278	-0.514157	-1.77068	-1.43134	-0.699218
PPARA	30.7874	23.7561	27.2718	41.6674	52.6469	62.7189	22.743	17.4964	17.7842	0.374041	-0.611511	-0.948938	-1.20149	0.261983	0.64035	0.61681
KIT	18.5194	21.5198	20.0196	18.7073	17.8349	19.1409	15.3446	15.8484	14.9047	-0.216625	0.0978107	0.166712	0.0647546	0.383679	0.337074	0.425648
PLBD1	39.471	46.9114	43.1912	46.7191	34.2913	99.5555	117.455	73.9218	248.387	-0.249146	-0.113275	0.332893	-1.20476	-1.44329	-0.775263	-2.52378
HR44	26.2282	30.2253	28.2267	23.5728	22.6176	23.0158	25.7442	21.017	23.6156	-0.204637	0.259939	0.319616	0.294441	0.132816	0.425508	0.257325
HTR4	34.2385	38.4368	36.3377	37.2439	34.4953	34.2066	40.9904	39.271	32.2786	-0.166867	-0.0355385	0.0750675	0.0871886	-0.173819	-0.111999	0.170886
HTR1B	23.7378	22.2843	23.0111	25.6108	22.065	20.8754	20.4608	19.3372	18.0876	0.091153	-0.154427	0.0605649	0.140524	0.169461	0.250947	0.347326
LOC100847540	130.682	153.571	142.126	143.11	123.48	137.963	129.771	122.05	116.287	-0.232837	-0.00995246	0.202896	0.042894	0.131212	0.219697	0.289484
TLR9	60.0523	67.3821	63.7172	65.2019	63.5662	69.7608	77.1231	62.9726	66.1447	-0.166148	-0.033231	0.00342328	-0.130734	-0.27548	0.0169583	-0.053943
UACA	789.912	561.2	675.556	957.3	1162.75	972.32	63.9053	170.883	181.707	0.493176	-0.502896	-0.783395	-0.525355	3.40207	1.98307	1.89446
TSPY	35.6376	39.583	37.6103	36.0175	32.5821	34.9153	38.6835	33.7356	29.2201	-0.151481	0.0624277	0.20705	0.10727	-0.0405905	0.156856	0.364166
LOC100336570 /// LOC785571 /// LOC785608 /// TSPY	66.23	70.107	68.1685	64.3644	70.3299	64.4842	76.6965	57.0389	60.548	-0.0820742	0.082843	-0.0450328	0.0801608	-0.170055	0.257159	0.171025
LOC100336570 /// LOC785571 /// LOC785608 /// LOC786698 /// LOC786741 /// TSPY	126.711	137.002	131.857	125.49	131.375	117.409	126.182	123.274	112.752	-0.112651	0.0713938	0.00528464	0.167424	0.0634623	0.0970968	0.225823
PGRMC1	3629.86	4378.1	4003.98	3570.01	3761.39	4250.63	731.229	560.655	1192.27	-0.27039	0.165508	0.090169	-0.08624	2.45304	2.83625	1.74773
TNKS1BP1	30.7994	35.4079	33.1036	30.7071	30.4465	30.344	126.948	127.014	135.098	-0.201169	0.108418	0.120712	0.125578	-1.93918	-1.93993	-2.02895
VWF	20.2355	19.9319	20.0837	21.7889	20.7265	20.4894	21.5035	18.5347	18.2455	0.0218111	-0.117567	-0.0454518	-0.0288484	-0.098544	0.115795	0.138484
ACTA2 /// ACTG2	139.472	141.758	140.615	229.724	135.535	125.927	48.9575	122.238	234.543	-0.0234499	-0.708151	0.0530871	0.159166	1.52215	0.202059	-0.7381
BANF1	6276.72	5230.74	5753.73	5512.49	4534.08	4357.3	3039.34	4232.5	2652.64	0.262996	0.0617932	0.343687	0.401061	0.920739	0.442988	1.11707
RPS29	2698.97	2427.19	2563.08	1901.27	1809.63	1169.08	5848.76	6728.31	6267.97	0.153121	0.430912	0.502183	1.13251	-1.19025	-1.39237	-1.29012
PROC	106.608	111.94	109.274	101.279	94.2242	95.6472	120.616	159.995	91.4632	-0.0704151	0.109615	0.213783	0.192157	-0.142465	-0.550072	0.256689
FLAD1	106.95	47.3762	77.1631	111.709	162.287	163.885	44.4925	53.937	50.4293	1.1747	-0.533767	-1.07257	-1.0867	0.794348	0.516636	0.613648
MRC2	95.331	107.337	101.334	96.7097	83.4994	96.2995	98.6549	102.611	128.953	-0.17113	0.067386	0.279282	0.0735184	0.0386569	-0.0180617	-0.347731
STATH	12.8151	12.9074	12.8612	12.1478	12.3025	12.9434	13.7874	19.8206	16.0534	-0.0103607	0.0823414	0.064076	-0.00919049	-0.100316	-0.623967	-0.31985
PTHLH	56.3346	78.4649	67.3997	53.9478	56.9435	51.3901	92.6636	35.6437	35.1865	-0.478025	0.321178	0.243213	0.391252	-0.45926	0.919098	0.937723
SLCO2B1	44.7261	48.6049	46.6655	46.4053	37.6991	42.3427	54.5177	46.0603	39.8368	-0.119985	0.00806714	0.307825	0.140242	-0.224368	0.0188332	0.228256
GPBP1L1	713.839	1041.11	877.474	827.737	866.088	834.422	774.116	521.558	496.163	-0.544452	0.084185	0.0188443	0.0725795	0.180808	0.750531	0.822542
REEP4	586.042	694.936	640.489	237.78	107.358	96.3717	222.145	344.627	403.58	-0.245875	1.42955	2.57674	2.73249	1.52767	0.894138	0.666318
HNRNPH1	1367.28	1662.25	1514.76	2168.42	1114.11	682.252	5671.41	4313.84	4393.89	-0.281826	-0.517552	0.4432	1.15072	-1.90461	-1.50988	-1.53641
RARRES2	558.358	359.777	459.067	102.02	103.593	74.8718	137.461	106.496	147.539	0.634087	2.16986	2.14778	2.61621	1.73969	2.1079	1.63761
KIF2A	862.422	1385.85	1124.13	868.175	1072.32	1127.82	1487.23	605.303	509.993	-0.684301	0.372756	0.0680811	-0.00472822	-0.403809	0.893086	1.14026
PHPT1	522.921	73.9601	298.441	141.81	289.78	164.47	555.921	2068.24	1710.22	2.82177	1.07349	0.0424843	0.859622	-0.897435	-2.79288	-2.51866
ZNF318	226.967	358.683	292.825	231.306	144.94	121.88	487.202	231.098	220.702	-0.660227	0.340238	1.01458	1.26457	-0.734481	0.341538	0.407939
CANX	3614.53	4697.08	4155.81	3838.78	3672.59	3508.89	3196.09	5617.62	5627.06	-0.377955	0.114482	0.178332	0.244114	0.37882	-0.434831	-0.437253
PMM2	1557.68	1622.32	1590	1474.71	1070.66	1083.04	1585.55	816.703	806.139	-0.0586653	0.108597	0.570523	0.553943	0.00404664	0.961143	0.979925
MPP1	164.439	99.5238	131.981	112.616	186.712	171.037	240.957	1166.25	1753.98	0.724439	0.228921	-0.500481	-0.373974	-0.868439	-3.14348	-3.73223
LOC788113	148.623	237.384	193.004	216.287	163.619	160.926	353.74	116.153	125.781	-0.675567	-0.164318	0.23829	0.262229	-0.87406	0.732603	0.617711
BTBD3	21.491	24.0098	22.7504	20.551	20.635	17.4961	361.351	196.201	252.237	-0.159888	0.146681	0.140797	0.378856	-3.98944	-3.10837	-3.47082
UROS	1044.54	589.992	817.264	646.701	526.271	469.156	389.182	264.132	222.778	0.824094	0.337704	0.634996	0.800733	1.07036	1.62954	1.87519
EMP3	49.9147	39.407	44.6608	40.4385	42.1705	78.8975	44.1215	33.4689	33.8115	0.341013	0.143282	0.0827762	-0.82097	0.0175292	0.416188	0.401498
LIG1	6640.36	6427.5	6533.93	7725.66	5471.15	5997.51	1205.22	1497.03	2207.47	0.0470056	-0.241708	0.256106	0.123588	2.43865	2.12585	1.56556
RNF4	292.259	226.922	259.59	388.131	554.122	530.459	898.282	437.237	442.232	0.365053	-0.580306	-1.09397	-1.031	-1.79093	-0.75218	-0.768566
ABHD14A /// ACY1	82.054	53.2151	67.6346	59.9153	74.2692	77.3078	52.6943	119.499	210.539	0.624739	0.174836	-0.135003	-0.192853	0.360114	-0.821163	-1.63825
NFE2L1	474.456	647.647	561.052	571.704	622.154	616.246	1392.96	605.163	602.409	-0.448932	-0.0271352	-0.149138	-0.135372	-1.31195	-0.109191	-0.102608
EFTUD2	1825.17	683.391	1254.28	1429.86	1375.9	1296.48	541.445	558.78	523.477	1.41724	-0.189014	-0.133514	-0.0477431	1.21197	1.1665	1.26066
LOC100335386 /// MIF4GD	1701.95	1726.45	1714.2	1432.39	789.262	958.465	553.204	514.541	757.852	-0.0206256	0.259109	1.11896	0.838736	1.63165	1.73618	1.17755
MRPS7	703.423	211.997	457.71	584.302	865.966	880.52	2792.68	1448.07	1386.35	1.73035	-0.352281	-0.919877	-0.943921	-2.60914	-1.66162	-1.59878
FBXW4	198.429	114.053	156.241	177.924	180.443	168.78	953.37	690.999	608.303	0.798922	-0.187487	-0.207774	-0.111377	-2.60927	-2.14491	-1.96102
EIF4E2	454.498	807.736	631.117	495.07	453.748	572.117	359.732	186.013	237.261	-0.82961	0.350273	0.476017	0.141597	0.810984	1.76251	1.41143
UROC1	177.419	85.9128	131.666	140.876	187.399	176.67	200.093	129.837	136.31	1.04621	-0.0975407	-0.509231	-0.424174	-0.60379	0.020181	-0.050007
RRAD	154.015	59.2023	106.609	57.4019	56.7405	58.3499	536.703	2983.76	2545.47	1.37935	0.893155	0.909874	0.869523	-2.3318	-4.80674	-4.57753
C19H17orf103	116.184	119.179	117.681	117.126	108.621	123.529	121.571	134.047	135.295	-0.0367235	0.00682262	0.115583	-0.0699624	-0.0469165	-0.187852	-0.201224
CALM2	4312.22	5313.59	4812.91	3970.31	5616.41	5674.71	3950.88	5657.54	4824.4	-0.301255	0.277656	-0.222738	-0.237637	0.284733	-0.233266	-0.00344063
TRPC1	13.7745	15.8536	14.8141	14.8899	13.8057	14.5985	22.3968	13.8762	14.6365	-0.202808	-0.00736373	0.1017	0.0211471	-0.596321	0.0943574	0.0173961
PSMB2	1206.18	890.603	1048.39	1249.45	1112.35	865.785	1957.15	4231.96	2546.61	0.437593	-0.253117	-0.0854307	0.276097	-0.900575	-2.01315	-1.2804
ZNF304	171.688	92.9897	132.339	261.608	473.713	574.263	439.521	87.4513	72.7551	0.884646	-0.983172	-1.83978	-2.11747	-1.7317	0.597684	0.863116
GSN	18.288	20.0481	19.1681	18.7093	17.7812	17.2234	19.7118	34.289	35.5902	-0.132568	0.0349516	0.10835	0.154338	-0.0403576	-0.83904	-0.892773
IGK	20.6228	20.9158	20.7693	20.5381	19.3368	20.9609	23.9182	44.5254	28.5085	-0.0203518	0.0161504	0.103101	-0.0132498	-0.20366	-1.10018	-0.456943
LOC512271	32.1162	34.3192	33.2177	35.1661	38.272	35.6899	44.1811	44.6499	47.1242	-0.0957175	-0.0822347	-0.204336	-0.103565	-0.411478	-0.426706	-0.504516
OGDH	87.1789	55.8084	71.4937	78.728	104.475	104.985	81.205	240.857	367.177	0.643496	-0.139062	-0.547268	-0.554298	-0.183753	-1.75229	-2.36059
LOC100851858 /// RPL26	3587.42	1240.95	2414.18	856.624	1454.89	1001.13	15588.8	14149.6	14678.3	1.5315	1.4948	0.730629	1.2699	-2.6909	-2.55116	-2.60408
COL4A1	60.4977	69.4823	64.99	55.994	50.4955	58.7603	53.7211	429.05	315.71	-0.199765	0.214946	0.364064	0.145377	0.274729	-2.72286	-2.28031
HNRNPH3	3551.81	5295.59	4423.7	6837	5131.88	5901.3	3512.64	2211.31	1489.95	-0.576236	-0.628109	-0.214233	-0.415778	0.332699	1.00035	1.56999
GPX3	17.5017	17.6423	17.572	16.6443	14.6514	17.0377	17.6846	14.6641	15.7305	-0.0115432	0.0782518	0.262239	0.0445517	-0.00921135	0.260992	0.159717
BRB	17.121	21.2143	19.1676	17.9112	20.3946	21.8559	35.6511	460.236	117.545	-0.309266	0.0978092	-0.0895124	-0.189349	-0.895273	-4.58563	-2.61647
LHB	109.411	127.667	118.539	115.396	102.881	111.199	107.967	132.837	116.266	-0.222625	0.038767	0.204384	0.09222	0.134766	-0.164295	0.0279371
HAS2	490.401	712.871	601.636	1005.14	1306.31	1279.28	152.968	17.486	27.4684	-0.539677	-0.740434	-1.11854	-1.08837	1.97566	5.10462	4.45305
RCC2	53.6603	58.5198	56.09	59.1563	57.2208	53.2057	366.594	1929.85	832.997	-0.125069	-0.0767883	-0.0287953	0.0761639	-2.70837	-5.1046	-3.8925
IL13	21.7345	20.4577	21.0961	20.3869	18.4921	20.6381	23.3964	23.4293	21.0549	0.0873419	0.0493328	0.190068	0.0316646	-0.149311	-0.151337	0.00282082
MVB12A	200.252	85.3959	142.824	108.647	142.575	131.598	494.056	2398.48	1466.58	1.22958	0.394592	0.00251295	0.118095	-1.79044	-4.06981	-3.36015
TAC1	60.2689	67.4016	63.8353	23.4431	20.5785	15.9394	19.0834	17.4409	15.5825	-0.161368	1.44519	1.63322	2.00176	1.74204	1.87188	2.03443
FGFR3	59.1073	71.988	65.5477	63.8944	52.1405	55.5935	58.9767	54.3735	48.2024	-0.284419	0.0368543	0.330141	0.237629	0.152399	0.269641	0.44344
CATHL5	17.2707	17.261	17.2658	17.0312	14.6799	15.6082	21.5009	21.9078	18.7774	0.00081408	0.019736	0.234077	0.145613	-0.316475	-0.343522	-0.121078
NRXN3	26.1708	28.1061	27.1385	28.8699	28.2928	30.5555	24.3339	26.564	25.0417	-0.102925	-0.0892286	-0.0600954	-0.171094	0.157372	0.0308676	0.116009
DNAJA3	300.8	82.8964	191.848	153.477	357.89	351.102	652.061	512.981	461.123	1.85942	0.32194	-0.899549	-0.871924	-1.76504	-1.41894	-1.26519
GPBAR1	111.551	124.221	117.886	107.881	96.2166	103.251	212.004	278.315	170.745	-0.155213	0.127955	0.293033	0.191227	-0.8467	-1.23933	-0.534457
EDN2	159.762	185.18	172.471	183.672	157.812	163.423	142.584	160.76	153.741	-0.213006	-0.0907762	0.128145	0.0777496	0.274542	0.101445	0.165856
EIF2D	249.269	82.2215	165.745	203.782	266.091	274.676	579.971	426.649	312.805	1.60012	-0.298059	-0.682952	-0.728764	-1.80701	-1.36408	-0.916298
FAM73B	181.273	143.976	162.624	185.893	151.648	144.787	464.399	322.202	301.842	0.332335	-0.192933	0.100817	0.167609	-1.51382	-0.986422	-0.892253
DNASE1	25.4375	28.1995	26.8185	27.0527	28.249	29.9122	37.2738	22.3505	24.2659	-0.148714	-0.0125418	-0.0749707	-0.157506	-0.474933	0.262923	0.144297
MSLNL	106.338	125.023	115.681	103.748	103.485	111.249	112.497	93.9413	89.045	-0.233541	0.157067	0.160723	0.0563513	0.040254	0.300314	0.377539
TNRC6B	981.417	1309.3	1145.36	1413.14	1347.15	1364.58	392.029	254.664	396.873	-0.415863	-0.303097	-0.234105	-0.252657	1.54677	2.16914	1.52905
LOC100847414	14.7301	15.9243	15.3272	13.7368	13.1725	13.4266	12.4809	11.9307	11.616	-0.112461	0.158051	0.21857	0.191004	0.296374	0.361412	0.399977
PDXDC1	1366.58	1876.81	1621.7	1583.78	656.683	601.526	38.0244	165.039	186.528	-0.457712	0.0341286	1.30423	1.4308	5.41444	3.29663	3.12004
NHP2	886.256	151.979	519.117	335.816	715.333	739.855	11207.6	6245.77	4182.8	2.54385	0.62839	-0.462556	-0.511182	-4.43227	-3.58875	-3.01034
CDH16	41.6987	45.2631	43.4809	43.6111	36.0136	39.0975	46.068	40.7933	36.4972	-0.118332	-0.00431185	0.27184	0.153306	-0.0833834	0.0920513	0.252598
BYSL	141.124	99.8402	120.482	112.151	120.246	163.469	1041.88	539.156	473.095	0.499271	0.103382	0.00282479	-0.440198	-3.1123	-2.16189	-1.97331
SFTPD	23.9429	24.7107	24.3268	23.7017	22.4819	27.4197	21.5833	20.1302	22.2301	-0.0455377	0.0375557	0.11378	-0.172667	0.172626	0.273184	0.130031
CL46	15.8948	12.8102	14.3525	14.0503	13.271	13.2016	15.2438	14.0766	13.6594	0.311264	0.0307025	0.113023	0.120589	-0.0869275	0.028	0.0714028
CL43	22.0062	22.6852	22.3457	20.7812	20.0429	19.7032	24.2432	23.2518	21.842	-0.04384	0.104717	0.156907	0.181566	-0.117582	-0.0573454	0.0328904
SLC38A3	34.4319	35.152	34.792	35.4349	33.5957	32.3512	38.5712	28.8936	27.2027	-0.0298593	-0.0264153	0.050476	0.104937	-0.14877	0.268007	0.355005
VAPB	21.9391	23.5117	22.7254	23.7009	23.639	22.7241	26.0344	24.8889	23.6923	-0.0998771	-0.0606333	-0.0568627	8.08e-05	-0.19611	-0.131198	-0.0601101
MAD2L1	4575.4	4724.61	4650	5183.47	4361.31	4399.13	9295.1	4737.87	3040.43	-0.0462972	-0.156686	0.0924703	0.0800133	-0.999238	-0.0270051	0.612959
SEC14L2	91.6037	77.7604	84.682	81.7669	104.583	125.96	55.3102	64.7935	58.31	0.23637	0.0505392	-0.304515	-0.572843	0.61451	0.386206	0.538313
ACHE	12.9034	12.9071	12.9052	12.7579	11.9721	12.4842	13.6811	12.6764	12.5274	-0.000418648	0.0165634	0.108276	0.0478537	-0.0842231	0.0258178	0.0428669
FGF8	25.8324	28.4955	27.164	27.194	21.7813	27.3228	25.3751	25.1302	24.905	-0.141551	-0.00159477	0.318606	-0.00840979	0.0982796	0.112273	0.125257
FGF10	37.0129	42.3444	39.6787	39.401	34.8418	38.0337	37.6535	33.2356	37.8766	-0.194142	0.0101308	0.187544	0.0610846	0.0755808	0.255636	0.0670558
GCM1	39.0604	40.0248	39.5426	40.9239	34.7377	38.3478	47.8729	41.5961	34.674	-0.0351881	-0.0495357	0.186904	0.0442651	-0.275802	-0.0730394	0.189555
HMMR	27.5372	24.5358	26.0365	19.7361	20.6424	17.0439	16.1368	13.7328	15.4522	0.166496	0.399698	0.334924	0.61128	0.690181	0.922908	0.752726
LOC100335165 /// LOC100335378 /// LOC404107	14.3411	15.8127	15.0769	14.9109	15.9719	16.4872	16.0765	13.5668	13.7058	-0.140922	0.0159776	-0.0831977	-0.129008	-0.0926125	0.152255	0.137551
LOC100849927 /// TINAGL1	26.401	24.7634	25.5822	24.4937	20.0128	21.9847	123.316	24.5508	27.056	0.0923855	0.0627297	0.354218	0.218642	-2.26915	0.0593707	-0.0808088
TINAGL1	19.8886	20.1903	20.0394	21.0702	18.0998	18.9253	35.4664	20.4813	22.779	-0.0217168	-0.0723624	0.146866	0.0825237	-0.823611	-0.0314646	-0.184862
TCRA	86.4775	95.4319	90.9547	88.5833	70.6895	87.3816	85.8117	92.1672	79.4747	-0.142147	0.0381133	0.363652	0.057819	0.0839734	-0.0191051	0.194652
BT.101620 /// BT.67675	496.032	484.476	490.254	622.31	609.748	589.109	503.992	688.132	604.997	0.0340072	-0.344104	-0.314684	-0.265005	-0.0398718	-0.489158	-0.303399
LOC100296412	17.3423	16.8014	17.0719	16.7895	15.5675	17.2601	18.9621	16.8638	15.3047	0.0457108	0.0240627	0.133086	-0.015822	-0.151496	0.0176893	0.157649
LOC100335904	28.7151	28.3424	28.5288	24.8442	25.0909	27.5837	26.9978	24.9853	20.7392	0.0188476	0.199508	0.185255	0.0486027	0.0795749	0.191338	0.46006
LOC512980	21.834	21.0402	21.4371	19.4695	21.1541	19.6116	22.5537	19.7844	20.7883	0.0534316	0.138891	0.0191742	0.128406	-0.0732537	0.115744	0.0443373
LOC100295453 /// LOC100296063 /// LOC100296357 /// LOC100296438 /// LOC100335238 /// LOC100336992	14.0987	13.064	13.5813	13.6478	12.2813	12.1409	13.638	13.2228	13.2521	0.10996	-0.00703707	0.145165	0.161755	-0.00600728	0.0385953	0.0354065
LOC100298610 /// LOC100848275 /// LOC100850178 /// LOC787220 /// TCRA	76.4917	88.851	82.6713	67.4229	63.5718	76.0998	72.5714	73.0707	60.857	-0.216085	0.294148	0.379	0.119494	0.187985	0.178094	0.441965
LOC100296123	28.0547	26.2076	27.1311	25.4445	23.7789	21.053	24.7266	27.0997	25.3179	0.0982573	0.0925948	0.190268	0.365923	0.133884	0.00167181	0.0997931
LOC787347 /// TCRA	19.1868	19.0536	19.1202	18.6083	17.227	18.8988	19.1784	20.5241	20.9438	0.0100508	0.0391541	0.150427	0.0168018	-0.0043809	-0.102219	-0.131422
APEX1	130.049	120.556	125.302	204.751	290.422	300.96	916.16	382.617	350.98	0.109347	-0.708456	-1.21274	-1.26416	-2.87019	-1.61049	-1.48598
ITGAL	21.5802	24.9434	23.2618	22.813	21.2843	21.9609	24.0117	21.7514	21.1897	-0.208947	0.028109	0.128175	0.083023	-0.0457716	0.0968522	0.134599
ATP1A3	32.8732	37.2945	35.0838	29.0192	30.9427	32.2103	34.2736	24.4589	26.3484	-0.182054	0.273797	0.181207	0.123285	0.0337101	0.520449	0.413092
P2RY2	21.8119	19.5879	20.6999	20.861	16.8813	17.4567	19.3426	18.9536	18.5301	0.155155	-0.0111818	0.294198	0.245845	0.0978395	0.127148	0.159756
NR0B1	1422.78	1296.47	1359.62	1437.93	701.053	781.533	24.1283	23.5116	19.2456	0.134124	-0.0807844	0.955613	0.798829	5.81634	5.85369	6.14253
HSD11B1	25.2272	33.7483	29.4878	26.1607	25.1605	27.672	49.0366	26.1061	22.5849	-0.419837	0.172716	0.228957	0.0916914	-0.733744	0.175732	0.38476
POSTN	15.6258	17.0102	16.318	16.9205	14.4775	15.1669	15.5213	15.9638	14.7922	-0.122474	-0.0523075	0.172649	0.105532	0.0722141	0.0316577	0.141625
HCRTR1	30.9681	38.2167	34.5924	37.1602	32.394	34.2815	39.3727	36.7185	31.5202	-0.30342	-0.103302	0.0947304	0.0130268	-0.186737	-0.0860522	0.13418
TCF4	380.377	539.109	459.743	655.585	623.823	643.949	95.1999	26.8207	46.6182	-0.503145	-0.511955	-0.44031	-0.48612	2.2718	4.09941	3.30186
COL2A1	66.5775	79.2572	72.9174	64.3613	65.507	71.833	68.6346	81.6497	74.2855	-0.251506	0.180069	0.154614	0.0216147	0.0873257	-0.163185	-0.0268183
MTR	33.5066	34.4729	33.9897	30.3959	30.0599	30.7417	49.2419	39.6753	38.2681	-0.0410175	0.161222	0.17726	0.144903	-0.534787	-0.223143	-0.171043
FOXL2	26.6768	23.4877	25.0823	25.2757	21.8673	22.3168	29.6974	21.676	19.2667	0.183682	-0.0110824	0.197889	0.16854	-0.243671	0.210569	0.380558
RGS9BP	87.6413	88.3013	87.9713	84.9985	69.0268	78.6471	81.247	73.366	85.9369	-0.0108239	0.0495965	0.349878	0.161641	0.11472	0.261922	0.0337566
HYAL3	103.675	99.0459	101.361	98.8622	82.7354	81.8141	86.3602	86.5581	82.1796	0.0659042	0.0360069	0.292921	0.309076	0.23106	0.227757	0.302646
PGR	24.1682	25.5226	24.8454	23.2721	22.4682	21.7052	28.2824	22.8224	23.926	-0.0786662	0.0943776	0.145094	0.194936	-0.186924	0.122525	0.0544016
CHRNB2	15.4331	16.8142	16.1237	16.1983	14.1369	14.2289	16.898	16.7066	14.9472	-0.123653	-0.00666142	0.189718	0.180356	-0.0676721	-0.0512394	0.109306
ITGB3	25.4862	24.263	24.8746	23.127	21.4135	22.2989	29.056	24.5536	23.3375	0.0709557	0.105098	0.216156	0.157705	-0.224161	0.0187388	0.0920268
HCRT	62.0936	56.9119	59.5028	66.3159	53.0517	58.8485	62.4299	69.0588	70.5256	0.125713	-0.156398	0.165557	0.01595	-0.0692805	-0.214868	-0.245189
TPP1	32.724	34.7699	33.747	34.0695	31.2846	34.8407	33.3988	34.7805	27.6501	-0.0874926	-0.0137215	0.109303	-0.046015	0.0149631	-0.0435209	0.287474
AHR	21.2328	24.6038	22.9183	23.2735	22.5155	19.5338	30.9063	22.7537	25.0262	-0.212587	-0.022189	0.0255801	0.230522	-0.431404	0.010393	-0.126945
CHRM5	60.7497	73.8821	67.3159	60.8898	57.857	54.1595	53.2481	48.3458	55.5469	-0.282347	0.144748	0.218457	0.313733	0.338218	0.477556	0.277242
CHRM1	63.5433	67.0908	65.317	60.4318	55.7233	55.8147	77.9892	65.4608	64.619	-0.0783753	0.112151	0.229178	0.226814	-0.255815	-0.00317266	0.0155013
POLR1B	25.1	25.6165	25.3583	28.7592	22.2655	23.76	21.1367	21.584	24.1221	-0.0293835	-0.181567	0.187647	0.0939187	0.262704	0.23249	0.0721006
XIAP	27.5663	25.7171	26.6417	31.097	34.3157	37.3521	18.7196	17.2247	18.4626	0.10018	-0.22309	-0.365184	-0.487504	0.509133	0.629205	0.529079
GFPT1	19.2241	19.1283	19.1762	23.5014	28.39	30.9213	21.8639	17.1695	16.8615	0.00720103	-0.293429	-0.566064	-0.689283	-0.189234	0.159473	0.185586
CACNA1I	82.0827	92.4028	87.2428	81.8522	63.949	79.1328	101.023	76.8411	75.8157	-0.170857	0.0920134	0.448114	0.14076	-0.211576	0.183157	0.202539
CACNA1G	53.9919	58.0144	56.0031	50.1646	45.4849	49.2741	52.8009	54.1314	45.8701	-0.103668	0.158837	0.30012	0.184678	0.084945	0.0490406	0.287951
CACNA1H	18.9842	19.0518	19.018	19.3098	17.0393	19.8128	18.4266	17.6769	18.0512	-0.00512836	-0.0219685	0.158503	-0.0590681	0.0455779	0.105502	0.0752715
KDM6A	9.77537	10.7446	10.26	9.96015	10.1088	10.8167	11.0398	9.98358	10.2431	-0.136386	0.042789	0.0214099	-0.0762305	-0.105685	0.0393988	0.00237778
CHSY1	23.9211	25.414	24.6676	25.7611	24.9272	24.6521	22.6111	23.5353	22.3177	-0.0873378	-0.0625768	-0.0151034	0.0009063	0.125584	0.0677858	0.14443
COL9A1	16.4627	17.8544	17.1586	16.9422	16.0106	15.5359	17.8612	14.0278	14.6416	-0.11708	0.018308	0.0999038	0.143325	-0.0579042	0.290639	0.22885
UBE2A	736.083	520.684	628.383	531.297	567.975	623.731	1016.45	1194.32	999.255	0.499461	0.242127	0.145817	0.0107206	-0.693824	-0.926471	-0.669208
KCNJ8	23.2149	19.9062	21.5606	20.603	21.1582	20.112	21.2121	19.3824	20.0208	0.221834	0.0655413	0.0271772	0.10034	0.023504	0.153644	0.106897
AVPR1B	25.9043	27.6284	26.7663	28.6106	24.894	22.188	29.7468	26.128	25.1971	-0.09296	-0.0961287	0.10462	0.270642	-0.152313	0.0348259	0.0871649
PAPPA	35.0174	38.2634	36.6404	34.329	28.8092	30.3589	33.8477	34.3386	36.5009	-0.127894	0.0940079	0.346904	0.271316	0.114376	0.0936062	0.00550508
CACNA1D	15.3059	14.7279	15.0169	16.9836	13.9474	14.7839	13.7419	14.6808	13.228	0.0555316	-0.17756	0.10659	0.0225604	0.128005	0.0326554	0.182995
CACNA1A	163.694	177.37	170.532	187.056	169.986	174.727	177.104	164.026	163.564	-0.11576	-0.133432	0.00462616	-0.0350585	-0.0545582	0.0561217	0.0601849
SERPINB2	15.1115	15.1178	15.1147	16.8054	15.1655	14.4505	16.6191	15.0041	14.8838	-0.000601419	-0.152971	-0.00484204	0.0648277	-0.136887	0.0105905	0.0222103
HNF4A	26.8415	28.6509	27.7462	29.8687	24.7897	25.1221	31.7924	236.277	1139.59	-0.0941145	-0.106346	0.162549	0.143334	-0.196393	-3.09012	-5.36008
SLC2A2	16.6661	17.8323	17.2492	17.5093	16.362	17.4199	17.3401	15.5879	16.7262	-0.0975751	-0.0215879	0.0761787	-0.0142015	-0.00757772	0.14611	0.0444253
MYOD1	30.2449	30.6386	30.4417	33.852	34.1127	30.9651	38.263	31.6904	32.1354	-0.0186572	-0.153189	-0.164259	-0.0245932	-0.3299	-0.057994	-0.078115
MYOG	66.5328	69.5987	68.0658	70.2447	67.3536	69.1431	85.6697	78.2177	71.2035	-0.0649943	-0.0454604	0.0151735	-0.0226564	-0.331855	-0.200566	-0.0650189
SDC3	314.509	380.199	347.354	277.365	230.144	242.086	132.56	191.901	161.884	-0.27365	0.32462	0.593869	0.520887	1.38976	0.856041	1.10144
CYP1A1	26.1616	29.8702	28.0159	28.7721	27.5703	29.0974	29.7691	28.7876	26.8275	-0.191258	-0.0384219	0.0231303	-0.0546456	-0.0875672	-0.0392	0.0625328
MET	21.4378	25.4509	23.4443	21.6001	20.5378	21.4606	23.9479	33.0401	44.0745	-0.247558	0.118202	0.19096	0.127548	-0.0306597	-0.494979	-0.910707
HGF	17.5976	18.245	17.9213	19.856	15.4704	16.8212	17.7951	15.8883	15.8852	-0.052123	-0.147898	0.212165	0.0913954	0.0101911	0.17371	0.173996
SOST	29.1767	26.6714	27.924	36.4591	33.7257	26.5811	29.3508	25.0533	23.9399	0.129523	-0.38477	-0.272343	0.0711084	-0.0718944	0.156507	0.222088
CD6	128.794	151.072	139.933	134.256	112.346	130.05	107.94	113.947	104.174	-0.230174	0.0597495	0.316783	0.105664	0.374501	0.296371	0.425739
MMP16	51.5174	56.764	54.1407	55.49	47.7455	51.4787	57.9923	47.7538	46.2009	-0.139918	-0.0355138	0.18135	0.0727386	-0.0991479	0.181099	0.228791
STK10	757.185	910.801	833.993	888.418	1022.12	909.295	32.3524	53.1827	175.229	-0.26649	-0.0912037	-0.293458	-0.124713	4.68809	3.97101	2.25079
MMP15	37.9383	38.8322	38.3852	35.2411	30.3714	30.8208	36.2904	37.9791	30.1831	-0.0335992	0.123293	0.33784	0.316649	0.0809639	0.0153476	0.346813
MMP7	18.9695	19.2507	19.1101	17.9465	17.0193	16.672	18.4689	20.6666	19.5625	-0.0212319	0.0906332	0.167167	0.196908	0.0492377	-0.112961	-0.0337508
TXNRD3	59.8959	71.6432	65.7695	60.6486	59.0807	45.1303	62.8269	50.3293	52.3003	-0.258371	0.116945	0.154734	0.543322	0.066037	0.38602	0.330601
LOC100847285 /// TXNRD3	29.3311	28.6653	28.9982	30.8961	28.7506	27.3495	29.6748	27.6984	28.0936	0.0331261	-0.0914582	0.0123724	0.0844532	-0.0332714	0.0661629	0.0457246
HAS3	28.7581	33.779	31.2685	33.2489	25.2645	30.4204	34.1395	28.2835	26.566	-0.232159	-0.0885945	0.307598	0.0396696	-0.126732	0.144752	0.235128
FIGF	27.651	26.8417	27.2464	26.8189	25.3545	24.236	24.117	25.466	25.6347	0.0428557	0.0228148	0.10382	0.168913	0.176013	0.0974913	0.0879664
CD86	19.5154	19.9719	19.7436	18.0388	16.9596	17.0229	25.9183	18.8277	17.1064	-0.03336	0.130284	0.219284	0.213911	-0.392583	0.0685284	0.206853
TMEM38A	69.6684	46.219	57.9437	60.893	57.2644	69.717	44.7751	46.5981	86.767	0.592019	-0.0716243	0.0170116	-0.266859	0.371953	0.31438	-0.582496
CACNB4	18.6503	20.1649	19.4076	19.1898	17.0613	18.156	22.9722	22.6105	19.6304	-0.112649	0.0162779	0.18589	0.0961728	-0.24327	-0.220373	-0.0164672
CACNA2D1	13.161	15.0472	14.1041	12.8555	13.3666	14.0355	12.3361	11.3502	11.064	-0.193223	0.133729	0.0774823	0.00702902	0.193231	0.313394	0.350242
CACNG2	28.0112	32.3891	30.2002	30.4701	30.7215	32.9042	31.3364	31.5955	32.8273	-0.209505	-0.0128388	-0.0246945	-0.123715	-0.0532824	-0.0651616	-0.12034
CACNA1S	18.0025	18.0544	18.0285	15.8977	18.8677	17.7416	22.7879	17.736	18.6583	-0.00415071	0.181458	-0.0656419	0.0231409	-0.337988	0.023596	-0.049542
ADRA2A	29.4365	29.2674	29.3519	29.0661	26.4929	27.6777	30.3816	32.0145	29.0166	0.00830919	0.0141188	0.147848	0.0847318	-0.0497419	-0.12527	0.0165763
F9	13.5549	17.1448	15.3498	14.2893	14.0067	13.5389	14.576	14.5156	14.0677	-0.338961	0.103287	0.132109	0.181114	0.0746281	0.0806246	0.125843
ADAMTS5	22.9349	28.0643	25.4996	24.2494	23.14	22.382	25.2645	22.2584	19.2199	-0.291187	0.072525	0.140087	0.188135	0.0133631	0.196126	0.407871
SUCLA2	1622.54	2607.76	2115.15	1972.38	2390.09	2374.25	4799.46	4674.37	2846.85	-0.684557	0.100824	-0.176301	-0.166709	-1.18211	-1.14401	-0.428604
MDFI	77.4319	90.0578	83.7448	84.2474	72.9057	71.0099	69.2724	86.6628	80.0554	-0.217924	-0.00863261	0.19997	0.23798	0.273719	-0.0494118	0.0650013
FGFR4	40.7834	44.3475	42.5654	41.0392	33.3164	38.3233	42.5699	38.9766	35.9227	-0.120873	0.0526785	0.35345	0.151462	-0.000152595	0.127073	0.244787
PTPRN	48.3888	52.6509	50.5199	50.3528	39.0594	48.5762	38.3622	45.2093	45.6778	-0.121785	0.00477836	0.371182	0.056603	0.397167	0.160233	0.145357
GULO	40.1314	48.909	44.5202	43.8415	42.363	41.3905	37.6173	58.041	42.6535	-0.285366	0.0221646	0.0716565	0.105161	0.243064	-0.382613	0.0617945
TTPA	43.4681	44.9346	44.2014	40.378	44.4194	42.9373	44.8953	42.9779	40.3723	-0.0478688	0.130523	-0.00710015	0.0418606	-0.0224727	0.0404957	0.130725
P2RX7	16.1568	17.3734	16.7651	15.4082	14.0429	17.147	16.4275	15.1249	15.226	-0.104732	0.121762	0.25562	-0.0324925	0.0293523	0.148533	0.138926
ALDH3A1	47.0983	44.5971	45.8477	44.5797	36.3818	39.2225	43.8484	42.6527	41.9783	0.078727	0.0404635	0.333633	0.225166	0.0643243	0.104211	0.127204
AMELY	12.8016	11.8548	12.3282	11.8309	10.7164	12.9616	12.9478	13.2782	12.6421	0.11085	0.0593975	0.202142	-0.0722799	-0.0707518	-0.107105	-0.0362745
AMELY /// LOC100849462	14.1447	16.6477	15.3962	14.458	13.5579	14.6745	20.7127	16.2198	15.4713	-0.235059	0.090709	0.183439	0.0692669	-0.427936	-0.075176	-0.00701545
AANAT	156.763	159.015	157.889	163.791	133.777	143.071	158.089	154.744	151.038	-0.0205766	-0.0529452	0.23908	0.142182	-0.00183027	0.0290239	0.0639996
SHH	34.7872	40.8093	37.7982	33.1237	29.5217	32.6872	35.7717	32.4504	31.9283	-0.230342	0.190452	0.356544	0.209592	0.0794993	0.220083	0.243481
COL6A2	37.2666	37.0974	37.182	37.9931	36.2712	40.8108	38.0863	34.413	35.3724	0.00656491	-0.031134	0.0357794	-0.134345	-0.0346674	0.111651	0.0719801
HAS1	23.3963	24.9327	24.1645	23.8243	22.5755	23.9479	28.2111	21.663	19.3152	-0.0917558	0.0204547	0.0981322	0.0129889	-0.223376	0.157657	0.323152
TIMP4	26.6722	25.3084	25.9903	26.1714	23.1106	23.353	27.2769	28.5202	26.5661	0.0757219	-0.0100163	0.169417	0.154368	-0.069709	-0.134013	-0.0316159
DEFB5	121.093	136.185	128.639	112.425	117.811	977.72	130.993	149.099	128.538	-0.169447	0.19437	0.12685	-2.92609	-0.0261595	-0.212943	0.00113724
DEFB4A /// DEFB5 /// LOC100335951	23.2616	22.8639	23.0628	22.6176	56.9952	1316.54	38.2767	24.6391	25.2904	0.02488	0.0281202	-1.30528	-5.83504	-0.730901	-0.0953831	-0.133024
SDHB	573.262	95.0678	334.165	409.606	560.966	608.783	2540.14	5091.37	3808.96	2.59217	-0.293676	-0.747352	-0.865367	-2.92628	-3.92942	-3.51077
LOC514842	326.072	213.941	270.006	451.407	660.05	653.901	728.38	610.964	666.544	0.607983	-0.741434	-1.28958	-1.27608	-1.4317	-1.17809	-1.30371
CD40	104.009	71.3445	87.6766	67.6928	76.0737	110.825	424.989	80.8735	57.7714	0.54383	0.373189	0.204794	-0.338015	-2.27716	0.116524	0.601836
UTS2R	70.6843	83.4083	77.0463	74.6888	71.0376	85.3863	84.7439	85.5533	82.5543	-0.238801	0.0448332	0.117144	-0.148278	-0.137383	-0.151097	-0.0996177
GDF7	22.2438	22.4954	22.3696	24.3886	21.5926	23.4312	26.114	24.0778	24.8825	-0.0162246	-0.124664	0.0510048	-0.0668906	-0.223284	-0.106164	-0.15359
GDF5	33.1176	39.8236	36.4706	33.2381	29.5373	30.7013	41.4998	30.1272	29.7528	-0.266028	0.133898	0.304198	0.248437	-0.18637	0.27567	0.29371
TRPC3	10.6586	10.4859	10.5722	11.0223	11.0061	11.7097	12.1201	10.5454	10.6272	0.0235629	-0.0601466	-0.0580267	-0.147417	-0.197115	0.00367296	-0.00748544
SFSWAP	481.627	324.49	403.058	572.415	792.536	785.952	742.117	247.998	248.464	0.569742	-0.506073	-0.975488	-0.963453	-0.880658	0.700658	0.697951
BCL2	24.8287	24.4735	24.6511	25.5123	27.8858	26.0315	25.8427	25.333	24.7364	0.0207866	-0.0495418	-0.177878	-0.0786069	-0.0681062	-0.0393653	-0.00498431
LIPE	24.8802	27.0153	25.9478	26	23.9311	23.8192	23.6034	24.2073	22.0448	-0.118774	-0.00290379	0.116721	0.123487	0.136618	0.100164	0.235169
LIPE /// LOC785088	26.9258	28.1575	27.5417	26.5553	22.1871	24.532	25.1072	25.2555	24.3358	-0.0645342	0.0526129	0.311895	0.166952	0.133516	0.125016	0.178533
ALDH1B1	25.6589	24.5376	25.0982	26.3012	24.5221	22.3025	26.8995	24.515	25.0108	0.0644604	-0.0675429	0.0335036	0.170384	-0.0999926	0.0339214	0.00503699
ESR1	20.1043	22.2256	21.1649	20.2686	18.2804	18.8599	17.7833	20.9336	20.0582	-0.144721	0.0624301	0.211379	0.166357	0.251156	0.0158571	0.0774839
B4GALT5	25.7728	24.9912	25.382	25.3661	25.0745	24.0515	29.9179	25.2403	27.4463	0.0444276	0.000900386	0.0175846	0.0776747	-0.237205	0.0080731	-0.112807
FLT1	24.117	25.2388	24.6779	24.4532	23.4141	22.7682	24.4293	23.7366	22.5303	-0.0655944	0.0131975	0.0758413	0.1162	0.0146085	0.0561074	0.131357
FLOT2	201.5	187.29	194.395	235.88	218.109	240.95	187.861	195.751	155.734	0.105504	-0.279057	-0.166056	-0.309743	0.0493284	-0.0100255	0.31991
EPOR	23.7964	22.3641	23.0802	27.7784	23.7653	22.3874	30.2747	23.6409	24.1754	0.0895617	-0.267307	-0.042198	0.0439731	-0.391455	-0.0346267	-0.066883
F10 /// F10	20.9926	21.2517	21.1221	21.7027	19.41	20.5516	24.5694	21.3539	21.2032	-0.017694	-0.039117	0.121956	0.0395055	-0.218108	-0.0157474	-0.00552621
APP	50.4184	54.0771	52.2478	71.0293	72.1905	79.4558	53.6107	45.8003	55.1427	-0.101069	-0.443045	-0.466439	-0.604784	-0.0371514	0.190013	-0.0778012
MFAP3	84.0052	74.2673	79.1362	85.6409	135.811	135.885	393.16	53.6353	41.2129	0.177752	-0.113961	-0.779191	-0.779975	-2.3127	0.561155	0.941242
HOXC6	18.0216	20.432	19.2268	16.4767	16.4629	17.7414	20.1263	16.1874	15.9557	-0.181107	0.22269	0.223897	0.116	-0.0659668	0.248245	0.269044
PTPRZ1	26.5699	25.0692	25.8195	27.9553	24.9703	23.4953	25.6727	24.1899	24.6694	0.0838741	-0.114659	0.04825	0.136089	0.00823003	0.0940592	0.0657395
GOT2	1040.61	1199.72	1120.17	1842.55	2560.71	2347.6	1847.49	990.121	1211.71	-0.205274	-0.717989	-1.19283	-1.06747	-0.721853	0.178038	-0.113328
CEL	40.2723	47.5287	43.9005	40.5256	39.2562	39.402	70.6638	49.522	39.0731	-0.239013	0.115404	0.161315	0.155969	-0.686735	-0.173833	0.16806
KRT5	695.398	315.746	505.572	814.292	727.499	817.812	1210.42	5187.91	965.346	1.13908	-0.68763	-0.525029	-0.693853	-1.25951	-3.35917	-0.933129
AP2B1	22.7973	28.5812	25.6892	26.0184	27.8431	26.1906	30.3702	27.0227	24.8433	-0.326204	-0.018368	-0.116155	-0.0278873	-0.241491	-0.0730076	0.0483084
SDHC	2161.49	1673.76	1917.63	1571.69	2526.97	2303.75	1794.85	6519.17	6719.37	0.368934	0.287006	-0.398084	-0.264664	0.0954608	-1.76537	-1.809
LOC100847165	200.307	226.743	213.525	262.57	224.117	223.406	70.6639	64.477	80.588	-0.178847	-0.298298	-0.0698499	-0.0652599	1.59536	1.72755	1.40577
LPHN3	16.6054	15.8946	16.25	16.6458	19.638	18.1399	21.3846	18.4263	16.7485	0.0631121	-0.0347194	-0.273205	-0.158729	-0.396132	-0.181323	-0.0435932
LPHN1	37.1215	42.3006	39.711	37.0782	30.9459	34.2455	37.5452	29.549	27.409	-0.188425	0.098968	0.359791	0.213627	0.0809118	0.426431	0.534891
LUC7L	109.994	62.9972	86.4957	65.5321	106.642	105.231	3822.22	3363.2	2958.16	0.804067	0.400427	-0.302073	-0.282853	-5.46564	-5.28106	-5.09593
NRAS	3373.7	4031.16	3702.43	3520.16	2717.1	3031.27	571.996	1927.31	2284.66	-0.256864	0.0728328	0.446407	0.288549	2.6944	0.941883	0.696493
UBA2	2157.31	2766.81	2462.06	3628.95	4491.28	4579.42	5444.33	3943.2	2970.92	-0.358987	-0.559685	-0.867259	-0.895298	-1.14489	-0.679498	-0.271045
ORC4	1113.73	1268.51	1191.12	834.937	1285.05	1527.59	471.672	314.225	371.156	-0.18773	0.512581	-0.109506	-0.35894	1.33646	1.92245	1.68222
ATF5	102.001	111.306	106.653	91.0781	53.5113	48.1447	105.879	55.7161	84.9103	-0.12595	0.227753	0.995015	1.14748	0.0105198	0.936763	0.328918
CCDC14	246.86	406.52	326.69	197.92	221.011	263.92	89.934	16.8061	29.5878	-0.719634	0.723004	0.563804	0.307823	1.86098	4.28086	3.46485
NEK9	77.8459	113.941	95.8935	80.8917	54.0053	58.4748	370.274	621.496	699.061	-0.549594	0.245442	0.828331	0.713618	-1.94909	-2.69624	-2.86591
LOC782991 /// SIRPA	28.9433	35.2119	32.0776	31.897	36.2988	76.8813	41.9213	37.3888	49.0403	-0.282834	0.00814352	-0.178356	-1.26107	-0.38612	-0.22104	-0.612403
PPP1CB	502.461	732.213	617.337	458.138	306.206	337.67	162.739	181.444	181.756	-0.543252	0.430276	1.01155	0.870444	1.92349	1.76653	1.76406
DEFB1	20.7349	26.2729	23.5039	24.2184	32.204	22.5074	38.5282	22.4093	20.3624	-0.341513	-0.0432055	-0.454339	0.0625003	-0.713012	0.0688019	0.206995
CLPB	58.1624	43.1002	50.6313	43.7088	52.3647	48.126	222.057	252.984	148.278	0.432393	0.212106	-0.0485651	0.0732136	-2.13283	-2.32095	-1.55021
SLC35E1	117.079	71.9357	94.5072	114.965	177.988	204.405	840.376	798.579	845.661	0.702697	-0.282695	-0.913281	-1.11293	-3.15254	-3.07894	-3.16158
FGL1	30.6648	26.0403	28.3525	28.7764	31.9696	28.4469	60.7701	21.9471	19.8772	0.235838	-0.0214111	-0.173223	-0.00479294	-1.09988	0.369447	0.51236
MRPS35	1879.01	2129.02	2004.02	1703.91	1333.67	1756.65	443.703	570.082	558.581	-0.180214	0.234042	0.587494	0.19007	2.17523	1.81365	1.84306
CCDC97	798.941	740.502	769.721	1231.21	1302.14	1493.12	1886.07	462.763	455.703	0.109586	-0.677668	-0.758479	-0.955926	-1.29297	0.734063	0.756241
KRTCAP3	553.658	374.235	463.946	577.987	515.821	430.043	179.219	496.674	339.534	0.565051	-0.317078	-0.152912	0.109476	1.37223	-0.0983423	0.450403
ESD	3948.78	2466.9	3207.84	3863.37	6707.63	5550.21	471.393	1683.98	2310.56	0.678707	-0.268255	-1.0642	-0.790939	2.7666	0.929732	0.473362
LOC100848625	165.177	361.28	263.228	279.176	186.71	188.843	55.528	539.146	513.976	-1.1291	-0.0848584	0.495515	0.479128	2.24503	-1.03436	-0.965386
PRDM1	88.6364	142.963	115.8	133.484	166.262	186.836	25.8705	24.2952	24.4673	-0.689671	-0.205032	-0.52183	-0.690137	2.16225	2.25289	2.24271
LOC785243	12.1943	14.6435	13.4189	11.7593	12.5537	14.0805	92.4017	251.384	156.065	-0.264052	0.190461	0.09615	-0.0694388	-2.78366	-4.22756	-3.53981
DENR /// LOC785243	53.8295	46.9199	50.3747	38.779	48.7618	44.5352	842.068	326.236	217.706	0.198195	0.377426	0.0469485	0.177755	-4.06317	-2.69515	-2.11161
C5H12orf10	569.732	78.7257	324.229	180.009	241.625	198.185	307.499	888.563	603.762	2.85538	0.848943	0.424239	0.710161	0.0764294	-1.45446	-0.896969
HEXIM2	5950.58	1789.67	3870.12	4038.65	5136.47	4259.77	526.573	599.61	423.916	1.73334	-0.0614942	-0.408399	-0.138396	2.87767	2.69028	3.19053
TMX1	674.328	979.553	826.94	436.951	474.818	447.014	701.067	1263.47	1049.8	-0.538673	0.920311	0.800408	0.887464	0.238231	-0.61154	-0.344264
SMAD4	274.792	248.044	261.418	236.681	245.134	124.679	154.145	383.337	484.796	0.147741	0.143413	0.092791	1.06814	0.762071	-0.552253	-0.891019
MDN1	292.726	395.604	344.165	274.389	107.893	59.344	2768.35	547	466.685	-0.434507	0.326875	1.67349	2.53593	-3.00785	-0.668442	-0.439349
TMX3	1123.9	1620.64	1372.27	647.118	78.8771	65.5391	80.8553	191.51	166.238	-0.528055	1.08446	4.12081	4.38806	4.08508	2.84107	3.04524
CYP4V2	39.2133	44.8967	42.055	34.6628	32.0564	51.4212	69.2652	35.5213	30.0138	-0.195267	0.278888	0.391664	-0.290086	-0.719856	0.243592	0.486648
PLEKHF2	5370.65	6372.3	5871.47	6273.59	5143.89	5945.08	656.655	463.079	772.166	-0.246719	-0.0955691	0.190863	-0.0179734	3.16052	3.66439	2.92674
RELL1	135.201	152.716	143.958	133.123	109.059	65.2521	361.545	2758.46	2058.92	-0.175737	0.112897	0.400542	1.14156	-1.32852	-4.26014	-3.83816
PRKAG2	20.376	21.5478	20.9619	17.9034	23.3366	22.8922	45.6615	39.0496	53.8051	-0.0806709	0.227538	-0.154825	-0.12709	-1.12321	-0.897539	-1.35997
TRIP10	62.4099	43.7583	53.0841	62.2735	71.0077	72.2234	91.0973	113.477	117.793	0.512217	-0.230338	-0.419695	-0.444186	-0.779128	-1.09605	-1.14991
MTMR9	73.3746	81.3691	77.3718	76.3203	71.3266	68.8255	99.7722	99.1904	98.78	-0.149201	0.0197422	0.117369	0.168865	-0.366829	-0.358393	-0.352411
RGCC	17.0942	20.0831	18.5887	17.7005	35.8525	271.877	23.3178	19.1441	36.2993	-0.232481	0.0706358	-0.94765	-3.87046	-0.32701	-0.042474	-0.965518
PSMA4	1467.66	2011.98	1739.82	1416.9	2058.55	1783.53	547.508	1344.93	1457.04	-0.455099	0.296205	-0.242688	-0.0357962	1.66799	0.371403	0.255893
HNRPLL	42.5296	59.5788	51.0542	49.8449	33.3483	30.5547	35.8099	341.723	310.024	-0.486329	0.034585	0.614415	0.740635	0.51167	-2.74272	-2.60228
CIZ1	1428.79	1125.74	1277.26	1109.37	929.319	1012.85	685.831	321.143	415.114	0.34392	0.203322	0.458811	0.334639	0.897131	1.99177	1.62148
HECTD1	986.336	1183.71	1085.02	1431.02	1376.06	839.778	1580.59	1979.43	1249.07	-0.26317	-0.399314	-0.342812	0.369648	-0.542731	-0.86736	-0.203125
HCFC1R1	232.095	228.871	230.483	208.159	179.762	183.528	216.784	348.076	343.945	0.0201807	0.146974	0.358574	0.328658	0.0884048	-0.594741	-0.577516
LOC100849891 /// MARK1	27.8537	25.0405	26.4471	26.5973	26.1589	22.9902	130.794	220.72	247.829	0.153606	-0.00816967	0.0158091	0.202093	-2.30611	-3.06103	-3.22816
DCP1A	2221.79	2822.01	2521.9	2680.16	1514.64	1615.96	1313.96	566.682	539.746	-0.345004	-0.0878053	0.73554	0.642118	0.940595	2.1539	2.22416
HEBP2	146.174	30.418	88.296	21.0282	61.7098	15.7938	30.1648	117.043	1017.06	2.26469	2.07002	0.516849	2.48299	1.54948	-0.40662	-3.52591
SCD5	661.549	690.192	675.87	449.689	469.01	483.185	82.3508	81.2071	287.663	-0.0611496	0.58782	0.527128	0.484171	3.03689	3.05707	1.23237
FN3KRP	937.963	447.185	692.574	1088.07	1080.23	986.44	259.934	461.546	396.343	1.06866	-0.651735	-0.641294	-0.510263	1.41382	0.585495	0.805218
LYPD3	27.0801	31.7598	29.4199	27.6194	26.0565	29.3864	50.7852	162.221	154.879	-0.229973	0.0911123	0.175149	0.00164553	-0.787615	-2.46309	-2.39628
MFNG	36.7956	40.6353	38.7154	36.5057	38.9901	39.1863	32.3726	35.8293	39.2336	-0.143198	0.0847879	-0.0102005	-0.0174391	0.258136	0.111768	-0.0191798
LOC529423	928.375	1165.51	1046.94	968.949	699.502	615.04	45.2223	38.6077	27.3411	-0.328185	0.111691	0.581783	0.767431	4.53301	4.76115	5.25897
PIAS2	1144.39	558.918	851.655	1137.54	1905.3	1932.09	4799.99	2522.05	1470.86	1.03387	-0.417577	-1.16168	-1.18182	-2.49469	-1.56625	-0.788315
LTV1	798.572	811.345	804.958	919.337	1116.85	1124.42	446.366	279.854	227.54	-0.0228938	-0.191679	-0.472449	-0.482191	0.850687	1.52424	1.82279
PINK1	157.239	58.8298	108.035	162.05	209.243	210.557	244.859	602.018	512.014	1.41834	-0.584949	-0.953689	-0.962718	-1.18046	-2.47831	-2.24469
UBE2G1	3325.16	4283.08	3804.12	3156.6	2976.31	3368.01	1521.1	824.89	632.252	-0.365226	0.269192	0.354036	0.175666	1.32245	2.20529	2.58899
PCM1	262.508	302.855	282.681	297.917	163.11	130.405	429.594	160.814	131.542	-0.206264	-0.0757337	0.793335	1.11618	-0.603797	0.813786	1.10366
PPARD	467.196	556.624	511.91	463.712	261.182	311.693	292.833	193.265	169.904	-0.252676	0.14266	0.970831	0.715765	0.805809	1.40531	1.59117
PLLP	15.4577	17.2864	16.3721	14.8886	13.7913	15.2657	18.306	482.878	1355.6	-0.161314	0.137031	0.247476	0.100943	-0.161078	-4.88235	-6.37156
LMBR1	1453.78	1687.98	1570.88	1372.18	1463.8	1590.75	195.295	366.841	341.777	-0.215492	0.195105	0.101853	-0.0181389	3.00785	2.09834	2.20044
ST8SIA1	21.6401	19.6554	20.6477	19.4365	19.8534	21.36	23.3159	21.9459	18.0918	0.138776	0.0872167	0.0565976	-0.0489244	-0.175333	-0.0879694	0.190648
SOCS2	571.681	823.774	697.727	619.518	185.561	133.051	2585.52	794.087	831.517	-0.52704	0.171517	1.91077	2.39068	-1.88972	-0.186633	-0.253082
STEAP3	48.2961	51.2476	49.7718	45.607	51.7545	56.417	83.2758	2614.68	1536.77	-0.0855775	0.126073	-0.0563542	-0.180801	-0.742568	-5.71516	-4.94843
LARP1	62.676	69.0694	65.8727	75.2922	87.1806	77.7933	97.1315	129.036	123.158	-0.140133	-0.192819	-0.404325	-0.239965	-0.560258	-0.970022	-0.902751
AGXT2L1	15.6697	17.6419	16.6558	16.8103	15.5508	17.8034	2366.02	509.879	33.3189	-0.171026	-0.0133177	0.0990335	-0.0961231	-7.15029	-4.93606	-1.00032
LOC100852098	43.112	46.8662	44.9891	40.6475	38.5798	41.6724	74.3463	84.1288	129.497	-0.12046	0.146409	0.221729	0.110483	-0.724685	-0.903024	-1.52527
GNA11	510.306	631.399	570.853	477.093	405.509	437.296	186.11	170.579	216.948	-0.307191	0.258849	0.493383	0.38451	1.61696	1.74268	1.39577
MALL	16.59	14.0102	15.3001	14.0884	19.2838	12.9246	15.7852	14.7011	13.913	0.243833	0.11904	-0.333847	0.243427	-0.0450253	0.0576214	0.137112
POGZ	150.732	197.574	174.153	252.6	283.457	246.859	155.401	90.8262	134.33	-0.390405	-0.5365	-0.702776	-0.503335	0.164358	0.939173	0.374575
CD48	18.8036	20.2962	19.5499	22.3458	30.2278	117.338	239.084	4527.79	4086.37	-0.110204	-0.19284	-0.628713	-2.58543	-3.61228	-7.8555	-7.70751
TMEM161B	23.7772	27.3494	25.5633	16.9529	16.9747	20.2011	602.341	535.838	540.075	-0.201927	0.592543	0.590689	0.33964	-4.55844	-4.38965	-4.40101
EXOSC10	1094	866.539	980.269	907.132	1128.06	1268.29	1479.58	957.458	886.142	0.336273	0.111865	-0.202591	-0.371635	-0.593938	0.0339676	0.14564
ANO10	67.4502	44.6102	56.0302	42.0289	70.137	56.5286	28.3677	78.3249	85.4963	0.596451	0.414824	-0.323971	-0.0127751	0.981958	-0.483267	-0.609656
CAMSAP2	21.4482	24.411	22.9296	34.905	32.4766	29.2263	24.5663	23.0877	23.3333	-0.186678	-0.606221	-0.502188	-0.350055	-0.0994716	-0.00991568	-0.0251804
TARS2	112.572	42.3235	77.4478	116.573	159.457	190.71	820.152	412.831	352.164	1.41132	-0.589936	-1.04187	-1.30009	-3.40459	-2.41426	-2.18495
AKR1B1	8908.95	4302.55	6605.75	8049.91	9834.1	9371.72	2520.32	857.856	3485.04	1.05006	-0.285251	-0.574071	-0.504592	1.39012	2.94492	0.922545
URGCP	34.7294	32.1126	33.421	35.5332	34.5329	31.4502	4497.34	1664.84	760.573	0.113022	-0.0884112	-0.047218	0.0876868	-7.07217	-5.63848	-4.50826
METTL3	552.369	522.589	537.479	676.611	509.113	423.662	288.49	607.89	351.447	0.0799565	-0.332118	0.0782233	0.343296	0.89769	-0.177601	0.612902
LOC100850718	245.791	347.121	296.456	366.132	339.3	276.062	449.877	583.212	516.256	-0.498008	-0.304545	-0.194742	0.102827	-0.601712	-0.976202	-0.800268
ANK2	89.7821	99.8741	94.8281	117.054	138.398	130.792	47.7779	40.6333	38.8612	-0.153683	-0.303794	-0.545433	-0.463888	0.98897	1.22265	1.28698
DIO1	23.2413	23.8897	23.5655	25.1458	20.5842	19.4547	23.8725	24.3098	24.3485	-0.0397012	-0.0936411	0.195138	0.276561	-0.0186714	-0.0448634	-0.0471533
EIF1B	4333.25	4695.37	4514.31	4346.99	5233.43	5922.09	4662.75	1457.15	1341.37	-0.11579	0.0544895	-0.213251	-0.3916	-0.0466748	1.63136	1.7508
EFNB3	35.5819	45.96	40.771	37.4909	31.0873	38.7878	53.1237	32.9617	33.7567	-0.369234	0.121004	0.391216	0.0719414	-0.381814	0.306751	0.272367
NCOA1	704.82	1064.57	884.697	710.745	460.619	516.641	380.993	488.34	500.282	-0.594949	0.315851	0.94161	0.77602	1.21542	0.857299	0.822441
LOC506470	176.364	125.065	150.715	152.083	186.405	182.549	142.265	137.97	275.088	0.495877	-0.0130354	-0.306619	-0.276465	0.0832376	0.127467	-0.868072
ACSF2	55.0569	43.2621	49.1595	40.4509	143.828	41.1561	70.3658	388.885	654.157	0.347821	0.281296	-1.54881	0.256362	-0.517405	-2.9838	-3.7341
PRR13	155.035	118.367	136.701	136.906	154.082	162.558	109.109	153.468	127.484	0.389332	-0.00216042	-0.172678	-0.249935	0.325253	-0.166918	0.100706
COX10	104.062	90.6914	97.3766	106.596	123.543	138.567	979.898	437.685	383.178	0.198403	-0.130509	-0.343365	-0.508935	-3.33098	-2.16825	-1.97637
CSPP1	3182.75	3482.41	3332.58	3569.04	2756.39	2282.23	862.16	353.756	348.934	-0.129813	-0.0988981	0.273859	0.546195	1.95061	3.23581	3.25561
IDH1	64.565	75.872	70.2185	85.9297	133.366	126.082	30.7546	251.821	216.954	-0.232816	-0.291306	-0.925468	-0.84444	1.19105	-1.84248	-1.62747
GAS7	317.942	214.189	266.066	472.297	517.714	556.695	202.224	365.149	492.584	0.569882	-0.827913	-0.960375	-1.06511	0.39583	-0.456704	-0.888588
AURKAIP1	437.488	132.355	284.921	213.507	360.261	230.229	766.379	2945.98	2160.06	1.72483	0.416278	-0.338479	0.307491	-1.4275	-3.37011	-2.92244
RYR1	18.0309	18.1438	18.0873	16.44	18.0321	18.8623	18.5424	17.7266	20.5413	-0.00900996	0.137772	0.00441031	-0.0605254	-0.0358512	0.0290625	-0.18355
PDK4	13.3325	32.2965	22.8145	12.2509	18.7574	13.6879	13.0818	13.1952	15.6136	-1.27644	0.897055	0.282487	0.737052	0.80239	0.789936	0.547145
TANK	1091.88	1663.04	1377.46	1262.38	1473.32	1693.22	328.646	128.303	52.833	-0.607009	0.12586	-0.0970628	-0.297765	2.0674	3.42438	4.70442
RBKS	27.4072	25	26.2036	21.1746	27.3577	18.5018	25.5801	211.429	384.642	0.13263	0.30743	-0.0621805	0.502097	0.0347457	-3.01234	-3.87568
SMC4	586.395	826.817	706.606	780.09	778.158	637.265	1394.56	1092.91	1166.75	-0.495696	-0.142734	-0.139156	0.149012	-0.980837	-0.629198	-0.723519
TMEM66	1566.52	1637.53	1602.02	1824.75	2918.74	3490.57	1201.85	3604.84	3177.33	-0.063952	-0.187805	-0.865448	-1.12357	0.414633	-1.17004	-0.987919
KIAA1279	413.412	164.032	288.722	369.184	587.87	772.731	2831.12	1434.79	1177.83	1.33361	-0.354662	-1.02582	-1.42029	-3.29362	-2.31309	-2.02838
COX6C /// LOC100297131 /// MGC148714	2235.5	901.673	1568.59	1607.17	2518.06	2040.25	707.41	6885.54	7463.38	1.30992	-0.03506	-0.682849	-0.379283	1.14885	-2.1341	-2.25036
HDAC5	44.2452	54.1265	49.1858	51.9864	48.4662	56.1097	524.301	517.668	576.902	-0.290813	-0.0798919	0.0212638	-0.190008	-3.41408	-3.39571	-3.55201
UTP15	1586.32	2065	1825.66	1889.33	1283.16	909.082	1258.73	743.05	647.099	-0.380462	-0.049453	0.508719	1.00594	0.536447	1.29689	1.49636
SLC7A8	96.8584	111.907	104.383	107.795	85.578	91.8133	737.996	190.075	171.662	-0.208357	-0.0464016	0.286574	0.185111	-2.82173	-0.864683	-0.717684
USP54	857.433	1078.85	968.144	1064.4	554.937	510.466	917.787	132.157	113.326	-0.331404	-0.136749	0.802896	0.923406	0.0770624	2.87297	3.09475
GPATCH3	243.422	78.9732	161.197	146.591	324.607	352.732	2128.62	329.118	275.706	1.62402	0.137037	-1.00986	-1.12974	-3.72302	-1.02977	-0.774304
TMEM70	142.2	303.24	222.72	96.4825	36.7902	36.8862	1764.58	1151.17	653.148	-1.09254	1.20689	2.59784	2.59408	-2.98602	-2.3698	-1.55218
COLGALT1	170.903	180.551	175.727	189.609	138.815	188.482	504.41	472.309	346.359	-0.0792283	-0.109695	0.34017	-0.101097	-1.52126	-1.4264	-0.978937
POLG	141.988	99.4698	120.729	140.458	144.976	129.24	1187.15	470.106	478.082	0.513442	-0.218368	-0.264039	-0.0982824	-3.29766	-1.96121	-1.98549
FANCI	1110.6	1415.08	1262.84	1176.69	953.682	921.714	483.972	378.816	344.03	-0.349537	0.101944	0.405093	0.454281	1.38368	1.7371	1.87606
VEZT	64.186	96.2034	80.1947	63.396	44.6575	37.083	847.789	250.446	208.587	-0.58383	0.339114	0.844604	1.11275	-3.40213	-1.64292	-1.37907
NUP88	13011.2	13180.1	13095.7	12549.2	8694.74	7671.56	5402.93	1638.57	1369.47	-0.0186081	0.0614901	0.590875	0.771497	1.27728	2.99858	3.2574
BOD1L	793.959	1018.18	906.069	668.121	214.006	156.119	1429.76	634.996	685.845	-0.358853	0.439512	2.08197	2.53697	-0.658077	0.512873	0.401738
C2H2orf72	66.3746	65.4804	65.9275	63.2179	56.9178	61.5235	63.3927	72.4755	59.623	0.0195686	0.0605482	0.212001	0.0997441	0.056564	-0.136612	0.145013
EMID2	181.732	203.427	192.579	188.685	169.043	181.946	173.588	207.702	201.739	-0.162692	0.0294724	0.188062	0.0819466	0.14979	-0.109064	-0.0670334
TSPAN1	25.4884	27.2094	26.3489	23.9191	244.297	22.6356	30.0979	23.7755	64.8724	-0.0942659	0.139579	-3.21282	0.219146	-0.191922	0.148265	-1.29986
SYTL4	190.673	216.809	203.741	204.948	258.999	242.755	115.395	78.8339	99.8345	-0.185329	-0.0085181	-0.346209	-0.252762	0.820158	1.36985	1.02913
DMTF1	356.957	606.421	481.689	400.159	485.5	490.569	226.702	112.982	168.611	-0.764567	0.267527	-0.0113687	-0.026354	1.08731	2.092	1.51441
RICTOR	513.989	845.957	679.973	547.924	285.322	224.731	355.558	367.915	359.745	-0.718849	0.311502	1.25288	1.59728	0.935391	0.886103	0.918503
SNTB2	1874.81	2800.54	2337.67	4886.82	4605.54	4381.38	2682.57	475.275	577.642	-0.57896	-1.06382	-0.978297	-0.906312	-0.198545	2.29824	2.01682
MAT1A	39.3457	44.7836	42.0647	36.7844	39.878	40.9918	44.9599	50.7251	42.689	-0.186764	0.193513	0.0770168	0.0372741	-0.0960297	-0.270092	-0.0212537
DHRS1	228.665	180.011	204.338	330.509	377.39	402.983	184.723	200.373	250.537	0.345157	-0.693731	-0.8851	-0.979763	0.145592	0.0282698	-0.294068
CHMP1A	518.687	116.472	317.58	260.971	475.742	658.671	1465.87	871.962	1011.43	2.15487	0.283227	-0.583062	-1.05244	-2.20657	-1.45715	-1.67121
ZCCHC17	301.29	46.8613	174.075	138.575	277.87	326.672	1503.5	1590.31	1036.26	2.68468	0.329047	-0.674697	-0.908131	-3.11054	-3.19152	-2.5736
CIDEC	31.8538	32.0045	31.9291	29.5139	29.4474	31.3848	55.7678	28.879	24.1622	-0.00681015	0.11348	0.116733	0.0248047	-0.804559	0.144852	0.402121
LOC100336931 /// PAF1	1622.34	621.208	1121.77	1563.82	2172.18	2589.18	2537.06	1305.82	1436.15	1.38493	-0.479295	-0.953364	-1.20671	-1.17738	-0.219174	-0.356429
CD19	97.7805	102.995	100.388	103.77	77.5656	86.2259	159.168	130.578	117.645	-0.0749562	-0.0478061	0.372095	0.219391	-0.664966	-0.379332	-0.228858
CCDC138	38.0683	45.0846	41.5764	36.6669	32.5218	35.9356	421.658	70.7347	101.074	-0.244045	0.181289	0.354361	0.210353	-3.34223	-0.766651	-1.28158
CFI	32.2428	28.3071	30.2749	36.2149	466.474	37.6955	64.2929	28.2696	49.2456	0.187817	-0.258458	-3.9456	-0.316269	-1.08653	0.0988728	-0.701871
DECR1	22.809	19.4483	21.1287	22.2544	26.1214	21.2472	14.3323	15.6944	22.9373	0.229956	-0.0748903	-0.306029	-0.00807024	0.559935	0.428952	-0.118497
CAPZA2	256.06	354.435	305.247	208.342	257.537	312.964	222.888	1807.62	1193.8	-0.469039	0.551025	0.2452	-0.0360151	0.453663	-2.56604	-1.96751
TWISTNB	24.5376	21.5751	23.0563	24.7218	24.8659	25.9316	531.723	328.482	353.173	0.185622	-0.100623	-0.109005	-0.169546	-4.52744	-3.83258	-3.93714
EPB42	80.2996	78.9216	79.6106	88.696	205.083	170.824	40.516	33.2126	33.6924	0.0249726	-0.155909	-1.36518	-1.10148	0.974468	1.26123	1.24054
OARD1	4492.56	5962.81	5227.69	5529.61	5321.09	5469.38	3735.76	1760.49	1452.62	-0.408454	-0.0810033	-0.0255498	-0.0652034	0.484773	1.5702	1.84752
TMEM230	1740.75	863.218	1301.98	1495.07	2438.92	2671.88	2813.06	2438.81	1931.48	1.01191	-0.199504	-0.90553	-1.03714	-1.11143	-0.905469	-0.568995
GOLGB1	373.888	332.115	353.001	624.953	559.253	391.785	542.461	1020.38	1177.35	0.170921	-0.824073	-0.663829	-0.150388	-0.619846	-1.53136	-1.73779
TTC39A	77.2874	64.0388	70.6631	77.5193	99.9667	70.9492	22.6576	16.8947	23.5906	0.271286	-0.133598	-0.50049	-0.00582819	1.64096	2.06439	1.58274
RPS6KA3	299.2	295.412	297.306	491.996	563.081	401.473	758.534	80.9857	72.4769	0.0183799	-0.726698	-0.921394	-0.433356	-1.35127	1.87621	2.03635
LRBA	1334.92	1833.3	1584.11	1580.39	741.694	658.558	212.298	754.161	1643.14	-0.457694	0.00339171	1.09478	1.26629	2.89951	1.07073	-0.0527797
FAM84A	17.93	18.0075	17.9688	18.1403	17.1654	16.4116	20.4217	16.3171	29.7818	-0.00622144	-0.0137039	0.0659863	0.130776	-0.184614	0.139111	-0.728939
FMO5	24.9697	22.1567	23.5632	30.4357	25.2515	30.7477	45.9119	17.806	19.0391	0.172438	-0.369229	-0.0998351	-0.383942	-0.962332	0.404168	0.30757
LEPROTL1	1180	931.28	1055.64	1051.61	796.287	765.278	1566.37	1340.24	1044.68	0.3415	0.00551196	0.406757	0.464061	-0.569305	-0.344373	0.0150496
SEC63	2620.64	3034.82	2827.73	2937.47	2653.49	2834.82	565.612	984.675	806.168	-0.211695	-0.0549279	0.091754	-0.00361544	2.32176	1.52192	1.81049
FAM175B	1164.21	1395.64	1279.92	1825.93	2756.14	2894.36	906.664	227.029	195.631	-0.261576	-0.512579	-1.1066	-1.17719	0.497415	2.49511	2.70985
CHTOP /// LOC100851434	713.651	473.071	593.361	891.237	874.847	748.928	2952.09	2337.84	2954.72	0.593163	-0.5869	-0.560122	-0.335918	-2.31475	-1.9782	-2.31604
CHTOP	42.3657	43.1333	42.7495	30.5322	20.603	24.5131	212.252	29.8382	26.0199	-0.0259077	0.485575	1.05305	0.802353	-2.3118	0.518748	0.716294
SULT2B1	28.6347	28.0578	28.3462	32.3365	30.3722	34.9072	33.2043	32.8964	36.5372	0.0293608	-0.190007	-0.0995936	-0.30037	-0.228213	-0.214771	-0.366209
ATG4D	141.284	113.068	127.176	130.89	155.976	143.022	1617.79	258.316	261.233	0.321417	-0.0415302	-0.294496	-0.169408	-3.66913	-1.02231	-1.03851
KRI1	83.4327	93.3979	88.4153	79.209	77.466	85.3338	457.516	90.503	75.7713	-0.162777	0.158632	0.190733	0.0511792	-2.37145	-0.0336687	0.222645
DDX20	1402.31	863.768	1133.04	1506.18	2270.54	2085.25	1418.93	810.696	623.272	0.699091	-0.410695	-1.00284	-0.88002	-0.324607	0.482967	0.862265
ASB13	97.2545	106.93	102.092	93.6332	80.5346	79.3826	90.5726	151.656	350.734	-0.136825	0.124779	0.342191	0.362976	0.172724	-0.570928	-1.78051
SIMC1	429.104	442.367	435.736	495.479	395.213	330.134	214.29	96.1331	97.5649	-0.0439166	-0.185371	0.140825	0.400403	1.02389	2.18035	2.15902
FBP1	10.8127	10.4899	10.6513	11.1592	10.5755	14.7296	10.9358	11.9093	13.6132	0.0437255	-0.0672063	0.0102963	-0.46769	-0.0380301	-0.161061	-0.353981
PHRF1	461.059	59.4499	260.254	312.53	439.297	415.604	902.595	243.936	292.627	2.9552	-0.264071	-0.755273	-0.675288	-1.79416	0.0934185	-0.169139
MST4	12.308	12.7831	12.5455	11.0781	11.8691	11.3676	81.2119	27.7609	45.0813	-0.0546489	0.179459	0.0799658	0.142245	-2.69452	-1.14588	-1.84535
STX3	331.538	387.854	359.696	449.253	353.974	386.943	413.2	277.383	528.236	-0.22634	-0.320749	0.0231352	-0.105341	-0.200063	0.374898	-0.554405
MYNN	133.869	162.289	148.079	356.136	560.206	550.259	1184.69	89.7504	88.718	-0.27775	-1.26606	-1.91959	-1.89374	-3.00007	0.722377	0.739069
ADAT1	118.822	82.1808	100.501	101.865	127.259	104.976	161.944	64.8191	61.1261	0.531925	-0.0194513	-0.34056	-0.0628398	-0.688285	0.632723	0.717352
ETFDH	497.398	547.193	522.295	672.178	539.922	532.471	101.49	195.312	132.371	-0.137648	-0.363979	-0.0478864	-0.0278362	2.36352	1.41908	1.98028
ACO1	713.94	277.564	495.752	688.328	992.094	831.177	142.839	321.323	523.083	1.36298	-0.473476	-1.00086	-0.745537	1.79523	0.625597	-0.077421
MARF1	113.057	300.282	206.669	145.998	190.59	173.579	5733.9	962.049	829.311	-1.40928	0.501374	0.116852	0.251733	-4.79412	-2.21879	-2.00459
C13H20orf111	2123.58	282.668	1203.12	1576.03	3464.03	3832.63	4956.11	2514.38	2798.83	2.90932	-0.389506	-1.52566	-1.67155	-2.04242	-1.06342	-1.21804
NACAD	62.9064	55.8774	59.3919	74.968	66.3944	62.3887	52.6156	43.1325	48.3261	0.170941	-0.336009	-0.160796	-0.0710188	0.174776	0.461493	0.297465
SRBD1	780.404	738.432	759.418	1062.31	1536.85	1617.94	1251.65	561.753	705.531	0.0797563	-0.484242	-1.01701	-1.09119	-0.720862	0.43496	0.106186
CYB5B	251.71	323.156	287.433	324.189	490.71	505.945	268.654	117.7	154.303	-0.360473	-0.17361	-0.771644	-0.815755	0.0974768	1.28811	0.897464
GNPAT	2005.15	1997.45	2001.3	2269.7	2580.63	3018.31	2410.87	1048.86	1240.16	0.00554817	-0.181566	-0.366784	-0.592804	-0.268615	0.932117	0.690413
F2RL2	16.5529	17.4991	17.026	16.5394	15.4022	15.1991	16.6365	17.1344	16.9809	-0.0801938	0.0418282	0.144598	0.163753	0.0333909	-0.00915452	0.00382777
FRMD4A	31.7048	29.077	30.3909	30.2429	25.0174	29.7138	89.883	73.8192	81.0909	0.124826	0.00703994	0.280705	0.0325038	-1.56441	-1.28036	-1.4159
SACM1L	5805.95	7231.39	6518.67	6487.87	5737.95	6012.22	1605.17	2610.83	2542.08	-0.31674	0.00683378	0.184043	0.116681	2.02185	1.32007	1.35857
LOC100848095	72.9065	85.2324	79.0695	71.397	72.8434	66.1984	63.7424	86.1877	109.101	-0.225355	0.147257	0.118322	0.256324	0.310868	-0.124362	-0.464465
PPP3CB	83.5141	171.864	127.689	72.578	54.8985	59.364	163.057	134.716	225.241	-1.04118	0.815032	1.2178	1.10498	-0.352737	-0.0772832	-0.818832
COMMD6	1222.07	1336.01	1279.04	556.86	430.869	351.731	219.381	740.466	797.886	-0.128606	1.19967	1.56974	1.86251	2.54355	0.788555	0.680804
OSBPL6	216.664	151.375	184.02	234.155	318.016	316.909	65.0128	71.6749	123.68	0.517333	-0.347605	-0.78924	-0.78421	1.50106	1.36032	0.573251
ADCY3	33.7604	35.2836	34.522	33.998	35.3909	36.8417	34.9737	27.4101	27.6595	-0.0636672	0.0220674	-0.0358612	-0.0938217	-0.0187522	0.332809	0.319741
SDSL	71.7275	48.5801	60.1538	66.3013	84.7431	86.0743	41.679	29.4282	26.0127	0.56216	-0.140381	-0.49444	-0.516927	0.529334	1.03146	1.20944
SEC16B	714.05	605.214	659.632	835.101	1353.27	1024.03	145.13	35.3557	48.2771	0.23858	-0.340289	-1.03672	-0.634522	2.18432	4.22165	3.77225
LOC100847118	139.459	94.6099	117.035	105.611	81.6116	111.769	101.44	110.576	113.436	0.55978	0.148178	0.520089	0.0664084	0.206307	0.0819001	0.0450563
KIF23	8619.65	10640	9629.81	8025.35	8983.17	9359.45	7627.36	2935.27	2431.06	-0.303791	0.262943	0.100283	0.0410826	0.336324	1.71401	1.98592
ANAPC7	1793.89	572.115	1183	1822.21	2026.5	1876.09	540.815	797.642	790.485	1.64872	-0.623229	-0.776536	-0.665275	1.12925	0.568643	0.581647
LSM10	535.047	113.244	324.146	291.924	320.633	246.572	627.46	233.426	168.31	2.24023	0.151048	0.0157175	0.394633	-0.952881	0.473677	0.94552
MED17	638.287	1025.2	831.743	965.752	694.008	565.808	712.095	262.807	271.951	-0.683626	-0.215515	0.261184	0.555826	0.224067	1.66213	1.61279
PCNA	11114.9	11699.1	11407	11490.6	6288.17	5187.73	6941.46	4658.61	4192.99	-0.0739007	-0.0105246	0.859213	1.13675	0.716613	1.29195	1.44387
NOV	36.9977	42.3363	39.667	39.0577	44.9572	41.5709	49.924	46.759	40.0143	-0.194461	0.0223339	-0.180612	-0.0676326	-0.331794	-0.237305	-0.0125747
ATPAF1	1366.24	1292.38	1329.31	1386.64	1865.35	1935.21	986.341	1436.63	948.503	0.0801864	-0.0609176	-0.48877	-0.541809	0.430519	-0.112011	0.486954
PPP1R3C	308.111	477.82	392.966	324.511	329.576	444.026	128.928	27.8408	20.8444	-0.633017	0.276135	0.253792	-0.176241	1.60784	3.81913	4.23667
GLDC	483.565	628.085	555.825	514.466	191.013	137.929	853.218	898.932	219.331	-0.37725	0.111554	1.54096	2.01071	-0.618284	-0.693582	1.34152
RPS6KA5	346.307	583.635	464.971	436.298	457.537	432.04	484.834	103.867	62.3706	-0.753015	0.0918257	0.0232526	0.105976	-0.0603503	2.1624	2.8982
NHSL1	2216.39	3192.07	2704.23	2325.93	1727.18	1698.81	154.254	314.935	275.755	-0.526284	0.21741	0.646799	0.670692	4.13184	3.10209	3.29376
CELSR2	194.456	106.065	150.261	172.862	201.313	181.482	37.9798	52.9011	72.4651	0.874497	-0.202156	-0.42197	-0.27236	1.98416	1.5061	1.05211
CD63	1763.9	701.532	1232.72	1083.45	1393.97	1481.89	108.117	2058.76	4637.12	1.33019	0.186205	-0.177359	-0.265595	3.51118	-0.739934	-1.91139
RCHY1	4171.26	4708.97	4440.12	5683.46	4738.41	4986.83	1730.68	2039.6	1564.19	-0.174929	-0.356172	-0.0938066	-0.167526	1.35926	1.12231	1.50518
PIK3R6	71.9465	82.9626	77.4546	80.3821	70.5555	66.4534	84.2647	88.6757	74.7566	-0.205536	-0.0535235	0.134592	0.221008	-0.121579	-0.195189	0.0511491
GNRHR	14.602	15.04	14.821	14.1028	13.1572	13.7641	16.6797	15.0815	13.3632	-0.0426317	0.071656	0.171789	0.106736	-0.170448	-0.0251342	0.149378
UBE3A	78.7949	66.095	72.4449	91.0845	115.081	82.1929	997.131	529.908	826.706	0.253562	-0.330321	-0.667699	-0.18213	-3.78283	-2.87079	-3.51242
GPN1	112.245	120.277	116.261	96.7985	101.139	98.6818	542.527	453.239	370.402	-0.0997197	0.264312	0.201034	0.236512	-2.22233	-1.9629	-1.67172
PPCS	935.448	1309.03	1122.24	1218.99	1124.4	949.324	174.702	603.015	430.251	-0.484771	-0.119307	-0.00277019	0.241409	2.68341	0.896116	1.38313
GTDC2	174.945	65.5013	120.223	113.901	134.501	111.136	157.547	163.399	135.634	1.41731	0.0779322	-0.161905	0.113395	-0.390071	-0.442684	-0.174004
GPI	2813.38	1346.39	2079.88	2510.81	2957.7	3377.57	5095.45	5821.78	4100.59	1.06321	-0.271651	-0.507971	-0.699481	-1.29271	-1.48496	-0.979329
ANKMY2	263.032	244.87	253.951	174.41	396.406	414.021	426.472	1060.72	1264.89	0.103221	0.542069	-0.642428	-0.705155	-0.7479	-2.06242	-2.31639
CTNS	57.0204	48.4719	52.7462	59.2081	51.3557	63.1497	54.5476	269.018	524.255	0.23433	-0.166727	0.0385412	-0.259709	-0.0484503	-2.35056	-3.31313
BOLA-DOB	37.6554	40.0813	38.8684	35.036	31.8238	37.6483	32.8509	34.526	38.6087	-0.0900722	0.149759	0.28849	0.0460116	0.242665	0.170914	0.00966881
DUS4L	67.6667	68.4827	68.0747	62.2591	35.86	37.005	26.3685	29.3674	29.6136	-0.0172943	0.128833	0.924743	0.879397	1.3683	1.21291	1.20086
RPUSD3	1139.69	511.173	825.43	979.111	1243.82	1321.35	1548.27	1456.2	1827.82	1.15675	-0.246326	-0.59156	-0.678799	-0.90744	-0.818987	-1.14691
TBXAS1	28.526	29.9281	29.227	30.7169	26.4679	25.5155	29.5628	29.0175	26.7942	-0.069221	-0.0717267	0.143058	0.19593	-0.0164772	0.0103817	0.125381
CRYZL1	270.292	127.669	198.981	146.894	282.85	276.256	194.007	607.183	635.675	1.08211	0.43785	-0.507406	-0.473375	0.03652	-1.6095	-1.67566
CHPF2	133.31	149.785	141.547	130.663	64.994	66.3134	112.193	65.0348	74.2591	-0.168108	0.115431	1.1229	1.09391	0.335299	1.122	0.930643
PDP2	859.925	1327.3	1093.61	1026.74	581.861	548.973	4473.75	3597.44	2638.24	-0.626217	0.0910322	0.910358	0.994299	-2.03238	-1.71786	-1.27047
PSMD12	1420.74	1645.78	1533.26	1323.13	1297.8	1572.03	355.515	878.832	861.349	-0.212122	0.212648	0.240529	-0.0360244	2.10862	0.802942	0.831932
ECI1	194.603	39.2778	116.94	44.8271	76.7549	46.454	112.641	217.735	186.821	2.30875	1.38333	0.607443	1.3319	0.0540378	-0.896802	-0.675886
MLX /// MLX	476.875	475.94	476.407	426.279	284.029	218.162	164.556	419.736	495.049	0.0028308	0.160396	0.746155	1.12679	1.53361	0.182715	-0.0553742
PLA2G16	635.556	666.234	650.895	499.249	309.554	300.061	31.0489	35.2776	162.993	-0.0680101	0.382663	1.07223	1.11717	4.38981	4.2056	1.99762
HIATL1	305.507	523.444	414.475	451.218	347.167	375.006	576.441	982.598	515.303	-0.776832	-0.122537	0.255659	0.144373	-0.475886	-1.24532	-0.314135
SLC16A1	693.648	1078.08	885.866	823.715	1053.1	1070.59	4187.1	4006.36	4350.74	-0.636194	0.104944	-0.249485	-0.273243	-2.24079	-2.17713	-2.2961
OXR1	33.272	46.5234	39.8977	41.7142	63.3465	63.8962	167.84	103.266	146.762	-0.48365	-0.0642317	-0.66696	-0.679425	-2.07271	-1.37199	-1.87911
UFL1	29.5746	26.1267	27.8507	22.9555	42.4542	34.4161	30.0319	16.3092	16.4381	0.178836	0.278869	-0.608197	-0.305371	-0.108786	0.772027	0.760664
CFB	23.1055	25.9908	24.5481	22.9286	90.1437	25.6506	29.0238	23.6582	45.9926	-0.169763	0.0984634	-1.87661	-0.063381	-0.241621	0.0532743	-0.905789
ZNF410	221.147	86.1071	153.627	246.365	333.029	382.76	908.873	336.08	333.869	1.3608	-0.681367	-1.11622	-1.31701	-2.56465	-1.12938	-1.11985
GRHL1	60.0405	100.571	80.3058	73.8247	73.9248	50.2359	31.8305	973.962	1418.73	-0.744208	0.1214	0.119445	0.676786	1.33509	-3.60029	-4.14295
ZZZ3	714.468	929.596	822.032	672.053	735.619	841.841	1608.67	972.95	1248.83	-0.379735	0.290619	0.160236	-0.0343533	-0.968598	-0.24317	-0.603314
SFRS18	38.4708	52.0964	45.2836	53.5506	42.9056	40.6223	28.6313	50.9553	39.402	-0.437418	-0.241914	0.0778253	0.156719	0.661398	-0.170243	0.200721
SPCS3	113.913	47.7115	80.812	100.671	335.962	369.843	635.867	338.015	337.379	1.25552	-0.317007	-2.05565	-2.19427	-2.97608	-2.06445	-2.06173
BT.106251	12.3195	12.3736	12.3466	13.2306	11.3326	12.8516	12.8637	14.6857	13.2633	-0.00632265	-0.0997641	0.123628	-0.0578339	-0.0591927	-0.250303	-0.103328
CFH	11.1144	12.4599	11.7871	11.8877	11.4024	12.339	12.7143	13.1646	11.7103	-0.164857	-0.0122606	0.0478746	-0.0660064	-0.10924	-0.159447	0.00943324
CFH /// LOC100336868	15.4737	16.9554	16.2145	16.1078	14.5598	14.7846	15.5994	13.7633	13.7667	-0.131925	0.00953258	0.155295	0.133193	0.0557984	0.236459	0.23611
GNL1	32.6944	32.506	32.6002	38.6232	42.009	44.6406	41.3488	30.0805	29.3646	0.00833564	-0.244588	-0.365815	-0.453474	-0.342962	0.116053	0.150802
CCDC59	1924	1418.1	1671.05	1774.88	2302.16	1835.97	5056.13	3163.95	2388.16	0.440144	-0.0869674	-0.462231	-0.135783	-1.59728	-0.920972	-0.515144
CAMLG	1089.86	665.213	877.537	1324.95	2453.75	2943.92	1788.52	1462.73	1449.11	0.712255	-0.59441	-1.48345	-1.74621	-1.02724	-0.737134	-0.723635
ATP2B2	20.1246	19.124	19.6243	20.0187	18.393	17.3474	19.3172	18.7848	17.5298	0.0735731	-0.0287072	0.0934862	0.177921	0.022759	0.0630752	0.162833
PRKRA	33.259	34.6303	33.9446	32.4821	25.4873	22.4487	17.1475	15.2262	12.8125	-0.0582899	0.0635379	0.413404	0.596548	0.985184	1.15663	1.40563
LOC100847946	38.2768	28.102	33.1894	37.8186	46.8362	53.7026	595.371	597.407	692.398	0.445798	-0.188371	-0.496901	-0.69427	-4.16499	-4.16992	-4.38281
CKS2	15526.1	16741.1	16133.6	16156.3	14814.6	14669.6	16966.7	6743.33	5340.1	-0.108698	-0.00203265	0.123045	0.137237	-0.072638	1.25854	1.59513
ARL6IP5	306.282	306.042	306.162	241.081	320.59	455.806	137.55	3921.52	2296.01	0.00113254	0.344776	-0.0664342	-0.574123	1.15434	-3.67905	-2.90676
DBNL	434.528	173.823	304.176	266.391	369.06	381.577	868.468	2522.6	2794.8	1.32183	0.191358	-0.278952	-0.327071	-1.51357	-3.05194	-3.19977
METTL16	385.596	157.124	271.36	255.586	529.618	484.486	659.762	273.924	205.587	1.29519	0.0864009	-0.964743	-0.836248	-1.28174	-0.0135652	0.400457
PDLIM1	2570.83	2909.7	2740.26	3461.49	1974.85	2342.71	634.831	4879.07	5136.04	-0.178634	-0.337078	0.47257	0.226136	2.10987	-0.832292	-0.906342
LOC100335819	42.2247	38.4194	40.3221	45.3506	36.2466	34.8579	36.6523	36.4676	30.7364	0.136253	-0.169551	0.153722	0.210084	0.137666	0.144953	0.391619
C26H10orf32 /// LOC100852300	480.992	586.153	533.572	542.274	458.652	471.9	155.227	172.618	272.864	-0.285262	-0.0233376	0.218284	0.177205	1.7813	1.6281	0.967502
MAN2A1	865.783	1572.39	1219.09	1018.62	653.18	582.405	180.552	636.815	693.398	-0.860879	0.259188	0.900247	1.06571	2.75532	0.936854	0.814043
PSAT1	366.731	175.285	271.008	292.102	644.677	916.778	80.0102	483.066	1588.26	1.06502	-0.108139	-1.25024	-1.75824	1.76008	-0.833887	-2.55104
DUSP11	1305.02	1413.76	1359.39	1230.6	986.563	889.005	3340.34	2890.13	2441.93	-0.115465	0.143605	0.462481	0.612699	-1.29703	-1.08817	-0.845058
CHMP3	199.658	255.419	227.539	253.592	123.145	86.9876	62.0304	297.568	402.537	-0.355331	-0.156397	0.885748	1.38723	1.87506	-0.387108	-0.823011
ZFYVE20	31.6319	67.6385	49.6352	72.9245	37.4543	40.8945	153.235	834.85	853.941	-1.09647	-0.555039	0.406234	0.279459	-1.62631	-4.07208	-4.1047
AIFM2	18.4927	20.9326	19.7127	22.1066	18.1144	21.4284	23.0255	22.0221	20.8088	-0.178793	-0.165352	0.121988	-0.1204	-0.224109	-0.159829	-0.0780706
PQBP1	89.1014	68.6366	78.869	104.262	85.9331	94.1341	64.8498	56.1686	44.0293	0.37647	-0.402686	-0.123755	-0.255259	0.282357	0.489695	0.840995
COMP	24.9219	23.0613	23.9916	26.9158	21.9356	22.0223	25.7061	19.1278	19.1321	0.111941	-0.165927	0.129253	0.123565	-0.0995849	0.326857	0.32653
UCP3	81.3288	38.7684	60.0486	61.705	96.5774	64.1806	34.8495	31.964	33.2499	1.06889	-0.0392567	-0.685555	-0.0960078	0.784992	0.909682	0.852781
PUM1	139.138	269.185	204.162	241.354	382.824	329.491	3581.86	1105.38	838.881	-0.952086	-0.241437	-0.90697	-0.690526	-4.13292	-2.43676	-2.03875
ADAM19	196.338	289.124	242.731	225.791	261.31	180.42	46.4866	38.9099	119.139	-0.558351	0.104372	-0.106405	0.427998	2.38447	2.64115	1.02671
MRPS31	3870.44	4375.74	4123.09	3248.72	4473.78	4972.82	2216.73	1306.2	1084.63	-0.177031	0.343854	-0.117769	-0.270338	0.895291	1.65835	1.92652
ARMC1	967.168	1174.11	1070.64	2237.59	2982.76	3028.87	2818.44	1351.03	808.215	-0.279726	-1.06348	-1.47818	-1.50031	-1.39642	-0.335593	0.40566
TRIP11	2876.71	3987.08	3431.89	4384.88	3952.22	3882.71	1563.84	720.861	544.076	-0.470909	-0.353532	-0.203658	-0.178058	1.13392	2.25121	2.65713
DNAJC22	53.9107	48.9199	51.4153	50.5889	47.2549	45.8694	47.0144	78.9589	71.2025	0.140149	0.0233757	0.121733	0.164666	0.129095	-0.618904	-0.469731
LOC508455	14.1221	15.0348	14.5785	15.3188	14.3725	14.3168	16.9886	26.9626	26.0943	-0.090342	-0.0714634	0.0205224	0.026124	-0.220732	-0.887122	-0.839895
LOC100337041	3039.29	3296.8	3168.04	2681.52	1909.4	1600.41	351.3	743.924	306.585	-0.117329	0.240539	0.73047	0.985148	3.17282	2.09036	3.36923
KIAA1310	123.163	19.389	71.276	61.4508	91.12	113.109	469.226	96.6846	74.0461	2.66726	0.213984	-0.35435	-0.666231	-2.71879	-0.43987	-0.0550077
LOC513969 /// LOC618625 /// LOC787387	44.8604	48.8068	46.8336	23.4411	24.5137	21.1147	124.489	82.4065	153.047	-0.121642	0.998502	0.933957	1.1493	-1.41041	-0.815214	-1.70836
FBXO15	3258.22	2335.55	2796.88	2783.46	2765.48	2949.18	437.116	252.883	334.572	0.480326	0.00693983	0.0162922	-0.0764949	2.67773	3.46728	3.06343
TDP2	838.088	1127.04	982.566	1056.26	1308.35	1278.25	613.734	518.246	578.58	-0.42737	-0.104342	-0.413125	-0.379542	0.678941	0.922917	0.764036
TGM3	83.6319	81.1713	82.4016	72.5409	65.3539	78.9615	66.7241	85.1598	75.4892	0.0430835	0.183877	0.334398	0.0615227	0.304464	-0.0475005	0.126402
KCNJ16	14.1013	17.6297	15.8655	16.8992	13.0246	14.8629	16.0031	13.9973	14.4474	-0.322183	-0.0910636	0.284647	0.0941763	-0.0124626	0.180744	0.135084
SERPINB9	22.5741	21.0245	21.7993	21.5074	19.8873	20.757	20.4155	20.7378	19.2929	0.102598	0.0194508	0.132434	0.0706842	0.0946195	0.072016	0.176214
GSTZ1	115.111	65.2616	90.1862	77.5065	82.8052	73.6412	99.8839	160.53	132.352	0.818716	0.21859	0.123185	0.292394	-0.147345	-0.831867	-0.5534
FAM133B /// LOC781692	37.2416	42.469	39.8553	39.8648	36.5323	40.3694	36.2703	41.879	48.2068	-0.189498	-0.000345178	0.125598	-0.0184908	0.135983	-0.0714556	-0.274466
CCDC43	530.56	678.237	604.398	241.502	323.992	242.962	126.518	318.651	307.567	-0.354275	1.32347	0.899543	1.31477	2.25615	0.923522	0.9746
RBM34	178.415	96.893	137.654	208.713	523.688	479.788	506.137	203.589	143.583	0.880772	-0.600471	-1.92766	-1.80135	-1.87848	-0.564613	-0.060834
PKP4	427.807	561.746	494.777	469.668	451.516	529.293	66.7224	80.7519	92.4962	-0.392958	0.0751351	0.132001	-0.0972897	2.89053	2.61521	2.41931
MYO5B	971.49	233.823	602.657	1161.67	1843.52	1663.21	149.534	222.902	561.772	2.05478	-0.946797	-1.61305	-1.46456	2.01087	1.43493	0.101351
XPNPEP2	50.1217	57.9002	54.0109	53.4692	46.38	50.8536	56.684	54.6241	53.7004	-0.208135	0.0145438	0.219748	0.0869021	-0.0696892	-0.0162846	0.00831863
PRPF8	1321.67	1556.88	1439.28	1445	652.202	526.019	2978.05	2299.24	2080.12	-0.236297	-0.00572339	1.14195	1.45216	-1.04903	-0.675818	-0.531324
CLEC3B	38.2188	42.5399	40.3794	38.6468	39.5477	37.4643	46.0868	37.3843	41.0884	-0.154536	0.0632696	0.0300253	0.108102	-0.190737	0.111185	-0.0251133
FN3K	99.5946	38.9988	69.2967	54.7808	71.5151	86.0824	33.855	27.1017	27.1481	1.35264	0.339116	-0.0454607	-0.312932	1.03342	1.3544	1.35193
LOC100848728	46.1086	59.1847	52.6467	40.5824	46.7777	47.5225	306.368	228.782	185.811	-0.360187	0.375487	0.170521	0.147732	-2.54085	-2.11956	-1.81942
ATP5S	165.53	103.025	134.277	160.703	336.188	309.793	38.8091	149.16	146.016	0.684101	-0.259183	-1.32405	-1.20609	1.79075	-0.151645	-0.120916
TLCD1	193.032	42.4038	117.718	176.778	255.005	238.763	53.2919	326.934	403.299	2.18657	-0.586603	-1.11519	-1.02025	1.14334	-1.47367	-1.77652
EXOC8	251.474	373.922	312.698	574.521	592.442	616.157	921.952	537.905	597.363	-0.572328	-0.87759	-0.921904	-0.978529	-1.55992	-0.782583	-0.933838
ALPL	28.9621	26.5336	27.7479	26.6141	26.8004	25.8097	33.309	24.6972	24.9377	0.126343	0.0601869	0.0501201	0.104464	-0.263537	0.168027	0.154048
ZNF207	1089.54	1077.88	1083.71	1095.8	1342.56	1272.72	5532.43	1910.26	1368.99	0.0155261	-0.0160067	-0.309008	-0.231937	-2.35193	-0.817787	-0.337133
COL6A1	43.4204	50.9127	47.1666	49.5739	46.6396	42.5531	47.5719	53.2183	47.7987	-0.229653	-0.0718167	0.0162084	0.1485	-0.012344	-0.174158	-0.0192074
C8H9orf40	1234.31	2068.46	1651.38	1175.13	655.367	746.801	509.781	466.517	365.437	-0.744858	0.490854	1.3333	1.14488	1.69573	1.82368	2.17598
UBE2E1	7681.55	7969.55	7825.55	8012.36	8914.83	10251.7	3055.81	6866.67	6910.33	-0.0530996	-0.0340345	-0.188015	-0.389606	1.35664	0.188582	0.179438
PPP2R5C	622.247	385.203	503.725	655.274	1298.59	1520.62	476.458	1763	1359.95	0.69187	-0.379464	-1.36623	-1.59395	0.0802846	-1.80732	-1.43285
SLC39A2	23.633	28.1184	25.8757	26.3321	18.0424	34.7868	99.2715	878.752	1001.93	-0.250712	-0.0252222	0.520211	-0.42694	-1.93978	-5.08578	-5.27504
MGRN1	620.932	718.414	669.673	643.513	420.047	424.324	286.23	525.261	792.652	-0.21038	0.0574882	0.672905	0.658291	1.22628	0.350423	-0.243231
GTPBP3	184.81	131.201	158.005	121.96	134.799	158.002	2221.58	1530.12	1389.58	0.494261	0.373568	0.22917	2.96e-05	-3.81354	-3.27559	-3.1366
DNAJB2	138.889	125.497	132.193	149.409	107.584	127.96	249.41	115.597	215.489	0.146275	-0.176617	0.297182	0.0469524	-0.915871	0.193548	-0.704964
ANGPT2	14.7404	13.7698	14.2551	12.5137	10.9655	11.1083	13.7133	12.282	12.4055	0.0982664	0.187971	0.378508	0.359832	0.0558969	0.21493	0.200496
ASS1	94.6286	79.1286	86.8786	74.371	74.6487	80.9057	70.9852	76.6506	68.7223	0.258078	0.22426	0.218884	0.102759	0.291483	0.180703	0.338222
BCAS2	3616.45	3848.29	3732.37	3479.46	3038.86	3184.32	5918.71	4732.67	3890.86	-0.0896448	0.101226	0.296564	0.229106	-0.665191	-0.342562	-0.0599962
MMP11	65.8643	68.0259	66.9451	69.2194	61.8668	60.6237	74.973	105.603	120.199	-0.0465872	-0.0481973	0.113814	0.143098	-0.163393	-0.657604	-0.844377
SPCS2	3833.78	5020.93	4427.36	5399.65	5744.56	5307.66	6822.89	6675.5	5657.52	-0.389186	-0.286419	-0.375749	-0.261629	-0.623936	-0.59243	-0.353723
SSR2	1265.03	813.59	1039.31	880.543	1418.33	1253.88	1881.83	5582.05	5519.3	0.636795	0.239158	-0.448565	-0.270773	-0.856513	-2.42517	-2.40886
COMMD10	24.0683	24.799	24.4337	24.5039	24.2002	27.2011	27.9064	95.0495	107.117	-0.0431504	-0.00414	0.0138482	-0.154794	-0.191728	-1.95981	-2.13224
ATMIN	306.186	352.117	329.152	509.514	719.933	753.279	221.332	559.441	329.356	-0.201646	-0.630369	-1.12911	-1.19443	0.572543	-0.765234	-0.000895888
PGS1	809.225	345.234	577.23	935.772	1329.5	1284.49	581.238	711.214	732.599	1.22897	-0.697011	-1.20367	-1.15398	-0.00998299	-0.301138	-0.343879
SLC1A4	77.3876	72.7514	75.0695	74.6564	70.4446	72.858	71.0686	79.2218	57.3356	0.0891283	0.00796108	0.0917369	0.0431388	0.0790146	-0.0776705	0.388796
PHAX	3020.8	3302.13	3161.46	2919.95	2755.91	3031.13	1563.55	1603.37	1304.96	-0.128465	0.114647	0.198065	0.0607358	1.01577	0.979486	1.27659
PRICKLE3	60.2874	55.5392	57.9133	63.049	63.0651	61.0265	62.0294	179.784	202.551	0.118351	-0.122579	-0.122948	-0.0755409	-0.0990579	-1.6343	-1.80632
TONSL	179.719	170.756	175.237	178.117	182.185	208.435	197.578	207.801	184.339	0.073804	-0.0235162	-0.0560937	-0.250283	-0.173112	-0.245894	-0.0730512
IL6ST	77.1916	78.6851	77.9383	63.0431	55.4449	54.2711	30.8867	331.989	250.187	-0.0276454	0.305994	0.491279	0.522148	1.33535	-2.09073	-1.6826
AGBL5 /// LOC100847244	103.303	81.3708	92.3367	103.606	105.421	113.672	78.1113	102.087	107.543	0.344293	-0.166128	-0.191192	-0.2999	0.241374	-0.144817	-0.219939
OST4	1075.93	373.227	724.58	1098.59	1516.23	1427.92	3617.89	4998.51	3406.3	1.52746	-0.600442	-1.06527	-0.978699	-2.31993	-2.78628	-2.23299
AHCTF1	170.503	231.212	200.857	179.056	46.4243	42.0064	204.907	122.919	104.83	-0.439416	0.165757	2.11322	2.25749	-0.028802	0.70846	0.938115
SULT1B1	17.5368	20.1907	18.8637	17.678	14.9774	16.4514	20.1346	18.9736	19.3413	-0.203306	0.0936573	0.332825	0.197408	-0.0940628	-0.00838079	-0.0360683
SOAT1	2311.68	2514.43	2413.05	2874.72	3567.98	3357.6	10852.7	7414.17	7757.08	-0.121291	-0.252563	-0.564249	-0.476571	-2.16912	-1.61942	-1.68465
FAM63A	102.207	104.824	103.516	111.511	116.006	153.053	89.0083	588.347	680.159	-0.0364739	-0.107341	-0.16435	-0.564188	0.217836	-2.50682	-2.71602
ATG4A	49.809	50.2785	50.0437	66.9365	82.5789	75.0855	55.175	47.8704	53.694	-0.0135346	-0.419603	-0.722583	-0.585345	-0.140824	0.0640547	-0.101572
PYROXD1	158.961	219.324	189.143	186.229	140.19	92.5997	1349.24	421.237	466.267	-0.464392	0.022396	0.432089	1.0304	-2.8346	-1.15516	-1.30168
RECQL	145.982	134.384	140.183	115.182	177.618	162.727	156.399	251.04	330.017	0.119436	0.283401	-0.341464	-0.215139	-0.157917	-0.840605	-1.23523
GALK2	1842.07	552.083	1197.07	1248.08	2585.76	2448.12	66.1515	41.2331	68.2442	1.73837	-0.0601992	-1.11107	-1.03216	4.17759	4.85957	4.13266
CEP192	1971.15	2696.1	2333.63	2599.64	1114.42	786.494	1323.73	192.177	202.337	-0.451831	-0.155737	1.06628	1.56906	0.817961	3.60207	3.52774
RFK	2486.95	3876.79	3181.87	2976.41	4577.68	6209.05	1648.27	323.164	258.094	-0.640487	0.0963035	-0.524739	-0.964496	0.948923	3.29954	3.62391
TDRD3	756.436	600.443	678.439	789.659	1400.67	1457.05	466.043	425.151	378.045	0.333189	-0.219009	-1.04582	-1.10276	0.541758	0.674244	0.843662
SPICE1	1135.44	1001.12	1068.28	1375.68	1462.31	1427.96	116.166	96.4745	164.52	0.181636	-0.364857	-0.452959	-0.418668	3.20102	3.46899	2.69896
DYRK2	17.8025	18.5951	18.1988	15.5723	17.5771	19.5187	30.0525	153.631	271.474	-0.062841	0.224861	0.0501462	-0.101011	-0.723639	-3.07755	-3.8989
TRIM2	78.1158	100.724	89.4201	72.8536	127.72	103.286	97.1582	1109.13	959.538	-0.366727	0.295599	-0.514312	-0.207972	-0.119737	-3.63268	-3.42367
GSTK1	123.249	67.4576	95.3536	76.1714	123.617	89.6549	434.475	306.81	297.006	0.869528	0.324038	-0.374514	0.0889051	-2.18791	-1.68599	-1.63913
C26H10orf88	142.793	245.278	194.036	115.937	130.921	129.849	46.1913	59.7487	80.5945	-0.780489	0.742975	0.567626	0.579483	2.07063	1.69934	1.26757
C26H10orf88 /// LOC510536	42.7901	55.6474	49.2188	49.2873	47.5356	50.3445	37.7669	40.0648	33.3047	-0.379036	-0.00200905	0.0502	-0.0326254	0.382086	0.296874	0.56348
TMEM50B	959.748	1322.19	1140.97	933.881	848.677	892.425	59.4856	58.4048	163.922	-0.462199	0.288946	0.42697	0.354455	4.26157	4.28803	2.79918
GLE1	3328.38	4020.13	3674.26	3309.52	2712.97	3097.25	805.076	1015.67	812.082	-0.272424	0.150831	0.437581	0.246463	2.19025	1.85502	2.17776
DYNLT3	96.5756	122.112	109.344	152.657	196.617	190.592	36.2403	34.753	40.2347	-0.338478	-0.481424	-0.846511	-0.801614	1.59321	1.65366	1.44236
MAP2	167.189	369.921	268.555	222.543	137.873	134.566	61.5672	26.5617	27.6289	-1.14574	0.271135	0.961877	0.996907	2.12498	3.3378	3.28097
CCR1	35.154	33.7402	34.4471	35.5186	40.2189	69.0883	23.5216	25.1572	29.7532	0.0592229	-0.0441927	-0.22349	-1.00406	0.5504	0.453412	0.211339
TNFRSF4	37.522	39.3898	38.4559	36.9317	33.2512	36.7324	39.3708	45.0539	41.4952	-0.0700868	0.058346	0.209799	0.0661518	-0.0339203	-0.228448	-0.10974
ZMYM4	31.1391	35.6276	33.3834	28.4973	25.5685	20.283	444.729	155.115	209.856	-0.194267	0.228307	0.38476	0.718857	-3.73572	-2.21614	-2.6522
IL20RB	36.8189	35.1512	35.985	35.2667	35.4955	37.1435	53.5855	47.963	114.468	0.0668746	0.0290891	0.0197593	-0.0457138	-0.574445	-0.414525	-1.66948
RFT1	121.884	110.441	116.162	92.6148	75.8841	94.0588	51.3933	62.0427	59.5038	0.142243	0.326828	0.614273	0.304509	1.17649	0.904811	0.96509
SPRY1	371.174	247.413	309.293	768.159	2310.99	2002.41	118.029	19.7609	22.9813	0.585177	-1.31243	-2.90146	-2.69469	1.38983	3.96825	3.75044
TIMM10	381.764	285.931	333.848	226.53	210.32	174.439	1343.99	1107.9	921.525	0.417012	0.559489	0.666601	0.936464	-2.00926	-1.73056	-1.46483
LOC100847837	21.6975	24.7101	23.2038	21.8415	22.1149	21.5432	186.555	51.361	75.2355	-0.187574	0.0872897	0.0693372	0.107126	-3.00717	-1.14631	-1.69705
TAF9B	50.3678	65.7824	58.0751	25.4863	18.0435	15.4014	11.7155	12.6916	14.2969	-0.3852	1.1882	1.68644	1.91486	2.3095	2.19404	2.02222
CD14	22.4421	23.571	23.0065	23.0369	36.9105	205.72	27.3011	40.9751	28.6404	-0.0708067	-0.00190079	-0.681986	-3.16057	-0.246916	-0.832702	-0.316009
OFD1	43.7002	32.7761	38.2382	42.2847	50.543	58.2139	68.4448	36.5509	43.6769	0.414996	-0.145124	-0.4025	-0.60635	-0.839928	0.0651073	-0.191857
DENND4B	409.121	398.151	403.636	449.778	351.628	439.363	165.085	241.163	222.327	0.03921	-0.156159	0.199005	-0.122358	1.28985	0.743048	0.860375
HOMEZ	126.344	139.629	132.987	185.58	294.43	282.235	29.4318	32.3008	46.1762	-0.144245	-0.480757	-1.14664	-1.08562	2.17584	2.04164	1.52606
LOC510723	200.813	232.008	216.41	175.556	213.974	176.881	102.183	191.067	201.732	-0.208323	0.301836	0.016331	0.290991	1.08261	0.179694	0.101327
TBC1D20	28.5078	28.2076	28.3577	37.7479	46.3454	50.6997	30.5398	40.0548	39.183	0.0152724	-0.412656	-0.708688	-0.838238	-0.106951	-0.498238	-0.466491
LOC783399	20.7552	18.19	19.4726	18.3937	17.3489	17.8179	39.7269	319.965	3460.82	0.190324	0.0822323	0.166604	0.128119	-1.02867	-4.0384	-7.47352
C4H7orf41	23.1722	23.7735	23.4729	22.3954	24.1038	21.703	32.5907	28.3396	38.6527	-0.0369571	0.0677918	-0.0382685	0.1131	-0.473468	-0.271825	-0.719578
C8A	22.4145	23.7119	23.0632	21.8117	24.0996	23.9068	19.6488	23.0441	34.5209	-0.0811758	0.0804939	-0.0634161	-0.0518284	0.231152	0.00119661	-0.581876
SMARCD2	489.656	459.129	474.392	642.512	494.911	525.206	969.828	616.346	466.492	0.0928712	-0.437643	-0.0610874	-0.146803	-1.03165	-0.37766	0.024229
PDRG1	726.471	1019.16	872.815	868.256	662.077	782.548	633.665	144.613	105.226	-0.488403	0.00755647	0.398677	0.157496	0.461956	2.59348	3.05219
SART1	220.119	91.1641	155.641	164.374	220.52	246.162	269.218	210.825	184.858	1.27174	-0.0787611	-0.502682	-0.661381	-0.79055	-0.437819	-0.248195
UBAP1	460.127	482.011	471.069	574.713	630.669	657.392	1931.26	599.146	505.141	-0.0670351	-0.286903	-0.420945	-0.480816	-2.03553	-0.346968	-0.100748
GOLGA1	166.988	87.8124	127.4	217.49	207.284	229.186	84.8964	110.365	88.2354	0.927246	-0.771582	-0.702243	-0.847156	0.58559	0.207088	0.529936
PAG2	12.7669	15.2617	14.0143	14.929	13.6017	12.7233	13.2752	800.326	2723.77	-0.25751	-0.0912197	0.0431112	0.13943	0.078167	-5.83561	-7.60256
IGFLR1	216.574	193.383	204.978	240.08	124.985	142.882	251.171	161.736	162.753	0.163398	-0.228043	0.713715	0.520647	-0.293202	0.341828	0.332782
FUT11	23.2883	25.3094	24.2988	22.2242	21.3101	19.2399	21.2453	21.7994	22.6335	-0.120067	0.128757	0.189347	0.336787	0.193746	0.156597	0.102426
SIRT1	72.0019	79.7529	75.8774	210.944	217.212	201.141	351.648	180.806	116.777	-0.147501	-1.47512	-1.51736	-1.40647	-2.21239	-1.2527	-0.622009
LOC780963 /// RMDN1	2555.49	2562.18	2558.83	2064.73	1708.69	1791.88	714.499	2881.5	3122.24	-0.00377148	0.309534	0.582596	0.514016	1.84048	-0.171337	-0.287097
AK4	1474.56	871.13	1172.85	1973.19	3383.33	3490.17	580.355	2213.84	731.454	0.759327	-0.750515	-1.52843	-1.57329	1.01501	-0.916537	0.681174
CLASP1	78.7529	65.0921	71.9225	64.5314	90.4785	74.1058	454.89	221.581	202.501	0.274851	0.156443	-0.331132	-0.0431427	-2.661	-1.62332	-1.49341
ELMO3	22.7288	24.0003	23.3645	23.8352	24.8778	20.3939	29.0462	69.8567	230.46	-0.0785293	-0.0287712	-0.0905381	0.196179	-0.314027	-1.58008	-3.30212
CD99	26.3812	30.6702	28.5257	26.8192	60.7261	78.1413	73.3212	1535.11	1164.39	-0.217329	0.0889969	-1.09005	-1.45382	-1.36197	-5.74993	-5.35116
HBE1 /// LOC100850173	52.3647	61.0981	56.7314	57.495	48.9594	46.0415	62.4286	58.7695	47.7432	-0.222532	-0.019289	0.212562	0.301213	-0.138058	-0.0509191	0.248852
ESYT1	1082.27	852.828	967.549	1389.1	1460.4	1235.32	796.025	122.367	169.984	0.343734	-0.52174	-0.593956	-0.352473	0.281522	2.98312	2.50893
REEP5	96.4898	83.7066	90.0982	41.5103	103.999	93.5756	276.83	1349.36	1435.44	0.205035	1.11803	-0.206997	-0.0546348	-1.61943	-3.90463	-3.99385
FBXO33	993.869	1432.22	1213.05	989.382	767.389	795.919	3343.97	429.949	605.022	-0.527128	0.294035	0.660604	0.607941	-1.46293	1.4964	1.00358
C9H6orf203	749.569	139.884	444.727	432.535	752.439	928.503	1042.72	1508.66	1149.57	2.42183	0.0401007	-0.758655	-1.06199	-1.22935	-1.76228	-1.3701
C9H6orf203 /// LOC786764	32.7631	31.1016	31.9323	35.9847	35.6622	36.3796	31.0067	29.2965	24.7406	0.0750836	-0.172367	-0.159377	-0.188114	0.0424367	0.124288	0.368136
ZNF131	67.9156	115.942	91.9285	54.0577	63.4784	44.7748	3189.96	768.596	745.437	-0.771583	0.766012	0.534247	1.03783	-5.11688	-3.06364	-3.0195
APOPT1	362.287	52.2412	207.264	103.796	198.231	251.311	635.601	775.309	441.199	2.79387	0.997719	0.0642863	-0.278007	-1.61665	-1.9033	-1.08996
SLC30A1	55.3101	51.1703	53.2402	83.3852	142.834	153.379	81.5228	51.4271	48.8277	0.112237	-0.647276	-1.42375	-1.52652	-0.614688	0.0499862	0.124814
LYPLA1	81.0119	123.109	102.06	52.6065	70.7567	79.3687	1361.5	3483.33	2560.37	-0.603727	0.95611	0.528484	0.362781	-3.7377	-5.09297	-4.64886
IL13RA1	1212.2	2183.45	1697.83	835.71	330.181	234.029	66.6053	697.379	482.629	-0.848978	1.02261	2.36236	2.85893	4.67191	1.28367	1.8147
LRRFIP2	592.479	799.513	695.996	662.509	684.942	846.874	337.99	474.3	475.922	-0.432357	0.0711398	0.0230974	-0.283068	1.0421	0.553279	0.548353
PTK2B	33.5792	33.412	33.4956	28.3406	28.6008	26.6679	29.7429	32.6884	38.3512	0.00720001	0.241103	0.227917	0.328868	0.17143	0.0351932	-0.195299
ADAMDEC1	12.0275	13.516	12.7717	12.131	12.8107	12.3297	12.5253	13.2493	13.7674	-0.168327	0.0742623	-0.0043961	0.0508158	0.0281138	-0.0529626	-0.108306
ADAMDEC1 /// LOC100847471	12.026	13.6278	12.8269	13.0931	11.4641	13.1564	12.6655	12.9952	12.2516	-0.180398	-0.0296328	0.162056	-0.036589	0.018266	-0.0188091	0.0662105
GAK	370.103	99.0938	234.598	237.096	404.57	358.495	3019.91	2182.05	2413.84	1.90106	-0.0152769	-0.786196	-0.611761	-3.68624	-3.21742	-3.36306
TPR	1021.42	1478.98	1250.2	1518.05	762.021	611.102	1512.83	632.414	539.624	-0.534024	-0.280064	0.714256	1.03267	-0.275092	0.983217	1.21213
KDR	76.3147	63.4605	69.8876	61.1874	82.5173	63.6255	46.6161	23.6064	23.4303	0.266104	0.191803	-0.23966	0.135431	0.584208	1.56586	1.57666
CDC26	3056.34	3271.32	3163.83	3068	2209.87	2126.33	1047.13	668.843	387.899	-0.0980663	0.0443737	0.517708	0.573307	1.59523	2.24193	3.02792
GAMT	94.4664	49.9481	72.2072	47.5249	57.9223	60.4999	73.7385	151.622	125.108	0.919373	0.60346	0.318025	0.255211	-0.0302747	-1.07027	-0.79296
MRPL42	2029.99	2133.67	2081.83	1372.9	828.039	1025.66	551.768	2466.88	2085.94	-0.0718625	0.600621	1.33008	1.02129	1.91572	-0.244838	-0.00284592
SNHG3	257.319	328.854	293.086	243.58	177.892	142.308	2341.21	1463.12	1348.4	-0.353886	0.26693	0.720327	1.04231	-2.99786	-2.31965	-2.20185
OCLN	6325.61	6774.7	6550.15	6445.18	5229.5	6196.92	206.22	1214.68	1475.08	-0.0989511	0.0233086	0.324857	0.0799786	4.98927	2.43096	2.15074
TRIM25	170.969	73.297	122.133	131.067	126.421	149.936	107.98	55.9567	83.3627	1.22191	-0.101853	-0.0497882	-0.295891	0.177693	1.12607	0.550978
RIPK4	356.178	233.284	294.731	384.281	323.203	271.244	87.5182	95.8317	202.12	0.61051	-0.38276	-0.133041	0.11981	1.75175	1.62082	0.544187
IPO11	390.511	434.465	412.488	371.183	401.589	435.825	419.773	303.107	219.173	-0.153874	0.152222	0.0386307	-0.0793981	-0.025257	0.444524	0.91228
C24H18orf21	1965.29	733.872	1349.58	840.449	1101.36	957.799	4179.34	1537.78	1312.53	1.42114	0.683278	0.29322	0.494716	-1.63077	-0.188341	0.0401651
TCEA1	3402.76	3682.08	3542.42	3961.03	2355.7	2517.82	732.908	1145.95	771.121	-0.113816	-0.16114	0.588582	0.492559	2.27303	1.6282	2.19971
GCH1	131.253	162.514	146.884	144.679	100.426	103.235	54.9342	28.5028	67.0182	-0.308212	0.02182	0.548551	0.508743	1.4189	2.3655	1.13205
SEC23IP	267.551	343.384	305.467	301.082	147.928	131.705	740.097	731.066	765.668	-0.36001	0.0208628	1.04612	1.21371	-1.2767	-1.25898	-1.3257
ZDHHC16	331.391	156.031	243.711	265.971	266.164	192.45	1223	770.127	713.68	1.0867	-0.126094	-0.127143	0.34069	-2.32718	-1.65992	-1.5501
DKK1	192.811	319.94	256.375	127.728	203.483	182.116	1058.72	52.9703	19.8265	-0.730616	1.00518	0.333346	0.493396	-2.04599	2.275	3.69276
KIAA1598 /// LOC100848050	1900.78	2074.38	1987.58	1939.29	3702.41	3378.91	395.937	250.852	902.586	-0.126086	0.035487	-0.897453	-0.765546	2.32767	2.9861	1.13888
CLPX	6309.54	7056.58	6683.06	6535.61	4590.92	5595.66	1119.81	845.28	701.362	-0.161435	0.0321863	0.541727	0.256201	2.57725	2.98301	3.25228
LOC100848730	31.7454	38.7032	35.2243	33.9608	30.3304	33.3588	30.2505	29.1848	33.199	-0.285905	0.0527012	0.215805	0.0785024	0.219611	0.271355	0.0854298
USP34	150.999	279.058	215.028	180.584	81.826	63.1996	485.874	306.359	348.445	-0.886027	0.25186	1.3939	1.76654	-1.17606	-0.510698	-0.696404
POLR2L	575.637	197.478	386.557	219.72	217.049	145.258	1033.36	3127.98	2333.2	1.54347	0.815013	0.83266	1.41206	-1.41859	-3.01648	-2.59355
INTS3	458.958	453.637	456.298	460.194	280.092	260.382	175.976	116.04	103.876	0.0168236	-0.012265	0.704074	0.809345	1.3746	1.97535	2.13512
C19H17orf101	284.996	383.513	334.254	267.055	106.501	74.4857	61.3476	116.335	150.387	-0.428333	0.323811	1.65007	2.16591	2.44587	1.52266	1.15226
RPS27L	2275.09	2289.54	2282.32	2481.09	2316.48	1878.91	4851.2	4738.35	3861.42	-0.00913589	-0.120474	-0.021435	0.280607	-1.08784	-1.05388	-0.75863
ENPP1	652.849	896.094	774.471	1254.39	1591.45	1930.95	208.601	708.281	1672.1	-0.456899	-0.695705	-1.03906	-1.31803	1.89247	0.128891	-1.11038
ADAM2	12.4011	12.6761	12.5386	12.0589	11.657	11.9417	14.8774	12.4725	12.5811	-0.0316469	0.0562817	0.105183	0.0703711	-0.246753	0.00762809	-0.00488903
TRAPPC2	4331.47	4555.68	4443.57	4377.55	3072.88	3317	256.156	272.492	265.311	-0.0728113	0.0215976	0.532129	0.421841	4.11662	4.02743	4.06596
IRF8	10197.2	10980.5	10588.9	11268	10721	11223.3	822.686	202.28	206.314	-0.10677	-0.0896838	-0.0178893	-0.0839567	3.68606	5.71005	5.68156
SRXN1	147.604	177.9	162.752	225.975	179.809	163.254	33.7478	72.6049	207.388	-0.269335	-0.473489	-0.143796	-0.00444814	2.26981	1.16453	-0.349664
CCDC120	106.84	115.281	111.06	131.512	159.602	139.554	121.325	128.539	166.389	-0.109706	-0.243849	-0.523134	-0.329485	-0.12754	-0.210861	-0.583219
MRPS22	865.31	661.457	763.384	385.811	338.171	364.034	718.352	1096.54	629.535	0.38757	0.984514	1.17465	1.06834	0.0877168	-0.522475	0.278122
NUP210	213.758	210.344	212.051	210.608	171.632	158.524	183.748	182.299	177.033	0.0232306	0.00985401	0.305098	0.419709	0.206681	0.218107	0.260395
CHST7	267.983	353.591	310.787	179.571	148.011	135.646	118.839	54.833	47.0531	-0.399938	0.791376	1.07022	1.19608	1.38692	2.50281	2.72356
AGPAT3	272.861	251.066	261.963	364.053	363.899	374.349	192.718	130.271	333.157	0.120099	-0.474782	-0.474172	-0.51502	0.442873	1.00785	-0.346839
HES6	66.4135	59.5732	62.9934	63.624	54.8593	60.6183	100.81	77.5861	73.295	0.156813	-0.0143702	0.199465	0.055448	-0.67836	-0.300598	-0.218514
C11H9orf142	153.65	123.596	138.623	132.406	134.732	112.04	131.742	336.726	436.656	0.314024	0.0661984	0.0410719	0.307148	0.073456	-1.28041	-1.65533
RFC4	1783.82	1111.19	1447.51	1280.4	1663.8	1861.96	743.876	1536.92	1384.69	0.682869	0.176976	-0.200914	-0.363252	0.960436	-0.0864701	0.0640094
FAM118A	154.504	199.155	176.83	169.034	190.58	201.842	874.354	268.556	407.372	-0.366252	0.065043	-0.10804	-0.190866	-2.30586	-0.602865	-1.20399
SCNM1	861.957	348.577	605.267	732.078	968.866	923.274	3030.19	537.86	226.909	1.30614	-0.274426	-0.678725	-0.609188	-2.32376	0.170342	1.41546
DPH3	21.404	20.5884	20.9962	22.2014	29.5255	29.1892	26.8909	13.6656	14.5574	0.0560477	-0.0805203	-0.491829	-0.475302	-0.356987	0.619585	0.528373
TESK2	29.2222	35.3865	32.3043	29.2333	22.5707	23.3783	367.619	146.047	134.848	-0.276134	0.144116	0.517277	0.466558	-3.50841	-2.17663	-2.06154
CTDP1	1268.74	1416.26	1342.5	1323.96	598.111	586.062	541.465	440.547	534.753	-0.158693	0.0200667	1.16644	1.1958	1.30998	1.60756	1.32798
CD3G	181.84	244.533	213.187	250.449	195.293	278.365	31.6399	19.1406	21.4045	-0.42736	-0.232403	0.126476	-0.38486	2.7523	3.4774	3.31613
PIGU	1724.14	829.294	1276.72	1584	1836.73	1462.47	243.217	599.862	526.106	1.05592	-0.31113	-0.524698	-0.195967	2.39212	1.08974	1.27901
GLYCTK	40.489	43.7551	42.122	39.9574	40.9606	48.9845	120.774	93.3173	86.7443	-0.111924	0.0761136	0.0403391	-0.217749	-1.51966	-1.14757	-1.04219
MFSD8	15.1053	16.6929	15.8991	15.5625	13.8958	13.9937	32.0873	27.8594	24.1515	-0.144175	0.0308752	0.194293	0.184165	-1.01306	-0.809216	-0.603166
MSH6	3050.29	3674.9	3362.59	4155.71	1057.52	752.525	3368.3	8115.41	6625.27	-0.26876	-0.305521	1.66889	2.15976	-0.00244602	-1.27109	-0.978405
HINFP	74.5222	74.7379	74.6301	81.2911	89.3813	80.577	339.666	82.3855	62.7779	-0.00416911	-0.12334	-0.260216	-0.110611	-2.18629	-0.142634	0.249501
RQCD1	321.344	491.302	406.323	384.184	208.333	142.986	513.95	402.316	372.148	-0.612489	0.0808305	0.963734	1.50676	-0.338999	0.0142992	0.12675
GSTP1	642.08	152.805	397.443	183.569	399.583	275.04	129.636	6589.8	9162.24	2.07106	1.11443	-0.00775053	0.531106	1.61628	-4.05142	-4.52688
PDCD2L	2681.72	3292.97	2987.34	2270.42	1410.18	1181.3	1177.76	728.46	541.548	-0.296226	0.395906	1.08298	1.33849	1.34282	2.03594	2.4637
NCAPG2	705.744	756.007	730.875	986.663	886.862	873.948	907.627	691.759	623.47	-0.0992544	-0.432932	-0.279084	-0.257922	-0.312474	0.0793561	0.229306
PRKCE	32.3017	49.5148	40.9082	42.5341	34.1204	30.8265	20.0903	15.2352	19.7368	-0.61625	-0.0562305	0.261757	0.408219	1.02589	1.42498	1.0515
SNX15	213.004	162.599	187.802	135.55	123.218	157.354	288.427	262.916	187.368	0.389567	0.470388	0.607996	0.255195	-0.618995	-0.485391	0.00333449
BOLA2B	607.701	109.621	358.661	228.732	375.391	323.585	728.922	1962.47	1979.49	2.47084	0.648964	-0.0657732	0.148479	-1.02314	-2.45197	-2.46443
PACS2	35.874	39.2439	37.5589	36.914	27.2131	29.256	28.3441	34.3197	57.0527	-0.129527	0.0249887	0.464858	0.360422	0.406106	0.130121	-0.603139
LOC100848477	379.331	135.035	257.183	304.706	374.302	502.673	392.416	112.562	101.744	1.49012	-0.24462	-0.541406	-0.966824	-0.609588	1.19207	1.33786
BANK1	18.9859	17.8696	18.4278	17.2159	19.1429	109.794	20.9105	17.4314	17.145	0.0874245	0.0981353	-0.0549288	-2.57484	-0.182349	0.0801941	0.104093
RAB18	1652.7	1872.46	1762.58	1900.63	1774.35	1976.8	1455.29	1291.73	706.745	-0.180115	-0.10879	-0.00960104	-0.165479	0.276385	0.448388	1.31843
CKMT2	14.7269	14.5587	14.6428	15.2162	14.3744	14.2599	40.3072	14.603	13.8227	0.0165683	-0.0554137	0.0266887	0.0382312	-1.46085	0.00392759	0.0831494
MTDH	1826.37	2311.11	2068.74	2316.3	1353.93	1378.61	1223.19	2672.62	2380.76	-0.339606	-0.163071	0.611597	0.585542	0.758105	-0.369501	-0.20267
ZFAND5	10266.1	12461.7	11363.9	11948.5	11861.6	12374.3	2152.2	4282.06	2176.96	-0.279612	-0.0723634	-0.0618378	-0.122882	2.40058	1.40808	2.38407
DUSP3	481.478	581.43	531.454	539.406	809.997	785.934	139.377	128.731	224.287	-0.272136	-0.0214271	-0.607972	-0.564464	1.93095	2.04558	1.2446
CAV2	85.4263	108.484	96.9551	74.6598	43.7426	38.5851	10.6785	16.8501	36.7524	-0.344731	0.376987	1.14828	1.32928	3.18261	2.52456	1.39948
ATP6V1F	1767.17	523.614	1145.39	890.235	1128.14	974.53	645.857	6067.4	4802.07	1.75487	0.363584	0.0218988	0.233065	0.826557	-2.40524	-2.06781
ZCCHC8	152.288	122.754	137.521	198.844	337.429	277.32	484.349	222.488	219.814	0.311038	-0.531987	-1.29493	-1.0119	-1.8164	-0.694074	-0.67663
PNRC1	31.6408	18.4945	25.0676	16.9317	60.9298	39.0529	5927.2	1568.02	1234.99	0.774692	0.566101	-1.28132	-0.639605	-7.88538	-5.96697	-5.62253
PLD1	33.1595	38.0833	35.6214	36.0298	29.9715	32.5168	32.554	43.646	33.0038	-0.199737	-0.0164445	0.249156	0.131559	0.12991	-0.293103	0.110115
FIBP	319.87	105.371	212.62	205.948	181	224.464	681.806	1828.54	1182.36	1.60201	0.0460028	0.232291	-0.0782014	-1.68108	-3.10434	-2.47532
OXTR	18.3454	18.3713	18.3583	16.5856	20.1759	15.9358	19.0705	17.8585	20.8364	-0.00203578	0.1465	-0.1362	0.204158	-0.0549067	0.0398241	-0.182673
MAPK1IP1L	86.6532	95.5745	91.1139	69.443	66.1497	59.4447	1634.62	1429.34	1161.35	-0.141373	0.391842	0.461936	0.616122	-4.16514	-3.97154	-3.67199
LOC100848941	51.2206	61.8142	56.5174	51.685	48.3901	46.2418	597.632	318.525	104.496	-0.271216	0.128949	0.223982	0.289498	-3.40249	-2.49464	-0.886677
ENPP5	58.498	77.471	67.9845	73.6955	69.4302	78.2951	23.0365	39.5552	53.1326	-0.405268	-0.116371	-0.0303576	-0.203716	1.56128	0.781337	0.355609
CD53	15.8233	16.3165	16.0699	14.4435	39.6324	525.893	15.6412	23.2085	28.3059	-0.044283	0.15394	-1.30232	-5.03233	0.0390121	-0.530293	-0.816742
RBM26	198.122	268.98	233.551	434.62	544.904	533.383	635.597	129.071	148.472	-0.441109	-0.896018	-1.22226	-1.19143	-1.44437	0.855577	0.65355
RNPC3	1165.2	1387.2	1276.2	1015.96	884.118	936.454	652.143	125.609	94.3014	-0.251604	0.32901	0.529541	0.446573	0.968591	3.34484	3.75843
PTGR1	76.0383	22.5693	49.3038	19.6095	48.3777	20.6387	19.0877	2069.52	3478.44	1.75236	1.33015	0.027356	1.25635	1.36905	-5.39145	-6.1406
DUOXA2	17.8015	15.9309	16.8662	16.6331	16.1678	15.8833	55.7945	512.03	41.8293	0.160172	0.0200752	0.0610107	0.0866281	-1.72599	-4.92402	-1.31038
POLR3C	1164.16	197.987	681.073	832.574	1711.25	1946.95	535.605	705.058	534.085	2.55581	-0.289769	-1.32917	-1.51533	0.346639	-0.0499335	0.350739
MAP6D1	13.4354	14.5541	13.9948	13.5822	13.7535	15.7351	14.5308	15.9303	15.4993	-0.115388	0.0431726	0.0250837	-0.169102	-0.0542263	-0.186889	-0.147315
GNAO1	56.7165	57.4603	57.0884	58.1814	67.0177	62.1447	28.6723	25.5888	24.7531	-0.0187979	-0.0273612	-0.231345	-0.122435	0.99354	1.15768	1.20559
LRG1	29.2901	35.4709	32.3805	46.602	41.6519	43.6868	23.1677	22.2502	24.4785	-0.276221	-0.525266	-0.363256	-0.432071	0.483013	0.541307	0.40361
FAM120A	2081.39	2575.85	2328.62	2260.77	1304.25	1373.65	1563.07	1980.51	2301.41	-0.307502	0.0426569	0.836258	0.761456	0.575096	0.233604	0.0169581
BRCA1	975.25	1141.79	1058.52	1343.08	932.339	723.3	1341.75	1574.23	907.453	-0.227457	-0.343493	0.183124	0.549384	-0.34206	-0.5726	0.222155
DDX23	718.887	576.381	647.634	635.172	714.079	618.477	1528.17	1475.31	1457.03	0.318743	0.0280319	-0.140904	0.0664591	-1.23856	-1.18777	-1.16978
CSGALNACT2	1720.63	2044.93	1882.78	1831.01	1266.52	1374.99	230.925	17.8619	21.6673	-0.24912	0.0402243	0.571996	0.453446	3.02737	6.71983	6.4412
NNT	744.326	923.769	834.048	778.926	455.29	325.423	26.8896	26.5046	76.2694	-0.311597	0.098644	0.873344	1.35781	4.95501	4.97581	3.45095
SDC4	46.5876	49.8442	48.2159	45.3834	70.5899	62.0056	84.8934	1053.16	1973.74	-0.0974803	0.0873441	-0.549954	-0.36289	-0.816143	-4.44907	-5.35528
FBXO3	700.97	815.294	758.132	783.671	1311.94	1459.8	426.849	786.851	749.515	-0.217967	-0.0477997	-0.791185	-0.945252	0.828723	-0.0536419	0.0164922
OVOL2	67.3022	72.6212	69.9617	71.0744	75.5741	70.4868	993.464	956.318	737.202	-0.109737	-0.0227649	-0.111327	-0.0107882	-3.82783	-3.77285	-3.39742
PRKCB	13.763	14.0231	13.893	13.1481	14.2165	13.8395	14.8221	12.5786	13.2965	-0.0270105	0.0795038	-0.0332072	0.00556813	-0.0933841	0.143385	0.0633118
PCNT	623.479	523.163	573.321	588.928	553.636	431.13	2658.88	1323.8	1646.07	0.253081	-0.0387487	0.0504033	0.41122	-2.2134	-1.20727	-1.52161
NT5C	112.696	78.1263	95.4113	106.224	84.7531	74.8025	161.421	349.094	565.96	0.528561	-0.154874	0.170894	0.351074	-0.758593	-1.87138	-2.56847
CDCA7L	772.111	516.468	644.289	561.317	1378.19	1367.15	133.97	94.1496	235.366	0.580129	0.198892	-1.09699	-1.08539	2.26579	2.77468	1.4528
DNAH11	64.1846	60.2823	62.2335	48.4991	43.5827	38.2403	125.451	139.498	84.083	0.090493	0.359732	0.513933	0.702598	-1.01136	-1.16448	-0.434123
PTGR2	363.634	146.086	254.86	395.277	811.259	780.684	669.068	911.372	413.013	1.31567	-0.633159	-1.67046	-1.61503	-1.39245	-1.83834	-0.69648
NSRP1	447.688	592.987	520.338	684.181	955.684	942.637	659.576	395.656	307.273	-0.405509	-0.394931	-0.877086	-0.857255	-0.34209	0.3952	0.759927
ANKRD10	155.64	237.302	196.471	114.352	81.7912	86.0707	63.7124	86.8867	69.1478	-0.60851	0.780839	1.2643	1.19072	1.62467	1.17711	1.50656
NMNAT1	862.57	1284.5	1073.53	760.848	719.097	720.775	846.406	750.353	535.128	-0.574489	0.496686	0.578108	0.574745	0.342945	0.516724	1.00441
TRIM5	30.0455	30.5194	30.2825	19.2638	24.6049	24.0353	42.7999	253.152	211.593	-0.0225779	0.652589	0.299538	0.333329	-0.499124	-3.06345	-2.80474
ACOT13	100.351	144.513	122.432	126.597	113.621	84.1616	25.1846	177.091	380.275	-0.526139	-0.048263	0.107743	0.540745	2.28137	-0.532512	-1.63506
MANEA	384.34	393.367	388.854	357.617	712.923	596.537	192.117	58.1749	62.8538	-0.0334935	0.120812	-0.874519	-0.617383	1.01724	2.74076	2.62916
SORBS3	107.936	107.895	107.916	108.411	116.911	108.97	82.1036	93.6577	89.8222	0.000560344	-0.00660942	-0.115507	-0.0140322	0.394385	0.204432	0.264759
NCKAP1	1959.59	2747.28	2353.44	2339.82	2113.96	2162.47	2365.65	1522.72	1377.07	-0.487447	0.00837256	0.154817	0.122088	-0.00746738	0.628115	0.773163
IFRD1	238.802	359.919	299.36	219.482	309.89	276.323	478.465	68.766	64.8566	-0.591855	0.447782	-0.0498718	0.115529	-0.676531	2.12212	2.20656
ARHGAP18	517.084	494.222	505.653	685.473	952.998	784.627	59.0934	695.964	1153.45	0.0652377	-0.438951	-0.914324	-0.633859	3.09708	-0.460865	-1.18974
KIF5B	1840.21	2240.3	2040.26	2049.6	1085.3	848.588	1162.49	3120.16	3771.44	-0.283825	-0.00659086	0.910657	1.26562	0.811537	-0.61287	-0.886364
AUH	1230.29	1633.63	1431.96	962.495	921.534	996.594	1120.83	1540.49	1043.16	-0.409085	0.57314	0.635882	0.522914	0.353426	-0.105399	0.457036
FAM105A	258.111	273.326	265.719	260.735	191.143	216.308	35.7316	37.6987	29.067	-0.0826321	0.0273141	0.475243	0.296814	2.89463	2.81731	3.19244
SMG7	15.4556	14.9396	15.1976	14.3673	15.0813	14.0377	14.8364	15.0091	15.0345	0.0489901	0.0810509	0.0110777	0.114532	0.0346992	0.0180071	0.0155635
ARHGAP5	69.5914	91.4695	80.5304	74.7293	65.4153	54.405	197.03	104.926	123.326	-0.394382	0.10786	0.299906	0.565796	-1.29081	-0.381762	-0.614866
TTLL1	22.0433	22.2111	22.1272	19.8599	19.8413	20.2243	19.5363	19.7974	17.3898	-0.0109459	0.155959	0.15731	0.129729	0.179662	0.160507	0.347578
P33MONOX	1097.99	1337.33	1217.66	1274.97	1214.17	1225.29	7134.16	1443.51	923.919	-0.284484	-0.0663569	0.00414153	-0.00901322	-2.55063	-0.245476	0.398271
CSNK2A2	680.587	748.155	714.371	812.742	369.181	435.377	1042.45	537.452	397.014	-0.136557	-0.186125	0.952344	0.714407	-0.545227	0.410537	0.847482
CHMP5	4458.88	5178.63	4818.76	5279.08	4161.35	4800.5	733.454	2176.75	2376.18	-0.215889	-0.131625	0.211611	0.0054762	2.71588	1.14648	1.02001
MASP1	18.8535	20.8408	19.8471	17.3939	17.9849	17.6586	18.8731	18.1671	17.3324	-0.144577	0.190351	0.142142	0.168556	0.0726	0.127601	0.195462
AKAP8	265.771	219.612	242.692	328.515	366.117	425.809	3531.86	858.214	1083.51	0.275225	-0.436834	-0.593178	-0.811082	-3.86323	-1.82221	-2.15852
LOC525415	29.4039	33.108	31.256	31.0858	26.608	27.8843	38.2727	29.3263	30.99	-0.171168	0.00787713	0.232269	0.164677	-0.292185	0.0919384	0.0123279
TPPP3	612.125	492.083	552.104	812.734	577.644	616.916	107.649	291.476	195.335	0.314924	-0.557844	-0.0652418	-0.160134	2.35861	0.921565	1.49899
NUS1	222.182	390.372	306.277	223.566	202.666	190.05	162.052	140.792	113.929	-0.81311	0.454138	0.595731	0.688455	0.91838	1.12128	1.4267
MAPRE2	891.995	703.194	797.594	797.66	1078.23	1147.6	355.192	71.5372	88.917	0.343113	-0.000119456	-0.434932	-0.52489	1.16706	3.47889	3.16512
MUC19	40.4122	43.922	42.1671	39.2957	36.9448	42.1079	357.291	37.7185	36.0831	-0.120151	0.101749	0.190748	0.00202678	-3.08291	0.160848	0.224797
OLFM4	909.812	317.895	613.853	1205.38	1798.68	1586.48	228.863	21.4181	16.0752	1.51702	-0.973526	-1.55098	-1.36987	1.42341	4.84099	5.25499
UGT2B10	22.2895	25.2637	23.7766	24.6953	19.9827	20.0898	27.8175	22.8946	20.5964	-0.180703	-0.054695	0.250794	0.243079	-0.226448	0.0545358	0.207155
FMNL3	254.801	133.997	194.399	345.177	446.547	469.814	149.413	70.2106	62.3768	0.927168	-0.828312	-1.19979	-1.27306	0.379715	1.46926	1.63994
C3H1orf51	6994.35	8635.18	7814.76	5311.92	5912.96	6782.51	2286.39	30.2369	23.5371	-0.304036	0.556968	0.402323	0.204383	1.77313	8.01375	8.37512
SPATS2L	45.0576	24.7698	34.9137	34.3879	127.143	53.0656	32.0561	352.945	730.571	0.863185	0.0218938	-1.86458	-0.603983	0.123196	-3.33758	-4.38716
VAV3	61.493	80.7726	71.1328	99.5061	70.4643	64.3562	213.06	63.6844	125.448	-0.393444	-0.484269	0.0136219	0.144436	-1.58268	0.159574	-0.8185
SLMAP	449.847	685.788	567.818	613.158	415.529	336.235	240.717	1036.83	904.307	-0.608326	-0.110831	0.45048	0.755958	1.23809	-0.868681	-0.671385
USP33	1923.3	2760.49	2341.89	2364.11	1864.07	1982.54	2493.56	669.412	707.22	-0.521342	-0.0136199	0.329218	0.240322	-0.0905343	1.80671	1.72744
LACTB2	135.761	132.222	133.991	89.8926	146.311	137.227	31.1465	291.244	289.986	0.0381013	0.575866	-0.126899	-0.0344271	2.105	-1.12009	-1.11384
ENDOD1	64.096	59.5735	61.8348	64.0733	71.6495	74.6829	405.033	251.882	457.923	0.105565	-0.0513063	-0.212539	-0.27236	-2.71155	-2.02626	-2.88861
MLL5	440.207	597.813	519.01	435.636	448.091	377.953	1516.65	324.445	469.074	-0.441515	0.25264	0.21197	0.457555	-1.54705	0.677791	0.145946
C9	28.2739	28.9574	28.6156	26.3984	29.0697	24.8262	27.3364	30.5236	42.0864	-0.0344606	0.116352	-0.022714	0.204937	0.0659794	-0.0931206	-0.556552
CLN5	115.73	112.219	113.975	196.293	454.16	581.639	95.378	55.5511	55.3745	0.044443	-0.784299	-1.99449	-2.35141	0.256984	1.03682	1.04142
PI4KA	67.4426	59.0972	63.2699	53.9614	62.4998	76.2486	208.785	467.381	662.774	0.19057	0.22959	0.0176677	-0.269192	-1.72243	-2.88501	-3.38893
CPE	63.8263	89.5087	76.6675	79.7211	133.893	80.8574	37.4226	38.8509	41.7592	-0.487876	-0.0563465	-0.804389	-0.0767638	1.03471	0.980668	0.87652
MRPL11	932.693	345.557	639.125	496.901	725.476	783.296	1225.84	3474.62	3432.15	1.43248	0.363138	-0.18283	-0.29346	-0.939598	-2.44269	-2.42494
NEB	221.266	288.067	254.666	208.57	102.766	61.6679	32.7607	35.0399	31.2587	-0.380621	0.288079	1.30924	2.04602	2.95857	2.86154	3.02628
SFI1	75.0456	93.2541	84.1499	80.9137	70.3229	63.4804	78.0488	53.5058	48.32	-0.313399	0.0565769	0.258966	0.40665	0.108586	0.653266	0.800339
LOC785119 /// PDCD10	852.855	1067.72	960.287	962.163	1175.35	1103.54	4513.92	3182.04	2748.38	-0.32416	-0.00281581	-0.291554	-0.200598	-2.23284	-1.72841	-1.51704
PDCD10	105.269	148.589	126.929	152.492	164.712	147.006	636.819	304.95	153.923	-0.497246	-0.264712	-0.375925	-0.211854	-2.32686	-1.26455	-0.278186
ARMC8	27.9295	27.8229	27.8762	38.249	48.6684	33.6629	73.626	42.3687	33.8125	0.005514	-0.456387	-0.803951	-0.272124	-1.40118	-0.603964	-0.278524
RPL7L1	41.1566	24.3584	32.7575	58.6687	81.433	70.0169	225.217	316.143	289.53	0.756707	-0.840764	-1.31379	-1.09588	-2.78142	-3.27068	-3.14382
LGALS3	6654.88	8284.7	7469.79	7766.25	5694.21	6706.12	107.241	12918.3	16728.3	-0.316037	-0.0561513	0.391571	0.155589	6.12214	-0.790276	-1.16315
CLIC2	16.3917	17.1046	16.7481	17.7222	18.1698	29.7045	30.3017	16.5822	16.3626	-0.0614203	-0.0815565	-0.117541	-0.826679	-0.855397	0.0143683	0.0335979
ELAVL1	2405.79	3052.79	2729.29	2165.89	2570.21	2587.23	1101.77	1377.74	1503.94	-0.343619	0.333566	0.0866399	0.0771149	1.3087	0.986216	0.859779
RRP7A	45.7748	48.9207	47.3478	52.629	45.9468	42.8665	73.171	47.5704	46.0015	-0.0958901	-0.152561	0.0433316	0.143444	-0.627976	-0.00676935	0.0416163
TMEM150C	98.5896	119.414	109.002	127.735	45.2197	40.688	18.8266	20.3528	26.0449	-0.27647	-0.228795	1.26933	1.42168	2.53351	2.42106	2.06528
ACP1	2118.38	890.589	1504.48	1797.54	3536.11	3909.84	2993.55	5432.72	4221.25	1.25013	-0.256755	-1.2329	-1.37784	-0.992588	-1.85241	-1.4884
RPL3	104.152	123.694	113.923	109.919	106.007	94.4241	279.329	264.798	408.167	-0.248089	0.0516141	0.103895	0.270831	-1.2939	-1.21683	-1.8411
TIMP2	44.7746	48.7675	46.771	35.9624	47.0205	39.9987	51.4339	57.0873	73.8753	-0.123239	0.379125	-0.00767475	0.225661	-0.137105	-0.287555	-0.659477
C25H7orf70	343.834	158.125	250.98	232.762	289.955	317.376	613.449	344.412	383.554	1.12064	0.108718	-0.208259	-0.338623	-1.28937	-0.456563	-0.611859
HSPB1	81.2187	79.0303	80.1245	69.669	62.8549	55.2759	81.8955	180.417	222.897	0.0394049	0.201727	0.350217	0.535594	-0.0315409	-1.17102	-1.47606
ACTB	992.462	1105.62	1049.04	1537.16	1601.08	1495.4	1561.44	4755.52	6312.3	-0.155774	-0.551197	-0.60997	-0.511457	-0.573808	-2.18053	-2.58909
ADH5	32.0995	18.6621	25.3808	30.3931	33.3126	41.4116	56.2508	35.0615	42.0406	0.782445	-0.260009	-0.39233	-0.706297	-1.14814	-0.466152	-0.728044
GRSF1	1148.54	1326.36	1237.45	1120.63	798.853	701.285	885.417	928.272	678.792	-0.207671	0.143058	0.631369	0.8193	0.482943	0.414752	0.86633
SEMA4F	396.26	461.939	429.1	462.777	400.82	343.84	96.9086	208.661	183.367	-0.221253	-0.109003	0.0983581	0.319577	2.14662	1.04015	1.22658
C5H12orf75	143.95	204.102	174.026	128.418	310.996	336.121	30.2627	23.8654	38.3089	-0.503726	0.438454	-0.837594	-0.949677	2.52369	2.86631	2.18355
NCF1	29.3631	24.2831	26.8231	27.1482	30.7237	96.7662	49.4765	26.4542	31.043	0.274053	-0.0173789	-0.195876	-1.85103	-0.883267	0.0199819	-0.21079
MT1E	145.714	97.028	121.371	81.7605	113.302	92.4982	93.0022	238.745	459.62	0.586672	0.56995	0.099259	0.391929	0.384089	-0.976044	-1.92102
YBEY	45.5717	27.0495	36.3106	31.0658	45.47	24.5698	53.6725	162.887	173.998	0.752537	0.225062	-0.324524	0.563505	-0.563792	-2.16541	-2.26061
LGI4	37.8487	36.3309	37.0898	35.4918	34.1059	33.369	35.4345	38.2329	35.279	0.0590455	0.063538	0.120999	0.152511	0.0658669	-0.0437918	0.0722114
CPEB2	339.528	522.378	430.953	177.834	120.629	79.321	164.658	383.499	849.197	-0.621563	1.277	1.83696	2.44176	1.38806	0.168309	-0.978569
LMBRD1	1622.36	2326.01	1974.18	2445.26	4079.01	4651.58	605.282	1299.29	668.444	-0.519768	-0.308729	-1.04696	-1.23646	1.70558	0.603534	1.56238
GCAT	263.361	239.787	251.574	109.249	119.901	86.5197	51.4883	133.689	219.56	0.135292	1.20336	1.06913	1.53988	2.28867	0.912103	0.196367
CES2	34.7797	37.3311	36.0554	36.0777	35.9143	33.3095	34.3457	38.1541	37.5802	-0.102129	-0.000892811	0.00565738	0.114283	0.0700862	-0.0816236	-0.0597595
MLLT10	121.872	189.185	155.529	113.821	141.689	135.388	1131.5	735.085	572.907	-0.634428	0.450415	0.134449	0.200084	-2.86298	-2.24073	-1.88112
CLK2	2542.84	2988.85	2765.84	3304.47	3263.89	3604.21	1258.73	1352.94	1469.46	-0.233148	-0.2567	-0.238873	-0.381962	1.13576	1.03162	0.912433
C28H10orf10	46.5429	33.9049	40.2239	36.8349	30.7522	34.0924	29.2692	33.0565	32.7549	0.45707	0.126979	0.38736	0.2386	0.458671	0.283119	0.296342
NEDD4	54.5468	66.5127	60.5297	70.6355	51.9551	46.3395	25.7	28.0397	34.3019	-0.286134	-0.222749	0.220378	0.385403	1.23588	1.11017	0.819357
MGC137014	49.9036	46.0997	48.0017	43.9644	42.4028	49.3668	53.4847	45.3757	39.6306	0.114384	0.126747	0.178924	-0.0404568	-0.156044	0.0811641	0.276469
RPL36	3979.72	2492.24	3235.98	1235.9	1551.67	819.452	12171.8	12646.2	14091.5	0.675227	1.38864	1.06038	1.98147	-1.91127	-1.96642	-2.12255
C4H7orf25	364.65	138.29	251.47	251.469	832.599	911.87	404.168	127.668	108.139	1.39881	7.28e-06	-1.72724	-1.85844	-0.684568	0.977989	1.2175
LOC100137759	89.1278	50.5062	69.817	114.348	62.3106	46.0092	50.9826	250.604	594.176	0.819416	-0.711782	0.164101	0.601655	0.453573	-1.84376	-3.08924
NEDD9	41.0565	19.1357	30.0961	17.1882	37.3222	18.8262	20.019	101.177	146.815	1.10134	0.80816	-0.31046	0.676832	0.588209	-1.74923	-2.28636
KLF4	966.618	1156.36	1061.49	1262.99	2867.6	3102.61	12055.3	8397.61	4981.46	-0.258579	-0.250754	-1.43375	-1.54739	-3.5055	-2.98389	-2.23048
FLNC	80.9619	66.3424	73.6521	84.5188	124.168	161.441	39.0383	62.101	74.068	0.287311	-0.198545	-0.7535	-1.13221	0.915838	0.246111	-0.00812215
ATP5D	150.139	69.6931	109.916	119.662	155.329	141.15	178.085	1403.1	1135.88	1.10721	-0.122565	-0.498923	-0.360827	-0.696162	-3.67414	-3.36934
TMEM177	150.686	35.68	93.183	68.7757	73.2123	66.8668	514.764	129.64	102.584	2.07836	0.438168	0.347979	0.478777	-2.46577	-0.476377	-0.138668
AGMAT	246.662	95.4285	171.045	186.399	326.929	252.899	55.2892	35.714	44.8925	1.37004	-0.124018	-0.934598	-0.564185	1.62931	2.25982	1.92983
GLTSCR2	40.2245	27.8347	34.0296	33.1949	34.2328	32.1177	60.8811	128.975	85.4932	0.531189	0.0358312	-0.00858827	0.0834219	-0.839204	-1.92223	-1.32902
ZDHHC1	183.703	124.677	154.19	137.505	143.601	123.867	104.16	83.0527	79.1047	0.559179	0.165229	0.102641	0.315912	0.565904	0.892608	0.962872
NCF2	789.756	444.576	617.166	698.135	872.764	984.332	152.397	52.3495	55.0119	0.828977	-0.177848	-0.499934	-0.673487	2.01783	3.55941	3.48784
PFDN5	1341.7	600.594	971.147	1084.81	1325.44	1215.29	1655.31	2114.53	2570.58	1.1596	-0.159684	-0.448707	-0.323544	-0.76934	-1.12257	-1.40433
FBXO34	699.772	1033.76	866.768	1107.42	1543.95	1682.01	72.7672	42.4164	50.8402	-0.562948	-0.353491	-0.832907	-0.95647	3.57429	4.35295	4.0916
ZNF771	625.086	312.466	468.776	754.985	555.705	444.095	392.388	335.629	176.654	1.00035	-0.68755	-0.245422	0.0780306	0.256619	0.48203	1.40798
ATG16L1	488.356	537.308	512.832	465.092	687.078	590.955	2180.67	1086.54	1254.27	-0.137816	0.140971	-0.421989	-0.204562	-2.08821	-1.08318	-1.29029
ABCB6	81.4802	86.4396	83.9599	72.5073	73.4432	72.3234	100.811	1107	1481.15	-0.0852431	0.211574	0.193071	0.215237	-0.263882	-3.72081	-4.14088
RPL13A	5365.2	3104.06	4234.63	1378.97	2354.68	1387.83	16753.7	19370.2	18461.6	0.789474	1.61865	0.846702	1.60941	-1.98417	-2.19353	-2.12422
LOC515042	10823.8	9887.07	10355.4	11015.9	10102.1	10210.2	1622.38	5692.26	5915.54	0.130594	-0.0892005	0.0357278	0.0203796	2.6742	0.863315	0.807809
UGT2B11	11.3857	12.95	12.1679	11.7025	11.5858	9.87789	11.1016	12.4483	11.2489	-0.185727	0.0562637	0.0707205	0.3008	0.132307	-0.0328769	0.113287
SMS	205.065	221.884	213.475	270.103	393.904	381.852	114.629	149.951	207.88	-0.113724	-0.339443	-0.883778	-0.838947	0.897094	0.509578	0.0383142
DIXDC1	27.6895	29.1274	28.4085	28.7415	25.9239	25.4366	26.0335	25.7295	25.4336	-0.0730351	-0.0168155	0.132036	0.159416	0.125951	0.142898	0.159583
RNF103	354.074	578.834	466.454	459.915	317.64	320.752	748.816	250.748	270.126	-0.709099	0.0203654	0.554343	0.540274	-0.682877	0.895495	0.788099
SGPL1	860.911	1137.96	999.438	955.666	320.266	444.68	632.587	755.323	894.781	-0.40252	0.0646102	1.64185	1.16835	0.659852	0.404023	0.159583
OSBPL1A	4154.78	4711.8	4433.29	3714.85	2736.99	2035.51	168.195	1771.27	2280.63	-0.181506	0.255073	0.695785	1.12298	4.72017	1.32359	0.958942
TRMT61B	690.692	756.771	723.732	719.52	792.707	832.803	775.402	93.4059	86.1292	-0.131816	0.00841989	-0.131334	-0.202521	-0.0994901	2.95387	3.07088
PAG11	21.3028	23.0789	22.1909	24.8152	22.9223	24.1848	23.9698	24.5925	52.6393	-0.115533	-0.161258	-0.0467881	-0.124134	-0.111249	-0.148249	-1.24618
ZNF639	138.104	116.461	127.282	157.798	151.545	108.324	34.1901	77.1368	61.3638	0.245909	-0.310049	-0.251713	0.232676	1.89638	0.72254	1.05257
MECOM	78.6286	61.2042	69.9164	50.5633	163.705	126.52	20.2665	18.0925	34.3909	0.361424	0.467541	-1.22739	-0.855661	1.78654	1.95024	1.02361
UGT2A3	15.2395	14.7594	14.9995	14.0468	15.089	14.2066	16.1561	14.6822	13.9803	0.046178	0.0946732	-0.00859052	0.0783462	-0.107172	0.0308405	0.101513
CYP39A1	29.0093	18.9418	23.9755	20.6728	32.5407	36.6431	41.8457	19.041	173.211	0.614939	0.21383	-0.440681	-0.61198	-0.803517	0.332452	-2.85289
SLC22A3	19.689	16.7858	18.2374	14.0343	12.7252	12.6781	11.8419	13.7097	13.1736	0.230149	0.37794	0.519218	0.524558	0.623004	0.411702	0.469249
GINS3	724.28	870.488	797.384	940.465	498.974	559.962	673.833	269.33	192.796	-0.265277	-0.2381	0.67631	0.509945	0.242883	1.5659	2.0482
INIP	1806.63	2089.79	1948.21	1819.66	2942.48	2817.62	1500.01	702.828	528.431	-0.210054	0.0984836	-0.59488	-0.532325	0.377183	1.47091	1.88236
ZAK	26.052	25.6126	25.8323	19.5969	22.9176	22.2251	21.9096	29.0308	28.404	0.0245407	0.398551	0.172722	0.216988	0.237614	-0.168408	-0.136914
HSPBAP1	394.409	428.38	411.394	357.162	233.686	296.006	202.516	102.107	82.3581	-0.119199	0.203944	0.815953	0.474895	1.02249	2.01043	2.32054
LOC515631	239.53	400.806	320.168	207.062	277.229	277.355	56.0566	18.5341	24.3892	-0.742699	0.62877	0.207753	0.207098	2.51387	4.11058	3.71452
LOC520070	47.0106	48.5085	47.7595	42.9858	39.6133	43.1846	54.9281	46.8482	43.3533	-0.0452498	0.151928	0.269803	0.145273	-0.201755	0.0277968	0.139647
SPTSSB	13.8336	16.3082	15.0709	13.6623	46.5793	13.9493	14.4064	13.9161	12.2395	-0.237419	0.141564	-1.62793	0.111566	0.0650562	0.115005	0.300216
PEBP4	18.4231	20.5755	19.4993	20.6928	101.109	20.2005	27.1317	33.4391	111.797	-0.159411	-0.0857055	-2.37441	-0.0509679	-0.476558	-0.778116	-2.51939
KIFC1	274.264	406.356	340.31	299.731	270.407	243.443	276.454	303.146	286.863	-0.56718	0.183179	0.331718	0.483266	0.299808	0.166836	0.246489
PLK1S1	1572.06	1450	1511.03	1723.76	1817.23	1997.27	327.217	88.3971	55.9529	0.116605	-0.190027	-0.26621	-0.4025	2.20721	4.09539	4.75517
PRR14L	53.4781	77.2267	65.3524	83.152	104.701	106.121	147.295	24.9006	34.0688	-0.53015	-0.34751	-0.679968	-0.699399	-1.17239	1.39206	0.939791
TNPO1	458.359	585.894	522.126	575.165	734.569	519.44	1038.82	539.924	581.61	-0.354161	-0.139576	-0.492499	0.00744341	-0.992476	-0.0483567	-0.155652
GPHN	130.081	115.171	122.626	217.855	312.575	345.146	58.9663	186.586	209.711	0.175636	-0.829105	-1.34994	-1.49294	1.0563	-0.605572	-0.774135
DDX54	1396.68	1416.61	1406.65	1269.21	1192.59	1413.37	4430.77	1553.93	2028.99	-0.0204482	0.148323	0.23816	-0.00687874	-1.6553	-0.143663	-0.528503
UGGT1	13.1483	14.5089	13.8286	13.0125	12.9119	14.0267	14.9225	14.9624	14.2441	-0.142066	0.0877541	0.098951	-0.0205245	-0.109836	-0.113688	-0.0427145
RGS9	20.6801	21.9383	21.3092	21.1305	16.613	17.9024	17.1248	16.8921	19.1514	-0.0852078	0.0121537	0.359167	0.25133	0.315395	0.335134	0.154028
CD109	201.776	314.27	258.023	201.951	101.461	98.933	32.9624	56.1128	39.9072	-0.639249	0.353497	1.34658	1.38298	2.96861	2.2011	2.69278
LOC100847179	24.4906	22.2794	23.385	22.9372	19.7624	21.4566	22.4505	20.6528	22.0238	0.13652	0.0278917	0.242825	0.124164	0.058838	0.179245	0.086522
ATF2	1038.77	1322.44	1180.61	1236.78	1540.97	1652.73	939.545	94.601	76.2168	-0.348328	-0.0670567	-0.384306	-0.485321	0.329495	3.64153	3.95328
EXOC1	16.3336	17.809	17.0713	17.2018	16.0269	14.7022	38.6584	64.7344	52.1219	-0.124756	-0.0109849	0.0910758	0.215539	-1.17921	-1.92296	-1.61032
ZHX1	61.0991	71.078	66.0885	64.6436	35.9211	33.975	111.243	23.1594	23.6316	-0.218251	0.0318929	0.879569	0.959926	-0.751246	1.5128	1.48368
RELN	88.0552	122.101	105.078	85.4216	80.5905	82.1063	56.5076	63.305	65.7631	-0.471594	0.298788	0.382778	0.355896	0.894945	0.731069	0.67611
AFM	15.5778	14.1982	14.888	13.9854	12.9883	13.8824	12.3492	11.9112	12.8156	0.133777	0.0902239	0.196938	0.100886	0.269735	0.321826	0.216251
PILRA	30.9346	30.7801	30.8574	32.0208	32.5652	38.9474	30.6388	29.5868	25.4556	0.00722487	-0.0533924	-0.0777159	-0.33591	0.0102549	0.0606618	0.277634
ABAT	298.663	151.166	224.915	312.135	633.945	772.499	226.19	32.0176	91.8636	0.982383	-0.47279	-1.49498	-1.78015	-0.0081542	2.81244	1.29181
DCLK1	22.203	23.5294	22.8662	24.2818	19.7007	18.9722	21.8189	21.1886	26.1384	-0.0837123	-0.0866581	0.21497	0.269333	0.0676409	0.109932	-0.192952
CALCRL	13.2636	12.9841	13.1238	13.3453	12.0434	12.9237	14.0607	13.5708	13.6222	0.0307268	-0.0241425	0.123949	0.0221635	-0.0994776	-0.0483196	-0.0537716
WRNIP1 /// WRNIP1	4037.69	5070.51	4554.1	4058.87	4799.68	5400.88	2884.87	3139.5	2457.53	-0.3286	0.166086	-0.0757726	-0.246029	0.658661	0.536633	0.889959
WRNIP1	155.394	194.258	174.826	160.186	181.833	215.779	111.895	110.344	82.2029	-0.322036	0.126172	-0.0566923	-0.303637	0.643778	0.663917	1.08866
PGM5	170.407	239.503	204.955	378.075	480.346	638.544	70.981	58.3357	21.3332	-0.491061	-0.883365	-1.22877	-1.63948	1.5298	1.81286	3.26414
MBL1 /// SFTPA1	14.3661	14.2525	14.3093	13.6259	13.5419	16.1868	13.1439	14.5015	12.8919	0.0114549	0.0706042	0.0795187	-0.177869	0.122562	-0.0192518	0.150485
BLK	31.3013	31.6927	31.497	30.4486	29.9593	33.2084	29.521	27.4899	25.5899	-0.0179258	0.0488396	0.0722129	-0.0763322	0.0934711	0.196312	0.299639
DEFB4A	20.8179	23.4244	22.1211	21.7564	44.2042	327.331	29.9214	19.0825	19.4155	-0.170185	0.0239848	-0.998759	-3.88725	-0.435751	0.213177	0.188216
RNF7	1438.9	1198.22	1318.56	1330.3	1019.77	1091.86	191.844	835.686	732.723	0.264078	-0.0127915	0.370727	0.272183	2.78096	0.657932	0.847623
PSMD14	1236.9	614.871	925.887	706.299	1828.82	1852.86	2536.59	3239.77	2785.67	1.00838	0.390557	-0.982002	-1.00085	-1.45398	-1.80698	-1.58911
TMEM159	7105.8	8306.12	7705.96	7001.94	6899.36	6768.31	335.375	132.91	257.384	-0.225178	0.13822	0.159512	0.187179	4.52213	5.85745	4.90398
ARHGAP17	917.579	995.792	956.685	1051.28	720.833	626.772	344.095	460.834	834.338	-0.118012	-0.136031	0.40838	0.610102	1.47524	1.0538	0.197412
SHPK	22.6087	23.3321	22.9704	22.9623	28.7706	25.2043	25.9968	317.825	277.845	-0.0454383	0.000505879	-0.324821	-0.133894	-0.178561	-3.79038	-3.59643
ZNF236	283.319	556.897	420.108	260.525	193.447	151.402	324.465	200.388	298.696	-0.974986	0.68934	1.11882	1.47238	0.372695	1.06796	0.492083
RAD17	4081.96	5257.91	4669.93	3891.01	4012.87	4200.1	1411.82	486.504	337.436	-0.365228	0.263256	0.218767	0.152979	1.72584	3.26288	3.79072
CTNNBIP1	831.118	285.87	558.494	579.306	1033.43	955.745	1181.18	565.394	728.282	1.5397	-0.052783	-0.887827	-0.775083	-1.08062	-0.0177129	-0.382956
ASPH	19.0724	19.1439	19.1081	19.2581	18.9684	17.8111	285.135	22.105	19.621	-0.00539624	-0.0112771	0.0105861	0.101408	-3.89939	-0.210184	-0.0382121
CDK9	988.674	1053.66	1021.16	1306.83	1013.68	1189.79	3307.07	1361.87	1241.87	-0.0918372	-0.355858	0.0106107	-0.22049	-1.69534	-0.415376	-0.2823
BCL2L14	251.384	145.426	198.405	242.654	264.093	233.582	77.6296	65.1509	182.25	0.789605	-0.290454	-0.4126	-0.235484	1.35377	1.60659	0.122528
PIGT	16.9489	17.7197	17.3343	18.782	21.9591	17.6635	17.1909	32.158	20.9854	-0.0641594	-0.115725	-0.34119	-0.0271396	0.0119848	-0.891546	-0.275754
BNIPL	161.91	147.332	154.621	142.712	147.558	114.445	138.176	80.1475	85.0276	0.136122	0.115628	0.0674571	0.434082	0.16223	0.948008	0.862735
LOC100848209	10.7094	11.9551	11.3322	12.3388	12.5592	13.2341	13.906	15.8736	41.1917	-0.158745	-0.12277	-0.148307	-0.223828	-0.295272	-0.486199	-1.86192
HSD17B13	12.3312	12.3263	12.3287	12.7923	31.401	10.5131	13.5059	11.1769	12.0248	0.000577518	-0.0532457	-1.34878	0.229842	-0.131567	0.141507	0.0360088
PGC	17.4506	22.2762	19.8634	19.7641	18.1705	19.3195	26.8167	18.5833	16.1955	-0.35223	0.00722649	0.12851	0.0400529	-0.43302	0.0961014	0.294516
PARP14	25.6652	30.3574	28.0113	25.1761	27.98	24.607	215.472	33.6368	32.7281	-0.242235	0.153957	0.00161148	0.18694	-2.94342	-0.264029	-0.224519
[truncated: 9,985 more rows]
