# Supplementary material for: Exploring timing activation of functional pathway based on differential co-expression analysis in preimplantation embryogenesis
Source: Oncotarget. 2016 Sep 29;7(45):74120–31. doi: 10.18632/oncotarget.12339 (PMC5342040; doi:10.18632/oncotarget.12339)
Supplement: Supplementary file 8 [file oncotarget-07-74120-s008.xlsx]

## Sheet: Sheet1
Supplementary Table S7: The differentially expressed genes betwwen In Vivo and In Vitro maturated oocyte
GeneSymbol	ratio_Oocyte[abs(ratio_Oocyte) > 1]	Oocyte.invitro.rep1	Oocyte.invitro.rep2	Oocyte.invitro.rep3	Oocyte.invivo.rep1	Oocyte.invivo.rep2	Oocyte.invivo.rep3	Zygote.rep1	Zygote.rep2	Zygote.rep3	Cell.2.rep1	Cell.2.rep2	Cell.4.rep1	Cell.4.rep2	Cell.8.rep1	Cell.8.rep2	Cell.8.rep3	Cell.8.rep4	Morula.rep1	Morula.rep2	Morula.rep3	Blastocyst.rep1	Blastocyst.rep2	Blastocyst.rep3
GSTA2	5.30716	45.2571	38.9356	54.2938	5393.58	48.526	40.9571	46.1615	31.5832	39.0084	47.4232	38.3493	35.0737	36.6214	38.1584	48.526	37.7465	25.1612	58.3976	45.5255	47.47	45.6004	45.2571	73.6849
GSTA3	5.18111	22.3664	32.087	27.9083	2928.64	31.9791	27.4744	25.973	24.7413	21.5787	29.2853	22.2478	20.4077	26.2617	37.4299	44.8431	67.0221	36.9281	27.9083	24.308	23.0972	25.523	22.9041	29.1217
HSD17B1	4.58433	23.6256	25.008	22.8912	1672.62	23.9646	19.2577	21.592	18.5257	20.4318	16.3983	17.6039	17.82	18.9776	19.7065	30.4543	19.2655	17.6501	20.4318	17.7684	21.298	20.4605	22.4221	18.7407
VIM	4.51578	41.2968	65.5112	120.309	5113.44	42.6933	39.4244	75.6598	32.7002	37.9348	459.854	38.2318	5234.55	61.9263	276.831	170.638	82.7275	208.184	38.92	38.641	43.3533	173.529	37.8582	178.369
SRGN	4.49992	15.7206	22.9311	77.598	2588.84	21.98	19.4639	18.713	14.4388	14.5571	111.068	17.8978	2065.09	17.6587	19.0081	30.5221	12.3855	18.8664	21.4865	18.3854	17.9915	14.0382	16.1183	13.905
DDX39A	4.2848	60.185	30.0375	34.73	54.0137	1365.44	1016.1	141.441	139.291	253.805	275.98	247.001	345.258	258.715	12136.4	14163.5	14375.8	12855.6	3662.74	3838.49	4161.33	2690.88	3429.96	3110.88
TMEM11	4.04837	50.881	60.6913	102.444	170.294	2170	1200.71	195.814	148.446	402.489	449.836	458.27	481.11	328.867	3491.86	3083.21	3575.04	2710.18	1877.11	1828.99	2111.49	1538	1732.42	1420.71
INHA	3.76287	34.6135	41.6952	143.556	2892.22	50.643	41.7607	44.8642	35.0418	31.6685	28.9124	34.5834	34.0522	27.8397	26.3101	38.5742	34.8444	27.372	30.1888	30.5969	34.9947	30.6083	31.0051	33.6243
GPX4	3.70942	144.848	174.802	177.703	1543.92	3899.95	1062.07	544.276	476.01	797.429	1216.5	1301.31	1442.14	891.502	1885.31	1509.27	1467.31	1596.71	5115	4067.57	4178.24	4331.31	6838.62	5351.21
POLR1E	3.54534	181.392	194.177	191.613	385.497	3539.14	2697.16	576.475	577.358	683.179	1911.41	2436.18	3402.23	2748.03	3739.22	3512.23	3659.53	3678.55	1214.42	1152.78	1422.34	1212.4	1167.11	940.586
KIAA0020	3.52303	172.321	166.357	129.168	356.677	3046.13	1975.45	888.282	977.865	1803.8	3172.8	3135.95	4224.62	3233.58	7871.62	7162.1	6556.88	8112.86	2357.25	2410.01	2596.16	2127.36	2346.3	2156.92
FAM162A	3.49352	36.7559	35.9021	70.1841	306.418	872.075	430.334	150.391	194.836	346.476	450.158	694.821	546.611	465.65	101.035	66.3488	109.318	91.4637	1087.52	723.063	972.559	658.506	827.918	746.136
ENO1	3.44587	224.603	347.414	398.184	7410.58	2231.3	930.509	397.271	313.933	514.188	942.788	785.338	1951.37	712.759	612.699	343.115	228.105	441.683	7635.1	4796.38	5319.87	11902.9	10756.6	12429.9
LENG1	3.4273	27.9504	49.8045	35.5729	36.9704	806.844	375.336	77.7791	74.4016	111.897	156.09	166.607	185.175	207.765	476.06	829.453	1141.65	368.769	135.072	79.1309	114.636	117.931	141.244	101.952
NDUFA8	3.41373	288.997	275.841	361.181	555.798	6114.22	3198.54	946.879	1086.51	2800.01	2800.01	4509.08	3227.36	3055.58	783.889	1028.9	1372.01	589.195	5987.42	6476.05	6077.64	4312.23	5507.52	6147.06
DGAT2	3.31498	72.5547	90.0657	65.3631	63.9892	1453.46	751.428	49.6367	57.8999	89.89	95.6564	78.1919	64.5458	84.907	83.9533	115.069	75.9692	140.461	188.43	409.11	327.947	170.776	101.102	125.136
ALAD	3.28092	192.903	185.372	208.109	639.697	3485.51	1574.32	309.358	315.84	447.119	454.198	559.401	345.979	483.874	173.754	242.174	208.6	145.221	4787.36	4293.06	4061.76	4913.68	5193.96	5554.46
TPM2	3.27807	20.4775	25.5174	28.8062	679.579	20.3007	25.735	28.8062	18.2604	22.5758	23.3162	18.6725	23.7543	28.7785	65.2295	35.3443	39.5175	96.4839	31.2514	35.0978	51.6905	45.7908	34.6949	60.9636
MRPL36	3.26602	60.7025	49.2419	60.9457	95.8317	1037.53	510.573	110.546	151.415	181.647	230.34	214.559	208.56	116.124	554.14	389.959	453.053	283.336	1228.89	924.698	1058.78	576.731	951.498	1152.56
PTPMT1	3.26136	54.8259	43.7384	63.7955	255.419	884.823	416.604	88.5272	84.2759	135.905	191.472	251.167	137.47	234.241	34.3028	28.8212	26.5884	25.9826	902.855	682.042	964.799	980.861	1024.35	1196.43
FAM204A	3.20492	54.6751	95.097	87.7142	265.309	1323.04	601.5	176.519	277.235	446.358	639.021	654.215	565.075	496.068	5993.56	7277.74	6466.22	6988.08	1532.28	1595.94	1763.04	2058.02	1332.95	1591.44
RBM5	3.17904	185.133	254.819	275.384	217.398	3656.79	2604.66	629.108	1027	1478.41	2069.97	1508.22	3289.21	1587.41	5458.5	4995.46	4512.34	5745.11	3662.73	3498.28	2690.49	3595.17	3763.42	3477.31
VTI1B	3.15998	62.4656	58.9627	76.9882	292.678	951.618	529.191	197.368	194.696	261.819	423.627	537.605	403.621	541.879	404.975	214.518	283.217	337.888	3509.96	3115.78	3697.28	2570.03	3570.4	3204.59
SMARCAL1	3.14791	88.3222	130.959	106.701	113.382	1849.16	926.881	315.033	540.735	722.512	1175.77	1444.91	1424.08	1297.01	407.554	410.982	407.165	431.06	544.341	473.928	459.227	654.151	595.966	544.803
CYTH2	3.13069	142.516	134.664	122.079	173.82	2031.03	1292.08	511.156	692.326	388.202	1035.58	553.307	1378.85	674.088	3644.6	3370.37	2427.62	3336.34	1308.16	1105.37	642.515	1832.84	1444.35	1850.29
NOP2	3.10616	73.3571	40.7594	49.6359	40.9876	673.935	695.125	155.697	219.042	219.532	385.62	341.87	388.724	305.87	1042.73	1633.03	1111.05	1075.19	603.356	509.274	445.112	515.178	584.967	465.962
EIF3F	3.09013	191.761	199.172	170.58	867.725	2546.72	1367.23	503.615	373.526	637.741	1364.82	1045.38	1183.3	796.25	5183.84	7537.42	6870.73	4902.23	6580.91	7145.2	7137.23	4206.99	5811.04	5864.27
NDUFS7	3.08117	91.4523	98.0497	114.637	207.919	1635.58	730.426	118.197	168.666	288.403	223.41	173.003	166.749	147.395	543.053	477.11	458.64	425.399	2691.59	2585.15	2476.11	787.079	2183.35	2188.95
FAM32A	3.0746	91.3551	95.5346	129.894	770.017	1098.21	800.53	386.566	324.264	628.026	510.945	704.279	814.357	558.053	1931.82	4378.37	5036.33	1803.04	2777.63	1635.12	2494.65	1559.97	2430.22	1842.11
MDH1	3.07265	80.7209	95.2718	133.763	828.27	1207.22	570.548	66.2621	163.804	292.285	621.98	462.215	447.836	336.445	2175.27	3354.41	4343.23	1949.1	11179.4	11418.6	12667	8031.27	11105.1	11471.8
NOL12	3.05443	76.5904	99.7976	71.0718	132.814	1280.28	642.705	223.032	218.181	317.37	376.476	523.895	422.908	422.908	1233.7	2008.97	1741.47	843.833	546.447	446.918	602.127	219.244	447.787	244.393
PDCD11	3.05375	27.9403	22.551	30.9453	48.4358	394.774	233.012	79.2805	94.8056	110.662	261.376	196.909	285.495	219.784	5374.38	4213.86	3041.5	5139.18	707.155	665.145	671.096	798.42	683.27	594.998
EIF1AD	3.03618	36.0561	41.1794	81.8893	93.484	857.183	354.663	113.273	135.036	210.323	225.047	260.197	208.811	215.506	1622.23	2608.89	3472.05	1495.49	823.896	679.292	660.017	614.183	895.788	461.578
C19H17orf89	3.03216	43.4948	43.8786	95.5124	115.78	949.454	430.829	85.0277	99.242	202.876	173.613	195.494	116.902	124.731	914.92	1279.27	1247.67	921.579	1695.53	1104.94	1316.18	900.906	1417.41	1040.09
CCM2	3.02377	31.0489	27.7499	41.0272	38.2677	479.245	294.361	46.3718	67.6078	165.309	138.942	104.36	160.996	155.167	1048.08	785.942	1009.32	1044.61	632.027	517.376	514.927	459.224	557.541	497.952
ATP6V1E1	3.01018	180.554	171.367	214.36	552.505	2560.56	1449.27	397.632	366.752	880.092	1208.14	1291.51	2072.7	1102.97	6656.52	7339.35	6905.59	7330.87	7486.64	7145.55	7639.05	6588.67	7082.51	7280.1
DNAJB1	2.99855	68.9117	72.7424	63.2932	294.398	969.879	373.656	458.248	403.683	732.196	1182.82	1483.73	1501.16	1394.41	9015.75	12566.3	14462.1	7786.16	698.149	687.357	784.234	1333.15	765.809	695.701
ZNF830	2.97495	187.129	139.887	113.471	207.64	2086.05	1169.55	693.434	807.351	1262.64	1806.67	2553.91	3092.2	2274.96	1154.42	2302.81	3387.8	1211.86	975.007	912.692	834.785	695.304	601.519	706.792
PHRF1	2.9552	55.4118	67.2007	55.7371	57.2323	839.444	486.499	297.197	322.37	318.022	503.131	375.462	450.029	381.179	1331.16	672.278	548.778	1058.16	261.891	313.71	156.208	343.984	286.568	247.327
CCDC167	2.95129	254.965	325.619	369.054	552.944	4813.6	1978.36	575.791	536.033	1083.08	841.616	1226.86	975.374	800.72	945.164	1274.54	1889.7	966.081	1621.12	1207.13	2157.15	834.482	1338.16	1231.71
YIF1A	2.94843	47.4974	43.8108	48.6069	74.6212	715.63	289.762	54.2403	53.235	104.756	108.289	69.4813	98.1297	61.6821	994.836	722.515	615.871	845.01	2203.33	2372.37	1788.83	1119.98	1799.79	1640.09
MRPS6	2.94465	175.83	220.801	283.57	943.276	3005.24	1288.26	743.253	682.48	973.848	1713.01	1699.98	1769.07	1686.58	1521.77	2043.32	1898.2	1531.69	1190.57	1524.38	1151.97	759.657	826.323	1144.69
TRAK2	2.94017	66.3427	57.8459	45.7717	71.8744	831.693	400.879	106.931	90.8648	166.919	270.745	275.211	229.1	200.602	192.641	531.4	1007.98	296.028	124.453	507.98	272.217	153.684	130.735	117.999
TPRKB	2.92499	25.7133	35.9808	29.2399	38.2677	401.032	251.316	51.6211	85.0639	217.107	208.824	183	283.197	167.576	346.476	296.06	410.088	385.913	723.27	734.5	964.555	271.829	592.227	630.342
FAM92A1	2.92103	91.645	67.0813	82.5496	338.992	973.3	515.101	265.111	235.68	348.698	831.835	911.233	900.507	707.904	29.794	50.0131	98.0828	45.1022	788.661	417.602	633.988	1055.51	1244.23	1261.68
MALSU1	2.90984	55.3697	105.565	97.8342	120.829	1397.44	426.469	87.9076	95.5403	118.512	86.3762	155.558	48.7734	147.018	1526.27	2375.97	2630.51	1411.18	1312.75	1936.79	1314.33	1275.05	1477.57	1604.8
C13H20orf111	2.90932	284.398	279.684	283.923	564.285	3771.84	2034.62	1207.75	1337.83	2182.5	2958.57	3969.49	4134.51	3530.76	4003.29	5412.3	6268.69	4140.17	3027.96	2075.49	2439.69	2924.03	3021.82	2450.64
LDHB	2.90152	252.024	302.91	262.651	1436.96	2994.64	1677.49	552.93	645.444	1035.47	1474.18	1882.07	1604.29	1438.63	2888.56	6116.26	7152.68	2903.4	11865.7	10470.4	11927.2	10404.1	10369.3	12361.3
HAX1	2.90033	90.2472	119.346	118.711	147.21	1668.86	635.044	210.942	236.138	592.857	426.835	404.414	407.211	320.584	3602.99	2553.2	2771.78	3310	1182.16	1412.88	1291.42	998.856	873.605	1116.69
TIMM9	2.89386	171.857	180.423	168.538	422.343	2153.49	1295.17	801.443	1022.18	1592.18	2245.66	3082.1	2564.92	2203.9	1403.23	1425.24	1988.26	1413.73	1410.2	1867.32	1891.7	1210.53	1457.19	1130.73
CBR3	2.89158	371.177	467.769	574.053	480.346	5477.24	4528.07	688.227	647.889	1430.3	1233.83	1602.97	1268.85	1104.48	477.991	421.496	646.357	421.334	369.534	1033.2	548.307	257.513	267.727	430.086
PDZD11	2.89143	70.0798	91.4606	97.1899	127.835	1221.02	570.938	189.196	216.64	511.134	442.536	569.335	566.474	425.357	537.933	1090.85	1174.96	498.243	1136.2	1022.13	1370.33	354.083	934.697	876.931
NUB1	2.88831	114.799	123.133	134.7	309.84	1609.76	839.379	323.591	386.657	552.278	1063.2	1373.27	1431.73	1151.45	422.884	282.05	314.321	393.402	317.378	261.308	312.333	351.623	423.792	307.146
SNUPN	2.88605	78.3257	112.587	69.7118	135.246	1079.52	711.88	267.783	276.877	540.874	694.975	790.84	885.228	779.265	370.58	1167.51	1219.22	385.625	286.149	323.251	425.574	265.662	272.698	361.996
PFDN1	2.86258	327.233	360.707	400.268	672.468	4305.89	2936.32	1397.12	1386.34	2491.11	4504.55	4770.77	4819.01	3518.85	934.001	1097.44	972.183	902.444	2648.6	2738.79	3437.94	1556	2345.82	2439.65
POLR2G	2.861	131.559	177.897	153.847	252.269	1947.31	1166.4	298.407	341.658	587.833	774.655	940.979	612.789	682.601	3137.21	3070.99	2808.38	3156.75	2266.87	2409.32	3178.49	1411.12	2220.93	1857.34
C5H12orf10	2.85538	85.163	81.5943	69.4198	102.218	1142.93	464.047	114.496	158.767	266.763	224.824	258.427	192.211	204.16	337.267	306.893	281.506	304.33	1005.04	776.743	883.908	458.557	736.554	616.175
C17H12orf65	2.83892	77.7612	109.566	168.692	132.912	1588.93	825.418	154.631	214.819	277.985	361.342	500.901	346.472	449.742	496.774	363.265	595.391	701.236	338.001	420.806	543.306	220.515	260.177	259.861
ACAA1	2.8328	107.591	112.853	107.376	105.066	1421.34	809.175	343.213	372.386	580.788	632.874	644.286	589.153	637.716	231.229	179.123	136.017	214.083	1600.44	1021.06	1188.09	1431.35	1946.7	1603.58
FHL2	2.83213	29.9657	36.8082	52.43	227.035	414.943	206.901	66.5146	94.6459	148.503	339.107	104.352	121.937	106.357	45.5275	25.93	44.5385	31.2328	483.264	95.3422	251.679	414.55	1036.91	679.457
ECSIT	2.83128	48.6303	70.4308	96.7793	72.4257	1011.7	452.017	122.662	172.885	260.911	302.031	269.396	342.681	240.153	77.7356	92.549	134.985	96.3963	601.886	409.99	477.237	254.215	610.731	581.091
PHPT1	2.82177	60.1652	86.3359	75.3792	222.137	796.356	550.27	79.5362	131.101	214.792	280.854	298.707	166.056	162.884	827.128	249.847	376.769	769.938	2087.97	1886.1	2230.64	1379.86	2025.54	1725.24
EMG1	2.8142	95.3691	117.091	97.3638	201.717	1046.86	930.509	159.369	213.886	377.014	293.299	371.121	405.52	294.722	5929.16	8078.22	9030.31	5316.25	2584.31	2458.41	3920.13	1631.33	2105.89	1708.51
LOC100848273	2.80325	132.187	135.141	106.242	92.53	1647.06	867.97	228.125	234.321	495.108	336.662	558.053	422.075	399.546	176.741	312.243	360.938	120.188	48.9895	45.8766	58.7387	50.5851	30.9803	43.7795
APOPT1	2.79387	39.5621	71.9427	45.2187	111.124	657.35	318.386	104.493	70.294	136.601	190.618	205.844	239.687	262.935	861.023	385.102	420.071	876.209	783.748	814.536	727.643	331.934	580.183	411.48
NELFE	2.79161	113.671	172.713	111.199	164.61	1801.83	786.443	244.011	307.181	465.437	537.583	579.553	516.102	450.553	2275.07	2580.44	2085.03	1662.53	1989.78	1723.07	1940.98	1369.51	1824.14	1732.49
LSMD1	2.78475	122.305	126.634	149.142	214.381	1661.75	867.104	196.678	291.065	465.272	394.422	471.509	414.346	332.597	981.237	398.228	391.061	1059.08	2594.44	2359.43	2608.92	1474.49	1864.29	1431.59
LAMTOR4	2.75999	139.496	146.398	208.688	724.362	1666.75	959.152	226.637	299.293	308.042	418.79	346.811	442.572	262.281	503.38	1211.01	1809.43	420.782	2225.19	1301.53	1921.01	2130.15	2416.68	2869.91
SCN5A	2.75989	57.2871	59.898	61.4726	47.8865	700.227	462.019	115.344	139.172	176.913	205.743	227.325	234.127	159.773	37.6195	90.3841	135.467	45.3401	43.9998	39.7024	43.4965	32.2255	35.3569	35.7873
ACO2	2.75369	103.114	134.699	110.795	333.598	1194.2	823.357	177.11	283.655	317.623	544.203	416.314	513.809	343.656	1924.58	1047.73	952.118	1407.44	3131.94	3051.29	2579.86	2481.37	3278.72	3344.11
METTL13	2.74872	68.0868	43.3299	67.0249	59.5794	696.017	443.749	142.735	111.202	260.329	236.892	238.719	275.492	238.254	295.742	298.825	382.177	295.742	1500.32	878.102	936.875	1601.66	2036.04	1730.65
MTUS1	2.72654	79.7576	54.3068	69.6862	66.73	863.989	417.836	313.922	427.614	491.535	790.959	1191.61	748.894	1145.33	1748.56	978.607	1306.03	1844.41	258.922	213.109	187.517	427.614	261.779	290.511
UQCR10	2.71044	72.9512	96.51	82.771	486.497	797.27	367.149	86.405	147.094	159.93	255.059	208.586	197.779	169.589	2618.17	2511.12	2573.14	2226.44	4792.76	4710.64	6757.62	3087.48	3962.39	4167.36
SSSCA1	2.70052	69.1198	89.5038	90.5177	107.259	1065.32	446.931	88.5509	85.455	115.472	81.8925	95.588	79.4871	53.6401	2807.57	4265.56	4045.84	2250.15	1036.47	996.862	1475.45	465.801	1016.23	889.814
HK1	2.68919	128.335	156.502	140.851	240.597	1700.26	804.62	503.092	498.694	598.786	834.321	880.748	931.704	787.263	80.8205	130.232	122.354	92.8279	702.185	456.733	554.673	429.169	595.633	705.667
DRG1	2.68475	266.759	210.582	186.908	357.783	2519.92	1393.23	509.032	377.828	649.539	805.174	1582.25	908.599	1275.85	6020.34	5766.5	5948.51	5982.27	3378.03	3614.92	3961.63	2838.33	3057.25	2654.57
ZCCHC17	2.68468	54.4031	46.9335	39.2472	87.8138	524.096	291.959	71.4362	90.8648	253.424	312.825	242.915	370.032	283.312	923.49	2123.82	2219.12	747.577	1510.34	1470.82	1789.76	688.449	1358.34	1062
SNRNP25	2.68215	329.545	262.447	310.93	602.704	3064.38	2127.99	592.385	651.328	1013.52	916.14	1450.8	1127.75	1143.65	2903.64	3182.88	2988.17	3075.23	2121.69	1835.88	2023.1	953.37	1382.68	1416.51
WDFY1	2.68198	128.684	167.648	115.666	280.875	1473.18	889.878	467.74	354.231	675.028	870.03	857.803	1106.11	979.381	93.8266	398.926	481.884	103.106	2217.19	1676.3	2073.15	1306.9	2318.98	1641.73
TRMT10B	2.6742	78.6983	47.681	49.9886	163.128	604.616	357.987	232.647	234.859	394.588	576.874	839.863	814.357	788.224	1723.18	2198.78	3029.72	1684.14	572.201	722.431	612.209	689.022	594.091	618.025
KIAA1310	2.66726	19.0705	17.9057	21.1907	37.1528	213.321	119.016	49.5429	67.9161	66.8935	87.5098	94.7301	129.025	97.1941	421.995	382.176	529.122	543.61	82.7263	114.064	93.264	62.8454	67.5997	91.6933
CUEDC2	2.66666	61.109	76.9863	90.4069	141.922	949.706	359.261	132.88	270.266	377.832	451.183	427.357	528.115	399.88	98.597	317.688	265.81	80.3449	1204.16	825.77	831.903	777.784	1196.85	1001.42
IFT122	2.66399	61.1042	67.6993	33.3409	217.708	445.701	364.238	235.482	223.819	203.248	540.001	371.447	410.825	455.488	651.118	1215.45	782.909	609.217	580.748	879.286	502.783	567.849	281.171	237.297
ECHS1	2.66152	254.012	270.969	348.865	694.854	3088.92	1745.02	823.712	902.717	1191.94	2519.15	2414.69	2810.14	1996.93	1547.6	819.218	1073.14	1236.16	2500.34	2516.21	2698.2	2038.88	1545.45	1990.23
EXOSC4	2.65609	74.601	58.7305	53.1718	104.544	710.83	360.198	99.0044	108.896	176.237	166.33	170.738	124.571	143.42	304.247	341.794	320.515	232.905	945.667	740.257	847.401	420.962	670.199	692.067
MESDC2	2.6558	212.292	215.985	262.78	501.507	2308.74	1544.76	840.294	658.881	1215.58	2937.11	2957.29	3601.18	3195.4	3075.39	3487.73	4392.08	2662.91	3494.44	3369.05	3998.22	3429.82	3387.98	3288.84
CLN8	2.63681	251.116	132.956	220.847	227.287	2092.97	1442.07	306.362	383.788	356.667	387.069	347.843	339.338	339.09	58.196	107.432	123.299	99.5107	982.444	607.748	500.431	4189.42	3061.37	3686.75
MGARP	2.6278	47.1418	57.9347	74.5275	1004.53	51.6122	53.9576	59.8378	66.8524	74.7899	52.1519	49.1888	53.9254	53.313	500.386	481.896	832.209	459.761	1015.08	1961.15	2671.2	1060.58	853.65	593.756
C7H19orf70	2.62409	43.7706	43.0373	59.4146	114.938	521.806	264.713	54.8127	43.7644	86.8852	106.306	91.7782	90.3739	59.0464	549.318	424.442	520.093	388.436	2536.4	1939.82	2280.44	1993.77	2516.88	2442.03
METTL18	2.62316	88.9629	69.8113	89.7268	340.236	795.327	395.443	448.158	494.909	675.326	983.987	1318.9	1386.56	1427.09	1326.95	2466.22	3440.04	1617.74	426.202	583.423	523.488	171.834	428.897	306.885
MRPL40	2.60632	123.588	145.907	169.892	211.523	1541.02	923.097	348.079	339.917	495.602	477.228	632.345	592.196	584	2271.1	1710.55	1543.38	1477.74	1892.12	1774.11	1968.3	1092.31	1403.2	1288.93
PSMC1	2.60224	229.636	277.229	217.213	431.966	2462.36	1502.49	646.075	497.27	768.127	1379.77	1168.69	1720.82	1402.03	4088.99	3616.48	3021.04	3751.02	4360.59	3611.56	3519.84	3168.68	3583.41	2840.39
VDAC3	2.59683	550.743	578.527	664.641	2192.23	5476.07	3184.1	2939.29	2537.7	3745.76	4577.01	6138.54	5856.47	5350.37	2159.81	1747.15	2402.69	2630.18	1914.97	1346.32	1921.41	2193.44	1982.32	2429.66
CAPN13	2.59396	46.8803	51.6873	59.1568	54.8125	630.939	266.517	59.9029	84.9567	156.528	149.192	166.37	106.357	154.474	35.0306	24.8168	23.969	30.27	20.0317	31.8036	18.6515	24.2795	23.161	21.6136
SDHB	2.59217	72.5213	81.1094	131.573	621.538	690.227	408.021	341.902	512.27	374.646	618.508	503.423	750.057	467.509	3198.22	2703.43	1762.91	2496.01	5008.5	4961.47	5304.12	2577.93	4049.63	4799.33
SSBP1	2.59197	224.169	233.261	258.122	411.424	2477.07	1425.71	671.765	780.567	1560.74	1417.71	2206.57	1573.37	1590.26	3225.66	8235.65	7714.43	4244.38	5765.83	6029.85	6247.81	2517.18	4001.64	3852.2
BEX2	2.59169	16.1164	17.4949	17.499	273.909	19.5547	14.6313	17.1776	15.2706	16.4995	15.7693	14.6339	15.2314	19.4509	97.3999	60.5003	139.589	123.367	100.274	434.036	212.122	357.271	156.139	773.663
GUCA1A	2.5912	21.4386	20.4467	23.6599	341.958	26.6573	26.3602	23.9896	18.7033	21.7549	19.2137	19.7007	23.3696	22.4463	26.0714	42.0064	27.7456	21.5237	218.304	282.078	298.772	156.612	333.652	421.29
C15H11orf52	2.58872	141.477	193.997	152.953	215.209	1972.41	750.578	506.835	447.77	668.228	1036	1222.92	1619.65	1425.95	72.4958	136.583	356.071	90.6262	36.8512	32.7731	21.8622	48.9362	43.3522	26.565
ACTG2	2.58328	21.3684	17.1616	20.6613	320.384	16.2208	18.1285	21.3684	18.976	20.3596	16.341	20.3502	17.5914	19.4774	18.7365	21.4907	21.2799	17.8773	122.249	31.6282	37.5892	83.612	111.714	273.05
C13H20orf7	2.57806	41.7885	46.2614	45.913	130.388	437.672	231.883	91.8486	85.2853	208.109	215.524	283.573	299.198	312.114	2116.51	1638.2	2818.39	1900.32	899.14	878.02	846.901	937.624	817.31	632.821
MRPS15	2.5758	75.5911	94.79	98.8495	251.786	857.435	495.942	218.611	230.455	198.266	347.777	418.71	390.119	363.571	2057.65	1480.6	1332.19	1650.86	2148.81	1760.31	1966.6	1845.14	1736.2	1889.65
C23H6orf52	2.5646	296.228	276.928	236.292	616.575	2705.67	1466.37	813.106	596.941	1218.33	1264.23	1639.82	1506.72	1745.2	585.663	422.08	448.099	552.655	137.389	119.116	88.5726	168.179	117.563	102.807
DDRGK1	2.558	338.218	254.447	310.622	389.961	2997.14	1932.27	595.74	504.979	809.1	930.353	803.206	1009.61	809.152	310.622	316.081	283.762	255.636	2161.58	1786.26	1456.8	1431.69	1523.91	1445.68
POLR3C	2.55581	165.813	247.027	181.122	167.798	2118.98	1205.7	570.644	678.894	1248.18	1757.03	1665.46	1956.74	1937.15	688.57	400.196	404.578	649.078	700.031	757.166	657.977	488.939	625.183	488.134
NHP2	2.54385	155.03	137.511	163.396	280.665	1602.78	775.321	270.018	289.768	447.661	549.44	881.227	736.758	742.952	8844.01	13135.8	14794.5	8056.14	5551.2	5666.73	7519.36	2953.93	4803.99	4790.47
CCDC92	2.54251	110.044	127.275	89.8308	92.0543	1110.18	703.748	290.801	437.425	875.517	873.579	1017.2	1395.42	986.129	109.951	191.396	295.919	91.0407	20.4481	25.7128	27.5216	81.9083	21.0038	34.9968
ACAA2	2.53475	52.7271	82.6968	83.8248	217.396	659.96	393.139	213.362	242.131	508.126	557.618	782.657	657.882	769.835	409.03	295.363	598.332	405.923	737.636	744.077	1096.18	657.804	810.38	818.155
BCS1L	2.53165	154.516	148.41	157.412	115.523	1492.1	1054.19	338.15	353.209	469.979	643.157	722.689	560.27	587.835	1604.79	2878.69	2330.81	1434.47	2085.38	1809.73	2387.34	943.314	1429.57	1321.7
MRPL27	2.51892	150.608	256.253	243.721	620.586	2030.49	1077.75	290.814	391.011	388.147	436.042	390.652	286.036	322.027	3722.43	4085.46	3864.01	3130.18	7088.03	5505.02	6953.22	4773.2	6725.81	5514.91
ARHGAP27	2.51857	21.7451	20.4888	20.139	49.5086	231.749	76.1481	99.8778	164.556	142.057	285.01	126.701	192.391	235.685	103.347	132.95	188.477	170.132	29.1357	28.9174	27.3052	62.4511	35.7565	35.2156
LAMTOR2	2.5155	120.999	112.245	125.476	288.965	1131.63	630.551	96.0878	142.738	239.275	253.874	411.111	291.877	263.097	535.019	238.543	372.549	419.442	3306.22	2757.93	3018.68	2198.95	2366.33	2004.72
ATP5H	2.50114	246.459	235.327	302.203	637.535	2441.81	1359.09	262.747	365.02	645.489	552.618	767.359	464.416	508.053	2841.9	1830.73	2644.28	2939.78	9388.13	7979.78	9406.66	8322.7	8156.06	7788.4
TGOLN2	2.49396	80.4602	76.2031	79.6246	47.9395	806.697	476.429	138.532	158.747	352.233	442.875	427.693	518.063	544.429	564.096	1474.71	1572.02	521.755	561.99	607.596	550.688	424.966	551.214	598.745
COPS5	2.49316	78.7061	81.4853	114.772	324.986	1012.7	210.382	308.659	382.265	576.693	879.992	1058.7	1042.9	1209.67	1515.67	3291.01	3027.89	1498.57	3097.79	2762.04	3433.16	2097.73	3243.65	3368.12
C7H19orf53	2.49033	40.01	70.3156	76.7254	151.061	539.088	360.903	127.381	119.174	213.829	222.797	186.766	199.278	172.976	1860.09	1463.03	1662.69	1662.21	2217.41	2006.4	2370.6	1492.89	1701.5	1865.85
MRPL41	2.4772	95.8142	134.22	169.307	364.24	1225.39	633.967	382.844	283.252	374.983	434.002	466.627	384.982	366.287	2279.81	2427.88	2224.44	2078.66	2828.61	3293.1	2261.66	2466.78	2268.91	2108.31
BOLA2B	2.47084	104.872	110.036	113.955	212.108	920.421	690.575	159.608	205.605	320.983	349.364	401.418	306.576	340.593	738.84	726.671	874.934	575.242	2127.34	1687.38	2072.68	1904.2	2204.02	1830.24
TKT	2.46597	57.0443	47.1384	116.38	342.757	529.696	346.148	130.512	139.831	94.2198	503.14	213.022	494.792	229.532	19097.8	17205.6	13822.6	18661.2	11813.8	13275.7	10680.5	9486.83	10332.4	9320.39
COG4	2.46462	62.297	81.5719	63.9399	82.2026	688.116	376.751	148.608	134.733	180.936	228.488	227.54	153.204	178.261	1274.92	1921.59	1417.49	1247.79	998.684	1047.43	866.189	596.994	905.119	758.767
HAGH	2.46188	123.629	115.899	150.569	243.923	1137.41	767.842	284.412	295.749	320.454	399.875	410.654	476.926	334.715	69.3259	85.845	86.6449	47.6917	305.801	203.095	312.662	245.689	281.96	299.378
MTCP1NB	2.45979	96.0247	96.5778	104.566	183.59	927.391	523.852	217.703	239.117	406.793	594.432	778.097	568.948	522.715	20.0373	27.7296	108.166	59.4449	110.566	111.392	109.864	177.602	162.325	154.951
TUFM	2.4571	340.127	307.622	352.46	393.263	3151.44	1947.56	461.727	602.111	794.632	1089.75	1059.21	1058.75	1097.01	3746.75	3133.55	2310.18	3303.6	4537.24	4990.84	4725.3	2579.21	3693.42	4193.97
RFC5	2.45653	158.798	146.82	126.583	292.439	1323.07	756.815	506.225	356.957	575.879	1109.76	1131.68	1146.44	979.255	837.528	1213.13	1392.6	884.43	1493.51	1301.67	1736.12	1321.4	1258.48	1318.93
BPNT1	2.45428	132.312	138.707	152.996	199.215	1321.02	803.54	284.261	366.812	636.296	896.463	999.526	946.018	831.254	162.093	27.1811	83.023	73.9328	404.115	239.645	352.657	472.313	408.264	485.396
C21H14orf2	2.45031	159.634	194.382	256.063	708.944	1730.28	895.074	309.98	386.35	428.462	411.021	308.688	249.247	181.338	1677.95	701.25	693.734	1288.05	6693.99	6771.7	6771.27	6669.3	6458.05	6227.7
ATP5E	2.43	143.381	159.938	201.185	429.998	1435.88	852.871	190.932	274.434	462.827	527.242	580.569	386.337	343.469	2267.37	1839.9	1610.26	2333.64	2720.51	2888.31	3128.2	2311.43	2652.21	2689.43
NDUFA5	2.4265	82.0922	61.8748	62.3513	123.957	610.795	374.389	55.0059	99.3802	159.386	97.9078	126.11	96.4221	98.2032	1401.6	1911.62	1345.01	1237.68	2249.51	2449.5	2439.05	1921.6	2456.27	2318.57
C9H6orf203	2.42183	118.224	121.965	179.463	302.944	1271.02	674.745	317.552	362.182	617.872	767.649	737.228	942.376	914.63	934.459	1146.25	1258.5	831.65	1297.53	1763.1	1465.36	1255.53	1104.53	1088.63
LOC539805	2.42147	171.382	187.617	194.061	187.382	1802.2	973.243	619.062	636.76	607.792	921.643	613.64	953.57	642.809	50.3823	71.1889	45.8413	37.5245	85.7616	125.284	133.043	123.371	89.4427	75.0728
PHLDA2	2.42022	239.954	182.159	224.233	309.005	2429.36	721.227	981.04	1514	2091.92	3032.79	3452.51	2088.01	2716.73	12546.2	5888.32	5656.06	12486.7	339.009	265.22	224.742	242.205	228.084	131.538
LCMT1	2.41542	81.2595	86.1099	101.304	111.13	919.174	402.999	126.925	207.077	287.229	279.334	349.763	322.612	309.916	484.142	528.29	502.309	499.204	515.745	441.083	377.888	472.444	639.124	607.187
PGLS	2.40592	124.895	175.88	166.009	328.804	1391.64	753.403	148.531	219.759	321.803	392.599	388.865	278.478	292.565	626.748	662.531	472.314	461.507	1747.17	1696.67	1714.8	1456.07	1709.43	1788.95
ARPC5L	2.40472	204.566	204.509	251.186	347.625	1913.17	1235.51	576.314	581.121	907.742	1253.84	1648.15	1409.01	1481.93	4895.51	3504.62	4198.94	5570.53	3093.15	2728.12	3555.87	3331.12	3095.9	3371.4
TMEM147	2.40092	327.52	241.786	279.948	818.23	2283.47	1383.55	663.617	729.153	816.792	1047.04	1194.27	1078.29	1007.96	1319.53	863.056	782.562	1135.89	4396	3581.92	4385.84	2474.54	4370.72	4790.9
HDHD3	2.39834	51.8364	73.0499	50.8562	40.9216	583.493	302.095	162.92	160.446	181.621	257.383	157.775	370.313	221.665	54.0473	369.076	377.014	67.9561	265.667	219.403	194.354	215.537	232.004	308.356
CNPY2	2.39266	482.273	655.312	738.194	685.63	5867.1	3297.42	742.258	770.649	1158.77	927.275	1355.71	1074.1	1136.14	803.099	1168.12	1496.47	791.544	1547.88	1537.64	1431.49	1506.32	1850.97	2031.9
S100A4	2.38807	60.7025	60.7497	65.5368	863.199	65.3884	50.216	78.0639	44.8375	68.7138	491.748	52.697	894.484	61.8119	294.014	123.925	81.3661	202.321	300.025	472.531	345.042	886.969	171.129	112.366
TMEM126A	2.38346	217.078	252.931	167.229	229.056	2171.69	924.281	155.146	211.898	292.93	325.576	410.689	347.49	281.626	503.601	587.998	1016.55	459.429	4425.53	4646.94	4853.97	2706.1	4173.51	4182.62
SRGAP1	2.37922	163.225	179.683	183.087	182.318	1518.74	1035.45	471.378	645.014	1203.78	1859.18	2021.47	2001.65	1890.24	97.0838	61.0025	145.321	94.4665	97.3075	110.037	85.4965	128.116	110.502	90.0567
EIF3D	2.37467	235.767	138.077	319.008	983.034	1477.09	1133.12	555.624	564.645	547.024	1452.72	941.149	1708.17	932.03	8288.56	8128.66	7072.75	8013.27	9698.12	8404.61	8361.23	7963.42	9720.12	9878.88
RPL36A	2.36906	134.501	156.847	180.769	579.083	1192.63	667.27	146.4	164.465	272.199	415.731	154.91	224.886	130.405	7609.25	5938.96	5295.38	7118.57	5624.54	5626.08	5718.1	5610.66	5562.39	6243.49
DYNLRB1	2.36615	117.737	132.213	107.015	200.232	1059.4	580.746	183.92	206.675	266.161	323.172	388.538	370.578	220.106	187.652	195.812	268.008	207.121	1296.57	1108.74	1341.72	891.27	1419.54	1338.69
ITGB1BP1	2.36027	192.871	192.871	237.035	357.477	1536.72	1303.56	187.522	274.38	389.949	440.966	483.128	514.353	562.133	1772.66	2012.53	2044.19	1835.88	1521.57	1797.91	1709.27	1210.15	1429.88	1665.1
SLC16A13	2.35881	28.3092	29.7016	25.9565	22.1652	246.157	162.386	72.9102	116.554	93.226	161.764	139.652	114.828	136.345	23.9446	26.0602	26.0901	17.7536	46.9367	40.6316	39.242	83.2494	166.753	157.25
MRPL55	2.35795	95.7234	135.717	85.9702	255.786	912.818	458.575	130.75	183.13	207.838	274.735	358.166	318.194	273.602	1877.26	2891.08	2168.75	2053.44	4579.51	3557.87	3854.64	3403.43	4043.21	3501.03
RARS	2.35569	608.421	554.145	446.473	851.169	4696.77	2687.77	1492.33	2107.67	3108.14	4384.48	5332.52	5258.53	4971.94	3064.74	4546.83	4693.05	3267.03	3939.28	3690.25	3560.68	3066.53	3303.99	3117.4
APTX	2.35425	239.831	354.841	174.979	121.207	2146.03	1668.21	313.076	354.841	563.116	432.08	699.281	465.586	565.096	304.434	777.444	821.14	295.673	348.394	292.359	343.511	249.386	308.708	251.063
RTFDC1	2.34792	260.277	258.426	241.917	270.46	2304.03	1297.74	534.74	514.904	848.684	1018.29	1112.23	1693.09	1267.5	3156.39	5170.75	5046.82	2794.99	2662.97	2430.66	2908.06	1266	2277.01	1832.41
MRPL9	2.34651	403.184	454.727	524.056	1157.4	3661.42	2209.75	1409.64	1266.71	1668	2560.9	2535.13	3194.29	2745.04	5582.67	7304.33	7262.58	5665.95	6012.52	5567.38	7038.5	4261.92	5787.61	5944.38
CACYBP	2.34633	421.885	355.458	310.342	1132.87	2555.69	1842.64	1071.36	872.733	1926.66	3062.54	3579.22	3982.3	3615.95	7100.91	7330.14	7438.03	6875.33	6545.9	5948.68	6720.16	6169.92	5608.01	6536.22
MED8	2.33799	86.3455	83.2049	104.295	57.4829	830.753	496.314	141.814	224.06	305.826	202.171	398.149	165.815	202.488	1225.1	2253.82	2545.86	1397.81	1200.58	929.699	1343.66	674.261	1100.57	1043.74
PDE6C	2.32765	244.414	163.689	149.393	232.973	1557.36	1008.24	353.387	456.575	804.917	1537.18	1760.68	1348.58	1465.94	48.8415	40.426	123.402	30.9184	22.3255	32.2151	39.5805	22.2513	12.2516	18.3995
TK2	2.32549	120.999	148.846	117.651	215.579	1228.33	498.369	582.741	530.704	595.695	1227.57	1032.84	960.922	1193.47	159.676	265.639	255.709	184.538	130.267	139.072	115.319	167.509	132.729	109.031
PAIP2	2.3237	348.114	341.353	315.773	888.047	2512.34	1631.97	836.607	655.227	1081.22	2823.21	3430.26	3436.43	3052.2	5505.96	2998.27	3068.83	5659.27	4107.76	5606.02	6895.88	4448.65	3804.28	5355.69
SUCLG1	2.31797	43.3501	63.4193	55.4944	190.291	402.58	216.228	136.87	172.832	268.506	269.114	347.762	321.295	320.703	147.532	173.919	179.211	160.204	1913.06	1638.73	1761.51	1535.01	1844.2	1945.06
MRPL17	2.31658	57.2776	94.0352	97.4453	248.45	585.993	404.749	171.904	195.34	211.994	273.091	310.132	306	232.086	4309.26	11364.6	12806.6	4296.3	3356.11	3491.61	4869.4	2649.77	3002.46	3664.91
NDUFA9	2.31109	140.032	170.599	156.703	413.734	1251.03	654.422	378.756	470.292	564.655	700.885	597.77	703.247	666.299	1558.61	710.652	878.222	1452.28	3974.8	3668.54	4002.74	2480.35	3954.1	3588.69
NDUFB10	2.31041	119.855	117.476	155.944	703.253	847.459	400.026	230.225	163.241	168.882	402.324	167.973	193.152	158.965	1444.62	519.732	519.732	1461.74	7047.7	7415	5701.64	10793.6	7643.23	8545.41
ECI1	2.30875	36.9311	41.7988	39.1034	425.013	87.6221	71.1734	44.3628	34.6994	55.419	83.5152	69.9946	39.0737	53.8343	134.672	112.521	77.4318	125.94	238.374	224.921	189.91	138.732	216.697	205.035
TIMM17B	2.30416	235.756	227.07	252.345	316.774	2217.11	998.188	319.333	453.379	523.208	430.321	599.242	409.653	544.959	642.108	517.407	885.669	612.765	2447.79	2098.24	2017.27	1482.66	1988.27	2082.83
DNPEP	2.30407	147.463	137.304	169.034	312.986	1030.33	897.775	318.248	445.78	424.245	546.645	507.952	481.807	415.816	79.0884	162.771	181.309	64.9672	1007.89	842.033	881.025	1080.06	1275.07	1307.22
NDUFB9	2.30106	268.653	328.557	303.078	684.286	2283.7	1468.81	714.191	820.193	1443.16	1199.13	1897.01	1610.37	1601.55	4870.68	5721.35	5915.62	4056.06	5288.71	5168.73	5313.91	4036.42	4624.99	4768.32
C3H1orf50	2.30008	157.906	152.042	165.355	263.629	1365.11	712.059	285.113	365.404	640.169	451.683	644.768	444.108	626.227	528.717	730.772	1062.33	536.713	910.692	691.62	1073.64	505.523	580.569	592.866
UCK2	2.29893	76.3441	57.8426	59.9513	44.1864	471.527	439.625	154.425	117.078	405.524	405.002	372.708	357.401	355.238	7890.93	6861.73	6650.68	7004.02	714.227	1582.49	1148.14	221.381	421.78	302.825
EXOSC1	2.29708	187.723	278.375	187.759	247.377	1733.59	1232.48	350.726	487.522	677.578	704.64	840.965	565.622	707.911	3416.95	5427.03	6268.16	3236.47	2006.14	2014.17	2791.4	1144.55	1623.59	1426.27
MRPL48	2.29618	71.7012	63.7739	75.9328	75.8946	693.422	269.024	260.168	186.302	292.586	406.749	508.924	442.792	382.411	1409.5	529.628	701.277	1184.07	2035.58	1826.1	2224.5	1098.05	1716.64	1734.14
MRPL21	2.28842	99.8144	124.395	114.99	128.172	979.967	548.919	113.616	133.325	246.404	175.034	184.105	132.082	172.115	1647.27	1000.44	766.861	1572.14	2635.81	1970.97	2985.68	2139.23	2476.74	2118.54
THOP1	2.28229	348.741	351.363	248.739	194.137	3096.5	1325.01	505.076	600.716	695.116	1048.95	872.623	1404.45	965.969	1326.21	834.866	758.497	1092.49	1419.54	1230.53	800.075	1238.94	1141.2	1021.7
ZDHHC4	2.28075	48.0145	53.1451	56.0707	148.53	377.113	238.388	72.2781	105.775	142.663	241.869	223.446	254.21	184.397	941.443	974.656	1009.59	873.469	2739.95	2227.43	3209.69	1229.47	2458.99	2105.91
RFC3	2.27384	115.737	151.041	140.451	188.75	1287.26	493.396	433.308	512.797	753.405	996.733	1553.39	1196.44	1200.07	407.431	397.013	578.836	473.419	627.668	600.412	811.778	208.198	381.106	442.19
ARHGAP22	2.27272	169.678	230.907	203.733	198.822	1551.7	1169.74	412.225	429.629	576.221	1194.98	1225.97	1300.98	1150.1	172.239	147.362	224.175	133.737	95.0391	99.7258	112.94	170.81	121.401	112.046
IMP4	2.26951	232.819	293.894	259.885	285.935	2414.21	1092.5	393.01	326.546	555.438	510.681	621.996	764.956	555.484	5244.66	6597.4	4739.92	5567.84	4228.6	4213.36	3570.06	3347.7	3424.33	4217.33
HEBP2	2.26469	27.3389	24.7942	39.1209	396.25	22.2061	20.0664	27.3647	18.3176	17.4024	104.333	19.0867	15.3706	16.2171	41.3454	18.3094	16.0919	44.9125	250.916	33.7796	66.4338	1159.9	917.557	973.716
UFC1	2.26052	67.11	81.9145	68.1116	279.535	434.867	326.037	71.2763	137.832	235.594	345.697	220.658	260.195	201.778	326.037	511.422	567.433	396.916	3360.73	2654.07	3420.35	2119.6	3219.91	3512.85
CALM1	2.25961	176.611	172.321	210.391	413.568	1430.58	834.23	358.629	312.781	513.34	521.04	640.25	604.935	458.792	2037.23	1094.62	1181.98	1800.08	1557.25	1176.26	1447.01	1908.32	1719.93	2099.49
TEX264	2.25202	57.209	82.593	66.8658	87.6275	561.183	335.653	186.745	237.97	423.097	380.564	398.191	360.192	451.789	148.615	228	236.028	145.423	201.373	267.045	219.069	72.9379	146.264	139.611
MAD2L2	2.25185	862.404	947.495	715.374	740.488	7563.6	3723.62	2429.7	2106.41	3267.15	4427.19	4472.05	5792.82	4756.75	1211.21	1612.57	1957.84	1016.14	1302.71	1499.52	1708.1	735.737	986.783	1112.24
RPS6	2.25173	901.128	1020.91	1330.54	5257.06	6640.47	3593.02	935.614	1207.05	2141.62	3569.6	2576.69	3708.48	2155.55	15189.1	20192.5	20192.1	14650.4	17392	17378.3	18015.4	16091.5	17413.9	18137.9
STK16	2.24673	173.126	208.28	186.947	547.818	1458.05	691.575	449.252	411.075	651.81	574.294	829.025	586.841	785.391	639.448	819.901	720.31	489.835	1457.44	1059.95	1349.38	822.705	1140.8	1046.92
MPV17L2	2.24596	68.7624	107.19	95.5719	131.646	771.531	384.803	182.036	183.188	243.274	227.547	288.648	227.984	224.793	207.705	96.2358	104.436	147.934	891.887	433.017	761.172	1080.45	1560.06	1356.65
LSM10	2.24023	108.809	120.293	110.63	113.508	967.47	524.164	260.493	274.182	341.098	300.943	340.323	221.673	271.471	417.995	678.606	956.608	456.629	190.013	245.552	264.713	185.951	160.137	158.842
CDC25C	2.23969	327.615	245.076	192.939	219.15	1997.04	1399.84	752.377	930.466	1683.15	2504.1	2745.4	3221.98	2543.49	640.14	1300.52	1963.81	693.964	414.258	530.127	572.207	208.136	293.997	386.387
SLC6A4	2.23441	136.563	175.618	140.686	72.0094	985.222	1073.83	199.797	310.881	380.508	486.098	841.748	582.705	643.179	93.7247	56.1079	119.498	106.159	33.8815	30.5781	28.5205	28.4485	33.6878	27.9022
ZBTB48	2.23177	63.9481	75.8803	58.9152	51.9495	566.101	315.465	174.897	168.533	191.555	269.985	224.133	248.326	226.163	437.453	465.833	423.316	452.169	232.199	268.294	214.253	284.742	258.864	217.115
MRPS24	2.22923	137.041	195.538	189.943	385.668	1358.7	705.653	533.479	421.114	504.2	358.039	535.17	219.729	275.583	1396.28	2744.46	2663.97	1770.63	3209.9	2871.18	3068.96	1230.69	2888.26	2999.39
PPIB	2.22771	108.195	122.117	217.523	797.837	846.184	453.588	134.811	175.837	282.85	633.314	324.004	429.531	244.544	1041.25	835.661	940.899	848.539	6326.44	4450.93	5134.85	5516.07	7072.21	7239.88
PSMF1	2.22112	49.2217	107.002	95.1952	160.88	613.204	398.169	177.426	161.718	220.955	310.009	338.274	328.05	322.591	175.309	441.814	320.614	195.132	565.926	513.21	513.448	426.652	559.13	521.536
POLR2M	2.21424	94.9236	85.8046	56.3605	140.678	596.488	363.014	125.402	122.92	181.29	319.28	329.113	298.607	407.455	622.577	882.206	1397.2	563.747	741.531	624.035	723.204	363.014	512.789	453.961
TRIM26	2.21107	633.27	562.479	648.76	777.609	4560.03	3202.79	1696.95	1807.53	2665.1	3798.43	4457.29	4636.13	4227.45	2758.89	3226.44	3421.55	2590.96	2056.42	2228.69	1403.1	2053.7	1966.06	1905.74
EEF1D	2.21042	666.946	663.036	761.815	1628.16	5328.48	2724.4	822.202	804.093	1322.48	1700.51	1375.15	1114.13	1168.72	8378.99	5288.11	4122.5	7775.05	9858.4	9067.47	8193.47	8567.37	8574.12	8847.53
COMMD1	2.20538	40.7364	72.7187	68.8034	412.318	263.498	164.75	78.8422	96.371	129.833	188.44	117.614	120.918	151.014	1358.79	242.944	339.758	1060.35	4274.09	3577.82	2991.76	3373.35	3965.82	4760.3
ZSWIM7	2.20477	78.6983	38.1958	61.3704	70.5516	457.27	293.978	101.804	143.742	183.559	241.684	235.723	355.264	311.686	184.686	253.833	301.06	176.868	140.375	181.944	171.832	133.921	105.409	158.196
TBC1D8	2.20113	215.201	235.038	232.505	351.105	1397.72	1390.7	967.835	1092.6	1427.86	2510.94	2084.36	2860.81	2310.16	147.005	167.193	154.378	147.3	123.514	78.5331	172.549	192.141	127.846	113.853
STIP1	2.20081	439.31	462.029	392.794	601.262	3227.63	2120.71	1195.61	952.969	1362.61	2699.48	2539.97	3348.17	2593.47	3257.55	3369.47	3735.49	3205.57	4009.44	3858.64	3782.7	2478.32	3127.31	3438.54
NOSTRIN	2.20004	80.2015	50.7206	50.8544	231.146	343.142	260.959	183.051	165.541	382.632	450.065	752.763	476.083	648.034	17.4903	37.4445	63.3217	22.6894	52.3739	28.2444	42.7972	86.7901	75.8101	84.0334
KRT19	2.1972	109.758	110.298	71.7114	83.242	822.183	432.583	218.545	284.789	336.646	1887.19	652.692	432.653	497.265	246.913	94.4625	154.738	256.682	2783	637.481	1825.9	10226.4	9209.95	11169.8
FKBP3	2.19645	35.4096	32.087	51.5652	339.813	134.182	71.7252	26.7314	38.5205	46.2095	129.909	100.98	83.3058	54.6367	1671.6	2028.82	2364.8	1531.03	2976.88	2972.54	3405.78	1495.58	2504.45	2499.62
PSMD8	2.19462	148.75	175.076	133.74	448.705	991.094	654.79	197.911	244.679	367.82	354.614	425.784	379.066	322.548	1051.99	1018.21	1436.55	1174.11	2370.6	2291.03	2524.21	1059.63	1734.81	1866.66
GPX1	2.19134	156.66	171.847	202.702	2024.96	239.218	162.01	149.041	150.3	143.451	955.401	162.964	2561.13	190.073	209.561	349.197	196.469	190.919	7344.69	6775	6408.43	5670.1	7194.22	8687.16
GAPDH	2.18811	812.967	1064.18	1414.62	10414.8	3069.7	1516.3	2707.35	2581.98	2803.31	6011.51	5274.99	7667.44	4934.15	972.575	1935.3	1745.61	768.116	14676.1	11960.3	9041.44	11344	14579.8	13099.7
ATOX1	2.18705	96.7719	133.691	127.654	519.363	633.096	478.314	191.063	174.58	211.733	351.652	249.279	437.571	175.614	300.037	517.22	352.666	300.175	3962.09	2441.36	3043.84	4210	4503.59	4172.96
TLCD1	2.18657	37.4794	49.2189	40.513	75.9677	323	180.128	136.728	167.236	226.369	258.758	251.252	240.938	236.588	38.6001	43.6007	64.7262	66.2407	441.648	237.882	301.272	247.237	459.551	503.108
LMNA	2.18639	75.9065	93.2153	97.4738	57.9115	670.88	484.657	190.706	243.752	172.492	312.263	186.531	263.107	186.76	833.748	1186.49	940.516	728.009	645.183	677.719	503.601	787.009	945.966	923.966
FBL	2.18439	284.976	446.062	484.804	606.74	2974.26	1945.4	582.922	760.468	808.087	851.358	899.805	1256.56	712.189	5605.31	8918.51	7609.08	5040.25	6967.74	6272.67	6013.16	4993.85	5702.82	5776.55
PPAN	2.183	383.359	491.924	488.053	628.737	3453.45	2108.66	1289.55	1245.55	1767.53	1839.69	2216.11	2354.06	2112.58	1847.67	3313.38	3575.91	1386.63	931.761	727.793	989.245	605.828	975.714	524.422
AARS	2.1811	35.5427	54.7855	56.1866	102.889	362.727	198.827	89.4072	141.005	153.276	210.038	190.581	183.598	139.047	730.221	1320.04	1148.06	936.345	2427.55	3453.87	2218.77	2667.13	2387.6	2209.68
TMEM184B	2.17539	146.538	161.283	176.201	112.527	1177.94	895.898	301.536	317.252	548.283	1044.46	689.089	837.501	579.321	179.253	153.452	37.3529	143.952	751.194	975.922	614.905	1380.92	637.119	617.096
C3H1orf123	2.17431	156.158	200.823	172.629	324.374	1269.71	796.422	297.072	270.683	589.055	556.022	798.446	548.635	683.125	609.904	268.849	456.452	543.233	1302.41	952.678	1364.61	1015.88	1259.89	1354.57
NSA2	2.17408	513.556	477.197	464.248	784.657	3633.68	2148.06	551.547	507.964	806.065	2172.4	2231.61	2531.7	2079.03	5651.28	5566.02	5972.24	5468.15	3539.5	3270.74	3533.7	3727.21	3044.99	2921.87
OXA1L	2.16986	149.752	148.884	165.593	191.752	1316.65	580.54	445.968	548.81	767.136	1012.61	996.163	862.564	866.981	1856.62	2199.58	2525.56	1609.05	3852.51	3865.02	3645	2437.5	3064.47	3119.41
NDUFS8	2.16815	112.175	121.746	124.276	217.621	886.532	505.748	217.641	274.308	348.325	514.155	476.59	453.511	404.93	455.258	334.412	314.223	381.981	2535.48	2417.07	2250.31	1273.86	2545.94	2458.42
UBE2F	2.16686	272.069	261.075	289.004	427.252	1929.08	1335.46	605.225	504.427	883.402	1169.11	1410.84	1440.7	1496.02	1518.36	1389.33	1796.61	1560.3	1601.06	1978.19	1713.18	2505.83	1693.85	1310.57
NDUFV1	2.16352	139.565	206.697	169.056	247.244	1274.09	787.335	186.4	154.896	230.657	279.22	260.717	236.337	217.17	3256.27	3996.78	2962.02	2747.49	6159.63	6103.71	6635.9	5632.06	6562.95	6018.75
OTUB1	2.16227	177.077	159.164	184.427	331.417	1286.44	712.763	319.803	301.087	389.764	413.793	501.879	406.488	364.019	871.553	1100.18	1274.19	899.943	2132.9	1914.53	2370.68	738.508	1743.4	1645.06
MLH1	2.16049	1140.51	1223.2	987.15	805.019	8777.92	5397.64	1545.38	1691.11	3164.52	3544.59	3714.74	4568.92	3579.22	1662.24	2665.92	2661.46	1550.19	1814.02	1131.64	947.907	3732.18	3478.99	3796.65
LCP1	2.15777	24.8859	27.2913	32.1017	35.0441	190.597	150.433	52.4439	56.3544	124.466	124.39	161.115	228.09	110.502	25.2296	41.5274	33.7404	15.1846	25.179	17.6229	18.9032	16.7853	22.1902	22.4384
CHMP1A	2.15487	115.242	104.502	129.674	133.859	944.552	477.649	243.274	222.436	317.204	501.041	450.443	750.759	566.583	1686.48	1413.4	1444.63	1318.99	996.082	886.913	732.891	1093.46	1047.33	893.508
RASGRP2	2.15449	320.767	324.994	327.036	296.31	2678.96	1355.74	499.41	622.899	709.597	930.555	1037.27	1131.13	973.697	119.731	207.134	307.016	102.211	115.45	139.727	108.818	175.305	123.399	80.899
NDUFB11	2.14965	81.3046	76.5607	114.237	248.349	598.534	360.495	63.3505	77.5524	151.013	172.687	126.701	103.254	94.4713	1045.44	1051.89	1159.79	1098.97	3057.44	2460.87	2903.31	1656.94	2500.26	2409.39
GSDMC	2.12971	84.8447	110.643	73.0411	67.0938	708.564	399.509	165.452	195.985	260.156	279.008	434.224	317.457	278.316	55.9091	69.705	129.872	80.05	193.292	179.019	186.822	54.401	69.2145	67.6597
NUBP1	2.12436	224.603	312.516	170.545	207.044	1804.38	1074.07	761.121	564.724	1015.99	1034.51	1661.8	1478.13	1164.83	391.158	600.488	375.773	460.331	408.579	268.329	456.496	185.145	290.491	197.798
PLA2G12A	2.12223	67.6052	104.706	92.8638	127.157	554.352	472.977	145.284	107.125	267.263	444.96	629.378	339.884	366.423	518.805	356.784	283.692	621.23	262.188	200.913	367.926	204.906	318.417	383.783
TECR	2.1189	56.6605	75.8512	65.1019	68.6438	510.223	279.49	126.139	161.21	284.126	269.777	266.873	283.501	240.242	489.856	484.558	590.46	432.888	292.043	235.951	221.825	134.455	227.301	257.663
LOC615412	2.11769	437.548	320.053	337.968	273.581	2909.95	1571.23	845.254	1119.81	1971.53	3153.27	3206.53	3275.4	3244.44	2233.29	1419.56	1503.67	1876.85	1734.59	1638.07	1497.76	1233.12	1718.98	1483.43
DPCD	2.11137	242.659	174.839	155.979	244.676	1379.6	853.732	212.138	259.028	534.455	330.297	444.227	298.61	391.571	99.5007	76.6332	161.34	91.4695	470.425	397.923	506.138	308.898	364.192	249.224
C25H7orf50	2.11133	318.073	231.526	242.865	261.058	2064.29	1098.8	301.271	332.106	560.392	455.805	505.931	411.227	430.926	734.879	450.369	478.32	554.852	763.883	1065.1	916.707	602.84	719.857	689.284
SAR1A	2.10938	181.976	231.117	194.796	563.821	1251.88	807.385	404.621	345.903	889.864	770.705	1313.3	948.687	1110.68	3331.8	5056.1	5732	3053.86	1352.75	1068.89	1353.27	1137.4	1458.38	1128
ARL14EP	2.10854	880.334	840.803	932.338	1315.29	6581.23	3546.73	2488.35	3504.86	6003.02	7331.61	10123	7939.07	8322.31	17373.9	17021	17701	17948.4	7512.05	8714.13	8871.99	5242.56	6268.09	4828.13
DGKI	2.10732	98.4778	92.1615	115.38	73.4313	782.6	462.57	236.979	418.01	489.053	766.879	565.188	849.031	846.879	38.5789	71.9316	113.82	29.4656	27.4137	29.3655	32.1672	115.166	65.4337	51.3801
EPS15L1	2.10559	67.6429	49.0832	61.1675	83.4279	440.026	242.155	287.667	256.641	371.168	444.063	450.626	580.376	538.114	122.998	122.219	145.108	131.422	227.934	221.653	168.575	296.797	226.523	286.824
NDUFA7	2.10354	165.948	157.578	185.633	330.641	1087.92	769.618	210.596	302.91	430.566	450.806	416.314	355.196	366.779	362.747	306.212	317.79	315.711	4410.59	3160.14	3860.43	2829.56	3661.45	3626.59
C1H21orf33	2.10345	57.3785	94.6814	55.4704	153.538	500.502	237.791	139.026	135.725	167.185	252.648	206.058	289.625	223.205	126.341	57.2352	91.3426	77.2308	1219.52	717.228	813.664	1125.78	858.673	960.824
EIF3G	2.10204	248.327	216.095	227.541	693.208	1605.35	672.14	158.825	230.693	267.693	493.096	357.008	425.503	332.85	6911.08	5027.66	3798.47	5905.7	7912.71	8056.42	8035.77	7363.53	7596.23	7300.33
IRF1	2.0968	27.4619	37.3223	53.0878	92.8254	230.475	180.909	96.2269	115.988	161.195	397.981	175.51	341.578	144.043	253.822	357.235	560.826	202.783	266.377	361.413	280.458	199.711	96.9878	172.885
DNTTIP2	2.09657	124.811	70.7193	44.3121	220.955	522.029	282.802	349.908	337.069	659.058	974.418	1348.17	1193.66	1342.09	1668.43	2911.71	4097	1964.14	605.031	498.073	549.69	408.381	603.032	450.304
CIDEA	2.09645	43.4298	69.8245	42.6351	53.4208	444.386	168.862	98.4963	68.043	102.502	169.814	151.905	177.058	180.976	22.6756	55.86	47.0809	38.7959	27.0359	26.5301	27.4849	58.7612	66.1551	59.6724
FRA10AC1	2.09614	316.946	231.262	184.863	317.326	1615.73	1201.3	591.51	699.243	946.879	1285.66	1931.33	1243.26	1664.23	249.842	126.661	153.916	274.342	118.462	227.25	251.813	221.1	161.761	296.874
ZNF397	2.09581	91.3769	103.397	87.033	114.537	656.506	433.58	163.98	191.034	246.306	317.675	438.618	490.509	500.314	53.7758	48.6681	140.517	55.2488	77.3883	72.1972	69.5141	113.086	58.9305	100.528
GPR89	2.09412	57.3897	63.135	101.547	133.22	517.66	297.29	175.535	174.34	209.716	261.261	352.494	220.289	250.512	2427.01	1032.17	1521.25	2379.42	907.43	939.796	871.944	1352.71	889.457	1128.79
RNF121	2.09156	218.929	200.545	177.746	291.677	1409.8	843.915	386.62	368.683	650.28	752.486	820.681	1034.16	703.171	833.593	769.469	946.526	810.618	1196.73	912.651	981.746	937.104	1225.39	1433.52
CYB5R3	2.08534	32.673	40.6404	41.9322	71.6678	301.257	116.15	56.8908	69.3174	76.4073	145.391	57.7013	146.073	91.1228	58.3799	56.4554	70.5881	58.8583	892.775	744.102	661.568	882.234	1190.02	1134.15
POLD2	2.08419	23.1673	28.8762	27.1041	41.1069	193.297	101.212	50.3313	66.5819	78.2405	82.1972	81.5698	81.0083	61.9622	345.848	376.662	299.634	332.022	354.86	308.882	273.91	207.646	312.674	439.415
HEBP1	2.08244	101.06	92.0815	105.707	1138.57	64.7153	62.3978	67.0821	43.6162	79.0775	124.433	53.0044	368.698	74.6876	1845.89	1591.99	1725.99	1633.95	3900.19	4786.43	4235.88	3620.14	3293.89	4251.79
SHROOM3	2.08238	190.028	243.589	160.846	116.118	1374.4	1027.07	513.041	772.546	975.137	1346.69	1048.13	1020.68	1086.96	1127.92	871.596	1263.97	1069.86	2920.47	2801.4	2332.47	2701.47	2614.36	2544.54
CARKD	2.08214	213.643	325.865	323.189	638.95	1820.4	1193.62	894.946	1016.25	922.576	1720.52	1555.62	1783.11	1645.8	618.16	361.761	191.437	700.33	946.197	754.539	561.961	1289.45	1398.18	835.074
COMMD7	2.08086	38.7961	64.8619	78.2345	174.731	375.186	219.594	97.4903	121.487	141.497	185.865	175.924	175.924	197.355	85.8712	52.1221	85.2761	115.021	689.067	426.278	589.378	1346.6	830.31	933.564
TMEM177	2.07836	38.9211	32.087	36.0317	30.6857	250.548	170.825	56.0606	63.2833	86.9831	72.2884	74.1363	66.0684	67.6651	233.792	763.484	906.922	154.859	82.2769	107.145	199.499	106.456	112.012	89.2841
DDB2	2.07443	207.192	168.249	184.022	288.05	1425.55	642.738	574.835	729.907	700.795	951.929	1090.95	1089.81	999.218	71.2979	114.16	204.085	26.5852	107.979	66.5499	89.4693	42.7025	63.5424	53.874
VAMP4	2.07364	66.5825	57.2107	44.5811	144.335	289.148	275.283	218.954	219.644	226.243	277.743	299.523	351.176	316.429	151.186	30.0829	72.8258	181.17	1065.1	793.727	1041.9	799.33	1230.37	1755.69
GSTP1	2.07106	146.552	151.599	160.264	688.359	922.298	315.583	152.531	187.626	210.549	550.244	248.923	390.98	159.099	129.206	174.576	121.76	93.0007	7682.87	5770.42	6316.12	7466.49	9757.62	10262.6
MRPL10	2.07083	130.355	172.244	148.187	331.958	1016.6	545.329	369.572	304.514	377.339	820.922	698.77	412.315	697.862	878.465	646.778	960.338	874.784	2798.19	2370.38	2489.38	1859.5	2268.47	2179.71
CAPZB	2.06567	34.2712	46.6201	47.7194	60.5098	345.772	132.12	186.994	252.844	306.319	433.14	437.041	602.898	475.243	393.85	546.707	689.74	560.131	1561.74	1081.05	975.993	711.575	1774.33	1409.04
XBP1	2.06498	223.218	183.986	211.662	290.227	1391.6	907.689	686.189	699.344	882.881	1616.5	1207.67	1861.86	1628.43	594.659	369.095	874.26	548.848	2723.66	972.536	1080.08	1912.36	2610.45	2182.4
BUD31	2.06381	60.5278	57.0321	61.3195	97.6828	467.177	183.017	118.703	212.637	223.232	248.457	304.214	271.674	244.035	592.166	231.447	302.472	597.187	331.816	186.39	349.977	368.834	314.319	391.19
UXT	2.0632	113.038	127.782	135.725	130.955	919.354	523.323	121.632	148.103	254.149	186.076	237.066	192.415	158.298	833.898	1513.13	1472.83	668.492	551.506	447.966	827.465	534.338	880.231	593.815
DMAP1	2.06083	114.2	125.698	91.518	93.4949	744.975	544.287	120.747	148.562	219.954	288.536	262.013	295.506	347.448	1034.36	558.733	657.155	691.243	473.216	341.824	390.228	612.127	433.743	353.082
VAMP8	2.05971	41.9007	25.4986	34.8742	47.5835	238.347	140.451	56.4366	89.375	194.267	107.247	149.578	110.037	127.751	417.118	434.462	549.463	396.244	1312	1100.27	2048.23	519.618	854.004	723.705
PIN4	2.05624	129.162	111.205	125.112	113.402	975.792	430.835	86.3457	121.932	158.433	164.215	198.483	170.511	157.394	378.269	436.451	318.995	500.27	1080	987.845	1037.04	1252.12	1150.14	1260.98
ICT1	2.05486	216.517	178.706	265.457	671.175	1376.14	697.835	675.69	1267.57	705.7	1114.3	1085.97	816.378	813.248	1385.22	1495.79	1414.05	1079.14	1713.57	1554.33	1632.98	902.685	1466.66	1438.73
MYO5B	2.05478	231.058	223.502	246.908	382.209	1677.49	854.775	789.931	1372.69	1322.4	1847.54	1839.49	1771.28	1555.14	144.658	126.156	219.976	107.344	300.175	128.151	240.38	671.929	358.957	654.43
THOC5	2.05386	160.532	198.601	192.166	228.277	1029.76	1031.04	626.748	571.442	722.726	954.754	1113.56	1315.16	1105.75	676.254	1189.97	943.102	638.313	1228.86	1243.23	1102.7	631.773	1089.79	1208.43
PSMB5	2.04475	536.956	544.755	656.075	1347.58	3507.92	2314.64	1896.51	1700.18	1875.28	1870.26	1926.91	1791.23	1768.97	7018.72	7761.36	7810.23	7350.15	6916.84	6482.75	7590.1	3816.23	5213.48	5405.43
GTF2F1	2.04342	705.531	768.467	568.685	309.487	5205.43	2905.44	1306.16	1328.73	2330.4	2127.25	2674.08	3287.72	2656.37	4321.57	2895.76	2129.28	3714.68	1940.73	1820.71	1681.05	1517.83	1570.48	1421.16
ANXA11	2.04168	115.227	138.182	99.399	126.535	759.555	566.506	231.462	158.685	421.64	505.147	656.876	563.488	539.533	154.948	114.106	160.862	119.172	1267.39	1037.19	1181.08	707.005	1590.06	1219.54
ABCG8	2.03452	35.55	38.1584	40.1872	50.978	304.526	111.11	65.9934	86.1323	139.265	153.026	233.601	163.527	165.458	30.3042	48.2899	56.0054	30.0961	25.994	28.0926	30.2435	22.1524	31.9728	21.0125
FAM50A	2.03072	260.615	350.125	278.51	261.597	1964.18	1407.77	661.146	848.488	1300.24	1519.34	1781.25	2318.28	1570.49	979.102	1504.88	1821.5	921.063	784.066	672.685	632.604	349.15	613.575	481.009
COMMD4	2.02859	124.776	140.037	125.241	226.825	869.219	495.401	151.745	181.349	283.096	276.121	353.359	276.486	254.626	482.806	384.185	375.572	346.519	779.985	607.486	851.321	427.357	760.21	567.59
WRAP53	2.02495	70.3772	66.2684	75.327	47.4341	492.967	322.279	88.5601	139.374	147.55	150.511	126.351	190.037	131.591	2580.9	2836.4	2097.36	1994.76	842.591	730.991	468.031	547.556	655.747	430.415
GPR108	2.02396	64.186	45.2203	50.639	64.4779	339.027	247.396	108.889	111.268	179.942	266.889	239.284	290.276	249.752	331.404	657.766	666.84	320.115	637.112	642.269	666.98	583.879	545.947	531.994
SRP68	2.02363	85.769	89.4853	105.155	109.015	597.133	434.01	293.66	305.617	300.218	431.718	463.805	560.96	435.133	987.925	1046.05	1046.28	1072.94	446.887	427.357	396.186	208.875	427.357	306.379
SLC35B1	2.02045	64.6424	86.5565	76.2911	53.9961	578.618	290.334	110.149	109.235	243.861	233.724	260.354	296.176	286.414	232.012	115.191	220.28	150.288	905.011	688.181	643.283	285.337	786.035	666.975
GAPDH	2.01942	640.679	835.965	996.14	6923.07	2060.74	1041.34	2012.94	2003.03	2404.14	4565.8	4416.19	5678.46	4094.07	499.553	994.22	1292.05	397.558	10644.5	8274.66	6918.52	5436.05	10925.5	10307.8
AP2S1	2.01687	79.0628	97.9002	101.749	160.05	597.293	370.621	151.368	212.364	283.323	365.492	361.972	353.45	250.005	774.727	779.241	727.344	787.975	5091.1	4076.27	5175.35	3047.2	4557.41	4279.88
AOX1	2.016	31.527	37.8618	51.5864	232.634	202.293	54.3701	64.6374	52.7008	30.1625	186.467	174.19	116.15	101.506	253.194	89.8614	158.806	391.586	132.589	53.1984	69.4769	275.014	221.747	264.824
ARID3B	2.01455	45.6237	40.8076	51.4818	57.73	302.158	197.356	60.21	60.4573	111.578	96.7619	107.536	108.236	113.245	534.566	513.018	800.314	344.756	103.649	90.9719	84.9561	67.5622	96.7619	88.5183
GGPS1	2.01287	38.3962	37.3012	43.1697	133.012	207.746	138.97	110.14	84.238	169.353	329.401	467.353	400.769	448.113	949.922	1514.8	1943.23	1082.83	232.997	241.122	295.767	215.898	258.393	174.749
NDUFB7	2.01036	55.8256	57.3143	86.0946	155.119	384.523	263.038	61.5331	82.0979	129	179.818	168.681	185.588	128.428	271.347	328.249	463.993	159.114	2018.76	1400.22	1666.44	1244.92	1891.99	1562.43
GTF2H5	2.00905	97.131	97.1068	117.92	291.601	587.695	377.191	130.868	196.948	222.1	348.297	533.668	257.762	325.482	979.219	790.176	1009.49	811.582	2121.97	1209.23	1758.28	1456.99	1571.56	1754.02
PSMC2	2.00808	405.697	382.73	454.29	1125.4	2300.19	1573.18	1401.03	1259.4	2269.92	2802.45	2784.47	3011.35	3679.18	3216.84	3542.92	3872.82	2954.84	4870.19	5157.23	5741.73	3059.51	4412.08	4146.71
NDUFS6	2.007	65.5551	56.128	101.495	258.12	405.801	233.135	136.084	174.196	160.841	174.34	190.383	143.913	139.557	522.352	519.231	540.222	520.314	2530.98	2378.03	2387.62	1377.27	2271.14	2349.51
MRPL46	2.00363	35.985	26.8948	24.4064	29.382	193.375	127.269	49.8456	65.0599	77.8193	94.1835	88.7455	85.9836	77.9988	471.313	487.776	605.052	402.405	639.103	374.32	586.747	353.47	559.807	361.014
MED18	2.0027	194.029	223.085	223.712	238.924	1417.41	911.77	317.395	431.471	826.357	532.152	924.687	533.402	691.116	861.035	738.354	1241.92	1015.58	486.182	374.454	514.663	357.939	514.082	389.275
ATP5G1	2.00262	327.025	363.55	408.256	369.177	2759.07	1275.06	390.083	466.677	561.889	638.815	726.463	472.6	545.897	1043.91	706.488	612.272	812.033	4613.15	4150.7	3956.38	3642.82	4301.53	4795.17
MRRF	2.00118	102.69	124.301	126.636	168.205	763.49	483.974	266.777	323.287	438.457	610.244	743.883	684.617	825.662	486.814	445.468	602.884	440.728	976.288	1123.05	1032.59	858.387	906.48	1150.21
NLRP5	2.00053	1552.51	1157.53	931.609	825.898	9487.1	4258.93	2273.76	2563.09	3025	5646.26	6426.99	3951.34	5126.72	535.038	283.361	332.545	296.897	56.1384	77.0751	78.3619	62.9488	88.08	83.5605
CSNK1D	1.99764	57.9466	57.5272	68.9669	100.526	379.142	256.889	124.3	87.3819	136.58	234.728	231.955	320.606	279.105	736.698	865.661	914.076	640.67	760.367	594.955	832.435	529.997	944.475	894.594
MT3	1.99404	344.549	307.212	355.42	573.165	2434.95	1003.99	518.304	557.699	887.13	699.966	1057.01	534.77	586.403	273.707	180.115	181.635	319.539	94.0384	127.835	107.121	54.1706	109.568	128.54
C9H12orf49	1.99384	372.418	362.035	280.125	293.269	2111.27	1636.48	475.417	609.114	846.205	768.453	1190.87	866.411	1093.73	382.142	503.129	683.722	309.377	497.508	442.244	462.598	295.805	388.272	393.506
RMND5B	1.99304	130.607	128.46	94.4432	103.037	814.043	490.148	297.054	350.696	366.8	622.289	391.185	609.314	498.436	114.078	316.144	253.24	153.062	714.263	364.332	392.458	287.384	633.222	323.594
PPFIBP2	1.98875	129.355	193.618	142.9	163.223	930.269	755.523	398.228	423.14	531.58	858.116	1134.22	933.058	940.923	89.0346	94.0642	122.481	81.6706	599.618	930.575	676.895	505.44	391.117	534.716
ALDOA	1.98731	203.992	145.155	251.22	1696.97	435.515	247.945	483.133	493.974	610.836	1225.33	1031.13	1363.66	937.134	1720.16	1038.04	864.038	1339.21	6142.79	5863.98	5012.32	3937.02	5314.4	5653.87
GRHPR	1.98596	1277.19	1556.87	1490.1	1524.56	9506.21	6098.32	2026.85	2871.35	2692.75	2362.76	3156.13	1932.61	2318.8	243.449	293.902	302.581	180.033	435.09	310.805	384.503	243.039	503.507	431.961
CTNNBL1	1.98373	236.29	158.058	239.871	389.865	1183.98	934.587	572.357	747.442	587.52	971.85	1084.53	1184.49	1035.97	3708.31	2282.99	2149.01	3054.97	1660.71	1173.31	1325.5	1185.8	1195.53	930.009
GNL3	1.98129	82.5559	68.4985	61.7025	151.528	457.89	230.643	129.537	108.896	252.769	303.171	538.837	391.887	527.705	1679.84	1570.61	1435.89	1907.8	1433.61	1066.82	934.757	1284.95	1070.88	1020.99
PTPN2	1.98123	430.217	406.865	372.199	1082.36	2368.09	1324.16	491.27	275.577	567.307	916.504	1114.57	1390.66	1064.63	2039.93	2111.36	2162.23	1868.28	1174.44	1405.7	1311.15	1009.33	1188.07	1185.93
CENPM	1.98086	281.761	287.988	262.951	237.621	1853.09	1196.19	407.837	723.227	905.966	652.054	890.466	509.246	486.993	1524.37	1014.97	1004.78	1317.1	1105.78	846.183	1158.43	823.566	752.009	557.374
PIGC	1.97855	397.762	268.603	316.7	516.401	2244.09	1113.75	749.256	838.748	916.053	1385.85	1480.4	1861.69	1571.08	2174.77	2479.96	3247.72	1955.3	2501.05	2606.83	3018.37	1743.71	2344.92	2966.16
SNRNP35	1.9783	116.035	127.184	126.875	131.785	775.326	551.165	521.307	499.628	419.319	703.957	381.462	879.735	405.765	418.966	849.488	694.466	367.056	291.728	196.393	126.624	225.815	241.862	169.799
NSFL1C	1.97689	381.228	435.238	342.241	303.628	2723.41	1534.15	697.407	760.208	1346.82	1390.11	1530.72	1448.51	1447.66	1715.38	1438.62	1555.24	1673.94	1763.91	1785.13	2037.49	930.841	1438.62	1627.18
ATPIF1	1.97584	888.951	1107.05	1370.2	2172.01	6757.29	4311.96	1843.13	2009.03	2636.62	3047.23	3673.99	2218.97	2563.26	573.131	458.972	699.66	587.073	9191.93	7225.09	8087.97	7330.35	8317.63	8461.29
TIMM23	1.97499	673.463	709.094	716.544	1365.19	3961.83	2925.09	1892.61	1915.01	2156.36	2856.77	3786.66	3140.58	3585.3	3985.13	6139.62	6321.92	4284.59	3293.27	3273.31	3510.86	1710.84	2724.67	2478.68
PRDX2	1.96889	2096.31	2428.44	2816.54	6056.32	15182.1	7500.4	6521.88	6602.87	9601.41	9622.78	12109.4	8053.4	9700.13	1304.55	511.422	957.426	1163.66	14030.7	13395.1	12663	11039.9	12972.5	12699.4
ZNF259	1.96788	248.253	215.541	214.227	384.464	1467.67	800.239	534.401	554.657	561.683	995.535	841.48	1314.14	988.691	4882.23	5300.44	4187.97	5447.34	2848.75	2969.69	2203.6	2864.63	3232.16	2402.34
FHIT	1.96323	153.3	283.846	235.125	247.251	1644.5	729.663	315.247	395.625	738.879	571.053	777.47	469.533	571.276	24.228	36.0182	100.912	61.7965	33.6726	27.8271	30.876	66.755	74.2371	62.5942
FBXO5	1.96132	643.282	1099.71	856.556	598.966	5209.72	4314.43	506.835	628.959	2435.07	2953.39	3205.29	2241.87	1961.64	4497.42	3846.2	4124.17	4061.74	1117.42	1518.54	1046.11	519.908	859.707	520.418
EPHX1	1.96081	36.0561	34.4051	31.8141	34.8588	272.541	90.7396	34.1217	36.6092	76.9066	84.4191	61.215	105.919	39.0495	39.8461	78.6548	45.7311	36.2012	44.6938	35.2708	37.4467	81.3716	49.1752	69.0526
NDUFS5	1.95976	280.983	444.27	446.622	1508.47	1914.02	1136.09	1205.98	1248.75	1714.05	1407.4	2011.7	1234.31	1448.93	293.077	311.425	459.382	482.966	2331.76	1691.91	2621.6	1348.1	2169.11	2048.59
PTCD3	1.95857	93.0135	102.029	109.84	211.085	610.227	363.694	333.009	405.768	343.529	636.302	725.313	564.806	557.286	1259.49	1314.33	1094.72	1217.05	810.259	876.561	951.943	505.167	739.864	679.048
GTF2H2	1.95683	316.813	399.903	366.488	262.135	2879.56	1063.4	698.586	802.386	1520.87	1209.31	1836.13	1812.78	1728.92	2073.85	2864.88	3395.83	2211.85	482.207	427.449	730.944	450.912	528.343	456.33
CINP	1.95625	441.147	441.198	554.447	572.451	3502.76	1500.28	509.4	874.511	1427.97	887.227	1024.28	637.009	777.851	981.946	1768.87	1460.65	814.948	1138.51	780.862	898.776	715.62	648.792	769.007
TMEM39B	1.95413	54.9018	59.4256	79.5158	55.1777	477.172	218.757	141.419	152.705	110.65	292.462	171.771	326.101	165.458	298.556	273.145	138.472	254.132	207.568	224.926	88.8833	194.469	173.266	171.771
CHMP2A	1.95222	495.483	639.241	577.578	969.504	3479.62	2176.93	839.711	806.526	1081.62	1205.85	1593.01	1189.69	989.006	1792.93	1538.56	1546.62	1178.71	2462.75	2159.37	2271.68	2648.86	2889.79	3080.57
PTTG1IP	1.95012	181.405	138.663	93.7525	207.014	858.378	533.637	274.058	382.032	483.257	934.247	870.96	774.306	865.3	705.509	264.354	309.869	743.618	1447.94	1156.37	1127.42	2949.21	3618.57	4415.91
TMEM127	1.94782	22.292	35.8317	42.7802	32.6211	262.974	93.6835	72.9927	73.1402	61.6675	76.6877	65.6111	84.5307	88.3316	223.677	103.905	238.385	240.537	489.653	580.966	369.558	788.92	593.361	613.401
OGFOD1	1.94772	63.2983	123.217	104.847	43.3649	665.555	415.056	162.852	177.26	336.494	358.968	450.29	273.381	344.763	785.618	926.69	1006.95	664.314	171.354	220.019	194.046	101.177	95.0036	88.1137
CDCA5	1.94566	138.578	153.377	125.914	92.7347	966.68	550.27	336.959	399.781	590.8	831.163	823.068	986.844	859.772	2424.73	3344.06	3837.98	2451.82	1220.75	1173.31	1140.68	892.365	947.788	885.647
EDF1	1.94537	248.172	230.26	304.881	810.855	1404.94	801.018	764.868	668.881	705.401	938.149	969.924	950.967	826.048	369.059	292.269	291.22	317.754	2324.42	1749.95	1927.02	1237.21	1954	1744.62
DAP3	1.94487	183.963	179.889	166.875	264.445	1029.57	749.3	241.785	248.464	334.817	465.966	536.727	586.053	507.711	2523.38	1587.05	1659.77	2427.2	1062.76	996.132	1241.13	1022.64	1042.12	779.095
TPM1	1.94455	27.4296	21.195	18.3928	199.988	24.756	33.2172	22.3267	15.5495	18.1593	17.3308	15.457	15.7963	18.0152	76.7618	24.1978	29.1019	73.026	126.963	126.484	231.782	261.084	154.121	172.553
HRH1	1.94251	218.101	197.509	163.007	233.146	1145.45	845.461	330.902	475.966	913.167	975.269	1144.3	1299.63	1167.44	99.7563	138.914	257.749	150.887	319.675	523.993	313.778	205.685	170.353	148.95
POLR2I	1.9372	379.804	413.111	393.889	346.272	2718.52	1480.21	330.845	529.435	900.951	494.009	530.962	432.96	428.231	1479.31	1719.24	2004.37	1076.45	1412.28	1259.61	1649.17	1097.25	1414.42	1040.63
RUVBL1	1.9369	173.78	155.859	156.407	274.219	935.994	650.764	177.303	201.413	249.193	360.439	345.974	303.001	239.618	2660.82	2885.46	2147.36	2402.98	3003.8	2891.83	2754.67	1728.06	2296.37	2011.77
LOC100337091	1.93687	113.966	164.563	166.045	563.216	706	432.945	673.481	638.408	377.939	852.604	744.133	750.969	622.731	46.2364	64.7963	145.314	47.5404	211.382	195.509	201.156	272.173	282.069	416.036
MLN	1.93632	122.305	98.5305	132.504	123.893	777.075	451.364	201.841	306.301	303.164	421.647	432.785	341.876	410.438	40.0451	68.7707	122.127	41.6382	61.9977	66.2237	86.348	57.4301	78.2635	66.6841
PSEN1	1.92757	480.267	547.636	408.096	413.51	3192.01	1857.21	951.013	687.275	1478.69	2470.1	2856.09	2907.66	2694.99	2340.88	1952.44	1740	2397.19	2042.24	1665.59	1558.62	3338.78	2266.85	2391.02
TPI1	1.9263	143.364	174.806	199.225	1469.87	330.272	166.367	134.332	129.263	181.268	280.957	235.826	498.444	183.527	118.727	217.788	109.85	82.1801	138.064	81.4684	88.9356	348.193	188.132	503.966
TFDP2	1.92364	76.5019	80.7316	69.5436	102.978	464.355	293.011	114.924	105.466	217.555	252.139	287.461	254.871	283.282	258.713	85.2779	180.487	217.722	1158.25	1267.03	1341.6	1270.49	1370.78	1134.25
COX5B	1.92072	1327.39	1310.1	1489.31	2720.03	7986.57	4918.01	958.821	1075.77	2089.55	2318.23	2174.69	1807.07	1493.01	2792.21	5730.82	5922.3	2730.56	11999.7	13015.7	12538.4	8622.06	11085.3	11506
ELOF1	1.91491	71.274	71.6199	72.1093	84.1984	480.183	246.375	114.208	119.712	142.594	218.848	260.046	150.507	192.912	148.832	133.901	126.615	182.053	231.63	192.927	186.034	215.32	362.165	367.416
UBXN6	1.9143	112.956	121.042	153.151	208.136	755.835	495.316	248.615	253.313	298.493	404.901	348.685	488.126	380.852	625.887	376.434	366.452	609.488	487.463	380.852	416.895	542.996	486.493	380.852
LIPT1	1.91364	43.1594	60.086	50.1284	62.5463	326.2	189.101	77.0548	85.1196	123.062	125.933	239.211	161.757	181.604	87.3975	193.847	520.692	156.966	102.905	152.415	114.035	113.085	106.01	153.002
LOC100851477	1.91183	1243.54	1258.81	1152.53	964.38	7543.06	5245.32	2448.51	2811.48	5685.6	7277.44	8615.75	8565.93	7690.68	1427.76	2761.38	3468.68	1462.61	549.647	739.357	806.267	291.026	334.758	468.31
MRPS2	1.91132	127.559	164.132	122.794	121.39	988.107	449.6	325.989	368.05	367.897	597.364	410.124	605.27	395.704	738.778	750.82	765.879	672.363	1238.36	1126.27	980.533	795.429	938.644	808.449
PLEK	1.9094	18.2187	15.5375	17.8388	163.257	13.6173	16.9431	19.8903	18.8742	13.7559	72.5789	13.6801	241.178	15.0958	16.3835	15.9803	11.55	13.1342	12.0287	13.7327	15.341	14.4966	14.4579	14.2791
FAM195A	1.90327	135.175	189.89	224.266	356.723	906.637	791.46	378.013	446.716	394.685	523.915	461.327	438.671	429.354	307.003	163.381	170.531	288.224	1299.73	1836.13	1756.73	860.034	913.185	548.073
RAB32	1.90312	350.607	347.339	367.969	429.531	2197.43	1359.79	784.529	771.798	1445.8	1727.76	1625.28	1599.11	1683.84	94.3848	135.327	229.023	75.4644	64.996	76.2921	121.929	138.046	144.232	105.855
GAK	1.90106	76.1215	105.695	115.465	110.03	617.053	383.226	214.27	236.013	261.004	511.237	297.903	412.82	304.17	3746.99	2965.41	1536.89	3830.35	2394.57	2752.17	1399.41	2478.56	2407	2355.95
BAIAP2	1.90027	157.533	173.431	183.394	158.891	1105.3	655.824	410.688	391.75	387.941	571.036	492.914	733.009	642.227	107.136	228.248	169.079	112.456	251.832	207.025	193.558	289.263	390.272	276.552
LOC100139101	1.89913	618.561	502.95	710.099	991.044	3648.7	2191.92	1757.26	1785.7	1670.2	2283.54	1957.32	2182.53	1703.22	105.338	279.334	125.261	116.079	25.3742	23.6029	19.1303	80.7782	57.5314	67.9773
DHX8	1.89743	59.2611	108.377	87.0659	122.057	458.56	368.28	331.968	285.806	369.167	562.618	547.075	668.694	510.874	1065.09	1176.27	1356.35	1127.13	593.444	525.887	391.437	279.453	475.357	331.968
OSGEPL1	1.89589	59.8002	75.3592	57.2319	62.817	360.255	292.913	134.292	108.867	239.552	232.265	290.013	232.287	260.226	142.954	84.4171	179.627	151.65	126.779	209.728	191.803	137.585	120.371	137.427
QTRT1	1.8951	150.321	131.801	173.859	176.825	974.314	544.873	205.39	220.35	245.12	245.756	286.667	366.796	244.055	233.888	221.267	141.533	227.665	939.95	816.629	662.781	443.156	585.477	693.988
AHCY	1.89142	434.593	373.243	288.807	1058.06	1948.74	1061.74	723.966	829.521	588.186	2604.15	1350.12	3368.33	1817.06	1619.66	1152.24	1058.35	1882.39	8091.48	6775.73	6849.29	6958.76	7355.66	7604.36
ZFAND2A	1.88993	211.535	202.949	233.335	127.147	1452.31	821.477	235.212	229.957	285.693	191.095	213.886	112.377	160.375	248.458	476.952	715.745	218.028	321.397	197.789	235.229	219.859	398.707	276.703
CCT3	1.88831	1025.22	946.963	1050.97	1426.57	5948.48	3816.71	2317.7	2572.61	3824.4	4449.13	5641.59	4924.65	5331.91	5958.31	6741.05	6974.08	5015.06	7533.22	7307.03	8340.68	5529.3	6189.52	5772.39
COG8	1.88506	131.329	165.06	168.057	153.54	996.618	565.358	310.887	479.331	410.668	383.359	410.303	349.371	349.179	181.092	239.922	322.037	158.465	188.094	211.371	153.368	149.863	156.897	157.617
IKBKB	1.8848	69.172	75.0464	71.7166	161.282	370.375	265.797	161.716	172.83	166.324	316.314	216.913	276.642	260.067	221.617	169.005	195.967	185.47	214.335	172.894	182.877	313.3	257.708	210.407
TSSC1	1.88337	116.087	118.736	110.442	176.609	744.792	352.407	175.953	219.415	231.877	243.278	302.474	259.417	261.852	378.975	576.573	598.531	272.918	899.14	752.045	860.575	475.51	667.632	573.004
PSMB7	1.88163	353.903	460.242	464.838	809.916	2396.47	1506.55	722.328	1092.7	1213.55	1775.62	2062.99	1975.26	1916.31	2085.59	1616.27	1488.33	1982.15	6466.65	5735.96	5896.92	4533.97	6492.15	6469.57
PHYH	1.88138	114.729	152.251	103.442	405.541	717.946	241.252	299.176	359.843	534.564	945.586	770.368	1126.53	772.289	378.03	475.129	569.865	389.963	368.746	253.524	371.317	260.247	328.042	240.445
AVEN	1.87988	684.642	686.778	425.184	388.318	3733.58	2490.42	858.245	935.27	1805.88	2152.33	2537.59	2607.25	2185.3	234.6	263.694	359.01	232.228	1122.43	1155.26	1466.12	1532.57	1341	1102.77
AS3MT	1.87894	224.327	179.929	192.667	381.115	1166	648.404	340.858	450.545	521.866	770.336	993.955	720.195	785.053	99.3731	106.147	158.946	158.346	220.752	114.368	164.501	489.906	358.909	680.358
DYNC1LI1	1.87596	757.484	771.511	691.872	1674.09	3576.46	2901.03	1729.51	1277.89	1886.18	2705.65	3130.64	3136.02	3121.01	3533.88	2823.93	3463.35	3264.02	921.335	1147.44	1484.22	1124.57	920.527	1190.75
TANGO2	1.87235	72.267	63.7739	72.0956	58.6638	382.192	321.193	68.8547	84.3544	126.788	133.706	138.657	155.668	132.709	76.824	69.0291	49.6487	62.1132	157.348	125.765	114.729	170.375	181.003	238.927
RPP38	1.86434	98.5547	113.311	127.348	83.445	763.814	387.823	187.453	303.938	302.487	340.323	394.96	378.009	373.592	1082.02	1620.15	1666.25	1064.8	251.883	339.542	262.647	318.294	379.109	276.319
BSP1	1.86297	64.0415	66.1167	126.378	49.7292	514.935	368.503	236.769	245.455	294.659	282.485	693.867	268.928	380.267	148.469	44.4563	125.884	169.229	18.8677	21.375	25.9392	17.286	19.213	22.1936
DNAJA3	1.85942	94.5232	94.4346	59.7312	86.877	485.108	330.414	150.277	140.89	169.265	276.428	439.351	336.87	365.334	470.989	804.903	871.383	460.971	535.009	494.924	509.01	469.428	426.56	487.382
ATP5J2	1.8588	258.296	351.514	458.317	835.692	1821.08	1217.39	296.956	360.701	759.843	638.522	784.835	543.814	527.782	2833.25	1459.99	1625.51	2799.44	7988.93	7774.4	8637.33	5388.64	7260.8	7768.62
DHRS4	1.85351	66.8554	64.2523	70.0617	174.582	321.514	230.886	186.745	176.515	143.506	255.262	162.964	206.2	216.28	22.2539	45.0422	25.947	36.7655	47.4905	36.3678	39.7783	178.413	58.2965	98.5276
S100A1	1.85052	21.6252	20.3289	17.8756	164.792	24.3414	26.6295	21.5397	22.7998	23.3721	19.7723	21.243	21.3684	22.7998	19.2372	24.4885	23.6244	22.5564	22.8609	24.5604	24.7712	27.2061	28.1323	22.2945
BID	1.84996	98.0206	133.966	150.289	166.706	765.537	445.825	145.537	123.922	289.441	297.95	268.001	229.555	182.114	2475.75	1973.02	2200.62	2030.59	1515.1	1378.28	1242.68	1153.04	1634.78	1180.32
NUDC	1.84608	199.367	299.609	291.452	401.365	1618.94	821.446	582.543	879.671	893.328	1062.79	1004.51	1216.6	1018.33	5518.12	5388.48	5088	4760.4	6722.97	5935.94	6504.82	4559.47	4862.07	4031.99
ADSL	1.84576	289.356	284.619	272.684	623.183	1408.59	1011.49	521.776	549.052	561.061	657.157	827.531	627.096	807.195	781.653	1434.36	1271.38	953.689	2921.53	2186.97	2391.53	1509.74	2519	2597.9
COX6A1	1.84556	1192.79	1181.99	1627.71	3070.01	6761.53	4553.1	1656.23	1985.56	2293.49	2778.33	3292.18	2205.51	2105.85	7130.85	11079	10377.6	6519.04	15762.2	16137.8	15898.1	12195.4	13824.9	13872.5
MRPL35	1.84554	83.4091	96.3649	105.182	137.028	576.078	310.991	76.9318	146.345	251.759	179.346	264.639	151.275	160.007	342.214	631.009	564.618	346.65	1593.61	1129.53	1465.41	828.233	1375.11	1355.85
TXNL4A	1.84345	41.0655	47.1998	37.919	81.0962	228.502	143.234	80.559	69.283	100.693	112.493	148.106	129.969	115.4	90.694	74.0114	145.687	105.305	877.787	760.701	752.923	443.566	818.84	783.004
BSPRY	1.83945	116.915	126.894	166.968	172.954	808.721	488.383	457.227	586.835	638.488	636.879	457.227	766.096	671.305	106.715	106.227	144.847	75.1136	590.829	280.245	385.976	737.009	1158.12	1259.34
DCAF4	1.83752	51.109	60.6762	56.8316	62.4002	310.629	229.599	73.3571	65.7565	90.3776	100.311	100.311	93.9878	88.0637	89.7923	47.2894	55.1243	125.872	248.4	200.675	217.572	300.3	220.343	252.042
ST3GAL4	1.8363	99.8803	103.283	123.932	760.609	201.404	206.026	146.436	154.236	171.211	226.925	155.545	301.336	210.834	192.067	235.46	206.903	149.861	177.521	364.405	232.86	200.8	271.735	177.681
ID2	1.83541	19.9673	16.3389	13.8635	143.296	18.6868	17.0584	12.5861	16.0297	15.4428	247.766	13.8496	331.568	17.1758	2261.46	1852.54	1268.26	2254.86	256.516	167.367	184.019	830.435	733.707	1038.6
PRPF4	1.8339	757.601	814.448	780.863	903.334	4334.94	3149.86	1987.89	1880.43	3049.29	4690.61	5348.36	6358.7	5353.05	2789.54	3333.8	3258.96	2705.78	1313.63	1378.9	1335.3	1021.26	1382.11	1363.19
RRP1	1.82923	111.836	147.176	106.59	91.1505	710.65	497.356	142.265	132.433	247.293	295.661	311.684	427.105	323.418	1088.28	784.311	483.476	879.67	555.053	551.595	455.879	604.768	465.57	432.812
EIF2B4	1.82714	341.024	344.869	340.775	299.506	2109.72	1233.73	730.181	876.745	1528.94	2137.88	2399.8	2807.96	2248.19	1975.84	1285.63	1106.79	1759.46	1952.97	1717.52	1844.47	1470.18	1733.31	1638.52
MRPS25	1.82559	163.159	179.79	200.757	179.933	1072.33	674.919	224.227	225.156	339.152	253.092	236.43	197.975	236.601	420.312	425.698	486.096	370.4	1322.36	1246.21	1313.66	583.72	1268.98	1008.47
USE1	1.82078	253.301	303.666	270.772	299.956	1742.46	881.749	361.492	419.314	563.391	548.118	583.006	449.109	455.564	907.725	735.218	634.361	889.227	1300.13	1080.64	1213.96	1146.08	1209	896.251
COX7A1	1.81906	169.751	171.229	208.659	315.817	1019.22	604.379	173.522	242.481	287.322	320.13	388.67	267.248	243.103	81.661	143.371	101.574	80.3775	74.1068	84.0193	108.1	159.589	99.5168	85.1578
VARS	1.81879	47.2624	52.555	71.805	81.8857	345.26	178.314	144.158	155.422	216.633	272.619	201.799	272.804	206.562	284.443	266.132	161.426	264.72	895.182	673.229	603.324	623.239	981.844	943.926
FTSJ2	1.81827	23.0972	25.3415	24.109	45.2871	133.18	77.3782	55.5157	47.4038	107.153	173.101	123.389	145.6	166.352	343.015	130.698	209.437	426.501	272.581	456.053	254.318	317.834	257.687	386.62
ARPC1B	1.81802	391.782	345.109	418.403	550.382	2159.99	1363.17	579.673	645.618	519.106	920.014	525.947	1345.25	595.401	245.314	241.872	276.984	170.021	1109.97	344.728	569.988	4123.97	3973.49	6948.89
UQCR11	1.81542	94.2082	105.543	141.405	575.27	410.079	215.394	84.5108	81.614	115.581	221.404	124.222	189.239	86.363	315.402	255.931	211.837	331.15	7007.23	5906.88	4739.59	7949.2	7532.2	8456.65
PSMD10	1.81495	186.883	226.054	155.085	208.153	1050.93	739.488	262.805	317.053	466.905	482.059	505.935	729.488	606.466	1723.44	4070.87	5089.17	1400.3	1918.77	1641.59	1797.18	1422.73	2649.9	2581.07
LRPAP1	1.8136	70.0808	116.028	116.206	230.028	530.06	302.602	129.499	133.011	176.057	404.619	271.577	340.063	275.642	1997.04	1420.39	614.466	1840.11	10910.7	9105.2	8493.11	10686.7	10627.3	10343.8
HGS	1.81321	147.394	145.163	178.117	114.906	1056.48	482.673	321.69	438.226	476.451	541.741	511.505	643.311	535.661	919.537	502.705	469.454	686.423	597.992	552.14	472.107	667.778	548.88	502.705
DDX24	1.81251	232.196	226.959	269.206	266.534	1304.35	987.509	529.071	676.053	1088.8	1202.75	1125.49	1750.8	1301.03	2151.19	2020.42	2290.3	2170.61	1053.25	1060.78	987.474	985.976	1017.05	830.422
CDK5	1.81228	580.714	665.33	715.635	464.451	4213.78	2211.12	1215.44	1589.49	2297.08	2609.69	3474.89	3093.3	2767.74	314.379	280.245	390.347	301.021	564.762	434.242	411.88	147.188	346.639	355.998
ZSWIM8	1.80826	241.334	231.011	253.719	182.987	1460.7	899.12	1254.9	1211.37	1243.78	1418.97	909.931	570.102	830.601	95.0003	62.5262	129.97	59.7837	130.509	111.547	103.019	111.47	136.074	113.613
PSMB6	1.80573	249.387	253.849	371.619	654.705	1421.12	982.712	475.183	657.896	548.754	523.946	643.966	291.246	420.283	2477.89	2333.6	2023.49	1886.24	3713.89	2875.38	2808.72	1577.9	3265.3	3342.89
MRPL3	1.80143	141.232	180.454	165.655	422.401	755.098	521.208	289.766	404.995	494.748	737.907	759.596	539.021	906.634	480.617	419.728	418.991	429.055	1674.58	1902.19	1820.27	1585.42	1844.24	1962.79
GTSF1	1.79597	294.329	241.233	201.686	186.744	1497.44	875.9	203.737	189.47	411.361	434.078	608.229	522.129	469.292	580.478	1124.2	1259.29	546.574	489.863	528.488	813.262	244.752	389.783	515.792
TTC1	1.79475	675.918	727.336	704.262	890.314	3872.4	2549.4	1873.14	2135.3	3353.95	3431.63	4152.86	3921.86	3900.13	1283.34	2227.55	3093.79	1249.5	1503.99	1305.99	1310.58	900.683	1509.46	995.57
EMC7	1.79358	299.923	296.912	329.903	728.281	1379.28	1105.19	745.908	1051.51	923.649	1292.42	1389.21	1038.19	1233.87	4143.72	1842.07	1922.23	4038.79	4643.78	3652.01	4194.41	2841.59	4287.84	4276.98
MRPL45	1.79282	171.027	200.517	198.454	543.639	856.504	574.844	335.183	425.6	579.946	832.64	1019.85	920.474	1020.18	1537.79	2233.23	2882.01	1529.86	2519.75	2075.35	2507.97	1595.56	1996.88	1919.41
MFSD2A	1.79165	173.295	206.454	221.076	153.805	1365.04	561.272	280.451	402.613	821.017	558.168	576.48	655.733	550.929	5685.18	11696.4	10396.3	6023.12	129.102	359.348	162.858	183.951	74.4181	98.2071
COPE	1.78897	597.628	718.211	821.712	1137.74	3607.06	2641.89	1536.5	1570.23	1883.8	1965.08	1773.49	2374.38	1782.47	3868.67	3332.96	2804.51	3060.46	4707.67	3887.75	3505.96	3889.06	4283.18	4199.34
ATP6V0C	1.78739	1624.84	1388.61	1583.46	1623.55	9443.79	4800.68	2733.52	3372.5	3587.8	4874.06	5481.5	5791.2	3918.62	4398.44	1245.55	1327.53	4766.11	11523	8963.11	10513.3	11740	13247.6	11532.8
ATP2C2	1.7853	60.8659	91.5726	73.8302	77.4555	395.271	307.198	91.9103	60.877	83.1161	78.5586	79.5038	64.6334	107.418	64.1387	138.485	120.456	68.3131	46.8316	71.307	53.0419	42.9937	46.7776	52.6998
NOC2L	1.78372	70.9364	77.8623	94.7097	71.865	445.516	321.051	254.126	243.561	321.053	391.556	348.204	418.093	432.245	2733.76	2266.56	2126.78	2021.76	1308.11	1006.1	825.118	1620.8	1449.16	940.161
RNF31	1.78233	147.491	202.131	117.435	122.609	855.082	628.899	210.748	276.395	392.158	441.662	458.166	480.832	394.013	210.067	274.465	197.448	172.703	175.567	188.285	247.928	185.174	169.309	227.287
DRC1	1.78212	62.0176	63.1644	61.0146	77.0917	379.057	184.241	91.8743	104.574	120.651	105.816	202.118	168.33	143.209	49.9476	95.9478	80.177	79.0184	43.2372	45.8997	50.4129	43.9324	62.1566	59.0116
RPS19BP1	1.77776	40.4704	33.4144	41.316	81.9341	205.852	107.23	39.3287	50.6675	64.6158	80.2988	77.7178	73.3747	84.0339	1424.01	2532.95	2670.78	1341.01	1664.48	1388.81	1474.22	784.608	1136.07	927.252
HCCS	1.77606	169.751	121.042	139.667	374.166	664.436	435.682	362.174	547.531	587.705	625.008	855.485	695.253	710.944	2411.57	3476.33	3306.1	2423.48	2128.15	3083.72	2262.54	1648.49	1740.76	1641.59
C23H6orf226	1.77333	290.275	279.489	276.968	287.428	1600.74	1006.31	889.201	1174.97	1573.06	1698.4	1774.62	1812.49	1728.71	378.444	149.356	300.725	309.18	530.811	505.775	406.753	368.816	378.962	446.285
U2AF1L4	1.76729	149.551	164.874	149.973	320.378	846.309	414.186	348.047	418.801	499.784	697.34	857.422	681.792	739.6	1500.39	3271.77	4016.88	1722.35	1152.9	822.705	1281.7	457.408	865.807	895.382
TOMM70A	1.76642	535.137	466.575	443.797	1191	2269.38	1457.36	1384.51	1457.96	2351.55	3729.86	4867.51	3931.95	4457.31	706.622	1115.77	1366.39	813.158	2495.24	2503.23	2393.12	2623.51	2613.88	2506.24
PWWP2A	1.76384	46.2114	39.6343	34.7795	73.5473	144.008	192.089	94.3574	150.157	167.805	263.694	295.669	208.041	221.211	2332.31	2391.68	3315.02	2891.5	2897.02	4323.95	3593.07	2278.29	1706.98	3309.33
PDLIM2	1.7568	142.884	147.049	130.439	118.355	764.071	538.209	193.74	195.153	242.864	259.423	243.963	311.643	288.147	134.579	163.238	118.975	101.117	131.851	145.905	126.141	93.5212	102.885	119.196
ATP6V1F	1.75487	416.924	579.338	574.58	919.781	2583.57	1798.16	772.433	847.28	1050.99	1175.07	1081.21	1184.49	764.572	961.053	504.488	386.996	730.891	6574.89	6110.63	5516.67	3921.65	5242.81	5241.74
PTGR1	1.75236	21.788	24.1319	21.788	192.872	17.3503	17.8929	19.6878	17.8533	21.2873	80.7342	16.0213	19.0322	22.2452	18.4999	24.6985	15.6997	17.4528	3495.5	935.695	1777.36	3372.75	3050.04	4012.53
MDFIC	1.75216	14.2682	21.1011	30.2982	196.162	12.3728	12.6745	11.9775	11.5953	9.39069	47.3485	10.3274	54.4351	13.6919	904.897	217.902	543.81	946.009	363.999	466.028	434.4	394.098	435.087	462.457
STARD10	1.75164	78.6983	137.24	92.6465	83.8674	601.291	353.972	170.02	141.227	305.065	310.214	377.74	317.36	278.959	64.9897	167.073	156.528	89.1836	467.319	324.903	425.855	796.574	862.27	877.537
ATP6V0D1	1.75062	337.213	377.567	356.899	591.219	2018.37	996.641	770.27	892.777	1243.14	1315	1417.35	1893.19	1100.85	786.533	605.676	628.139	570.345	3076.84	2272.46	2588.2	1617.12	3249.42	2388.44
EIF3CL	1.74759	746.067	682.661	555.06	664.756	3822.14	2174.59	644.363	728.123	799.986	712.149	472.433	640.174	370.331	6615.92	6151.58	4689.01	7925.4	7191.86	6766.48	6384.06	6613.47	7088.59	6543.08
MEA1	1.74714	257.204	285.413	354.734	524.576	1583.54	904.232	414.401	522.978	719.464	566.751	685.748	699.037	602.679	1885.7	2469.55	2371.82	1809.59	2365.79	2125.08	2416.75	1161.61	1493.12	1380.36
P2RX4	1.74657	43.7706	32.1565	52.977	61.1777	250.744	120.629	60.6002	59.0533	69.8533	112.659	120.844	132.291	133.924	46.9322	47.8128	44.8846	43.5477	553.403	244.251	407.626	816.459	1240.31	1208.61
FST	1.74572	35.8588	43.9882	51.473	380.62	28.8342	30.942	38.0547	27.7749	39.6711	24.9835	34.7924	30.582	30.4962	20.7808	53.4461	33.9565	27.7515	33.5367	30.3918	36.1991	24.204	32.2321	32.5177
HRAS	1.74263	329.668	352.594	354.46	310.151	1980.49	1178.69	340.733	301.801	453.829	476.485	541.464	476.485	548.565	335.788	364.865	250.579	292.662	1197.85	901.852	1125.66	1351.62	1305.38	1303.25
NPRL2	1.73882	116.827	129.82	149.243	466.964	511.319	343.049	405.948	461.845	423.849	642.227	575.015	501.466	566.84	127.794	253.984	252.385	84.0722	544.336	394.634	420.576	519.831	604.314	662.191
PGK1	1.73849	246.485	354.968	416.175	2473.56	379.985	542.126	588.935	519.336	742.447	865.618	708.033	1488.97	710.944	4719.05	7493.48	7708.15	5936.06	5394.34	7531.25	5991.59	3328.88	4569.89	5344.99
GALK2	1.73837	511.856	599.5	544.892	611.33	3072.68	1842.19	805.48	1007.15	1931.61	2163.38	3008.13	2336.75	2559.49	31.9849	55.8594	129.63	47.1322	41.1865	28.2815	54.2313	56.2217	73.2514	75.2597
HSD17B8	1.73782	71.7722	98.1183	79.6266	92.3528	452.481	287.383	118.438	97.1527	143.75	233.516	215.655	188.268	249.335	144.08	58.3569	90.8314	119.895	2487.68	1403.98	2087.62	1099.55	2073.92	2342.01
RP9	1.73519	67.9258	73.9959	56.8747	92.7206	337.467	231.65	115.419	102.948	146.075	150.481	143.882	116.233	148.28	758.936	771.931	989.853	577.843	296.555	374.335	334.704	301.919	296.706	256.103
HEXIM2	1.73334	1528.31	1795.73	2044.97	2189.78	10039.7	5622.23	3451.64	4083.7	4580.62	4672.05	5600.9	3955.23	4564.31	240.153	627.939	1013.82	224.38	524.156	627.208	647.467	383.011	392.944	495.792
MRPS7	1.73035	184.536	232.161	219.295	312.067	1129.84	668.357	424.828	457.193	870.886	745.147	986.786	819.01	942.029	2939.97	2335.44	2638.06	3257.24	1472.38	1272.84	1598.99	1561.61	1459.97	1137.46
PRPF31	1.72988	58.7219	75.1526	80.3568	146.857	353.668	210.082	112.194	98.7023	103.351	158.84	125.811	215.747	120.433	3101.97	2328.96	1294.05	2817.65	1081.07	970.018	665.595	873.711	959.377	655.313
HSPBP1	1.72777	178.097	318.809	239.443	361.305	1283.35	794.248	617.883	800.148	928.118	1154.39	1042.11	886.288	892.507	731.709	984.514	1007.14	529.668	643.089	369.728	503.228	449.512	654.009	414.445
AURKAIP1	1.72483	137.564	133.624	125.876	184.336	696.57	431.558	200.032	193.767	246.723	238.288	482.234	232.869	227.59	846.569	675.487	821.14	722.322	2904.7	2913.2	3020.03	1435.78	2594.04	2450.36
AKT1S1	1.72313	196.382	202.789	221.575	236.994	1131.02	681.389	520.56	510.202	652.802	1018.76	891.646	930.615	874.632	460.331	567.671	609.292	373.329	253.374	224.999	234.352	93.5212	205.215	159.468
ETFB	1.71954	87.6705	86.6545	75.0816	186.593	401.596	233.188	102.98	137.209	126.119	162.718	145.835	186.875	136.708	1305.46	588.472	656.371	1355.36	2617.6	1905.54	2121.12	2053.41	2268.79	2044.6
ANKRD16	1.715	60.1218	81.1317	61.5377	86.6208	381.476	197.657	108.688	120.962	126.805	161.963	276.329	126.31	169.825	30.3882	74.0175	117.527	61.4793	202.969	261.256	293.526	308.59	287.901	356.581
RGS10	1.71435	450.357	498.227	438.948	373.285	2364.74	1815.14	529.234	466.067	909.748	771.272	1679.42	1238.92	1270.53	280.433	493.919	353.387	205.45	202.246	227.207	165.538	125.678	139.783	171.083
TIMM22	1.71434	87.8304	88.269	65.7022	53.5561	401.757	338.151	130.488	144.152	137.098	212.067	218.173	233.522	272.73	962.919	2362.62	3230.5	1016.31	678.267	603.29	695.209	300.175	620.979	321.241
MPV17	1.7117	75.0607	68.3045	93.0568	278.57	262.545	233.277	96.133	106.627	150.4	181.492	151.044	179.23	95.9794	75.9816	155.795	85.3332	87.5615	1428.92	1073.54	1193.66	826.994	1331.93	1937.26
HSD3B1	1.71166	46.8555	40.9943	45.423	359.574	34.9947	41.9511	45.7168	36.8165	42.794	31.0395	36.3777	38.7481	32.9183	31.9151	42.2873	60.6923	60.6125	308.321	72.3742	84.7533	2368.05	3589.38	3774.97
CD320	1.71128	67.2908	111.877	109.094	94.4634	471.046	378.405	157.807	322.215	272.68	381.316	392.534	338.015	349.949	626.863	365.49	480.598	491.171	568.824	706.695	749.97	286.041	569.137	632.533
FAU	1.71003	1304.81	1218	1313.95	1761.34	5950.18	4841.16	834.568	873.196	1967.36	1649.79	1784.65	1516.22	1473.54	7351.28	11584.7	12366.2	5820.22	7994.05	6439.57	7448.44	6289.56	8027.54	6891.64
TRAPPC5	1.70846	66.8743	77.046	76.4744	79.2607	384.38	256.635	60.4735	57.1236	87.3209	72.3984	74.8178	54.0333	57.0535	120.033	143.282	168.964	74.1643	531.965	279.756	430.327	293.844	425.149	283.481
TBL3	1.7033	59.6071	67.5056	58.3471	56.4866	347.611	199.841	81.5694	58.2187	84.0036	82.831	128.567	77.4673	63.0044	1088.31	637.988	606.632	1177.82	423.079	595.472	594.183	415.194	295.676	448.532
CLTA	1.70313	1431.58	1714.46	1659.92	3222.77	7260.04	5165.76	3469.02	3593.99	4535.49	4257.69	5567.11	5243.97	4815.67	8761.67	11361.7	12443.3	8492.29	10485.9	8801.49	9661.39	10407.5	11267.7	11227.5
NDUFC2	1.70229	437.524	363.308	499.875	969.331	2148.49	1114.9	248.173	414.688	280.796	551.076	157.967	265.409	205.389	1097.22	1063.39	924.353	1341.4	7093.6	7288.99	6694.41	7399.52	6411.47	7054.32
ABHD6	1.69965	142.238	133.852	144.685	100.115	806.923	459.736	240.357	222.507	360.674	565.977	458.876	510.74	537.376	120.836	116.783	134.755	51.5547	627.607	752.348	751.685	571.748	769.879	885.439
C18H19orf40	1.69715	227.498	241.613	286.735	208.569	1524.15	718.183	578.621	903.388	628.642	950.303	2099.25	898.202	1236.85	370.543	626.27	1136.71	298.003	476.757	399.55	738.997	177.579	282.023	301.503
AP5S1	1.69313	107.724	151.104	142.942	179.573	671.749	447.825	156.572	206.68	275.552	209.856	256.625	278.274	275.943	185.853	323.102	502.922	166.443	1128.14	1153.75	1241.11	561.82	876.975	748.693
PDE9A	1.69281	105.33	149.688	106.504	93.2492	533.901	541.599	107.261	84.1598	106.509	153.081	201.852	281.76	189.69	26.58	82.4658	90.3697	24.8652	46.2245	48.2369	32.1643	66.7449	49.0069	40.9369
NUP50	1.69256	227.986	223.619	252.866	564.07	952.196	760.798	621.942	717.203	752.011	1125.32	1177.69	1616.17	1208.7	5030.88	6855.59	7798.13	5552.59	958.125	961.077	1100.42	790.661	990.038	963.579
PITRM1	1.69114	336.53	276.2	326.739	315.254	1531.84	1186.55	629.745	640.14	807.331	1177.39	1395.03	1073.2	1293.41	420.205	270.071	306.06	489.449	211.319	481.056	212.837	426.596	371.754	316.881
TMSB10	1.68617	1644.62	2454.81	2196.53	2983.57	11220.1	6056.81	3039	3965.45	5102.34	7845	8353.71	10611.2	5348.74	20154.4	26348.7	25897	20365	25468.7	25459.5	25673.7	27159.9	26057.2	28705.9
NKIRAS1	1.68616	238.923	249.202	248.697	378.099	1195.59	797.403	484.705	348.017	572.575	473.696	855.489	547.188	615.676	490.682	378.099	454.413	481.031	92.0534	84.4482	79.7179	149.387	63.6661	98.2329
RILPL1	1.68428	60.8279	75.7265	71.8728	154.675	298.014	217.154	128.114	238.596	261.98	314.005	382.69	293.873	346.887	123.71	292.591	412.189	89.1462	146.087	178.953	216.892	166.259	156.648	164.427
RASGEF1A	1.68189	307.222	397.251	361.363	224.145	1734.88	1460.68	739.705	819.194	1035.59	1744.4	1392.65	2314.36	1395.55	172.217	149.006	201.138	100.333	45.4392	40.3552	52.1331	65.1335	63.4871	65.2827
KXD1	1.68128	272.572	248.486	243.159	722.844	1044.05	684.047	692.226	655.77	522.126	773.39	779.966	806.161	732.446	832.508	2755.57	2201.18	914.577	1715.14	1684.57	2162.86	852.103	1508.14	1576.75
DLX4	1.68062	22.8684	19.7034	24.3403	58.4153	103.169	52.9133	67.2889	71.5113	71.5982	78.8325	71.4104	77.6525	99.4492	16.7855	29.9988	15.315	14.0732	166.832	143.078	104.02	167.301	217.3	231.935
MRPL51	1.67975	425.949	371.09	419.562	516.675	2031.32	1349.66	682.484	820.387	1052.54	1421.47	2142.97	1663.4	1797.12	4600.38	6172.13	7424.39	5140.27	4351.9	3886.27	4387.71	2035.95	3546.44	3891.96
ATL3	1.6796	83.7265	134.217	133.177	201.162	559.314	364.303	266.753	267.492	317.913	459.132	512.693	411.29	445.034	824.493	914.053	835.769	1055.06	500.616	568.652	490.443	289.194	380.432	362.463
IKBKG	1.67666	68.8591	32.4852	57.4867	23.0093	273.231	211.52	85.1508	111.906	83.7956	160.58	101.28	158.456	164.544	725.575	466.421	689.63	656.804	626.018	670.409	509.792	690.677	507.826	644.262
COX7A2	1.67618	1757.16	1486.31	1698.81	2018.4	8589.24	5186.92	1808.68	2519.79	4127.46	3759.57	5535.89	3616.44	4052.33	14280	15164.3	14528.8	14947	19496.2	21233.6	20327.3	16735.2	17052.9	18070.1
PSEN2	1.67457	105.469	107.724	214.158	161.397	753.687	449.125	459.227	421.44	476.96	585.185	518.157	532.997	555.266	722.321	207.462	192.21	463.529	1245.37	1438.17	736.739	2490.62	1352.81	1902.27
MTRF1L	1.67404	72.4877	69.3517	56.0216	122.64	296.158	212.591	193.281	216.201	342.553	330.989	508.509	481.464	398.631	1211.01	2249.95	2568.38	1442.68	373.215	442.286	420.006	278.691	399.891	386.078
KNOP1	1.66915	19.6689	24.9611	29.5116	24.4892	99.1064	112.195	50.6447	92.8052	176.831	98.8403	76.9808	166.251	94.4387	97.8455	96.8043	108.056	111.384	112.848	130.934	134.582	73.2552	94.6231	87.565
ZCWPW1	1.66158	188.789	225.127	203.847	179.651	1039.6	735.12	623.085	572.404	885.58	1462.5	1682.41	1604.8	1559.43	160.864	223.825	246.559	134.159	151.414	149.311	147.114	124.568	128.839	152.721
GPANK1	1.66135	492.605	598.593	500.792	408.749	2692.74	1934.19	1389.36	1699.88	3087.38	3393.85	3224.59	3857.23	3299.79	5209.5	9644.81	9400.04	4632.63	4167.67	4067.31	3849.92	3215.4	2920.52	3467.21
COQ6	1.65956	50.9953	52.1213	64.5889	127.045	234.932	167.841	84.5069	106.211	116.679	144.301	182.374	157.243	158.946	116.863	80.5396	59.9741	126.012	275.225	318.688	362.442	113.628	207.401	189.234
SMIM4	1.65874	253.206	222.567	281.265	329.375	1289.41	771.49	294.387	313.658	369.257	359.942	416.429	247.153	292.54	468.543	420.491	407.043	470.459	970.845	1111.66	955.225	1060.27	879.291	1079.36
RGS3	1.65731	131.334	193.15	168.273	137.24	702.749	714.297	402.119	419.565	424.89	455.338	506.998	439.241	420.836	286.409	138.925	153.115	201.006	69.5795	73.5647	58.6651	94.5934	41.9379	75.9618
EHD1	1.65669	121.707	98.5238	112.05	98.0645	598.072	351.518	142.599	120.476	162.703	141.026	103.429	125.712	123.934	193.846	108.92	225.497	174.87	1075.86	696.136	819.14	1398.75	1662.49	1509.04
TBC1D9B	1.65381	134.328	147.976	203.507	207.187	904.096	417.388	271.132	252.65	327.926	437.424	428.216	477.658	401.445	126.688	148.689	161.887	98.6671	486.286	352.842	386.838	453.839	412.749	390.141
ZNF323	1.6531	297.332	331.091	359.014	431.699	1971.28	702.601	864.204	927.788	1885.52	2244.01	2620.29	2710.18	2761.09	174.228	404.054	840.652	228.108	75.9513	74.6624	103.076	140.301	112.081	95.423
HINT2	1.65287	212.363	212.31	214.027	487.466	1008.75	512.227	243.387	210.881	260.116	396.617	193.639	143.913	200.87	177.008	101.069	123.134	121.125	5525.05	3299.97	3501.78	3770.88	5033.05	4098.62
PSMC3	1.65227	525.896	544.33	519.692	929.168	2425.84	1642.57	635.378	726.161	1055.07	1057.23	1291	1359.17	1218.89	2440.86	2655.77	3234.48	2015.31	7701.48	6007.1	8084.27	4754.89	6412.73	5726.23
SERPINB6	1.64984	42.7922	68.3151	68.9856	240.316	201.841	122.97	78.1825	86.5704	99.7599	150.677	136.975	144.898	166.448	44.1216	96.0935	73.6173	51.7107	557.489	318.507	346.926	848.543	555.731	656.076
ANAPC7	1.64872	559.762	562.618	593.966	769.236	2459.27	2153.18	1837.3	1703.92	1925.4	1951.43	2101.57	1923.44	1828.75	478.727	538.096	599.235	547.203	838.953	740.053	813.919	814.923	812.633	743.898
YEATS2	1.64869	120.586	83.1729	81.505	73.8779	400.781	419.782	314.045	268.255	341.634	465.181	370.332	359.927	361.119	1024.17	1191.18	1137.77	1145.45	194.349	278.899	227.654	129.638	191.142	217.471
MCM3	1.64681	807.128	902.354	765.413	1290.82	3650.54	2808.53	2721.77	3213.49	3668.14	3723.06	4027.18	3865.13	3793.16	2545.85	4088	3783.38	2758.65	2277.39	1937.38	1787.82	1795.1	2155.75	1493.25
AP3S2	1.64654	267.843	284.545	236.747	264.966	1428.93	776.74	528.617	495.357	476.658	874.3	688.393	945.059	627.818	638.106	512.524	606.641	610.527	1046.34	874.921	830.314	1060.63	1361.89	1089.81
STX8	1.6449	470.961	482.325	447.335	635.342	2226.09	1518.69	507.764	599.561	1024.27	984.009	1541.4	1115.19	1084.02	644.401	260.969	368.761	663.843	1780.01	1207.11	1369.16	2254.92	2428.29	1892.95
MCTS1	1.64235	23.895	36.0268	23.0375	48.8103	124.437	85.7297	39.4168	55.2772	59.2462	64.9847	91.3855	83.2987	75.28	106.128	260.209	455.519	138.193	120.173	118.919	153.367	92.2901	204.873	157.27
C5	1.6422	55.0957	38.2559	61.8242	55.0957	196.794	232.479	71.8019	78.7187	176.528	199.03	304.926	219.091	198.96	23.8978	34.9651	55.6174	23.7886	31.4122	31.6194	20.4631	34.075	30.5905	31.9585
AKR7A2	1.64203	91.5094	107.6	105.686	174.59	484.227	292.462	235.332	186.765	224.051	318.471	258.071	253.483	289.24	92.9308	127.899	98.4917	80.8879	327.752	220.854	203.998	168.131	322.556	252.67
TMEM203	1.63996	48.5932	57.2279	51.6808	77.6792	238.291	174.894	65.4076	94.1225	77.4514	145.521	127.725	110.154	128.345	194.161	198.218	219.289	184.398	792.283	793.793	877.491	607.647	663.012	780.117
ACTA1	1.6387	57.0238	67.8787	69.198	488.52	60.5731	55.306	62.3318	49.4908	57.0238	56.7733	61.1807	67.8021	59.8407	123.735	177.684	318.359	150.267	107.121	152.323	94.9445	130.344	115.932	112.413
DHX58	1.63812	867.673	984.643	891.495	1411.7	4205.23	2923.48	2391.98	3057.8	2503.61	3377.72	2930.99	2719.9	2565.12	171.531	172.482	152.215	141.327	68.3666	66.1477	72.7251	64.814	78.1803	90.5558
RAPGEF1	1.63768	128.921	124.669	107.085	132.359	638.648	351.289	345.553	317.441	413.278	636.946	508.509	613.217	507.843	182.475	200.847	188.785	194.305	218.058	227.586	211.62	214.551	186.265	227.39
TIMD4	1.6373	22.0719	19.0025	20.3678	23.3513	73.4456	94.3398	24.6446	21.6013	32.8688	38.1127	47.4613	36.5607	35.1037	21.5242	25.3134	22.2506	20.1166	27.6716	21.6617	26.956	21.3776	22.9403	20.8357
AATF	1.6363	72.1636	65.6737	67.9873	116.186	307.255	216.401	157.424	181.91	249.893	203.722	301.819	237.888	331.723	471.928	294.143	398.147	397.736	211.389	207.106	239.063	160.962	207.028	187.181
WDR34	1.635	60.0246	94.0201	84.0619	109.473	307.659	322.4	122.565	126.574	166.229	184.672	166.214	154.24	185.734	2165.38	413.265	369.789	1521.11	1175.91	1357.97	1103.39	790.73	714.993	726.935
HADHB	1.62975	212.998	178.45	211.709	266.284	1027.2	573.032	361.789	674.989	710.086	992.248	1027.7	1202.59	998.672	311.026	183.307	270.914	286.337	1411.03	1575.53	1246.71	750.244	1007.2	1802.25
BAMBI	1.62909	71.5348	61.8608	94.4716	95.7828	337.119	271.932	94.2289	183.964	120.651	316.862	158.041	249.324	271.993	5348.97	5845.9	6114.34	5931.29	177.521	182.121	161.34	316.267	205.55	230.445
AKR1A1	1.62874	385.75	377.559	393.021	646.705	1921.2	1007.96	586.153	644.759	1083.44	959.774	840.381	935.115	742.861	162.79	339.508	300.49	225.361	794.374	595.45	780.117	542.428	721.903	512.183
ASL	1.62468	27.4894	35.8316	29.516	31.4229	159.837	95.0253	36.9127	35.9712	49.8116	48.1076	45.259	41.9664	32.2434	205.086	113.887	85.7744	122.609	2491.65	2172.84	2293.45	1611.92	2571.44	1422.86
GPATCH3	1.62402	68.0014	75.3476	93.5708	72.8749	445.158	212.232	138.776	156.1	144.896	329.576	319.637	434.153	271.31	2697.31	1612.18	1814.21	2390.79	382.226	301.275	303.852	287.406	312.207	227.507
LRRC45	1.62397	81.9342	83.0134	73.2512	91.712	374.225	268.243	134.668	143.811	134.668	165.507	172.83	135.06	156.834	56.3524	153.98	84.7125	66.8589	136.409	110.634	125.316	303.697	146.585	216.642
CYP11A1	1.62196	28.9634	30.1758	37.4542	238.013	33.5088	25.7847	24.2894	27.8885	26.7931	20.7975	24.7912	23.3157	27.5519	73.8585	55.4829	24.5554	71.5063	72.2547	34.4069	55.2722	229.407	246.675	542.756
TPRG1L	1.62038	242.174	320.071	395.141	559.829	1300.91	1082.81	805.161	573.499	910.891	1270.37	1094.39	1300.02	940.477	3219.72	2886.92	2167.51	3605.07	3789.29	3452.83	3222.4	3313.9	2828.75	3325.28
UIMC1	1.62018	186.771	218.135	216.22	171.65	945.739	792.034	340.744	321.673	613.197	802.27	705.244	975.966	774.417	902.594	898.661	980.096	976.127	583.57	620.445	543.586	646.97	667.617	578.357
DPH1	1.61859	108.844	115.84	154.052	239.792	585.23	337.977	290.708	351.82	271.393	307.789	378.864	210.838	311.838	112.087	164.523	189.127	156.734	537.075	496.11	383.316	229.407	367.709	411.157
RPS3A	1.61833	998.763	1050.04	1356.32	3834.2	3988.49	2631.71	1028.05	785.445	1952.13	2682.88	2302.46	2027	1660.61	12942.8	11477.5	10259.1	13737.9	14277.3	13829.7	16003	15566.3	14064.6	15460.3
PUF60	1.61779	201.609	353.13	336.933	285.758	1445.43	1005.4	421.012	429.353	481.705	650.826	718.206	655.463	611.888	3628.04	4768.52	4251.7	2861.55	3581.75	3004.12	2723.35	4394.99	3662.6	3725.9
MAPKAPK2	1.61717	79.5726	92.4443	86.6602	141.361	395.694	256.494	192.441	210.987	227.201	282.329	250.21	293.016	261.631	190.101	175.613	162.281	182.005	511.415	338.675	356.079	496.806	642.624	284.787
PSME1	1.61704	121.029	99.3164	191.739	633.632	428.923	201.492	90.4814	155.33	201.417	710.086	327.986	383.784	265.432	1523.78	1878.58	1731.36	1204.44	2622.29	3409.57	2776.29	1591.73	2185.39	2245.71
MRTO4	1.61395	49.8045	84.7864	56.545	86.6096	288.822	209.614	149.965	128.045	137.342	182.917	178.107	220.982	254.739	1775.41	1779.34	2180.91	1576.54	1255.71	1165.71	1372.05	932.091	1182.83	908.18
PPP1R7	1.61203	76.7269	75.8871	54.0662	151.163	258.622	221.998	88.4032	121.858	137.628	140.297	118.254	100.765	100.804	680.927	397.18	218.504	567.066	822.302	966.275	807.851	1416.59	835.533	1172.49
AP2A2	1.61198	88.0881	104.63	81.8893	203.271	413.192	222.934	134.915	208.16	223.379	286.17	291.447	297.134	319.134	141.375	140.678	137.218	164.546	566.932	679.826	784.228	481.028	514.039	638.096
TMEM97	1.61197	150.895	222.03	278.458	324.374	894.873	771.823	427.517	388.071	725.879	1050.86	1126.66	1500.85	1356.58	1825.4	1592.75	1896.61	1775.57	2669.66	3108.47	2330.67	2151.98	1939.48	2009.26
MYH2	1.60983	37.2785	32.0703	38.0342	36.8682	240.724	50.157	46.1489	54.8578	60.663	36.1905	59.7661	36.2117	41.3381	20.9502	29.4216	19.2987	27.372	25.1876	22.2579	25.4298	22.4265	21.3704	27.0584
OGDHL	1.60967	229.045	245.696	195.721	113.492	1277.41	655.234	335.891	387.538	367.909	638.198	776.014	563.349	538.32	273.51	120.739	118.287	195.342	83.0301	83.2178	84.4819	50.9194	84.7887	73.1249
ZNF134	1.60862	114.905	137.746	160.22	235.51	578.582	445	531.148	655.896	646.98	836.338	914.533	1220.65	962.585	638.36	1176.89	1696.38	451.795	599.552	421.267	422.075	261.02	600.792	419.227
PRDX5	1.60832	786.252	760.988	762.939	1147.53	3673.74	2222.37	1447.26	1565.28	1860.52	2165.53	2078.75	1609.3	2077.35	1083.02	857.198	1070.3	938.225	3121.5	1992.02	2508.72	2889.28	3246.77	3128.57
GEMIN6	1.60667	61.6532	61.5331	60.1677	55.7574	264.742	237.903	109.568	105.851	259.152	182.727	304.691	235.067	283.244	356.14	791.64	1208.18	382.556	606.601	616.117	778.166	583.445	487.694	677.609
DDX39B	1.60628	164.549	130.276	138.332	152.368	776.905	389.54	315.552	489.381	529.906	624.045	917.557	835.172	836.764	734.879	760.836	836.884	826.251	803.839	963.688	1062.18	450.971	619.925	567.131
POLR1D	1.6047	639.67	686.824	707.901	836.918	3421.22	1929.13	1029.25	1358.81	2348.85	1259.86	1345.06	951.687	1706.66	2625.6	4139.73	4163.58	2204.85	1905.97	2440.64	2123.12	1586.06	1626	2083.57
ACOT7	1.60429	75.9222	131.471	133.076	194.878	484.506	355.797	174.31	199.001	295.656	298.441	253.155	349.937	286.797	383.195	504.893	491.271	367.788	1398.11	817.661	1025.2	1120.12	1545.65	2156.78
LOC515358	1.604	17.2778	21.8453	23.4938	84.6936	68.8727	36.7793	22.4587	20.0571	21.1057	63.029	18.7471	45.4119	24.2341	612.351	177.585	204.453	577.219	1730.51	1396.18	1388.7	2051.79	1733.22	1849.56
NDUFA2	1.60296	650.252	680.773	646.338	814.429	3259.57	1932.56	674.121	566.333	1049.16	910.087	959.878	1006.38	848.211	1332.28	1713.53	2052.51	1187.02	6861.45	6481.05	6850.14	4238.36	4885.99	6256.15
CHID1	1.60274	41.014	61.9357	78.5882	132.912	249.753	168.703	62.6749	69.1662	37.4134	98.4453	74.2185	74.8296	61.2955	661.369	372.275	292.242	555.235	1247.27	1181.79	883.471	1063.25	1012.66	1363.52
FIBP	1.60201	87.0243	104.786	124.301	232.034	473.389	254.187	192.551	193.634	231.658	173.216	188.784	212.821	236.106	811.922	616.053	530.295	768.956	1874.09	1913.29	1698.24	986.324	1339.23	1221.53
EIF2D	1.60012	51.8903	86.6816	108.092	123.971	366.972	256.864	168.119	220.475	222.753	210.038	322.144	295.19	254.162	631.676	634.799	404.544	648.863	466.368	430.07	383.511	204.605	453.657	280.155
PSTPIP1	1.59979	179.051	270.299	176.631	92.1403	843.741	961.466	287.635	350.047	431.049	474.87	390.288	677.755	398.544	31.1254	71.211	89.783	47.9772	37.8168	27.9733	40.3269	34.0554	29.6984	44.7954
H2AFV	1.59833	262.683	267.41	278.679	467.96	1290.12	690.824	403.304	528.517	675.39	984.009	941.763	945.551	795.81	4843.92	7172.09	7269.66	5199.49	4299.13	4846.12	4902.39	2813.53	3257.77	3627.29
SMIM20	1.59787	196.46	138.828	105.126	328.775	530.654	473.684	187.367	269.749	535.864	562.454	578.357	525.866	532.966	339.442	371.877	727.059	268.27	1839.46	1589.25	2164.12	670.661	1065.98	1327.48
CISD2	1.59712	154.097	231.526	166.365	219.035	885.116	565.828	257.395	264.096	504.488	939.508	1091.28	1085.79	1255.16	720.066	201.436	516.748	739.69	489.881	731.556	666.483	538.835	587.094	721.096
METTL5	1.59632	134.421	86.2142	92.4824	124.484	528.298	293.998	149.452	197.79	332.881	537.811	648.237	715.514	543.346	1338.65	1856.26	2181.47	1649.56	1603.52	2132.08	1914.2	1182.26	1389.11	1639.12
PPP1R12C	1.59467	159.559	198.269	198.319	256.544	948.492	474.673	315.003	307.647	351.219	359.979	374.803	361.703	410.575	795.844	567.009	402.532	609.069	359.979	350.69	348.034	383.518	293.805	297.662
ANAPC13	1.59347	897.5	872.751	937.575	1600.61	3882.31	2688.6	1433.79	1502.09	2027.81	1750.85	2581.53	1534.57	1875.82	174.421	212.084	221.711	150.92	1048.28	759.736	1365.45	730.387	732.74	707.361
APEH	1.59226	77.5242	114.236	86.4661	200.131	384.691	254.086	244.035	236.672	181.811	292.609	188.201	186.807	221.013	268.717	168.144	124.605	228.978	1512.3	1592.81	1049.48	1656.3	1487.51	2229.36
CCDC124	1.59171	200.142	226.214	194.929	248.969	969.205	654.422	234.714	233.24	280.539	403.932	361.963	449.575	265.5	3288.72	3712.67	3362.86	2836.59	2802.41	2512.78	2779.1	1704.96	2118.16	1600.61
GUK1	1.59076	106.98	136.585	138.437	221.073	653.553	275.994	199.045	232.505	255.659	358.917	350.346	313.719	290.675	304.632	319.669	385.287	397.072	825.661	550.437	578.083	254.826	644.27	593.75
FLOT1	1.58898	287.777	415.719	482.801	710.888	1913.81	944.123	1004.76	1035.26	1022.7	1241.3	1264.94	1460.33	1479.13	834.423	910.677	1180.1	827.531	727.036	623.357	641.321	936.639	939.297	978.592
RPL13	1.58683	711.531	690.792	969.507	1803.07	3264.24	2057.41	523.762	503.823	1116.29	1355.78	793.206	816.773	547.315	10028.7	12273.6	11684.1	8470.29	13449.1	11755.7	12606.1	12155.5	13591.6	12719.1
TOMM22	1.58565	122.345	111.246	114.73	221.342	468.326	355.797	158.364	144.526	289.939	348.85	415.565	431.256	431.662	860.792	619.684	511.161	653.224	1213.37	1029.12	1099.67	977.405	1195.84	765.494
VPS4A	1.58474	102.076	99.3854	89.7889	83.8175	482.981	306.82	132.53	162.139	160.498	159.702	191.302	176.978	225.866	126.53	104.039	80.4233	135.12	328.512	341.227	271.087	527.302	521.096	424.097
ASTN2	1.58409	59.8628	55.2076	81.8893	89.5433	281.445	219.534	90.7305	53.5573	142.252	139.375	88.9092	169.708	120.433	54.0473	41.9445	42.809	67.1093	28.8052	36.1288	23.0972	33.2262	28.2833	33.6733
MMS19	1.5816	140.047	161.862	134.7	174.377	622.652	509.749	350.442	425.448	380.017	441.806	547.541	328.452	505.299	1098.56	726.8	479.823	914.84	400.011	393.125	232.913	382.397	479.863	457.121
MFSD7	1.58118	105.518	92.3705	100.67	74.7684	542.1	276.464	125.498	115.88	133.719	157.897	117.084	162.679	101.647	77.8932	122.916	59.3326	67.0555	75.9837	54.0896	82.2078	153.511	138.154	168.329
MED22	1.58101	87.2719	85.6198	87.0969	108.2	441.523	228.108	209.044	236.343	244.079	274.183	270.048	277.078	296.903	242.131	217.079	235.761	266.339	243.336	237.248	201.877	254.001	279.725	228.358
DCTN3	1.58025	186.808	191.502	145.653	320.68	717.603	528.482	223.86	296.524	386.527	385.639	313.239	305.677	243.871	691.705	327.959	271.524	678.507	2090.99	1963.81	1675.85	1637.8	1734.79	1758.72
GABARAP	1.57919	107.189	109.484	143.237	416.864	451.319	207.235	282.944	391.171	525.216	725.527	596.207	801.314	525.946	1285.55	1729.17	2861.15	933.637	739.769	583.384	755.917	706.325	913.132	1017.54
CCDC58	1.57913	476.127	565.389	559.011	501.235	2855.7	1425.27	528.006	527.599	1413.28	1253.84	1766.52	1399.23	1395.6	4176.38	4507.19	4244.18	4067.33	3989.07	4234.02	4548.53	3454.52	3270.88	3109.4
IER2	1.57819	37.2957	49.2855	60.2079	356.754	41.9367	39.615	41.1993	54.32	40.2151	397.545	34.1163	152.875	68.0891	3782.88	4202.59	3657.02	4030.4	3533.61	2647.89	2420.66	6629.7	3854.45	4744.75
NUDT16	1.57815	126.285	146.471	157.791	185.686	734.15	365.724	174.122	169.898	240.444	241.135	241.344	186.009	219.112	89.3993	96.9318	111.948	96.721	258.332	175.81	153.354	285.314	368.351	425.07
CCDC104	1.57769	58.7347	56.6443	71.3212	121.956	286.452	148.878	61.3249	71.08	101.036	127.967	191.237	185.994	146.818	214.306	476.131	779.828	307.159	399.497	343.095	275.928	181.733	315.687	262.205
DNAJC11	1.57751	109.396	119.643	105.121	129.289	529.877	338.151	201.631	230.377	266.237	368.545	428.531	447.514	390.994	838.614	193.185	353.516	667.692	1070.37	885.734	849.444	765.564	1014.38	652.176
ATXN7L1	1.57482	51.2852	48.8361	55.2933	51.8778	231.052	180.049	106.763	101.2	88.2519	117.836	199.818	123.214	127.302	129.796	131.646	173.886	154.65	221.94	224.089	175.604	123.773	207.318	206.376
ZNF622	1.57155	469.692	471.583	392.84	348.209	2185.44	1431.65	882.413	870.635	1561.73	1648.1	1980.23	2230.62	2203.18	1674.67	2496.19	2790.56	1479.58	667.581	666.242	701.818	566.846	738.661	423.258
CYC1	1.57097	241.417	270.784	292.45	509.506	1031.76	849.379	647.67	611.676	621.454	921.4	740.14	790.601	777.478	2667.92	1016.4	780.59	2529.51	11872	11840.5	10247.7	7655.66	10141.8	11226.8
ARFGAP1	1.56838	62.6806	45.4511	57.1705	83.1693	262.023	145.048	93.7643	123.302	103.567	154.916	138.105	228.956	195.64	241.21	196.758	208.411	215.218	149.856	130.405	105.982	149.698	165.576	133.662
HARS	1.56819	177.726	186.202	239.034	373.876	765.52	648.585	535.592	517.561	556.31	753.444	698.726	769.627	834.316	1300.91	1347.24	1030.09	975.888	2299.18	1654.65	1994.53	1423.75	1911.27	1340.46
LSM3	1.56807	1768.72	1750.55	2053.7	2966.77	8112.28	5445.26	2986.79	2904.56	5643.21	5278.13	7333.51	6688.54	6024.64	5945.37	6770.4	6081.59	6023.4	6986.58	7141.01	9803.55	5171.8	6933.01	6764.22
ACN9	1.5675	214.479	168.93	241.913	358.986	967.854	526.56	322.076	419.465	367.354	334.597	579.392	272.244	448.686	211.369	213.93	238.781	216.279	84.2027	122.726	117.952	49.2747	59.6583	100.063
MRP63	1.56741	64.9582	50.6698	56.9835	199.215	171.375	140.983	80.2487	84.895	94.3635	117.95	73.6783	58.5933	74.1258	868.064	1117.37	818.904	708.867	853.733	859.419	901.237	671.137	750.96	734.805
PIH1D1	1.56521	36.8227	63.7739	68.7546	64.4869	255.261	181.396	58.7515	60.4573	89.4422	73.9537	84.2533	69.3696	59.8247	1761	2275.2	2026.25	1685.85	928.596	468.689	723.961	405.141	754.591	468.14
NBEAL1	1.56476	59.0712	55.5939	54.8943	45.785	284.166	171.654	78.0789	74.5486	109.909	101.599	174.727	76.1736	117.612	432.765	298.516	357.849	464.131	60.5947	138.757	101.373	132.48	79.1056	90.683
RLTPR	1.56358	81.2543	101.547	84.0919	91.1322	447.62	250.144	135.094	158.128	176.868	147.75	130.733	133.592	150.724	110.585	164.535	107.268	114.797	71.6624	69.69	55.5664	53.4112	74.4814	64.6296
ATP1B3	1.56223	183.226	130.559	157.628	175.105	791.357	425.667	226.889	235.292	399.942	519.338	533.478	652.543	450.088	4435.88	5293.12	5377.83	5627.03	10503.8	10611.8	10296.4	12954.1	11735.5	11763.2
NME1	1.56169	142.294	102.95	159.585	497.069	476.583	221.404	156.751	223.91	240.672	311.155	209.27	421.88	217.778	1127.71	1166.36	916.784	947.996	4288.87	3915.84	3792.76	3077.82	4424.81	3553.14
FOXK2	1.56097	135.724	222.626	161.15	244.565	835.748	452.484	726.73	834.87	861.127	1507.41	1517.4	2139.3	1828.08	1167.61	1880.53	2500.61	1106	404.939	378.77	292.412	264.843	389.699	386.558
ARHGAP26	1.56033	61.487	54.3921	57.585	67.4331	229.496	214.655	82.8997	100.837	76.9133	133.536	101.286	80.357	115.472	172.793	138.796	77.3443	220.682	99.5269	108.668	104.101	154.276	103.416	112.326
LOC100848780	1.55406	1650.84	1934.51	3071.46	9653.29	6166	3727.98	976.825	564.719	1438.21	6071.4	809.819	2121.94	792.357	16802.8	16361.2	16246.7	17099.3	18268.9	18082.5	17596	16338.3	18061.1	16952.3
HOGA1	1.5534	111.348	118.262	98.5799	86.877	564.047	312.336	135.263	129.373	133.258	141.717	145.902	113.418	149.751	39.7205	85.1894	48.0102	41.7718	40.7725	45.6995	49.1713	40.9383	47.5074	35.7387
RPL24	1.55331	800.936	734.04	851.759	1806.49	2885.22	2313.11	692.431	534.366	1129.12	2114.55	1894.08	2603.06	1639.23	5090.05	5648.06	5675.77	4016	7939.3	7443.98	8098.12	7335.04	8878.65	9130.64
C11H9orf16	1.5532	90.9673	80.9534	80.7691	179.87	332.966	228.725	123.551	145.147	146.775	207.793	115.554	346.11	145.558	516.513	1078.57	1295.44	394.234	1643.77	811.659	1225.14	1339.66	2048.9	1636.44
AADAT	1.55235	176.55	158.325	136.756	161.253	764.589	457.422	657.965	584.339	791.783	1831.2	1708.87	2230.01	2058.12	133.578	301.64	538.03	90.3914	137.33	144.325	139.459	118.49	108.68	115.658
RAB3C	1.55232	128.816	125.95	125.367	150.394	562.479	402.012	158.701	196.879	252.02	246.261	333.04	269.854	361.883	46.0929	55.8094	120.607	58.6678	55.3008	41.2866	62.6158	43.6181	49.003	32.648
MINA	1.55211	620.718	611.312	818.016	1654.67	2475.72	1881.28	1832.74	1759.04	2286.63	2632.96	2601.35	2221.28	2474.49	996.977	1165.83	1387.58	1052.51	646.237	769.658	713.014	650.115	566.385	845.778
DUSP13	1.55069	219.483	254.217	233.341	482.423	1046.11	542.792	357.596	401.267	445.6	586.571	633.81	417.721	514.827	138.642	161.063	125.304	106.032	97.8153	66.7566	98.8227	57.5309	82.3036	95.8617
VIMP	1.55024	45.9615	28.9381	32.3475	95.4996	130.689	87.901	32.5627	36.2799	32.7848	219.756	78.6902	148.655	90.7979	4161.85	6924.59	6872.13	3986.14	3992.16	3190.93	3824.15	2648.95	3651.29	2942.95
IP6K2	1.55018	301.956	332.877	329.412	355.411	1443.2	1025.23	813.665	986.067	1045.7	1136.31	1087.34	1191.15	1318.88	338.877	277.217	396.033	405.532	525.635	416.512	381.267	560.835	591.363	393.83
ATP6V1D	1.55002	63.7904	45.6626	61.4878	208.816	200.049	91.6846	74.7145	82.1179	69.6808	214.718	128.586	318.184	96.0986	2682.2	4201.57	4481.66	2459.12	6568.77	6363.81	6954.23	5011.73	5268.58	5397.74
PHB2	1.54625	423.775	465.644	460.429	682.851	1890.75	1368.73	879.737	1031.95	1356.65	1158.25	1579.86	1375.49	1479.93	1540.37	2136.32	2546.66	1628.18	3464.86	3171.79	4067.65	1647.19	2950.41	2812.7
NAT10	1.54456	1140.21	1359.02	1362.03	1246.66	6130.68	3886.56	2697.7	3566	5359.61	5064.93	6925.67	7355.83	6657.74	1632.85	2413.46	1984.26	1715.4	427.878	455.274	426.518	355.115	519.727	406.408
TBL2	1.54357	36.3209	43.1256	63.4316	45.4142	258.711	112.386	85.228	57.4181	121.925	104.613	125.82	116.219	84.7256	167.042	88.6449	123.253	137.377	562.894	359.423	429.074	403.674	351.085	462.516
POLR2L	1.54347	182.434	211.329	198.671	334.173	835.539	557.198	217.641	226.547	214.974	239.562	194.536	150.861	139.656	1481.47	785.631	741.905	1124.43	3019.81	2938.21	3425.92	2210.26	2573	2216.33
TALDO1	1.54306	493.714	453.423	475.13	727.416	1997.88	1419.35	536.675	621.214	726.566	1165.75	1107.05	1326.97	938.44	1790.92	1491.39	1030.83	1571.65	6731.49	7031.04	7492.18	4042.99	7006.79	6293.51
PLK1	1.54298	495.521	530.809	549.913	553.663	2647.96	1391.48	1235.04	1431.43	1311.73	1752.47	1661.86	1456.2	1708.43	1038.05	1722.75	1736.4	852.422	529.835	596.345	562.632	325.73	374.751	414.445
QPCTL	1.54116	152.011	206.477	177.274	246.571	728.469	584.183	371.498	378.099	317.739	544.444	461.784	422.31	455.065	2521.53	2668.33	3130.07	2049.87	1124.36	1195.99	1058.71	664.535	746.497	707.146
RPL18A	1.5411	1979.93	2043.32	2498.2	6347.87	8171.5	4459.16	2809.39	3226.28	5775.16	8112.07	7300.44	7299.9	6009.33	12102.1	16392.3	17116.3	11703.3	18227.1	18214.9	17843.1	16587	17220.8	17920.9
CTNNBIP1	1.5397	291.211	338.232	228.167	254.458	1403.45	835.443	503.928	500.981	733.009	924.717	1142.14	812.07	1099.42	1614.49	638.541	874.407	1597.29	617.591	488.03	590.56	1135.4	572.659	476.785
ZP3	1.53935	2929.04	3198.97	2341.9	1306.49	14338.7	8973.8	2022.09	1964.55	2743.36	3064.66	2659.53	1889.04	2254.56	694.695	502.309	581.873	512.564	120.199	189.199	141.639	128.635	99.1686	133.59
AVPI1	1.53513	88.4321	83.1781	66.5541	126.293	339.8	224.143	94.7626	68.4801	136.697	129.599	110.602	129.599	119.985	282.781	312.508	353.86	273.722	273.867	272.884	254.964	122.481	138.962	119.492
CHCHD6	1.535	85.339	85.0564	82.282	92.2271	429.075	210.93	92.2271	123.56	122.222	97.925	124.727	92.2271	152.461	92.2271	80.8134	72.4379	60.0996	90.8567	88.6375	79.1305	53.9382	93.7787	75.4127
MED27	1.53456	541.725	607.466	558.964	397.352	3152.62	1398.56	803.315	905.386	1461.66	1700.31	1877.92	2184.36	1737.49	802.144	783.313	762.227	776.508	1373.49	1198.64	1391.86	947.245	1060.85	1201.97
UNC119	1.53385	1338.51	1434.04	1467.24	1692.29	7120.89	3463.49	3558.46	3661.2	3332.5	3745.01	3745.61	3872.65	3808.51	198.237	661.024	1395.36	278.983	213.198	225.038	235.776	144.869	173.091	215.474
CPN1	1.53183	197.489	303.065	297.152	342.757	1208.19	755.63	397.111	480.532	564.989	427.78	569.751	485.885	399.744	51.9285	102.87	297.152	34.5727	29.8225	36.361	28.0778	33.3678	27.6466	25.5164
RPL26	1.5315	1077.09	1256.47	1389.29	3404.27	4711.13	2646.85	792.128	760.754	1016.99	1847.8	1061.98	1219.14	783.119	16007.2	15689.5	16396.3	14262.1	14378	12550.6	15520.3	14477.4	14145.9	15411.5
ABHD17A	1.5275	487.504	622.2	473.386	489.01	2584.79	1490.02	525.216	583.227	673.744	799.118	811.879	1125.83	729.909	576.89	379.273	398.427	498.188	667.531	563.73	590.835	512.235	583.227	606.64
OST4	1.52746	322.257	318.321	479.102	777.143	1439.24	1011.41	733.099	1086.1	1476.59	1383.42	1649.03	1348.05	1507.79	3579.58	4030.48	3625.51	3235.98	4804	4615.48	5576.04	2506.09	3732.38	3980.45
LOC100300875	1.52702	296.261	265.877	265.493	233.516	1185.77	965.865	767.574	935.093	1154.07	2292.4	2083.07	1850.02	1891.43	746.348	455.882	461.656	965.809	435.047	670.882	463.574	384.204	320.65	365.584
C19H17orf42	1.52467	392.729	347.08	409.171	586.891	1646.75	1072.23	714.108	680.624	1356.26	1653.37	2070.63	2140.68	1884.12	2100.38	2825.32	4904.18	2062.77	1100.3	1642.64	1604.36	568.921	865.334	739.323
PPM1G	1.52456	368.444	394.778	322.65	475.705	1522.72	1125.62	967.412	954.535	1336.92	2065.73	2249.44	2796.22	2536.38	2761.73	4082.38	5217.79	2889.89	1210.03	1073.44	1403.68	662.676	976.998	730.575
C19H17orf85	1.52184	126.297	127.116	133.264	143.212	574.993	392.165	261.026	242.038	363.297	557.102	612.341	670.013	599.062	272.503	225.408	304.042	316.929	282.815	268.868	253.179	238.875	265.755	244.174
LOC535933	1.52072	46.9369	56.7557	58.1151	68.9604	224.974	170.348	74.8645	55.9929	100.885	138.67	103.473	104.331	173.418	2211.85	1499.43	1720.95	2235.38	491.312	361.318	289.035	699.552	472.042	436.792
PSME2	1.52029	73.3571	90.2479	116.193	255.976	335.22	211.399	98.0248	177.99	203.587	327.647	230.468	281.506	279.802	245.027	469.815	554.531	205.711	816.7	680.173	798.752	911.022	910.897	903.771
TPM4	1.51885	187.75	208.961	202.781	1310.7	216.79	190.431	267.426	297.871	217.947	719.522	215.454	453.031	271.073	1514.58	387.816	569.762	1225.32	15096.4	13953.1	13687.3	12214.2	14472.4	12191.6
OLFM4	1.51702	376.275	300.257	277.152	376.469	1749.95	603.022	770.779	1641.66	1203.72	1327.01	2270.36	1329.8	1843.17	113.694	209.865	503.988	87.9051	20.3422	21.5808	22.3314	17.2281	14.7697	16.2277
FRMD5	1.51648	211.909	248.24	223.394	198.367	809.609	947.589	318.713	381.893	507.444	819.807	982.227	952.081	861.004	65.096	64.04	77.3188	63.7199	30.6823	41.8524	49.0334	63.0413	42.7785	58.8579
BNIP3L	1.51486	276.679	287.759	322.287	465.224	1297.86	770.914	361.057	391.788	729.541	972.183	1347.9	1283.64	1242.58	1814.93	1645.42	1707.57	1674.24	1825.71	2285.1	1952.68	728.409	831.652	1118.5
WDR1	1.51463	84.7941	87.3344	128.243	248.994	418.775	190.468	179.103	199.063	227.308	414.326	350.257	404.801	336.187	429.787	562.33	729.818	375.697	3178.72	2592.01	2416.21	2647.08	3538.41	2976.59
NOL8	1.51351	92.7092	73.132	55.9877	108.747	317.163	207.42	176.058	246.896	432.965	505.158	546.398	491.549	502.657	1495.07	1845.57	2122.63	1822.69	500.491	497.77	495.357	383.474	447.966	397.75
UFD1L	1.51304	200.458	167.246	137.558	260.995	768.438	412.642	109.175	136.395	244.535	177.322	250.016	152.548	161.507	1423.69	1079.34	937.415	1152.26	1144.62	862.319	905.256	713.54	1122.59	980.272
DKC1	1.50844	868.993	741.971	970.322	1191.09	3705.75	2446.97	1468.95	1291.3	1602.46	2735.16	2517.78	3744.44	2520.51	1779	2752.13	2729.33	1748.15	3275.1	2944.22	2478.21	2091.74	2823.41	2390.19
DUS3L	1.50536	107.977	117.476	114.306	94.4087	515.575	354.577	178.619	260.483	181.628	171.534	192.344	171.855	177.042	601.124	371.73	291.854	443.352	263.467	282.462	259.342	122.179	231.543	211.482
SAP18	1.50532	283.251	271.065	358.644	701.409	1101.5	788.873	664.924	598.506	839.568	1539.19	1710.82	1923.44	1882.32	1860.54	639.052	905.463	1699.7	2060	1692.86	2117.48	1296.71	1633.5	791.705
XRCC5	1.50462	85.1385	46.8992	70.6816	49.9543	303.261	222.001	107.069	161.802	153.515	248.32	267.008	232.239	206.143	225.292	196.685	181.457	232.649	252.987	216.053	200.81	202.633	261.374	299.989
WDR5	1.50455	1692.37	2033.36	1988.88	2209.03	8384.39	5621.02	2835.15	2393.04	3076.31	3982.44	4613.05	5048.52	4380.09	3943.63	2924.28	2760.13	3876.47	1741.77	1630.27	1323.1	2178.73	1716.38	1714.76
CPSF3	1.50357	211.596	186.018	182.655	388.723	735.48	521.113	351.38	432.423	631.157	1004.98	1239.19	1152.11	1398.09	2373.32	1758.58	1699.27	2096.32	1605.99	1765.11	1631.03	1760.78	1610.09	1433.57
PPL	1.50306	225.576	322.844	171.482	153.758	1075.91	810.846	495.552	520.744	708.037	1149.86	788.248	949.578	710.291	113.788	83.3927	103.212	109.222	353.948	219.226	266.838	1079.2	605.568	670.795
GOT1	1.50239	430.183	451.644	501.084	1170.25	1680.6	1067.1	1051.65	995.878	1021.91	1222.55	1599.78	1573.52	1404.08	1945.29	1281.13	1468.37	2215.08	2229.5	2827.76	2317.26	2705.05	1951.97	2687.51
RNASEH1	1.50137	130.318	81.2546	90.5952	110.394	418.616	326.464	123.218	180.914	191.132	201.85	189.065	192.909	243.601	2515.64	1848.51	2187.89	2036.48	853.949	650.008	1017.66	898.438	772.936	407.314
MRPS14	1.49961	302.11	212.633	227.956	196.946	1204.49	698.667	121.469	149.312	506.644	158.844	265.802	140.009	223.131	445.909	666.227	1149.3	388.626	830.399	807.199	837.534	853.762	686.385	733.248
UBL7	1.4992	107.594	72.3835	100.485	106.09	447.447	239.293	134.408	159.407	169.751	212.763	244.578	206.67	243.505	569.1	1391.27	1056.69	504.011	1178.28	891.457	1141.47	603.529	894.139	893.419
ARPC5	1.49744	122.721	180.412	162.238	291.42	565.096	457.422	154.181	150.973	436.138	833.477	664.768	1297.36	751.981	2512.55	1757.07	2169.27	2474.87	3991.85	4210.43	5422	3700.3	4209.22	3840.49
NEFL	1.49124	479.988	493.845	513.147	1283.45	1896.01	1000.9	809.878	1408.58	850.922	1780.6	1266.96	2799.06	1973.16	845.656	1243.84	1276.3	1006.29	597.209	415.14	654.806	238.359	382.042	258.498
LRTOMT	1.4911	101.241	89.4853	75.8974	164.264	364.144	221.079	174.042	182.779	219.827	264.637	261.824	239.779	242.951	50.3644	113.477	120.836	80.8561	111.896	98.1335	137.125	60.4871	95.4153	94.2939
C25H16orf13	1.49092	226.018	276.836	316.433	360.432	1186.44	755.87	361.948	443.57	644.079	777.544	903.009	568.625	597.315	1753.19	642.885	508.26	1499.42	4755.88	3261.9	3919.89	3216.99	4230.7	3856.97
ARMC7	1.49068	59.521	57.6366	75.9187	88.611	300.03	153.946	179.853	170.691	251.507	290.768	227.684	323.177	330.433	92.0943	146.301	216.051	73.6305	47.7063	39.6581	58.794	47.2782	57.8148	36.7356
LOC100848477	1.49012	128.088	156.981	120.036	82.2609	786.625	269.109	257.711	344.532	311.874	469.444	279.16	617.183	388.163	368.872	411.643	442.964	346.188	103.479	140.315	93.893	110.532	116.46	78.2385
TRMU	1.48996	130.272	123.354	145.523	177.24	574.149	369.748	278.65	194.685	203.503	404.335	331.879	386.945	356.589	926.626	1000.73	902.559	986.264	885.183	708.299	704.943	732.983	927.444	695.568
FKBP2	1.48758	147.417	161.702	159.795	192.51	743.066	379.348	225.859	302.573	382.021	332.604	331.144	363.475	290.608	973.204	493.835	524.327	722.01	2676.38	2407.97	2043.75	2469.02	2262.86	2639.2
IFT46	1.48615	226.601	242.667	261.824	378.463	911.745	757.882	305.829	180.861	282.077	520.703	608.528	881.182	495.515	197.675	550.275	652.177	103.3	569.031	329.95	354.997	274.691	442.407	349.014
PDXP	1.48495	224.665	258.477	166.602	167.929	1016.67	634.083	429.652	421.235	426.7	635.099	543.897	502.18	659.913	587.322	875.293	911.344	546.257	227.708	297.888	267.619	115.552	149.618	177.772
LOC614993	1.48389	41.0905	37.7969	26.2281	149.625	84.9912	59.3937	124.307	71.0942	157.443	169.417	62.58	66.8039	381.019	28.3043	30.9249	23.8513	17.3284	24.6432	22.5968	25.5835	20.5778	17.3243	23.4094
EPC1	1.48343	663.668	636.728	621.373	407.662	2651.27	2314.56	1220.56	1633.49	2479.39	3616.89	3929.35	3547.69	3046.83	1605.14	205.317	144.841	1562.24	1554.26	970.386	896.94	1053.71	1207.49	738.653
NUPR1L	1.48253	22.9003	15.7924	25.5051	18.3464	93.122	67.9243	16.1857	16.646	23.7887	17.4016	17.8961	26.4112	14.915	156.812	150.648	204.806	154.374	396.445	420.902	343.672	274.353	329.086	120.564
FAM192A	1.48116	350.641	435.205	457.216	640.499	1502.57	1327.22	775.511	568.034	1274.95	1723.67	1666.44	2092.46	2011.49	590.7	889.735	1105.34	603.265	597.868	544.055	522.369	427.566	462.95	308.123
RPL38	1.48042	1874.76	1983.85	2152.71	2714.79	8544.94	5513.62	822.395	909.204	1690.35	1715.81	1075.26	1116.23	785.061	9475.67	11548.4	10151.6	8580.46	14598.7	14075.4	15595.4	11990.3	13616.2	13786.5
FARS2	1.4785	38.2334	36.6149	33.8207	37.3422	143.744	121.731	39.0503	54.988	88.941	67.5308	96.8521	64.1799	97.2233	235.084	62.3943	59.6058	105.178	282.779	218.01	184.295	79.5075	228.363	199.112
LOC509420	1.47722	146.94	136.907	155.67	130.214	613.508	479.948	354.394	481.128	508.344	682.636	576.227	604.488	661.888	123.284	211.179	230.72	165.298	139.556	109.435	90.5968	150.392	102.878	98.8614
RPL12	1.47632	525.461	657.907	828.497	2578.1	1963.36	1056.34	305.335	202.7	315.497	1694.05	366.159	664.609	306.887	8396.08	8180.31	6600.33	6800.99	15191.4	14197.2	13636.6	14954.6	13926.8	14918.1
TNNI3	1.47583	40.2984	30.8615	38.3729	242.226	32.7033	29.7291	28.8147	27.3988	27.4785	23.5379	28.6334	27.6899	23.2308	43.1112	163.92	88.3928	56.9184	183.401	212.825	138.524	163.434	163.434	199.526
ASCC2	1.47469	57.0433	36.2752	28.901	43.2972	192.208	104.171	41.9353	49.851	49.9026	76.2156	88.2878	65.729	86.5259	741.007	1055.24	697.566	477.078	443.75	404.726	381.341	302.831	320.95	240.938
SNX8	1.47446	62.3241	74.6403	55.5311	57.6371	296.526	180.743	55.886	76.5362	79.3529	91.2421	74.0697	77.4029	90.5713	68.9166	120.738	66.7636	70.9389	620.868	229.641	344.61	1049.53	1577.48	1463.3
ZNF335	1.47086	49.3309	54.9585	48.6069	69.3497	172.151	182.307	72.952	83.0301	69.5251	86.0247	69.593	82.1996	83.5717	555.808	594.835	562.72	427.315	144.622	169.263	120.455	156.175	186.777	141.297
PRKAG1	1.47048	278.792	298.858	266.563	285.773	1305.65	747.999	461.371	465.139	550.421	830.124	984.009	1046.81	820.899	977.477	848.146	1036.75	888.141	557.193	599.54	551.112	412.552	455.611	430.639
IGHM	1.46956	1736.02	2609.73	1873.39	1413.8	8789.02	7020.24	2060.27	3376.77	4726.82	4481.33	5042.84	1964.34	3238.65	559.651	2335.36	2187.54	416.688	3246.83	6259.67	4770.76	6608.86	4945.32	5293.87
SRRT	1.46703	166.153	137.969	163.103	176.635	689.703	425.322	196.358	192.818	239.709	343.383	390.209	373.664	367.512	5214.99	4189.98	4653.06	5179.81	3063.66	3114.69	2849.07	4755.07	3168.52	3047.14
RNASEH2C	1.46667	139.523	158.634	151.96	410.966	510.122	322.962	171.944	193.386	261.116	227.877	185.606	109.944	182.42	1942.5	3441.99	3726.72	1574.18	4102.32	3588.13	4048.51	1492.83	2493.18	2299.7
UBL4A	1.46586	164.501	211.908	210.704	358.61	738.449	524.714	237.404	213.948	312.037	303.204	299.437	277.314	231.388	246.723	259.867	306.047	200.362	1425.49	799.438	1121.49	1264.68	1756.49	1570.27
BAD	1.46242	71.4782	94.544	86.8031	193.368	296.689	206.653	201.903	254.551	234.196	217.802	202.789	177.349	161.184	802.574	1225.95	941.066	1612.49	1337.44	2602.28	1822.74	221.1	295.935	302.22
DTYMK	1.46099	124.678	97.6475	91.5038	164.008	428.14	271.817	169.773	140.171	131.447	164.341	187.099	157.706	176.129	998.671	949.015	939.951	888.646	2354.64	1727.41	2710.23	1439.91	2264.56	2015.14
RANGRF	1.46073	115.473	141.633	154.756	191.732	645.284	296.624	213.331	235.116	293.66	340.364	376.418	308.213	327.744	504.471	199.163	262.197	388.239	199.61	218.132	300.842	113.314	159.657	144.608
CCNO	1.46013	335.558	333.397	335.692	221.739	1589.59	952.799	406.879	477.379	770.575	551.14	593.488	621.582	595.624	108.38	123.315	126.473	88.1562	67.7633	88.0905	87.3563	54.5133	67.4476	77.8475
CLU	1.45933	74.6261	71.081	103.654	87.6983	391.618	206.377	173.504	252.599	428.176	852.593	288.533	245.604	391.185	95.5188	167.79	492.431	78.3259	82.0763	124.129	60.4535	716.285	96.5542	173.504
TCIRG1	1.45898	183.152	228.428	167.242	166.365	836.254	588.642	420.055	409.847	453.039	531.618	490.701	632.038	375.224	126.307	182.002	93.1737	115.696	262.976	155.617	167.624	739.402	439.705	458.835
TMIGD1	1.45857	166.762	166.351	171.72	167.008	742.116	478.339	139.15	187.509	281.026	427.836	504.575	499.227	442.966	49.6966	61.0512	69.6287	31.1661	52.6303	47.9485	50.0044	41.9014	58.7667	35.6946
TRAP1	1.45566	353.578	378.814	329.132	710.353	1239.53	961.7	679.168	578.857	703.362	1031.03	897.283	1173.1	983.861	1609.21	1139.95	684.922	1268.17	786.93	821.096	574.542	787.009	703.728	728.47
TTLL3	1.45555	26.2372	25.8911	22.4985	34.8943	93.112	76.6665	25.9984	24.7579	34.0613	64.067	59.468	59.1571	68.9161	61.6109	48.4622	76.9103	54.6612	81.9209	59.9943	39.4365	59.7306	99.4075	35.6283
EEF2	1.45426	562.737	595.046	562.009	1603.8	1736.68	1372.01	1181.19	1215.94	1084.68	3050.41	1697.1	2772.45	1788.22	15852.5	16190.7	12679.3	16136.2	10844.5	10726.3	7675.1	11742.4	11127.8	12638.6
TM2D3	1.45315	593.039	577.183	787.223	897.748	2789.81	1672.03	897.748	903.751	1921.98	2027.59	2239.47	2242.74	1943.16	1266.5	561.679	566.849	1282.39	813.737	818.406	520.209	530.389	793.593	520.463
TRAPPC4	1.45255	139.83	170.591	162.712	273.49	604.909	416.527	246.174	319.399	392.892	391.358	452.531	371.02	442.694	2835.97	1699.28	1877.62	2693.31	715.191	1070.88	1066.47	739.119	545.129	792.788
STX5	1.45211	67.6594	56.2958	61.0157	53.5783	259.62	192.898	117.389	150.029	133.54	243.3	171.36	251.9	229.419	424.575	527.484	629.02	367.926	408.037	307.982	338.463	270.766	356.381	278.38
EFHC1	1.45089	389.895	389.895	355.222	468.209	1478.72	1155.92	720.355	1110.57	1141.27	1583.21	2101.02	1247.38	1831.89	153.156	284.166	388.04	111.241	78.0221	73.6691	80.2192	59.0592	79.227	93.7011
KAT8	1.44671	254.25	288.251	280.852	409.514	1089.18	745.641	548.028	560.246	690.642	709.363	728.966	555.401	618.442	1096.08	599.889	452.099	1080.67	1236.15	1142.99	1249.2	624.064	671.822	827.743
APBA3	1.44035	78.6983	77.1994	72.3544	67.6499	352.228	199.569	146.157	155.274	154.438	175.188	170.048	159.304	141.258	187.866	111.367	81.3881	140.824	223.751	172.147	246.586	232.542	230.022	195.048
EIF3I	1.44023	620.742	632.343	573.421	1262.66	2169.89	1523.95	1202.71	1593.83	1393.28	1470.11	1572.96	1401.9	1374.86	6712.83	7921.51	6430.19	5016.82	6772.03	5980.65	7073.7	4057.34	6330.79	6071.41
MMAB	1.43967	269.042	255.626	270.265	233.086	1309.11	614.134	253.554	233.38	316.005	311.208	453.603	332.066	282.851	333.326	303.798	288.401	272.494	369.534	316.483	377.983	267.968	289.792	298.335
DDX41	1.43888	22.8543	24.8417	26.2385	28.8418	97.2746	74.3281	42.9135	34.2498	57.2583	47.2274	52.4298	65.9341	64.0051	130.208	82.6088	121.735	122.426	97.6188	82.0512	81.3538	33.7495	82.3825	64.4285
PTS	1.43856	154.1	227.934	213.126	175.545	851.304	586.332	197.38	262.414	284.424	300.097	333.674	193.583	230.88	836.777	658.088	636.505	831.786	1757.15	2125.35	1583.9	870.744	1500.35	1587.63
EFHA1	1.43805	131.545	80.8853	97.5394	259.62	295.903	284.351	140.678	126.017	171.933	478.13	478.13	326.692	478.13	2578.14	863.353	603.149	2019.8	4634.7	4039.39	4818.71	4955.17	4850.23	4754.22
KAT5	1.43722	107.468	109.813	160.018	153.953	467.834	399.933	280.644	291.62	389.915	337.542	332.138	435.429	406.994	753.77	482.705	521.597	707.526	805.901	650.876	620.288	638.793	781.695	542.204
RTN4IP1	1.43672	395.33	432.37	449.785	844.738	1835.05	778.427	889.488	970.099	935.481	993.024	1535.28	660.281	1344.55	570.275	288.295	425.709	538.685	1134.2	1174.12	1090.83	1284.89	932.845	1085.23
CDIPT	1.43598	83.7813	71.3442	83.7577	83.6317	328.168	234.539	100.719	122.609	119.933	187.495	139.241	158.735	140.752	1111.96	2550.23	2556.14	918.785	1152.75	1276.4	896.227	752.862	972.764	991.146
COX17	1.43484	356.386	344.242	546.083	557.459	1694.86	1118.18	345.507	468.151	663.95	459.596	621.964	617.041	530.816	1488.62	1723.03	2093.88	1505.92	5174.31	3773.56	5103.42	3441.25	4580.5	3580.04
NTMT1	1.43354	39.5711	36.8068	47.9586	80.0473	157.261	98.5349	48.7636	35.686	58.4543	56.6029	77.623	54.3417	59.5835	356.397	550.561	883.109	386.59	476.114	635.772	597.209	276.176	320.052	300.175
ASPSCR1	1.43318	59.0883	73.9557	49.5142	62.2959	251.855	178.833	82.1067	99.3802	83.904	105.596	88.0482	84.8519	84.4437	71.0335	107.593	70.3059	101.34	158.483	150.204	160.15	165.471	164.341	158.301
LOC100140123	1.43285	53.0535	50.5007	59.0389	243.411	78.22	117.338	163.699	244.901	112.418	394.011	368.777	366.153	428.575	25.4655	42.1605	65.9992	27.4359	26.9625	34.6297	26.0869	30.251	29.8655	30.2144
MRPL11	1.43248	307.8	364.465	364.405	497.392	1263.85	1036.84	445.345	438.698	606.661	638.334	812.618	836.104	730.488	771.609	1674.06	1737.21	720.472	3886.35	2857.37	3680.14	2174.77	4193.79	3927.91
EXOSC5	1.43216	84.6936	68.0249	75.1872	59.4324	374.534	181.039	76.2826	71.7687	187.22	113.913	225.722	133.938	156.586	1004.8	853.19	505.805	811.513	665.08	502.726	439.21	362.615	491.713	476.943
UBE2O	1.43187	55.5163	52.7249	39.7895	29.9158	213.679	155.787	85.3175	102.391	128.137	231.526	197.704	203.772	249.131	1464.87	795.662	529.657	1408.61	209.233	272.843	97.23	199.293	186.594	135.997
HN1	1.43049	134.357	140.548	170.086	244.857	556.69	397.875	245.249	353.32	193.355	268.264	319.832	222.911	215.566	1070.94	815.667	917.601	1097.09	1548.77	1209.43	1471.23	1287.51	1707.76	1486.87
PSMA6	1.43035	1355.99	1537.69	1584.28	2594.46	5475.1	3999.1	2645.21	2723.79	4622.18	6003.55	6090.81	6857.42	5922.39	7949.39	9359.63	9622.66	8458.72	6492.2	6864.86	8049.03	5374.31	6123.9	5942.91
UBXN1	1.42299	246.946	351.702	346.77	576.002	1238.51	720.538	478.764	416.955	635.14	812.776	817.325	820.161	775.447	2369.42	850.934	872.206	1878.58	3951.15	2784.7	2653.02	2304.45	2808.4	2437.81
C24H18orf21	1.42114	824.98	666.126	710.511	541.545	3413.88	1940.44	621.928	530.526	1368.89	1036.23	1166.5	1117.07	798.529	3177.6	5159.07	5378.25	3002.45	1299.9	1366.86	1946.59	1374.44	1316.95	1246.18
ACBD6	1.4202	77.1087	80.2368	84.5932	96.453	270.048	280.983	104.479	101.566	100.059	116.948	162.204	92.3203	111.407	126.457	36.3139	41.1745	146.768	309.034	218.996	239.334	615.187	462.884	495.84
GGA2	1.41902	192.984	226.835	184.032	174.518	958.84	481.357	294.58	401.315	472.104	746.935	725.121	1068.71	667.453	497.155	550.829	402.904	464.818	2037.83	1563.54	1876.64	1313.96	2481.45	2248.96
PINK1	1.41834	67.2032	64.9897	44.2964	125.757	166.86	179.1	164.613	152.56	168.978	212.97	205.517	212.93	208.184	308.636	187.044	222.11	261.646	718.029	634.162	453.864	334.306	667.751	533.984
ZNHIT1	1.41834	116.152	121.664	135.725	164.037	551.988	282.366	131.034	210.273	291.836	225.679	215.466	245.703	182.576	593.553	1092.95	1316.55	556.419	1181.19	938.922	1113.9	552.747	808.893	672.487
MAP2K6	1.41828	30.872	27.4238	34.3367	27.9614	154.225	65.3898	25.0334	31.5976	38.0922	34.7998	40.1743	42.6411	38.3417	23.565	37.3653	38.3417	43.1115	84.2672	82.2674	91.645	40.864	87.9487	40.0034
TBRG4	1.41771	59.8912	66.2824	53.7864	54.6809	274.386	151.715	102.663	102.949	141.125	148.868	90.4872	159.829	112.394	1495.68	1918.89	1687.12	1202.9	2298.7	2631.88	1885.34	1492.01	2241.87	1672.72
GTDC2	1.41731	63.1937	69.0237	64.2866	46.83	297.096	180.909	90.8209	119.162	131.721	160.787	108.216	92.5348	129.736	170.085	180.803	150.397	128.905	151.35	204.563	134.284	116.026	140.167	150.71
EFTUD2	1.41724	622.393	771.792	655.989	657.019	2416.97	2401.51	1359.33	1562.89	1367.35	1532.46	1219.33	1372.9	1220.06	660.828	413.45	420.41	671.093	437.557	648.828	589.956	423.546	590.679	556.206
MED31	1.4123	227.317	261.808	198.543	146.565	1009.65	674.097	171.595	249.948	604.339	295.175	572.635	372.683	318.349	2687.54	5019.4	5428.56	2450.24	899.468	1068.79	1304.98	674.777	756.956	894.626
TARS2	1.41132	43.9918	47.2257	35.7528	28.6641	191.751	117.302	75.1473	120.963	153.609	142.686	176.228	154.031	227.39	830.019	939.012	790.761	720.814	431.047	485.843	321.604	304.284	382.736	369.471
EIF5B	1.40874	422.496	308.96	167.671	588.284	1015.38	783.572	734.909	626.506	1194.15	1601.48	1937.47	1526.12	1743.75	302.887	267.806	455.539	280.723	243.344	270.976	253.762	129.199	198.519	206.387
C29H11orf83	1.40823	62.6342	68.2091	112.583	153.575	243.368	249.137	162.219	197.251	201.433	177.824	215.152	92.7479	196.594	1563.56	1420.51	1361.71	1289.62	1347.93	1379.88	1208.79	722.894	1192.83	1211.52
CYB5R1	1.40738	51.4492	43.4853	48.075	58.0866	188.669	132.583	48.5511	74.9564	95.0644	95.0555	90.9442	108.865	69.6073	491.225	308.567	290.096	421.112	279.845	256.545	235.469	226.384	391.445	421.757
NSUN5	1.40712	35.687	39.8591	25.0677	29.5501	140.678	96.6073	57.2248	77.1229	77.1229	80.2494	72.5898	64.8291	95.1627	91.6085	107.806	106.308	69.3851	102.848	100.694	152.111	45.424	75.5414	71.6567
LDHA	1.4055	3843.37	3713.08	3485.4	7263.32	13598	8389.55	8927.79	8827.42	13476.5	19001.4	14348.6	22194.6	17125.9	767.775	4071.58	5042.58	794.276	4875.92	1187.74	3310.08	3630.82	5111.25	4645.1
DHRS12	1.40519	49.6	44.657	45.3305	30.4056	213.161	126.136	42.9845	36.9492	56.6714	131.516	83.8248	114.866	95.5702	106.662	50.6952	36.6085	116.475	86.2547	101.79	83.9102	47.1672	78.273	54.5912
TMEM53	1.40463	92.8978	61.8554	101.502	134.042	385.524	158.87	126.84	168.969	99.9734	148.141	159.193	125.478	115.104	681.637	505.264	450.703	518.151	183.903	172.306	141.644	220.97	155.711	135.163
CTPS2	1.40125	223.218	237.723	216.782	354.4	794.928	640.748	404.66	540.356	1038.84	1120.64	988.561	1193.13	1093.31	53.6297	150.62	162.268	64.9383	92.9653	130.046	120.758	129.749	176.689	182.677
DIMT1	1.40103	674.543	769.618	560.417	500.052	2635.92	2157.91	907.724	1140.11	1973.74	4251.43	4737.6	5688.45	4569.44	3487.27	6243.92	7578.72	4162.21	1193.7	1421.42	1544.31	464.873	890.385	974.695
TCEA3	1.39895	35.1753	26.921	30.1546	64.2369	110.762	68.2758	35.3512	45.2299	47.0421	39.6372	57.9281	39.8289	34.4261	31.7453	31.0415	29.4321	25.5327	30.8484	24.6733	30.9056	48.5909	25.7435	27.1327
C4H7orf25	1.39881	131.733	182.143	100.994	70.6063	637.226	386.117	196.906	195.255	362.244	685.23	979.969	994.405	829.335	200.632	516.27	678.401	221.368	115.111	126.656	141.237	92.2786	123.705	108.434
LIN7B	1.39788	69.4645	62.258	87.9945	113.924	312.329	152.731	112.197	141.443	141.443	131.146	212.223	141.723	149.595	84.7086	142.708	106.124	82.0939	191.758	165.276	169.249	181.002	303.903	278.953
ZNF576	1.39489	57.9237	94.4314	83.9708	64.8373	330.459	226.168	74.4979	77.1095	113.692	123.998	109.114	91.3971	77.7417	1654.13	754.944	531.434	1543.7	219.795	315.844	166.053	249.097	214.28	223.341
SLC51B	1.39398	60.0209	66.1708	96.3611	74.3547	345.278	165.242	123.678	121.982	185.72	219.946	278.786	256.299	201.202	47.5345	108.182	52.3735	52.1868	55.5364	40.0018	71.3109	85.6762	86.6624	71.3498
MRPL2	1.39246	1059.19	1053.91	1102.62	1340.88	3860.83	3240.38	1427.76	1669.63	1689.35	1950.08	2161.59	2014.49	2009.73	1495.14	3336.08	2816.7	1281.75	3514.94	3721.77	3595	1525.51	3187.51	3090.47
LOC100848156	1.39124	97.543	77.1703	90.3176	98.9131	416.794	179.482	82.1067	71.8083	104.182	127.267	125.03	91.7498	117.195	191.301	196.884	112.163	194.67	664.644	618.558	604.384	358.291	484.116	389.879
TMEM120A	1.39112	88.828	93.6953	92.4449	233.618	338.084	149.492	110.584	88.9503	123.005	135.788	161.13	151.205	140.244	162.552	125.777	104.644	106.444	161.088	184.65	225.919	254.968	239.917	230.97
C5H12orf44	1.38981	408.657	307.212	421.829	757.92	1318.69	904.659	837.994	960.807	631.847	805.676	687.159	714.009	753.777	2623.01	3460.37	3612.32	2344.74	1368.18	1317.89	1263.62	927.238	1057.22	742.168
FABP3	1.38971	94.2765	82.7187	85.5061	76.2029	426.415	185.204	144.942	118.063	248.297	246.02	312.046	217.213	397.778	121.747	98.9321	137.752	135.12	158.132	107.518	141.969	187.876	116.913	96.389
GADD45GIP1	1.38897	195.318	258.654	341.82	366.867	1053.15	664.087	403.137	468.17	600.18	726.922	858.265	764.415	726.599	1092.22	1037.62	933.392	795.651	1464.67	1306.72	1298.95	1562.9	1435.49	1533.68
HNF1B	1.38892	210.19	142.245	161.943	251.561	600.383	495.125	384.471	420.184	446.227	595.845	602.376	706.241	742.86	78.1286	157.906	187.44	80.8166	61.1286	50.3926	77.6487	203.437	170.584	160.267
FRAT2	1.38857	75.8209	48.7694	62.9444	85.993	248.698	156.312	135.642	193.476	141.818	180.6	185.867	178.582	204.381	3036.62	5228.39	5208.03	2548.73	216.713	188.8	159.786	167.001	132.608	102.278
PAF1	1.38493	693.125	566.542	603.956	383.673	2758.56	1724.78	1264.2	1475.95	1951.31	2128.01	2216.36	2499.66	2678.7	2508.24	2527.71	2834.85	2277.44	1575.49	1113.48	1228.49	1785.69	1491.03	1031.74
CCBL2	1.38462	133.507	116.676	108.564	221.799	382.17	332.729	261.603	312.799	358.703	593.276	596.488	481.459	596.488	1264.23	1137.72	1021.51	1413.06	1112.31	1336.93	1665.14	972.008	1333.95	1083.56
SLC7A9	1.38297	64.1574	65.1235	82.3588	51.3173	314.239	186.408	103.906	213.699	96.2951	155.72	240.487	207.271	153.562	22.3664	36.98	30.3997	33.0848	38.3759	32.0414	58.6403	75.4667	54.4292	162.55
NDUFA3	1.38224	152.255	101.514	198.796	507.096	412.499	260.116	112.578	120.587	120.651	128.902	110.634	88.0842	93.1976	226.737	159.672	129.984	118.987	2544.24	2185.11	1655.79	2764.02	2239.14	2656.02
FTSJ3	1.38206	118.632	191.264	149.729	119.087	661.379	417.498	335.27	355.37	503.343	696.61	870.677	697.258	613.502	2136.75	1875.05	2059.48	2150.91	795.561	993.101	852.884	683.189	701.21	687.799
MOK	1.3811	31.3387	14.981	29.726	25.1727	99.2296	73.6712	25.4165	54.2441	50.4471	51.5109	90.9516	67.5212	69.0928	130.46	67.616	85.36	100.974	39.4536	51.3007	30.7237	45.4734	30.7013	27.0527
RRAD	1.37935	59.521	55.4441	62.6418	356.884	56.6581	48.5027	50.2221	59.483	62.5006	46.3156	67.1654	61.319	55.3808	1168	226.837	89.3826	662.589	3819.24	3088.11	2043.94	2064.1	3379.78	2192.52
PHB	1.37912	1008.22	1167.64	1285.88	2440.92	3951.98	2611.4	2748.43	3283.15	3710.18	3651.26	4018.46	3137.73	3405.71	2909.52	5834.44	6280.37	3269.78	8154.46	8005.83	7869.29	3617.73	7257.79	6813.77
TBCE	1.37897	893.535	773.129	707.468	1682.8	2542.18	1949.74	1277.25	2030.1	2019.2	3024.61	3607.04	3115.44	2993.74	957.519	1013.54	1210.09	986.228	540.08	575.973	811.488	625.14	580.635	519.504
CCDC130	1.37827	87.87	93.1555	82.7359	68.7359	378.921	238.007	126.434	164.681	188.707	223.965	226.374	318.898	230.741	117.313	167.774	289.319	108.661	204.295	235.235	195.951	170.465	160.588	208.414
CISD1	1.37808	989.17	1076.64	1073.46	1507.33	4383.85	2268.49	1195.99	1725.7	1319.97	2254.5	2389.85	1438.7	1714.38	3915.31	4944.43	3948.9	4060.28	7074.59	7155.88	6168.12	6868.16	6406.47	7433.89
APOA1BP	1.37479	233.03	240.403	264.506	363.29	942.221	608.189	399.64	386.327	571.814	497.205	479.859	491.735	519.908	872.054	951.063	1292.95	875.26	1772.78	1223.5	1824.37	575.229	1251.76	1283.93
HDAC6	1.37396	23.5071	22.4463	27.8855	94.073	57.6555	39.6484	54.8127	47.392	32.6138	99.6069	82.2944	101.286	75.6925	616.4	457.482	495.052	533.754	648.029	782.586	671.419	270.853	603.884	650.603
BLVRB	1.37373	79.301	75.2144	91.5472	409.431	110.003	118.211	88.2266	96.97	106.894	118.767	92.8375	183.568	102.515	258.138	160.466	115.598	130.405	754.93	648.772	656.531	354.537	792.966	716.401
GNL2	1.37266	201.436	241.092	182.069	217.835	876.654	522.891	406.631	519.766	609.906	720.935	1013.6	777.592	874.401	1465.18	1845.16	2025.74	1192.4	880.611	973.071	810.068	837.702	897.448	803.922
CWF19L1	1.37243	76.3625	94.226	71.4864	87.4424	294.271	245.034	134.067	190.054	266.463	327.45	320.767	335.305	306.171	1380.05	1180.51	1261.14	1185.48	462.445	545.314	512.005	589.14	551.974	449.27
TMEM180	1.37037	230.539	213.036	209.882	196.287	916.603	576.533	424.054	534.74	492.115	420.65	395.402	293.434	395.402	214.506	425.227	365.565	157.371	500.768	406.662	397.802	389.331	493.769	485.618
RPGRIP1	1.3701	557.587	715.435	596.048	494.684	2575.7	1760.94	712.854	1100.3	1400.15	2542.26	2911.01	2843	2614.43	189.873	194.679	280.891	146.414	56.8384	51.6262	55.8256	39.9718	42.0079	39.6071
AGMAT	1.37004	90.5211	101.547	94.2179	91.7386	413.794	234.454	166.02	128.4	264.777	284.899	368.959	252.35	253.449	46.9497	64.4366	65.9742	43.7961	41.8138	36.4779	28.8502	32.7834	54.4291	47.465
EIF2B2	1.36732	53.7444	94.6199	87.5073	77.5429	321.881	209.103	144.216	157.304	145.762	200.595	195.46	256.011	168.983	2400.55	3478.29	3923.14	2281.06	2181.88	2181.79	2914.47	1893.16	2236.72	1988.18
EPB41L4A	1.36692	390.859	464.7	432.204	669.288	1388.1	1264.01	1205.54	1336.97	1260.49	2460.03	1856.34	2646.84	2163.77	456.131	223.912	189.898	410.929	683.046	528.565	579.95	852.13	680.365	1107.52
ACBD3	1.36644	125.876	124.378	99.1675	339.662	365.552	195.714	315.654	316.268	428.994	590.039	878.988	812.437	735.653	1643.22	3027.12	3383.94	1810.63	302.407	294.415	263.708	278.476	322.21	355.776
MRPS11	1.36383	132.568	141.022	132.059	158.891	481.366	403.756	148.742	192.666	192.692	146.885	180.852	162.328	152.461	598.618	267.636	292.541	439.292	807.728	714.462	812.33	504.465	549.437	572.873
ACO1	1.36298	291.742	276.247	264.702	484.879	1039.57	617.376	602.145	679.111	783.727	962.177	1022.01	791.007	871.348	98.1848	125.816	217.592	129.764	329.79	370.093	264.085	459.012	601.666	508.571
TXN2	1.36232	80.1542	79.9327	108.534	167.9	292.894	229.826	106.805	100.777	96.9647	137.781	172.83	143.583	127.571	1458.32	3232.3	3362.32	1331.02	3713.7	3850.91	3861.36	1455.44	2364.15	2387.89
NXF1	1.36152	317.563	388.549	212.554	176.193	1340.99	843.385	361.994	555.492	789.705	638.675	956.484	924.523	827.521	3449.74	1992.18	1519.49	4391.93	842.788	596.357	740.499	1120.62	812.177	620.531
ZNF410	1.3608	80.812	83.6347	93.8746	139.638	266.474	257.328	201.841	253.518	283.736	312.199	353.859	430.249	335.271	582.227	1050.85	1457.45	544.96	276.428	402.909	328.904	302.333	372.012	327.262
SPTY2D1	1.36048	208.031	166.174	174.893	569.211	518.987	321.723	469.385	415.431	535.986	804.049	1041.8	919.401	998.812	2545.51	5015.07	5398.77	2266.97	171.786	111.746	176.948	124.45	149.632	68.2481
PIN1	1.36024	56.0471	68.0872	88.2845	177.943	235.941	131.456	51.3868	70.0074	91.7403	139.707	126.892	126.591	90.2177	1017.99	752.181	878.774	1112.75	2204.53	1442.99	1483.2	1732.43	1762.32	1950.34
CCT4	1.35943	653.444	581.24	489.063	701.243	2408.01	1313.6	950.781	813.544	1084.43	1869.97	1745.17	1993.49	2056.88	10157	11498.6	11447.1	10767.5	10596.8	10908.8	11122.5	8297.88	10446.9	10387.3
DHFR	1.35813	90.5448	97.7583	67.4267	88.7432	319.508	247.319	80.5908	135.209	145.465	165.263	186.407	157.708	172.614	911.878	1001.92	1071.25	868.258	480.955	606.183	659.966	487.784	789.162	766.388
SLC2A8	1.35747	121.428	119.519	148.563	171.699	556.057	270.309	234.801	298.22	311.54	292.152	225.108	244.435	240.033	573.403	692.524	596.591	414.966	1374.97	1522.83	1084.64	434.807	1049	788.87
SARS	1.35682	112.026	186.855	161.031	234.492	587.361	356.072	235.177	315.292	406.793	474.096	503.488	751.671	376.491	1299.58	3529.52	3254.18	1634.84	3139.83	3663.07	3414.26	1462.1	2886.6	2729.29
VIPAS39	1.35655	238.585	332.714	343.651	422.811	1157.76	762.363	505.146	569.386	712.247	696.227	802.709	907.241	778.593	176.476	412.693	481.792	167.721	673.681	579.102	582.744	739.998	547.075	569.386
BRPF1	1.35632	242.266	273.386	218.023	158.891	1070.93	648.612	461.685	466.972	588.662	849.916	788.096	1139.49	750.826	1750.25	1576.44	1430.16	1551.1	451.944	437.053	423.664	404.343	434.306	401.506
ERC2	1.35567	16.0792	19.7797	15.0246	15.3493	47.2875	67.5825	16.4592	18.6131	23.0952	19.8034	32.6568	31.3957	29.2208	18.1926	18.0744	15.1089	16.1171	15.3491	15.0971	12.8708	18.0744	17.4745	17.7378
ADA	1.35564	94.7922	106.624	71.0815	46.2446	482.319	168.786	122.676	95.323	151.113	155.66	219.209	192.473	151.822	29.4669	43.9165	40.2072	46.7813	517.987	154.765	535.179	424.548	500.314	405.773
NPDC1	1.355	54.5073	75.5577	60.8728	75.3636	290.216	122.835	114.437	127.724	112.342	139.379	145.228	107.117	116.031	59.3516	102.615	60.3944	43.5096	89.8291	82.9867	71.3414	223.971	145.167	123.6
RRP36	1.35445	206.474	188.226	238.33	429.531	700.072	489.053	482.998	458.996	601.009	591.958	694.792	600.239	823.662	940.278	1486.99	1989.34	773.973	1229.54	1099.03	1363.6	751.968	942.953	842.791
UMPS	1.35441	173.009	156.952	241.94	180.311	578.873	703.12	281.225	175.433	322.855	443.085	451.209	474.988	449.748	4668.75	5358.9	5947.44	4934.99	2304.23	2760.51	3301.93	1506.03	1681.44	1826.89
FBN1	1.35319	176.734	208.478	153.33	153.575	570.484	651.786	158.978	221.947	289.179	253.749	253.002	199.736	318.136	32.4726	13.9048	38.5958	64.5379	20.6458	30.2994	21.7149	45.4316	22.4329	33.4574
FN3K	1.35264	40.8214	33.3173	42.8576	44.473	152.527	101.784	43.9588	70.8981	49.4855	83.268	59.7621	109.423	62.7416	22.7528	52.2147	32.2321	28.2205	34.709	22.8563	23.7398	24.8117	25.4251	31.2076
MRPS17	1.35235	572.001	552.613	711.602	651.51	2557.98	1478.88	614.712	709.67	724.95	615.691	855.601	523.307	571.173	2309.61	2139.49	2828.54	2082.34	2689.98	2858.31	3318.47	2686.69	2338.56	2317.15
AKAP1	1.35222	127.117	121	132.014	310.246	390.59	269.659	341.576	547.27	721.467	1158.45	752.369	934.748	694.387	559.796	347.08	354.329	548.77	223.952	359.939	102.655	203.815	156.463	117.574
SRM	1.35205	99.5541	92.2861	51.0945	67.0649	364.861	188.224	138.323	170.246	163.774	261.004	287.502	247.474	263.671	259.066	287.037	377.193	210.579	1795.24	1274.79	1459.86	1040.42	1754.95	1903.47
GHDC	1.35085	319.376	335.369	317.66	259.208	1603.98	617.053	507.405	635.618	624.314	923.857	687.865	902.977	745.787	87.2246	115.346	119.669	83.1254	181.323	165.416	138.204	144.49	124.173	106.845
LOC100847890	1.35009	39.0565	78.3776	93.85	107.117	303.323	128.183	82.4784	137.317	165.186	307.716	213.843	253.416	149.434	73.0393	118.058	79.8714	123.267	421.14	231.872	286.094	318.25	349.25	321.41
PPME1	1.34843	724.637	757.343	748.357	664.531	3366.7	1647.97	1119.07	1184.6	2327.08	2348.35	3231.81	3069.09	3336.12	835.597	656.367	840.763	710.314	896.067	919.216	906.705	1101.06	903.293	1025.66
ORC1	1.34793	160.054	192.213	117.741	226.684	498.99	470.717	259.17	471.713	506.754	488.752	501.357	423.031	599.864	1373.73	1618.69	1583.37	1359.01	782.767	886.376	1025.71	651.542	739.197	877.754
RFNG	1.34785	104.342	116.324	122.371	289.094	368.865	215.185	238.416	213.9	150.367	206.975	219.72	218.802	242.199	160.099	88.4757	113.659	140.778	236.458	221.685	175.306	228.416	208.878	238.42
PAFAH1B3	1.34686	74.7093	86.0139	84.0556	152.345	270.165	200.102	76.9503	93.0079	110.16	118.394	82.6129	81.9688	81.4305	195.503	117.331	162.664	192.051	467.189	275.108	469.745	424.669	497.601	505.597
DZANK1	1.34675	85.0964	110.199	108.54	145.199	390.478	237.096	56.7678	226.049	167.986	233.434	327.176	159.019	237.95	404.439	104.192	126.797	428.905	82.5952	71.1601	77.2799	118.383	49.648	62.3978
CBX8	1.34407	129.37	125.185	126.012	84.8501	518.795	362.49	289.882	238.774	268.335	394.793	339.001	580.523	320.55	198.824	331.91	300.207	160.05	119.51	121.469	103.671	56.4986	124.784	113.557
COASY	1.34396	136.776	205.715	185.148	218.006	691.586	429.805	195.109	323.662	272.694	272.847	344.699	252.163	261.639	305.256	124.127	125.272	169.295	295.201	263.019	239.773	272.2	374.186	259.627
PSMD6	1.34191	255.142	269.989	210.449	321.248	825.039	718.312	327.874	321.111	456.857	591.833	930.98	832.929	887.857	1778.38	2451.33	2579.6	1878.22	1729.57	1735.62	1834.46	1013.65	1584.02	1419.81
NHEJ1	1.34029	56.5936	91.9937	58.8851	101.045	317.237	107.042	98.7388	114.945	115.603	206.188	194.173	130.405	190.65	150.384	129.017	180.606	138.585	554.374	391.672	515.474	438.8	546.137	673.789
TTC33	1.33885	28.075	15.4198	27.4294	56.1115	58.5996	64.6917	35.792	71.0766	72.3405	67.3822	96.4661	58.5996	115.414	159.451	520.832	951.357	107.121	37.5924	39.3346	53.6943	51.0821	43.7541	51.8103
INTS10	1.33869	602.641	660.421	648.79	1125.92	2194.9	1514.65	1153.9	1041.86	1452.73	2361.24	2536.1	2838.93	2089.47	367.714	466.595	588.279	373.012	589.124	538.457	667.493	679.762	769.099	605.123
CHKB	1.33705	113.694	101.999	105.559	178.321	379.497	253.772	224.647	221.101	277.686	409.975	384.968	368.363	359.806	218.683	241.135	237.583	207.745	693.903	665.902	646.965	524.15	882.401	920.326
SPAG4	1.33669	61.6925	71.678	55.6646	47.6476	283.024	146.778	76.713	88.4152	117.575	141.965	109.553	101.616	92.8297	264.381	415.977	514.866	320.069	203.411	224.473	201.219	114.924	118.52	116.548
RPL34	1.33549	364.856	423.966	511.314	1170.51	1162.05	948.475	265.358	311.589	431.813	518.564	212.411	348.669	169.838	4249.51	5715.14	5855.38	4088.24	7888.22	5980.66	7795.93	5360.58	8002.73	7859.28
VPS33A	1.33436	122.305	111.566	100.399	100.852	441.849	300.206	271.132	272.173	475.357	488.387	712.668	327.542	506.618	80.5718	57.9437	115.578	113.645	536.335	383.312	462.746	489.096	540.832	528.659
KIAA1279	1.33361	152.869	183.435	155.791	193.94	639.211	407.084	323.258	284.666	499.629	581.024	594.716	769.757	775.705	2402.52	2856.78	2943.49	3121.69	1228.06	1385.67	1690.63	1195.06	1032.59	1305.83
PABPC1L	1.33232	328.675	308.844	314.012	621.526	1020.59	753.911	593.498	626.118	499.273	689.531	645.625	741.401	687.768	192.594	138.103	134.367	181.801	163.602	138.568	182.46	181.61	216.314	177.726
TEK	1.33136	131.731	150.921	94.6221	151.533	488.655	309.18	195.412	294.131	669.289	775.284	926.464	740.845	691.28	81.4736	62.8533	52.0453	103.106	58.5883	37.8431	117.389	37.714	26.4637	35.2329
FILIP1L	1.33127	24.0713	21.352	21.3829	22.6759	86.7418	58.6825	96.5616	38.3095	76.7301	140.528	127.862	107.658	186.309	144.06	29.9352	14.1364	181.121	42.2027	22.7676	17.6757	169.708	216.292	353.407
CD63	1.33019	595.591	677.482	831.523	1269.4	2535.34	1486.96	917.119	1090.75	1242.49	1247.99	1539.96	1763.52	1200.25	125.612	80.8412	129.618	96.3963	2634.6	1412.34	2129.34	3978.41	4217.67	5715.28
STAP2	1.32974	282.259	223.129	229.089	148.71	1094.63	602.819	389.8	452.114	654.702	624.379	678.603	569.705	590.539	79.9888	119.239	152.709	19.0428	117.53	72.5923	122.313	231.075	353.408	395.904
DCUN1D1	1.32966	107.227	106.481	70.147	165.611	348.919	198.919	252.617	215.548	343.314	827.393	1094.14	881.133	745.995	467.786	325.233	474.976	522.328	178.674	202.704	160.18	371.033	217.903	314.862
EIF3M	1.3296	1283.69	1458.4	1562.62	2507.15	4717.74	3594.23	2370.07	2009.52	3768.67	5719.1	6725.37	6331.85	6583.12	6061.51	7765.96	8793.76	5793.09	7416.18	7806.53	9004.4	6718.4	7456.76	7970.38
GMPS	1.32916	500.659	475.241	441.269	704.009	1572.1	1284.62	1484.03	1714.9	2602.55	4052.27	4514.51	3605.83	4265.28	113.534	145.543	186.506	77.3358	623.815	196.203	489.386	604.5	988.293	1005.93
FAHD2A	1.32397	226.213	189.892	216.854	210.43	704.703	669.502	176.912	177.26	232.73	198.954	227.615	234.088	176.601	153.319	361.137	311.361	156.184	741.684	459.638	495.877	814.235	1068.42	984.367
DBNL	1.32183	150.334	181.957	189.179	219.985	611.499	472.1	240.665	212.049	346.459	389.533	348.588	406.163	356.992	787.567	1225.7	838.748	621.857	2961.03	2407.61	2199.17	2544.74	2836.48	3003.19
NDUFA12	1.31847	1345.08	1205.66	1269.14	2539.79	3818.5	3168.55	1860.58	2570.26	2525.9	2067.88	2544.43	1649.18	1973.25	2312.78	2275.43	1631.3	1931.35	10361.4	11514.1	12297.7	5667.83	9144.23	10223.5
PINX1	1.31806	156.398	212.501	224.166	199.526	826.523	452.646	365.398	397.947	644.699	674.357	709.615	935.152	784.419	977.12	560.742	820.659	870.55	548.6	474.542	663.27	611.478	558.787	536.708
RRP12	1.31758	175.64	212.559	147.996	267.849	712.165	356.435	326.486	374.936	324.243	611.439	507.445	540.988	478.54	2384.25	1900.77	1472.29	2244.28	1121.88	877.397	769.139	1205.68	1069.68	806.271
MRPL23	1.31709	97.9369	86.7201	86.254	158.224	262.306	254.481	115.548	113.624	125.698	130.78	164.164	113.193	101.432	725.536	515.69	624.636	513.401	1132.61	733.403	1297.32	1087.21	1425.05	1049.83
ALG8	1.31694	189.909	211.153	170.173	170.102	780.15	472.907	396.962	364.377	543.703	713.557	764.949	453.794	818.509	658.643	516.896	570.265	575.825	763.062	678.804	807.977	451.696	646.187	790.579
SLC25A26	1.3163	673.096	507.14	559.38	511.072	2555.36	1265.68	474.396	565.951	929.575	1110.74	1168.67	831.466	1319.88	510.009	350.962	443.879	454.096	882.767	767.213	1034.75	474.305	743.592	914.453
PTGR2	1.31567	176.498	125.573	136.187	207.533	545.14	338.23	219.563	343.773	622.495	635.529	986.989	750.798	810.57	584.985	596.357	810.539	684.391	638.172	1162.57	933.374	386.663	395.706	456.668
CHRNE	1.31548	64.6201	85.5099	88.2961	51.7719	384.611	157.024	116.042	151.342	195.764	176.228	207.105	164.827	218.523	115.518	131.888	247.825	72.6686	107.18	77.7266	83.6432	70.6169	76.4153	78.9354
CCDC101	1.31501	274.121	234.086	223.747	207.942	1230.24	382.955	428.582	571.286	735.335	705.096	1078.44	594.035	838.449	346.397	856.435	584.616	381.186	787.659	556.47	759.134	309.609	635.186	586.521
ABCF1	1.31293	356.22	387.18	354.632	358.886	1519.64	849.477	520.908	412.668	711.792	657.748	912.257	1095.97	807.575	4450.56	3634.73	2440.62	3969.58	2649.62	2247.35	2028.73	2926.05	2649.83	1841.51
ABT1	1.31284	147.454	110.202	124.811	110.098	471.703	368.36	209.908	299.941	387.18	692.553	658.295	1059.93	812.823	959.661	1022.87	1775.99	851.14	760.491	710.873	645.94	417.416	747.661	567.701
TBC1D2	1.31212	67.6138	98.1318	58.7892	61.1093	277.945	218.48	116.91	166.409	122.528	196.681	116.158	162.009	128.817	789.127	983.998	955.531	739.683	373.96	329.844	267.748	300.608	273.408	244.32
AGFG1	1.31071	303.067	341.188	264.024	452.775	1124.28	676.061	909.922	730.683	1355.17	2960.04	2661.02	3541.49	2601.85	2444.16	2843.29	3294.39	2434.89	1706.51	1738.89	1847.9	1404.83	2255.1	2650.19
COX6C	1.30992	855.215	906.866	942.938	1172.19	3299.46	2234.85	1104.02	1526.07	2191.43	2030.59	3005.54	1976.2	2104.3	989.985	412.538	563.351	863.767	7489.37	5989.02	7178.23	6691.44	7370.47	8328.23
ALDH2	1.30941	298.436	379.336	373.324	913.794	1028.04	663.201	631.039	951.644	515.644	1865.25	965.981	1508.89	1315.47	884.053	354.897	624.515	601.615	3340.62	2787.31	2426.3	3312.89	2852.12	2827.61
PTPN18	1.30908	39.0136	65.4525	76.4761	94.7969	186.049	167.5	85.0352	137.258	90.4734	144.626	143.881	118.35	155.458	159	155.072	167.967	118.038	280.68	221.112	202.299	433.759	267.099	289.251
BCAP31	1.30819	167.483	127.26	166.995	189.04	589.319	365.048	155.775	161.624	188.13	216.541	238.752	206.589	257.486	1830.17	2219.23	2291.84	1771.27	3602.46	3725.87	4861.81	2439.7	3743.85	3681.11
TMEM219	1.30692	289.232	242.555	285.933	294.758	1064.99	663.399	443.849	425.865	494.282	455.314	449.82	367.237	382.156	713.673	624.005	427.401	728.661	895.673	716.14	1030.48	682.041	843.525	890.852
CCDC135	1.30662	279.807	347.546	420.01	398.038	1305.97	886.752	539.488	728.886	779.319	691.356	947.736	625.095	737.864	39.8335	64.2316	151.311	24.501	21.5863	21.9879	24.2748	30.1178	27.5286	18.0343
SCNM1	1.30614	338.954	391.141	315.634	364.388	1373.21	848.275	566.55	679.59	950.096	869.575	1068.16	1091.41	755.136	758.513	4716.78	5128.79	1516.66	458.153	481.479	673.947	153.589	293.623	233.516
NDUFS4	1.30529	1057.18	1307.86	968.027	2762.34	3306.03	2168.72	827.357	632.139	1096.83	1260.19	1919.83	736.798	962.718	1102.7	227.218	322.166	869.386	4337.98	3780.87	4015.66	4392	3927.06	4582.5
ISCA2	1.30518	92.1834	72.9368	65.5091	80.8047	278.625	210.489	146.287	145.026	119.166	183.65	192.061	184.845	152.461	524.128	1005.39	1248.62	503.553	1359.27	1655.43	2342.46	755.097	1226.84	1567.02
CTNND2	1.30515	41.599	40.2466	30.7811	34.5824	146.912	96.8159	52.8302	39.5936	107.786	84.5056	87.7406	110.538	81.1978	25.6991	20.183	47.0169	38.2269	20.0866	21.0813	17.3081	24.1797	25.7533	22.2168
PIR	1.30025	29.7483	31.8522	38.2322	58.4633	115.012	72.3835	57.2782	79.7762	79.9083	141.965	158.651	120.738	146.818	23.223	29.8967	31.7692	25.2534	17.2918	20.7826	17.6757	14.8852	16.1508	16.8131
COX4I1	1.2999	784.411	812.314	997.638	1403.63	3332.55	1651.45	407.855	426.735	635.213	1207.12	743.011	1010.18	590.085	6226.23	4123.22	4083.74	5619.4	13015.2	12686.7	12758.6	14723.5	12610.3	12208
CKB	1.29874	189.7	258.474	194.513	205.846	868.989	506.261	287.106	291.199	527.484	554.869	637.077	580.039	595.401	1659.22	628.43	646.707	1739.44	15318.4	16174.6	13760.5	8043.12	11679.1	11204.6
DNASE2	1.29805	46.2114	55.9916	47.7753	97.6655	160.548	110.578	66.5879	90.1121	135.534	124.014	106.193	199.382	117.373	260.692	309.272	624.772	314.964	336.677	216.046	238.142	418.782	446.232	496.183
CCND2	1.29728	44.3723	47.6558	40.4256	248.498	39.8635	37.1634	33.2766	36.0565	30.1867	32.7761	33.537	37.0798	41.765	130.537	100.979	95.707	63.9547	1210.62	1417.57	1041.66	871.988	1271.31	1649.34
NR2E3	1.2969	21.7706	21.8453	28.8978	18.1987	112.326	47.6422	23.761	24.5816	26.7757	44.7313	30.5696	29.1713	30.7983	53.1784	45.715	21.4035	34.956	19.7113	17.8058	17.5756	20.6508	16.4956	17.4855
FXYD6	1.29634	391.256	233.771	303.847	279.429	1223.58	778.354	442.989	721.99	818.839	734.506	849.938	943.879	787.959	218.736	338.66	332.52	210.13	410.816	315.313	288.016	393.945	403.097	328.939
METTL16	1.29519	175.701	158.6	137.071	169.186	526.258	461.343	236.946	221.992	307.819	541.487	517.748	417.379	551.593	485.453	773.677	847.802	532.117	230.158	288.969	302.644	139.999	226.903	249.86
NQO2	1.29447	63.2983	80.4089	66.8489	109.054	291.643	115.77	95.5675	87.9517	133.564	93.5212	112.758	93.6792	87.8143	41.7432	79.0609	46.7449	37.1956	68.2608	57.3013	52.8872	52.9541	59.1261	62.6328
UPK1B	1.29394	76.0854	96.663	155.642	709.68	44.6118	50.9102	55.3641	103.419	33.6629	929.095	30.6767	30.05	30.8964	126.876	35.6165	83.1702	154.513	23.4332	27.1856	22.0645	695.293	22.9855	19.5678
MAP2K4	1.29223	451.357	434.053	405.848	682.132	1308.29	1171.94	1158.22	1237.67	1448.91	1703.74	1630.96	1567.62	2023.34	1406.03	898.572	929.058	1420.14	1738.33	1670.11	1748.61	1523.35	1420.56	1302.52
AMZ2	1.2919	356.702	328.625	381.24	704.279	1247.1	660.119	658.656	757.385	790.267	917.001	1273.42	910.16	999.233	705.151	730.76	937.047	694.213	1858.62	1418.66	1740.57	1204.43	1489.61	1812.04
QARS	1.29188	188.183	202.962	92.1348	343.048	623.407	216.839	148.924	118.7	161.082	366.244	162.676	116.964	91.8578	6473.19	2707.23	2143.07	5326.67	5154.86	5844.13	4955.64	5769.33	5569.37	6014.67
ELF3	1.29159	211.925	185.585	157.25	163.263	564.127	630.654	260.159	362.022	154.346	323.213	384.133	219.628	264.475	68.1093	263.861	211.975	101.812	289.97	111.072	93.5985	752.965	433.151	462.932
CD2BP2	1.29041	138.501	140.306	148.929	219.875	388.665	437.695	327.726	328.376	270.352	426.571	361.696	346.258	351.969	1104.62	2139.86	2105.89	1368.9	1533.68	1336.36	1357.31	967.257	1144.62	953.197
INPP1	1.29019	2127.18	2151.27	2581.15	3656.53	7985.54	5133.84	3947.58	4214.05	5682.77	6398.98	7361.11	5791.2	6643.18	102.392	150.004	213.321	107.789	76.0525	145.309	101.373	154.026	105.045	144.608
MED16	1.28452	221.33	202.42	240.313	231.938	670.66	715.071	647.692	548.836	473.942	547.615	363.767	349.224	546.93	2106.5	995.189	938.618	1643.05	770.82	754.275	505.215	876.151	795.713	786.492
NEDD8	1.2842	1011.15	1150.58	1046.94	1757.56	3648.39	2408.66	1843.25	1906.05	2603.83	2513.33	3563.75	2756.49	2790.53	3464.13	3803.17	5142.29	3310.37	3042.15	2345.87	3250.82	1784.21	2405.84	2281.32
ADAL	1.28371	93.3162	66.4701	72.6609	118.867	253.226	193.831	198.346	284.879	314.463	392.592	326.505	409.641	421.627	71.4591	158.559	113.973	100.678	167.339	195.99	239.299	155.082	155.624	158.189
ENTPD6	1.28365	342.886	388.156	399.554	464.152	1109.37	1178.96	1147.85	1056.58	1210.7	1735.83	1252.21	2295.98	1488.18	226.332	378.786	463.28	240.095	258.083	361.6	264.024	312.207	332.096	471.224
WDR13	1.28362	3438.06	3584.33	4151.84	5111.23	12775.5	9316.75	6764.5	8097.65	7817.75	6710.54	6773.88	4578.53	5882.65	393.666	946.009	1441.42	370.114	816.879	687.792	489.257	734.401	687.208	733.131
BRAP	1.2807	106.068	73.067	72.9308	94.548	261.327	256.537	237.871	268.339	348.55	657.808	630.09	558.806	654.081	980.989	473.06	620.988	1093.21	399.043	519.678	443.053	380.021	420.86	263.338
RPL18	1.27995	2557.94	2713.78	2933.37	5471.76	8596.23	5856.45	1314.49	623.531	1676.57	2799.73	768.51	1378.05	588.333	12974.5	11624.6	10286.4	11404.6	16288.4	14570.4	16424.4	17609.2	17587	17684.8
PYGB	1.27981	44.5328	43.5539	34.6402	48.4491	143.196	106.344	66.2806	52.9953	61.4061	89.9025	87.8903	84.5756	78.4862	38.3151	57.9194	48.9233	31.2288	73.3227	44.5704	54.307	116.262	93.0793	97.2489
TMEM160	1.27971	638.808	599.41	558.272	312.022	2588.69	1460.98	642.629	611.199	766.022	654.727	692.355	386.513	529.705	541.107	438.091	368.353	528.551	2030.41	1505.49	1732.96	1915.88	1944.56	1590.78
TRIB2	1.27821	43.9314	49.4642	52.9815	280.306	40.3188	34.3948	42.8639	41.0613	41.3197	38.5863	30.9264	39.168	32.5714	91.2515	53.9466	46.8203	62.0176	462.314	582.606	346.626	515.05	758.332	416.454
HSD17B10	1.27718	415.184	505.057	616.814	799.441	1695.76	1230.08	477.725	623.422	835.873	807.961	1025	885.94	862.835	3014.1	3468.72	2604.02	2328.88	9119.74	8849.47	8828.01	8391.25	9129.86	9824.76
SGTA	1.27678	239.445	255.316	241.521	349.609	852.354	582.034	662.074	571.872	733.491	1078.21	897.405	1531.6	1081.16	1345.39	1862.45	2235.32	1078.71	1336.92	973.214	1072	992.345	1303.91	971.099
NICN1	1.27585	128.25	121.964	117.302	160.394	442.792	286.719	154.229	183.264	202.338	327.556	359.41	319.269	353.561	2965.87	1258.47	1070.77	2503.9	440.792	503.98	374.404	601.509	549.721	681.794
TPMT	1.27547	86.8454	75.2578	88.6884	89.5505	276.512	241.048	93.6645	97.7739	356.967	318.952	429.071	280.734	300.06	32.065	11.7443	12.5427	22.7552	12.4678	17.3683	18.5731	35.0339	14.0363	17.0379
ZNF165	1.27502	15.761	12.6734	17.4689	15.8688	47.3741	47.8444	17.5477	21.2241	28.8723	18.755	25.8635	20.7243	22.4269	123.007	123.227	228.901	165.146	75.2781	58.6382	70.2902	56.8196	76.1878	31.2392
TMEM42	1.2749	308.667	338.556	331.369	338.556	1132.96	896.499	678.583	657.357	650.705	604.948	614.902	494.957	485.424	171.33	39.3743	82.2574	191.081	200.857	297.1	224.143	296.569	215.973	244.264
COG5	1.27331	184.086	146.09	153.605	104.768	562.742	501.864	268.417	348.712	653.39	720.145	722.27	552.349	803.08	45.2278	36.7363	51.6469	43.1442	89.987	88.5239	88.6449	64.1597	99.6114	116.41
SCYL1	1.27318	166.869	119.983	159.28	313.671	423.464	341.139	432.863	584.792	367.794	472.317	501.357	463.71	576.032	983.989	296.83	434.314	779.386	420.497	462.883	394.103	695.526	525.267	472.413
PMM1	1.27239	78.0332	65.5069	78.3361	82.7156	308.577	144.674	66.1473	89.4317	77.851	80.7342	64.8723	70.9291	93.0996	1381.27	2607.07	2433.6	1387.89	1740.09	3321.64	2290.15	657.252	851.531	835.742
GRWD1	1.27217	54.294	40.6262	36.0916	61.4434	114.672	140.309	57.2709	55.2171	60.4214	95.2701	117.873	128.885	103.682	2440.45	2962.75	3440.26	2206.34	708.791	706.871	688.263	366.939	641.244	532.554
FUS	1.27186	25.3564	35.2921	21.4539	36.1559	94.1515	67.947	72.7782	66.804	55.361	83.5515	71.3631	115.041	79.282	455.02	560.122	424.011	444.006	415.468	319.741	192.706	280.633	370.77	266.47
SART1	1.27174	103.415	83.6429	86.4347	69.6397	344.023	246.693	179.262	161.863	151.999	244.587	196.452	299.439	192.884	256.88	379.349	243.375	197.268	223.932	229.213	179.329	126.482	193.538	234.554
PRMT7	1.27066	107.021	119.933	93.8126	124.096	384.533	265.29	117.091	122.929	145.659	206.806	244.357	173.274	194.398	683.95	571.598	447.966	604.026	694.311	751.503	701.467	329.9	588.727	625.048
RFXANK	1.27008	98.2878	175.665	138.67	205.647	521.618	267.879	214.033	192.88	233.944	250.016	240.661	223.7	230.844	360.606	187.46	149.595	367.926	642.418	436.27	346.767	691.06	513.607	573.995
CERS4	1.26985	101.642	142.476	113.26	87.74	473.904	300.125	140.312	147.976	189.688	218.805	193.121	200.108	202.376	99.58	113.446	91.7367	87.2629	74.8913	50.616	82.6874	235.787	190.72	166.034
TRMT10C	1.26969	67.3503	38.0817	49.189	66.8104	190.729	115.267	101.215	156.224	270.137	336.838	451.875	395.43	329.714	1115.72	1871.66	2559.51	1145.48	993.121	1395.85	1414.75	478.922	720.217	850.62
CNDP2	1.26858	55.1882	67.2017	61.8513	53.8321	317.16	72.8894	77.5837	130.752	118.234	206.171	296.031	383.013	156.906	1068.5	960.649	853.676	1337.28	1187.39	1045.85	776.243	2769.67	3012.2	2923.32
GSPT2	1.26724	13.2614	14.0131	13.7304	20.6326	43.6612	34.4056	32.2752	30.2251	23.7212	74.6012	38.1701	69.3655	70.3019	56.7896	22.4215	65.4247	38.6407	41.0583	96.7903	93.5243	81.1213	64.7276	143.872
MRPL37	1.26697	1442.27	1644.59	1439.4	883.389	6000.75	4008.57	2185.6	2022.53	2829.99	4868.27	4682.09	6146.34	4013.17	3074.48	3747.44	4742.32	2885.63	2137.11	2123.35	2381.68	757.654	1528.95	1513.45
SERTAD1	1.26584	90.4112	110.01	105.338	220.938	280.515	233.801	180.899	163.602	172.347	203.252	184.298	189.691	184.162	506.472	998.463	981.848	535.314	1110.52	521.528	592.973	967.443	907.798	438.448
CENPT	1.26553	165.596	179.79	185.899	339.089	533.803	404.395	442.099	553.082	316.677	501.505	348.539	387.129	364.462	478.105	178.505	186.146	398.21	552.292	574.214	481.502	221.726	407.904	299.019
COX5A	1.265	811.071	635.684	568.14	967.552	2398.12	1476.66	659.265	913.774	1069.92	1310.08	1690.2	1192.34	1321.33	2560.61	1815.87	1481.16	2711.63	8216.89	9074.72	7997.38	5648.93	6461.96	7891.75
TIMM50	1.26485	149.415	170.641	142.486	243.528	501.216	366.754	197.037	201.498	330.822	352.43	306.278	339.411	363.066	4623.36	3558.34	3287.22	4385.54	2813.18	3071.92	3006.18	1574.21	2298.34	2177.85
NDUFS3	1.26291	267.528	324.394	396.217	778.578	969.736	623.009	545.194	699.813	607.557	653.591	848.904	508.034	750.463	1259.61	644.144	722.987	1034.76	3565.06	3374.99	3513.9	2697.23	3273.96	3275.99
MAPK10	1.26257	60.2539	46.248	64.6772	47.4992	199.554	163.645	83.0835	108.263	85.8633	192.792	132.917	194.254	105.835	57.1748	67.2871	56.818	73.3136	32.638	34.3583	43.8899	27.3895	41.6936	36.5904
ZNF263	1.26253	104.375	109.875	97.1058	113.115	342.526	291.35	338.183	366.135	400.293	445.337	419.834	433.378	413.401	1136.89	832.916	954.721	1026.8	210.107	219.091	164.334	228.925	272.573	253.603
TFIP11	1.26163	233.791	270.036	180.051	110.991	962.8	565.92	277.976	324.833	380.143	421.67	339.842	305.299	289.321	2677.57	3041.27	2090.86	2168.43	745.054	728.792	671.096	523.055	644.85	650.431
SIKE1	1.26114	77.3509	59.0805	64.4692	118.978	216.517	146.035	85.3723	95.8976	81.7648	126.471	120.661	134.659	124.491	377.362	378.979	458.314	414.866	234.098	206.367	256.12	170.81	202.569	259.841
LOC100848296	1.25957	73.548	166.44	250.573	833.218	203.998	137.303	78.9548	49.5487	104.129	288.662	54.9662	87.9775	66.6329	5479.51	6326.06	5391.92	6267.3	5456.57	4651.24	3782.95	4129.83	3453.14	4190.72
SPCS3	1.25552	61.7898	38.9739	42.3707	42.9125	160.181	138.645	102.781	102.305	96.9274	346.637	325.286	403.101	336.585	790.255	460.409	404.01	888.793	294.268	365.817	353.961	294.268	359.965	357.904
CD151	1.25479	48.0815	65.8231	91.3049	147.21	213.156	129.331	100.799	94.4065	87.5556	177.962	93.4278	223.541	102.708	186.147	106.306	68.6665	187.78	3585.47	2958.44	1529.84	6642.09	4877.43	5034.61
ZFAND3	1.25344	294.1	289.3	234.332	256.221	1068.16	625.172	549.443	637.95	758.147	997.53	1369.2	976.864	1314.39	215.379	188.333	297.215	157.432	312.948	253.925	221.967	274.964	338.723	354.537
CORO6	1.25328	238.082	207.92	207.92	210.029	894.434	454.371	347.611	355.71	350.045	577.034	421.308	580.02	526.361	133.886	183.279	169.23	126.494	131.829	173.245	141.86	147.995	121.755	113.492
SQRDL	1.25295	812.659	743.543	1074.32	862.395	3130.39	2276.5	1349.15	1668.92	3036.35	3319.08	3441.73	4148.67	3345.43	114.513	636.529	743.966	77.9603	77.93	57.8897	47.6589	82.7898	75.7164	41.0091
GNG12	1.25256	85.0066	76.5005	87.5766	103.773	308.688	181.015	120.383	140.548	279.334	264.271	306.559	368.682	332.153	77.7356	139.666	171.854	67.6446	52.2019	36.9008	47.2966	35.6183	45.8364	49.4114
NXPH1	1.25126	74.09	45.5039	68.8173	92.1403	163.906	192.464	46.6635	41.5461	148.63	154.985	303.062	90.7859	155.458	97.8156	24.1326	37.5345	132.074	19.9227	15.5528	12.2752	18.6678	15.0437	18.6807
ACP1	1.25013	930.764	870.765	870.237	849.368	3576.73	1929.05	1209.4	1601.66	2581.57	3202.12	3870.1	3949.84	3869.84	2390.54	2952.86	4021.56	2609.23	5604.07	5157.33	5536.77	2820.53	5037.85	4805.37
RASSF7	1.24973	115.639	130.051	105.747	120.169	483.272	232.268	228.837	264.912	234.294	352.263	290.013	301.313	272.76	465.501	396.751	278.991	344.522	361.927	341.599	295.253	603.909	551.674	524.017
UBE2W	1.24566	200.309	245.487	192.429	420.575	595.667	497.16	405.64	446.472	650.452	1242.44	1172.86	1440.91	1046.04	1772.19	2009.77	3209.87	1822.19	103.88	278.588	270.352	278.249	166.711	232.676
BRMS1L	1.24559	41.5774	33.6049	28.7147	142.727	54.914	48.7152	71.6565	49.5406	85.165	135.899	164.476	110.726	144.732	403.084	388.053	454.531	338.797	30.0078	48.9528	42.9171	45.0762	42.9036	76.5282
B3GNT3	1.24495	169.886	166.252	143.217	176.673	559.819	399.629	254.194	274.85	384.816	442.821	407.93	401.34	505.201	233.77	308.559	330.501	231.332	232.764	126.793	212.277	312.5	361.148	389.661
SIPA1	1.24471	209.93	225.31	188.113	198.004	711.591	567.568	307.451	373.526	400.489	488.004	477.249	490.329	692.75	98.9897	150.03	128.035	139.788	177.144	135.915	171.912	167.627	168.324	232.437
FARSA	1.2446	54.0884	58.9627	75.6936	62.7628	241.752	142.723	72.1035	93.8567	71.2979	102.545	84.7314	100.093	81.1219	465.127	341.947	348.678	471.183	592.486	668.223	532.472	558.379	513.183	504.003
MICAL1	1.24299	216.916	288.903	306.055	412.582	995.335	513.698	613.562	845.993	648.852	643.22	494.398	398.324	431.913	1512.35	88.725	69.8968	1220.72	185.452	236.07	162.218	242.28	400.566	335.102
WDR74	1.24167	178.325	126.209	184.845	177.64	668.776	310.831	216.658	330.445	367.187	266.332	248.236	249.869	261.685	10118.3	5366.99	4787.44	8595.35	2586.76	2265.16	3060.16	1929.44	2144.09	1744.56
WASH1	1.24131	86.7728	85.8551	94.4429	174.296	260.203	196.891	208.115	239.752	156.54	170.167	187.309	196.668	223.488	91.5902	100.777	166.105	100.678	215.777	145.56	143.724	340.497	276.885	222.078
TMEM234	1.24108	37.2061	46.7133	38.7657	62.093	141.159	86.7466	87.2165	71.7029	75.1032	81.2246	86.7466	70.9946	89.1127	67.6802	148.196	174.962	53.3556	132.72	101.686	137.73	102.526	133.473	123.5
FGR	1.241	35.482	31.144	34.075	30.5556	117.954	89.5086	48.3252	48.7154	46.9968	55.5195	44.4386	89.8174	59.4751	19.3539	12.1681	16.4103	17.311	38.8587	48.3639	47.9317	24.8061	28.2996	41.7837
AP1M1	1.24045	135.539	163.952	150.846	171.329	566.53	326.159	346.507	432.233	398.141	520.748	485.922	536.117	481.26	494.298	386.701	534.016	337.632	101.595	98.8781	70.7305	141.531	119.347	123.292
TUBB6	1.24028	163.143	217.795	216.929	518.748	551.503	342.173	318.507	324.563	240.582	464.631	354.29	390.568	331.459	154.39	352.208	321.664	128.48	213.016	154.097	186.426	461.53	361.161	593.021
DDX10	1.23848	677.868	560.187	416.039	1009.7	1601.76	1291.37	1284.25	1667.38	2131.48	3227.49	3327.71	2765.04	3097.46	1087.22	666.611	852.807	1199.91	721.378	668.426	1056.97	489.097	636.837	721.011
POC1A	1.23782	425.357	407.895	433.36	669.748	1440.86	876.601	590.314	650.946	708.664	745.821	855.661	963.954	797.5	532.761	604.866	861.635	519.855	1395.83	1056.07	1087.3	587.744	986.412	893.869
ZNF79	1.23675	76.4273	77.2186	85.8981	64.1092	274.105	226.314	172.19	160.663	149.28	259.156	340.589	259.362	315.664	1130.81	314.179	327.296	1028.88	237.343	226.942	207.736	319.659	269.89	98.3059
PELO	1.23572	288.204	247.801	339.555	430.547	827.401	803.983	888.199	1218.19	1365.52	1555.21	1484.1	1322.97	1374.17	975.397	3652.38	4640.58	1147.44	447.032	357.453	455.724	871.575	679.202	601.018
MTFR1L	1.23549	45.8696	61.7755	26.2086	40.3233	103.777	171.073	62.9917	133.795	138.138	224.96	152.647	265.442	188.401	2994.58	1769.43	2138.47	2638.86	238.794	685.366	503.947	239.412	272.63	325.272
PMF1	1.23547	89.8315	91.8225	89.9234	83.9373	356.176	199.337	118.998	122.79	164.304	238.052	229.825	191.872	202.833	150.796	122.917	223.563	184.935	321.289	328.839	383.692	231.241	345.438	484.021
SF3B5	1.23496	533.101	570.488	697.754	864.096	1988.96	1386.84	664.86	701.039	612.59	614.293	687.718	437.252	521.099	6520.08	7739.41	7515.86	5247.39	2813.41	1807.68	2896.81	2045.06	2405.38	1994.83
OIP5	1.23442	92.8405	82.1115	89.0166	153.998	211.914	255.172	158.636	244.69	148.916	215.524	244.648	137.706	297.387	532.441	178.957	360.872	486.97	1110.15	1305.6	1385.58	766.962	687.903	688.88
DTD1	1.23176	210.615	222.957	291.494	229.448	936.924	536.475	143.429	236.162	288.748	223.969	318.331	242.865	311.771	243.745	227.2	258.973	195.801	2905.26	2318.26	2795.42	2877.79	3072.69	2987.58
MVB12A	1.22958	84.2973	88.0304	83.86	167.616	284.586	148.553	100.938	104.473	120.53	143.43	141.721	139.547	123.65	476.682	397.041	584.097	518.402	2239.22	2572.62	2383.62	1071.87	1790.89	1536.98
COPS6	1.22935	471.096	483.514	483.283	555.183	1784.17	1031.94	651.938	711.017	875.61	1144.05	1382.99	1345.24	1169.22	1005.41	858.163	993.262	1022.23	2800.44	2324.2	2517.57	1785.69	2782.56	2908.36
PGS1	1.22897	292.881	396.409	346.413	474.872	1218.09	734.715	814.205	1245.51	747.595	1509.85	1149.15	1340.76	1228.23	649.744	560.374	437.584	677.248	698.447	840.003	595.191	758.318	745.435	694.046
NPLOC4	1.22878	200.083	198.581	185.019	162.801	708.27	496.901	485.509	435.929	574.483	803.224	638.246	1034.16	838.602	1152.32	695.575	701.105	1005.55	980.883	895.178	622.182	448.444	701.793	625.66
FAIM	1.22868	23.8631	32.6294	25.2381	61.9551	61.367	68.2161	41.7304	34.3245	49.1182	64.254	101.666	51.2913	73.2542	10.493	16.3679	27.7565	15.9852	37.6595	57.6152	78.0965	58.5655	26.9295	45.3182
GTF3C5	1.22426	118.209	114.173	92.2976	70.9089	437.238	250.42	148.25	159.206	195.861	207.355	202.602	235.897	222.944	933.782	625.364	718.034	688.155	348.641	304.801	280.282	337.135	309.356	254.232
MEFV	1.22241	102.691	74.3782	82.0114	100.939	301.785	201.804	159.421	230.67	327.946	426.836	387.1	402.857	437.051	66.8265	96.7482	267.629	88.0196	43.6929	43.7679	58.9865	24.2955	36.8632	48.9437
MANBAL	1.22215	213.732	199.215	223.001	158.706	865.414	459.512	218.079	248.418	369.05	504.667	464.296	355.915	386.62	188.219	99.8872	114.121	211.149	1029.66	756.879	779.88	446.316	709.141	894.709
TRIM25	1.22191	62.8448	67.9427	89.1036	97.1846	256.362	159.36	103.971	174.904	114.327	142.925	109.918	135.896	163.975	177.094	97.7113	63.0537	94.0597	68.6595	40.3557	58.8548	90.498	61.3694	98.2208
RNH1	1.22048	150.276	130.016	140.678	253.565	465.879	261.518	84.5108	139.083	130.604	180.729	69.593	119.602	66.0068	69.3238	63.921	67.538	70.59	5455.23	4232.36	3556.48	5002.96	5540.19	5879.14
COLEC12	1.21991	18.5879	15.6994	17.4074	15.9479	76.1137	28.3515	31.1507	19.5544	24.7904	29.6375	30.6715	53.0326	32.7984	11.1406	17.0285	13.3095	12.5943	13.8451	12.9949	14.3646	11.4452	12.8472	11.7843
METAP2	1.21903	767.354	624.263	691.011	1832.02	1781.47	1234.66	1744.39	1701.48	2727.99	4085.71	4488.75	5060.81	4675.59	3100.73	3690.35	3556.97	3314.63	2472.55	2698.78	2923.82	1275.78	2191.12	1992.02
EPRS	1.21819	360.84	406.251	332.381	334.412	1248.34	975.228	917.004	1462.07	2001.6	2283.68	2565.69	1981.55	2462.86	426.342	226.802	331.167	450.305	2111.38	2267.17	1461.24	1479.3	1888.12	2452.58
S100B	1.21748	286.409	348.543	327.112	381.881	1280.28	575.029	425.754	576.31	980.803	968.176	1006.35	874.902	932.229	242.092	291.45	377.392	224.09	182.977	72.3259	118.393	359.967	139.396	202.529
GOSR1	1.21553	325.438	289.018	235.049	349.555	967.701	655.523	494.661	624.379	728.092	876.2	1349.64	811.537	982.995	583.95	538.7	563.324	564.857	313.555	361.929	385.147	237.057	338.298	265.694
CBS	1.21476	55.8854	44.4354	45.2187	67.2302	142.386	128.183	113.971	105.561	161.242	197.04	203.557	305.698	251.052	74.3536	130.835	132.361	45.3401	135.634	183.098	118.867	163.804	162.174	153.967
SERF1A	1.21363	809.663	768.752	873.117	824.314	3003.52	1857.76	635.182	739.88	899.606	717.962	1049.62	676.302	734.4	6500.49	6070.78	5930.86	5447.44	1612.65	1492.97	1733.62	1036.59	1102.7	876.283
BOP1	1.21272	69.3531	57.3082	59.4291	60.8161	222.446	148.047	90.1437	100.239	113.243	181.364	142.686	131.543	161.233	1039.69	387.538	307.749	731.468	430.181	550.805	352.493	202.011	356.973	293.992
RALBP1	1.21246	733.422	989.792	801.273	626.674	3095.82	2127.55	1606.8	2142.43	3608.84	4616.38	4052.83	5031.17	4676.66	908.142	1201.5	1738.79	1092.38	1667.17	1082.78	1440.56	1346.17	2142.1	1955.99
SMARCB1	1.21103	191.757	176.505	209.798	288.719	616.614	432.892	404.694	424.01	570.748	502.934	636.482	360.434	505.226	188.497	255.52	296.335	171.886	856.336	893.948	782.432	521.213	771.031	579.452
IFFO1	1.21008	75.3151	88.9383	66.3288	73.8183	259.292	200.342	95.6775	93.0251	91.2673	118.194	88.8169	136.595	104.097	115.208	237.823	190.628	108.809	186.821	221.924	144.173	270.7	229.752	250.231
ZBTB8OS	1.20983	80.7183	64.2252	98.6472	139.851	256.69	166.909	105.632	107.104	186.029	186.346	252.259	231.596	214.126	732.879	533.003	449.962	537.271	1079.24	887.009	1097.26	975.989	886.465	786.406
NGFRAP1	1.20742	208.954	149.451	211.916	983.678	137.136	196.19	85.2943	112.261	76.888	115.105	73.8046	93.7807	97.9526	83.7915	45.5681	148.044	44.3727	34.7451	40.2129	88.8001	85.6388	55.1118	138.529
SAMM50	1.20717	159.127	153.713	124.149	357.475	365.961	285.506	311.033	285.133	245.362	398.433	421.343	345.413	349.195	505.618	218.026	237.52	412.098	1776.6	1621.53	1718.42	2020.52	1667.68	2079.67
FAM190B	1.20558	48.8154	44.4057	47.8307	108.535	129.033	87.7395	107.589	96.8621	105.213	220.311	188.871	277.04	228.033	148.78	115.929	201.516	182.957	35.1809	40.6409	31.8932	32.756	47.1324	44.9337
NENF	1.20498	293.684	335.003	391.71	756.811	927.766	667.793	632.794	539.113	389.809	560.46	420.201	441.698	531.912	34.0161	112.981	177.966	69.0097	1502.06	1337.6	1312.63	1766.33	1703.51	1815.57
PTRH2	1.20438	94.6089	61.3202	96.7189	180.724	203.129	198.346	175.441	234.909	222.112	197.572	279.438	231.108	301.786	3702.15	3263.35	3678.87	3806.02	1924.73	2022.25	2825.39	1594.75	2129.19	1741.21
LOC100296211	1.20388	186.938	124.122	169.056	266.868	460.331	378.79	532.855	506.923	617.472	699.422	797.095	636.069	730.558	1025.4	554.754	1487.8	937.631	201.937	291.374	194.376	151.345	153.88	159.685
SLC25A28	1.20286	106.27	97.91	112.456	197.413	301.424	230.048	288.155	269.027	327.485	331.093	385.969	459.761	395.191	1210.82	2402.56	2651.74	1287.9	181.244	147.797	170.77	156.394	204.167	191.263
MCOLN2	1.1986	458.66	515.068	566.77	493.679	2043.77	998.239	988.742	1032.34	779.918	1760.33	1886.79	1909.26	1760.9	57.3975	96.6984	334.098	66.6465	986.384	655.638	878.582	1358.48	1379.36	1421.52
CNIH4	1.1974	3630.02	2975.82	2579.38	2793.39	10507.1	7763.55	2917.49	3315.38	5526.72	6629.79	8477.41	6092.1	6891.99	6165.7	6006.91	5315.23	6468.52	2259.57	2308.93	2693.31	1551.68	1875.77	1745.98
STRA13	1.19634	106.336	163.6	121.407	312.398	333.684	250.709	156.098	166.691	233.082	263.053	280.42	228.553	246.882	283.727	338.718	331.39	217.119	1599.92	1409.01	1520.82	798.948	1659.96	1406.53
FIP1L1	1.19572	911.242	760.27	854.909	1371.85	2326.04	2089.1	1183.78	1156.81	1936.25	1714.1	2262.67	2088.66	2483.95	3348.48	2399.78	2220.94	2747.45	1796.65	1796.65	2102.98	1512.77	1400.23	1494.68
GLRX5	1.19557	143.626	189.345	255.647	327.933	574.225	445.982	275.846	140.484	352.569	524.888	324.004	709.255	237.745	361.568	350.204	438.1	405.728	1061.54	881.395	727.595	735.149	931.314	469.915
MIEN1	1.1955	45.4347	37.904	46.7453	121.002	94.155	82.7672	52.5727	44.0168	55.8655	72.3302	63.004	81.8937	55.5166	45.6459	46.4421	43.7994	63.6595	430.08	347.433	469.543	282.503	431.39	475.466
ATG4B	1.19453	149.132	85.0806	108.625	157.383	372.1	255.172	120.381	128.704	128.874	176.412	196.106	187.011	124.562	998.527	825.15	792.057	938.633	633.535	546.179	439.152	642.379	720.373	628.399
DERL2	1.1943	1408.17	1591.47	1622.37	2485.57	4691.41	3399.7	3589.05	3629.46	5980.96	6180.69	8098.21	7143.64	7512.88	5391.36	6354.13	8751.36	5373.79	1298.62	1120.53	1272.31	2594.44	1972.23	1875.36
SIX3	1.19354	116.025	141.974	130.053	95.4514	515.301	276.773	154.16	219.08	509.387	564.285	447.941	767.894	658.394	36.9395	78.439	228.746	55.2488	42.1655	40.0656	28.2014	25.5174	34.7274	34.9792
HHATL	1.19336	102.005	73.7716	74.0907	84.4047	334.097	152.908	182.43	128.619	127.463	146.359	147.632	147.976	151.338	227.969	216.834	188.416	313.06	75.8588	58.647	56.2774	52.3299	37.7233	54.7003
KLF10	1.19335	31.9572	18.3995	28.0485	138.14	21.5528	19.606	19.0691	20.5146	25.0064	247.327	16.0361	46.3347	23.8243	1734.94	1537.78	1695.08	1972.17	1316.44	1875.97	1698.74	1211.29	1284.84	1275.1
PRMT6	1.19292	75.9409	54.983	52.1867	40.753	228.144	149.72	109.825	119.271	102.581	149.775	107.949	143.598	102.513	242.516	679.314	803.748	235.723	179.158	142.502	160.73	181.041	150.786	173.14
SLC25A39	1.19226	70.0155	64.6198	68.4391	121.26	224.36	118.427	100.181	126.724	99.5912	154.647	131.015	121.007	109.915	74.9404	64.7065	86.9397	102.929	329.76	400.134	286.161	97.8996	301.291	215.259
NAPSA	1.19092	38.8556	43.9674	42.1728	46.6063	154.097	84.6603	34.6644	45.5344	60.5482	37.4176	55.626	52.4132	53.9605	178.76	135.165	240.055	168.938	120.468	91.8783	164.968	68.4671	98.4603	80.8205
EMC8	1.19042	1264.34	1362.15	1307.22	1763.22	3989.84	3224.44	2519.57	2301.24	2935.5	3524.48	3647.26	4109.03	3586.94	1711.61	2472.51	2355.65	1501.16	2732.05	2707.32	2702	2201.69	3004.83	2317.45
RND3	1.19039	19.4826	46.5252	32.1081	180.311	20.4381	23.1657	20.7429	25.4123	15.9541	213.674	15.5862	49.9407	18.417	2957.19	2435.23	2912.84	3234.86	5058.81	5453.37	5091.59	2730.53	4482.31	3212.08
TM2D2	1.18854	49.9427	53.1796	47.7721	108.582	125.321	110.019	115.518	139.22	135.159	262.153	205.548	160.025	210.03	482.927	190.786	173.072	421.419	242.984	177.743	190.095	244.937	222.499	231.149
NARF	1.18818	352.459	347.568	298.22	429.624	1294.01	551.022	477.208	436.6	529.887	1080.46	909.274	1394.36	975.444	1020.34	1061.91	969.75	1250.12	227.419	324.136	288.998	218.832	210.212	142.274
METRNL	1.18737	89.9411	127.639	105.922	94.5409	375.199	266.991	171.897	126.875	200.702	270.308	268.191	350.092	230.556	68.9749	75.0902	44.0158	61.2363	157.102	107.806	101.703	732.294	505.52	337.037
KCNJ15	1.1859	26.5167	35.1014	24.3398	20.1757	85.9205	89.463	19.5017	68.5285	80.8124	59.3879	39.4734	55.7033	81.9971	18.1133	20.5241	19.5217	20.0863	15.4259	18.9038	17.0208	20.3527	20.9069	18.0343
GHITM	1.18456	193.132	163.456	181.159	415.909	466.279	340.078	401.435	427.247	568.586	1113.48	1181.19	1118.31	1060.85	3059.48	6367.19	6689.38	3312.37	3192.1	3585.69	3864.52	2247.03	3003.74	3631.96
LOC784805	1.18418	294.456	282	341.173	409.35	1009.88	665.94	756.919	806.69	596.181	1102.2	836.28	966.835	991.796	292.786	186.376	310.512	237.36	272.698	256.647	213.698	314.092	342.221	237.421
ILF2	1.18305	195.959	198.098	195.334	192.793	674.208	471.245	184.709	216.985	437.719	463.936	524.932	517.382	461.228	3254.66	3705.22	3395.99	3128.68	2568.18	2471.47	2449.42	1636.14	2287.66	2248.81
PRMT5	1.18303	937.106	1184.71	931.148	1243.53	3305.95	2382.35	2031.12	2971.44	2421.68	3342.1	3820.21	2940.97	3194.64	9943.29	10046.3	9711.78	9586.76	4796.62	5460.63	5220.7	2969.14	3597.62	4177.4
MYO9B	1.18271	98.148	103.83	114.959	149.201	313.907	256.348	199.767	261.108	254.398	311.114	292.834	353.873	285.677	895.71	673.321	441.574	863.738	451.869	447.177	364.115	690.293	440.193	607.471
CDK4	1.18225	46.5397	30.8808	53.5798	170.712	56.2099	70.3582	61.8054	68.4543	45.9798	122.553	59.9699	110.371	82.1074	434.268	1074.76	1486.43	373.78	1507.28	1497.81	1749.46	682.146	1421.36	1260.88
FBRS	1.18111	50.4632	49.7358	44.7081	62.3718	163.75	102.456	83.7813	92.9948	105.287	130.467	108.588	115.425	129.119	206.75	222.691	383.25	219.658	87.9936	81.2891	81.4092	155.548	79.6152	65.4937
EMC6	1.17884	244.01	302.339	325.666	326.191	949.138	698.871	385.463	416.244	461.519	540.009	548.197	537.767	475.873	2006.06	2605.39	3107.36	1715.97	3539.66	3072.64	3174.77	1878.23	2536.69	2204.72
TRMT1	1.17872	134.364	121.495	133.763	95.8317	524.054	262.122	144.569	180.441	220.691	139.382	183.528	127.217	146.607	260.064	201.282	151.343	206.708	237.844	256.386	205.337	156.129	204.1	209.047
NUDT14	1.17871	108.881	129.905	130.475	293.269	306.805	235.84	126.255	134.825	135.852	199.159	116.858	97.2397	106.19	191.333	263.773	123.476	212.11	1303.25	1108.98	1134.31	1519.88	906.818	997.006
BPHL	1.17843	241.004	240.806	313.186	607.346	587.249	604.728	506.835	631.846	517.053	394.507	484.255	318.898	434.878	331.572	249.019	292.44	262.946	267.244	209.69	247.167	239.1	271.471	165.732
WDR46	1.17718	69.5117	80.5972	86.8929	66.3415	263.7	205.902	117.993	125.825	117.181	153.782	160.973	173.684	157.041	1602.3	1516.07	1498.73	1351.52	505.045	401.672	527.596	334.882	432.627	461.911
PSRC1	1.17697	241.411	305.595	237.801	336.672	813.348	624.435	568.096	748.357	939.548	1270.1	1196.58	1315.73	1092.47	470.293	968.403	995.813	476.854	1065.29	691.929	810.215	885.252	1083.24	785.128
LOC100299281	1.17637	127.594	101.547	121.974	129.781	367.254	296.512	130.46	145.559	127.776	210.085	128.705	244.499	128.533	56.2322	66.6496	65.9169	59.0228	702.05	214.548	277.264	1387.64	1168.85	1312.82
DUSP23	1.17631	46.8618	59.8149	65.9646	88.6	196.981	104.585	84.5108	82.5996	100.072	98.1284	116.216	95.9207	100.071	411.856	229.887	231.408	321.18	100.36	86.1686	99.8855	79.6216	104.319	75.1513
FLAD1	1.1747	42.9859	42.0367	57.1061	52.8608	151.839	116.15	74.8062	101.042	159.279	182.837	141.737	166.73	161.039	32.0399	63.3028	43.405	39.2224	57.0329	57.5102	47.2679	47.1231	47.0262	57.1385
GALT	1.17379	187.167	218.141	208.184	252.368	754.678	377.01	344.509	468.227	419.887	417.702	401.17	391.837	399.099	1528.93	808.819	1108.9	1183.49	3786.3	2966.35	3371.79	2091.39	2910.62	2155.4
TRIM32	1.1736	1350.68	1111.38	1087.7	1331.09	3646.09	3030.15	3742.66	2889.84	2911.31	4152.86	2586.43	5229.12	4591.29	826.879	1325.22	1681.95	702.737	2553.76	3240.97	2596.02	1295.57	1680.31	1663.85
CREB1	1.17342	54.0371	58.9402	52.0994	53.431	185.562	133.329	84.489	84.489	117.777	109.647	228.56	134.203	156.205	105.877	198.034	217.572	80.9618	49.18	48.5023	57.9677	63.1847	44.6204	74.1702
MRPL28	1.17039	104.403	102.934	129.119	158.394	367.622	231.254	167.67	148.725	169.308	166.24	198.309	157.466	207.358	1293	1305.46	1079.42	1231.03	1505.92	1467.23	1498.78	808.029	1105.53	865.331
MED28	1.17036	40.7788	56.8678	31.7127	83.799	143.092	64.2557	30.7248	30.9123	57.3946	37.7426	46.628	50.3825	47.409	659.105	561.671	670.607	637.812	235.202	249.232	219.212	171.516	266.078	335.773
SLC25A1	1.17026	252.353	316.928	274.705	250.117	1114.7	534.59	323.404	344.633	485.845	608.709	489.104	583.81	569.661	635.51	547.183	511.207	559.695	1218.97	1384.83	1181.4	1138.96	1394.79	1127.2
TSPAN5	1.17	893.52	1056.07	754.531	1072.52	3162.36	1849.72	1564.27	1825.97	3085.91	2426.49	3144.69	2474.52	3412.81	314.829	440.628	826.816	200.624	64.0155	83.8103	90.6262	67.5965	47.7194	38.5982
METAP1D	1.16597	20.671	21.7693	21.389	23.551	62.2906	57.3809	33.3114	35.659	88.2861	58.9606	125.958	65.1667	119.654	20.5102	24.0732	39.527	20.9064	65.8377	38.9565	40.2345	27.8905	54.3232	58.6381
ADAM12	1.16564	35.072	31.9919	31.084	38.2677	111.125	70.7861	35.4298	39.3147	59.994	60.0408	50.2531	79.6507	79.0991	19.3676	35.4298	36.964	19.2253	26.4982	27.0937	24.5564	21.3343	25.8768	27.0222
POMC	1.16508	230.403	308.753	299.993	497.6	785.614	598.549	581.366	776.023	586.653	529.382	509.661	426.114	408.53	750.781	665.14	516.645	518.556	241.631	155.405	199.341	414.132	266.242	352.81
TSC2	1.16362	71.6328	96.5987	60.8619	58.1529	287.656	167.404	118.489	113.501	150.884	201.636	159.071	175.967	159.935	253.256	150.884	158.407	246.856	146.721	210.656	107.392	158.407	148.027	213.535
ASB6	1.16118	162.989	158.669	173.71	179.624	539.032	389.182	262.294	374.786	276.686	334.891	257.162	368.945	280.604	641.463	997.386	1034.05	595.721	407.829	423.3	353.332	286.422	535.211	313.35
URI1	1.16067	177.822	143.673	116.587	178.029	413.67	387.682	201.097	246.549	383.82	686.009	702.94	663.855	654.248	3603.91	3437.29	4092.27	3559.35	624.783	1416.87	956.615	1041.87	555.573	1029.75
PFDN5	1.1596	518.893	671.165	611.723	1201.57	1711.46	1112.07	1038.4	1012.94	1203.1	1272	1378.88	1255.81	1174.78	1851.52	1792.65	1598.68	1378.39	2551.81	1661.06	2130.72	2307.16	2735.2	2669.38
SFT2D3	1.1581	79.2658	69.7687	74.0128	96.7086	220.97	180.081	227.155	216.271	285.998	384.229	434.053	461.001	410.575	86.4121	55.406	165.166	90.8506	66.2692	103.777	94.9889	72.0621	124.666	100.828
MOGAT1	1.15809	294.27	231.178	275.055	381.445	872.341	532.627	375.212	468.626	590.506	731.531	981.968	691.444	826.606	56.5643	94.8549	126.606	84.5063	116.671	74.7229	97.5704	115.317	128.567	107.594
TRPT1	1.15786	484.51	431.561	569.096	409.835	1903.32	1000.65	559.193	758.446	593.418	596.417	585.169	424.14	431.554	660.428	500.248	354.433	548.334	1855.18	1957.24	1686.97	1610.97	1691.04	1723.05
ARHGEF4	1.15746	72.5034	76.9478	70.1641	70.6329	263.895	155.356	81.3692	108.594	77.1649	97.1452	113.37	99.8927	112.911	133.134	109.489	85.2418	134.377	482.096	373.08	235.046	367.877	493.925	439.531
RPUSD3	1.15675	459.156	528.98	545.384	652.022	1764.91	1002.13	925.456	1084.35	927.531	1491.02	996.618	1352.37	1290.34	1668.94	1743.68	1601.04	1179.43	1645.36	1511.96	1211.27	2008.55	1592.8	1882.12
BLVRA	1.15562	55.2068	59.4337	79.8962	324.01	52.2876	57.0925	45.0918	45.4105	46.8419	62.5607	46.3337	165.95	51.8835	321.419	153.456	163.382	337.744	1997.74	1473.98	1979.87	2042.91	2252.74	2733.04
WNT2B	1.15536	109.404	152.417	154.13	107.836	534.835	283.818	197.059	221.603	262.457	443.046	327.854	419.692	326.155	74.522	81.3275	45.7223	84.0201	96.9145	50.209	64.9897	98.137	152.417	150.71
BCL6	1.15509	124.121	117.828	114.185	131.393	392.329	269.384	127.706	153.696	464.519	467.984	532.936	480.692	425.443	252.091	36.1858	21.0073	281.612	79.8093	142.716	42.4867	435.559	46.4472	32.0613
NARS	1.15217	773.958	795.464	795.792	965.038	2553.21	1738.4	1378.75	1420.89	2829.9	3935.62	4267.95	4412.39	4327.68	5304.08	3730.7	3512.35	5262.75	6030.46	6764.44	5431.69	5220.91	4988.72	5110.55
USMG5	1.15205	564.758	674.028	757.539	956.758	1848.67	1631.01	627.359	839.21	968.431	824.889	1135.26	547.103	733.778	5813.63	5136.24	6210.42	5030.95	5058.17	5000.87	6237.8	5225.61	5269.62	5102.62
TP53I3	1.15203	81.6194	68.347	88.6884	102.362	242.997	184.995	100.181	110.846	141.471	141.232	182.38	152.647	233.516	57.2519	60.5422	49.4006	50.617	71.672	69.6121	64.4738	87.8903	139.731	68.5267
RBP1	1.15176	21.6773	30.2961	52.022	182.39	24.6358	24.0362	31.6776	21.2814	22.9049	19.6457	21.5698	23.7404	30.6878	17.1055	30.7621	19.6719	19.7066	27.6711	44.5929	57.1558	43.6668	34.2499	25.2025
THAP4	1.15157	107.926	146.967	127.98	191.091	351.581	307.9	219.829	182.347	270.05	235.239	249.554	228.621	279.421	1219.41	1084.73	828.408	891	466.964	635.255	512.257	388.734	353.637	345.322
ZFP69	1.15131	253.736	169.499	209.64	434.961	510.681	460.071	418.033	515.6	413.211	910.412	740.106	929.521	754.618	230.079	233.487	289.29	251.897	111.184	208.601	155.169	110.726	115.216	129.813
COPS3	1.15011	504.818	500.314	529.227	536.461	1774.78	1093.99	546.147	483.34	573.863	724.835	952.457	762.089	810.775	1575.36	1456.72	1592.17	1481.12	2357.25	2203.81	2377.68	1445.56	2176.43	1853.9
TRMT2A	1.14852	123.86	167.259	178.647	201.373	489.041	350.993	256.268	221.581	234.294	277.644	332.457	316.647	234.526	701.661	359.17	237.474	527.792	858.218	817.883	906.497	1133.49	809.638	870.256
ELMSAN1	1.1463	132.396	140.576	128.66	83.8105	466.486	338.693	193.727	245.998	315.782	346.454	503.879	548.09	532.966	84.175	70.2163	118.953	100.4	144.427	142.252	146.605	157.091	124.829	107.497
HSPA8	1.14569	2841.1	2706.77	2843.32	4045.18	8327.37	6193.14	6227.32	9417.53	8778.7	9647.33	9706.18	6655.76	9706.18	15339	18083.2	19933.7	15337.4	18655.4	15412.2	17413.4	14321.7	16685.7	16563.5
LOC781235	1.14541	59.521	87.4725	93.5683	91.5984	256.865	183.681	89.7508	89.2435	118.22	139.313	110.183	201.518	138.532	487.385	295.701	352.155	428.664	685.485	608.52	696.27	436.27	821.33	693.622
LOC514296	1.14529	171.966	289.385	251.403	368.708	742.893	464.944	339.15	261.368	380.804	467.586	440.933	568.191	439.196	212.462	343.627	223.366	186.48	616.645	592.315	598.814	698.702	583.096	720.338
COX6B1	1.14475	386.506	348.274	481.899	983.835	870.746	835.6	498.134	529.104	438.751	550.704	380.245	314.723	358.923	5049.66	5261.18	4499.54	4416.3	6648.74	6490.44	6687.85	5092.05	7045.34	6697.53
LOC616324	1.14225	357.232	402.01	443.747	935.805	922.069	797.418	761.388	866.609	542.38	628.885	466.215	408.793	528.257	284.55	87.972	154.908	235.378	448.002	373.698	474.462	423.792	443.044	545.751
SOX15	1.14134	128.805	93.3262	97.6555	104.927	378.409	222.064	144.521	180.649	173.932	160.042	155.545	143.365	221.665	163.016	119.673	97.3506	146.097	151.567	143.102	127.65	165.847	115.241	83.8429
FSD1	1.14045	195.797	196.288	171.813	350.277	573.365	319.468	368.023	419.49	340.066	497.751	515.395	387.942	418.065	137.684	139.893	142.589	117.667	95.863	80.6348	72.5563	61.3013	107.8	109.067
CEP72	1.14001	342.567	326.286	273.327	321.834	965.923	788.65	565.139	787.947	699.569	956.162	932.704	1240.57	1009.42	337.962	375.35	282.765	235.563	308.268	459.019	355.69	498.032	336.438	329.467
ZWILCH	1.1398	415.645	440.563	353.929	446.447	1336.41	883.691	603.957	639.334	1294.01	1249.08	1586.64	1182.42	1577.22	591.007	692.727	859.477	722.662	1296.21	1142.88	1418.62	1268.23	1081.41	1334.65
KRT5	1.13908	293.658	179.154	474.425	350.369	1297.29	438.538	661.204	869.36	912.314	703.641	751.357	760.411	875.213	1267.94	1342.24	1014.1	1217.39	3168.76	6991.18	5403.8	447.941	1255.38	1192.71
ACOT8	1.13704	155.434	168.808	160.071	156.906	543.567	364.676	219.33	240.395	295.325	250.789	290.837	209.832	187.592	187.908	155.534	108.137	217.024	1673.4	1192.9	1886.53	691.422	1560.86	1263.79
CWF19L2	1.13682	95.7233	73.0475	65.2777	145.425	232.301	136.939	148.698	148.035	159.43	299.498	422.866	282.224	334.87	785.664	487.279	739.306	913.234	382.62	283.243	327.304	252.828	408.142	396.576
NXN	1.136	135.462	147.946	92.2847	120.666	412.144	292.85	317.552	363.076	362.014	638.455	409.961	560.504	465.673	76.6379	65.7748	79.6067	79.5224	142.278	133.932	112.379	310.159	162.819	229.385
LOC100852213	1.13352	89.1722	117.426	154.408	100.772	471.898	219.354	151.521	148.762	151.717	161.434	153.886	152.422	139.416	431.057	578.432	259.467	527.434	802.542	778.344	515.618	939.51	1013.18	789.041
CHCHD5	1.13338	50.4076	71.8044	83.6142	179.114	164.192	108.219	93.7362	151.43	83.8502	85.9516	73.5086	56.2177	61.8446	463.562	320.517	352.972	430.867	726.402	484.792	678.205	244.128	510.748	495.792
BDH2	1.13304	33.0656	48.238	33.6762	169.336	41.4234	41.4141	36.019	34.4226	43.4178	120.715	36.5458	40.1671	37.8313	42.6376	80.1304	74.9759	57.7092	52.7104	43.9007	62.9674	117.874	142.691	159.101
WTIP	1.13296	180.453	198.139	166.017	151.971	575.065	467.331	258.503	291.148	221.789	363.532	340.623	439.879	406.928	385.661	138.986	105.979	278.648	159.739	114.46	125.59	462.118	437.072	264.264
EIF2S2	1.1315	31.1927	45.1185	36.1712	95.8317	69.7796	80.8228	73.4182	58.89	89.8191	92.2011	174.117	137.722	156.834	63.4805	54.8414	27.7298	57.0698	90.0634	85.8046	113.432	66.3674	74.5464	40.6309
EXOSC9	1.13122	1126.36	1291.72	1042.79	568.214	4315.79	2696.82	1370.64	1720.83	3365.5	2311.97	2672.24	1657.55	1959.47	3268.27	2998.87	2292.5	3480.87	1903.97	2163.01	1831.18	1806.68	1561.2	1702.28
KLHDC10	1.1309	41.5397	48.7694	44.8528	64.7065	125.411	105.882	96.4019	113.027	167.719	169.646	290.072	205.831	249.669	104.225	134.453	300.462	152.047	79.3329	60.7434	73.5325	68.8524	69.9759	90.822
EDC3	1.13044	56.1018	57.9526	70.0369	35.9799	208.907	158.138	87.531	78.1367	160.666	126.897	206.341	118.704	157.092	514.227	729.536	768.462	464.096	210.267	205.004	209.356	66.3674	166.976	134.214
WDPCP	1.12899	104.748	79.5686	79.5686	61.6367	343.192	172.301	101.522	206.491	220.172	300.999	230.326	345.113	332.932	41.3316	37.4605	31.14	34.2932	33.5951	30.52	39.8102	26.1369	34.5447	26.9989
POLR2E	1.12874	491.933	523.097	529.522	678.42	1583.18	1115.83	679.596	865.302	880.477	864.485	987.854	805.488	875.43	2008.19	3117.63	3150.25	2425.45	2565.01	2256.97	2993.7	1192.85	2104.1	1747.24
PTDSS2	1.12725	200.458	129.461	184.359	86.9308	630.382	406.087	177.984	204.295	243.094	246.679	216.063	213.901	254.24	930.285	548.904	596.363	801.645	2073.91	2049.67	1695.4	2360.81	1732.42	2101.09
S100A10	1.1271	108.779	81.4771	212.039	526.935	239.937	111.817	76.9274	45.1133	49.7115	623.501	64.0629	627.518	85.5133	534.825	1266.53	1719.66	533.886	4635.47	2186.64	3535.63	4388.57	7089.39	7185.57
MRPL4	1.12664	487.748	503.245	648.389	651.42	1568.68	1359.49	1083.99	1053.18	962.123	1209.79	1160.14	1239.53	1156.85	2188	2399.75	2090.33	1899.67	1880.3	1947.32	1994.94	986.181	1360.49	1198.88
KIAA1370	1.12601	105.993	112.031	87.2211	135.535	262.667	268.009	190.6	230.435	324.243	383.263	501.357	326.69	601.955	280.21	151.754	207.919	273.502	158.752	180.463	176.9	154.2	131.175	117.458
ZDHHC12	1.12583	105	113.007	129.696	152.529	401.322	204.933	136.746	126.938	143.127	157.852	152.011	164.827	152.461	270.323	222.981	163.38	133.746	521.652	533.827	404.139	367.224	502.115	436.263
PPA1	1.12472	4943.61	5573.35	5846.61	8208.01	14042.7	13431.4	13869.2	16330.8	15144.3	16152.2	18084	14771	14987.9	5873.66	8374.94	8999.22	6383.92	3333.14	4055.2	4023.29	2545.57	2551.87	2913.7
SF3A1	1.12391	148.699	135.725	142.686	102.218	513.264	315.346	344.817	404.796	428.613	610.435	678.268	701.946	734.909	323.747	518.689	509.491	381.281	437.436	459.771	414.291	273.345	408.124	365.769
RN45S	1.1237	82.3338	134.371	122.021	121.057	420.097	196.951	145.061	130.097	113.056	196.951	132.259	156.66	120.398	579.219	218.146	197.648	568.576	698.179	626.814	525.521	1198.76	822.718	698.229
VBP1	1.12297	192.088	160.295	151.844	201.836	554.578	341.764	186.796	227.889	447.35	445.22	743.575	585.942	596.578	2780.41	3852.72	4701.19	3057.51	1751.97	1994.27	1986.97	1265.64	1581.92	1579.48
COPS4	1.12248	964.27	999.934	834.876	987.221	3083.9	2023.06	776.686	769.287	1571.1	2695.43	3598.23	3096.7	2749.96	819.388	1331.41	1190.21	963.001	2701.8	2503.63	3085.22	1575.54	2717.62	2670.5
C25H7orf70	1.12064	131.236	147.638	195.502	167.389	545.408	318.705	213.635	196.073	288.577	255.334	324.577	303.845	330.907	746.718	470.118	530.244	706.714	359.412	363.579	310.244	331.691	419.227	399.743
ANXA5	1.12034	126.375	130.526	184.301	278.365	391.359	289.442	266.786	278.952	415.884	673.688	491.867	1225.99	608.966	565.818	502.596	715.798	645.384	1811	1740.2	1935.44	1158.04	1648.11	1589.8
RHOT2	1.11883	108.523	226.541	246.804	170.003	700.558	393.081	212.214	234.833	185.127	219.475	190.622	152.262	165.46	1899.7	1249.42	832.266	1827.4	1128.62	1095.96	903.096	1148.84	1702.95	1326.31
EXOC2	1.11683	820.174	803.019	918.292	1041.9	2499.62	1970.2	1763.81	1960.75	1576.9	2510.36	1878.46	2675.02	2360.17	1500.58	474.009	513.546	1057.62	1765.21	1689.05	1570.62	2153.47	2043.49	2332.61
FKBP5	1.11592	33.3367	37.5485	34.776	172.732	28.0833	28.1868	179.634	111.727	104.962	148.666	180.337	174.761	158.245	25.8035	26.4267	33.5104	22.2684	27.3645	20.2441	22.0675	26.269	21.4122	24.9021
NEIL2	1.11569	458.879	385.994	523.815	826.222	1119.11	1020.59	1137.3	1043.41	822.844	1629.82	1198.51	1633.86	1386.11	82.9962	110.966	113.613	78.6015	38.4154	29.7437	26.6476	45.6808	32.6773	34.1855
MAGED2	1.11482	41.0874	54.1633	88.3388	294.39	50.9939	52.2115	73.1693	50.7324	55.2904	181.735	45.6206	114.305	45.9991	203.473	83.7123	112.992	193.994	171.769	65.1554	119.207	360.579	216.109	316.291
NDUFS2	1.11365	773.314	860.878	678.699	1267.77	2242.89	1494.26	1517.01	1547.04	1925.72	2711.17	1987.21	2253.06	2278.08	829.701	1457.57	1288.97	859.433	7531.7	7829.81	7617.83	6422.17	6979.13	7633.84
PET112	1.11245	59.4648	64.9897	71.9256	73.0947	184.296	167.208	101.131	154.446	111.33	206.246	209.22	287.711	205.794	48.2386	50.2701	70.3323	49.7709	184.7	152.4	159.12	182.224	204.075	194.15
KIF22	1.11155	371.13	442.262	442.224	289.957	1364.84	1058.31	398.6	509.869	569.405	592.433	636.63	710.569	667.892	2145.64	2593.45	2248.97	1823.66	592.433	632.423	584.932	486.634	440.918	399.602
HMBS	1.10973	55.0454	54.5839	135.948	82.9867	235.664	211.32	95.518	164.438	164.646	191.553	149.672	273.025	144.176	418.793	408.394	438.762	371.957	1443.69	1637.18	2185.06	673.215	1287.5	915.254
AGA	1.10966	55.9305	45.5973	81.5039	131.337	173.361	90.2742	150.536	86.5159	131.55	287.505	101.176	213.016	170.891	77.7356	46.0672	34.5063	175.853	556.984	409.963	419.538	656.581	1158.91	899.613
PPP3CC	1.10954	23.2042	17.845	22.1407	37.6245	67.8481	30.8769	19.6878	30.7988	47.8456	46.7586	50.1416	59.0963	46.1328	37.2154	22.6876	39.0362	28.9609	40.8353	68.4887	44.4751	103.385	113.897	76.7618
PRRG2	1.10879	66.9611	70.5143	81.1516	68.0456	243.187	160.268	61.6756	75.5755	86.0437	108.541	111.23	97.1471	100.678	270.352	971.287	1022.47	260.895	171.166	133.129	126.529	92.5901	117.075	118.086
ATP5D	1.10721	48.8228	63.5376	96.7189	132.165	180.296	137.957	83.8299	101.305	173.852	157.584	153.074	163.638	118.662	174.117	154.332	186.999	196.892	1439.01	1379.74	1390.56	566.89	1410.88	1429.88
WFDC1	1.10557	131.177	90.3165	110.111	128.449	365.971	219.138	121.034	116.96	146.198	123.203	140.991	137.429	120.251	269.515	603.879	540.862	238.62	238.867	316.189	247.975	281.864	223.832	333.761
AASDHPPT	1.10502	86.1972	56.9897	54.9836	130.382	188.789	107.096	77.3142	149.68	130.584	253.792	183.854	205.591	234.149	735.736	2324.18	2785.3	1360.35	1703.67	1748.53	1751.21	993.264	1383.17	1815.56
TCEB2	1.10494	414.01	415.555	455.776	1141.63	864.521	758.497	511.644	590.212	403.421	624.783	324.004	380.453	383.804	6182.59	7295.88	7995.4	5723.22	6893.91	5458.69	6097	7112.52	7528.69	7717.76
CNOT1	1.10146	594.607	585.905	353.32	361.181	1675.22	1254.78	973.593	1293.19	1503.78	2105.15	1818.67	1492.81	1927.53	6987.71	6789.47	5558.75	7340.25	3679.41	4718.53	4373.74	3051.63	3393.41	3717.22
NEDD9	1.10134	20.9087	15.9496	20.5488	89.1993	16.3815	17.5886	17.2547	15.7469	18.5628	56.6714	17.9731	22.5464	15.1061	20.4584	16.8488	27.8172	14.9513	169.186	71.8383	62.5058	136.277	215.524	88.6449
ZNF593	1.1011	78.3728	89.6517	81.1728	102.192	278.459	153.923	95.7706	113.899	123.79	119.822	135.676	105.045	100.377	375.065	309.01	386.623	324.667	522.438	419.089	452.314	506.013	668.632	606.767
MS4A8B	1.10063	166.446	148.307	166.767	174.345	508.109	350.158	325.901	383.56	432.266	704.391	725.151	418.239	688.228	1712.92	1885.28	1766.04	1634.06	1551.27	1715.37	2330.48	3033.21	2343.1	2764.47
TMEM55B	1.09973	187.086	252.095	243.307	252.269	800.565	409.835	340.671	296.817	288.763	411.14	377.142	474.207	342.453	1157.04	1554.24	1415.91	1265.01	408.358	363.875	306.528	355.862	301.37	373.621
SRPR	1.09927	50.3056	65.8301	62.6945	62.7542	194.426	125.956	86.9223	72.426	98.5096	115.258	116.939	112.455	118.954	567.829	867.254	809.014	552.765	703.088	412.885	458.571	401.703	746.63	686.475
NT5DC1	1.09842	90.1935	83.6427	100.141	53.7173	344.09	188.831	113.54	121.28	233.873	402.67	430.205	514.842	461.775	252.466	345.272	394.619	285.234	190.552	175.068	248.813	192.208	224.149	186.666
CLEC4F	1.09796	54.3553	69.7946	58.8851	46.5141	182.938	162.337	65.4264	118.063	104.577	108.496	99.1454	226.163	134.011	39.4325	49.3624	64.0073	42.6402	69.7946	45.6325	47.5572	54.0436	44.9028	52.5545
SPA17	1.096	43.6456	49.485	48.7065	89.5028	132.396	81.2942	70.6941	84.099	81.54	109.12	85.5667	71.5266	68.7289	62.9342	68.8874	58.8372	45.3401	137.233	113.662	176.112	94.0316	114.206	108.09
GDF3	1.09564	865.601	842.762	682.661	737.401	2692.36	1680.05	1226.94	1230.49	1768.81	2506.07	2799.35	2608.66	2552.87	63.3736	238.133	487.069	35.2783	92.8205	52.8103	68.143	148.426	345.089	316.656
SPTLC2	1.09487	164.449	160.181	195.691	147.11	526.102	438.164	249.996	284.591	401.99	341.684	523.428	577.126	417.384	692.849	217.621	265.819	528.461	691.742	924.112	850.293	613.571	613.211	728.131
SUGT1	1.09444	1814.85	1724.56	1017.71	1122.81	5020.9	3587.1	2133.31	2610.12	4692.84	4508.43	6798.32	5021.29	5640.53	1723.38	1268.92	1678.99	2047.74	1360.22	1539.67	1548.1	1434.23	1376.51	1774.28
ZNF3	1.0938	133.671	131.568	118.871	129.757	368.806	321.261	181.17	183.003	271.48	325.418	342.813	345.197	363.444	144.247	251.471	326.752	169.202	223	189.859	164.537	263.352	275.07	190.314
DHPS	1.09245	294.113	267.428	313.997	330.458	808.053	728.446	398.228	300.411	529.758	698.556	1241.18	549.748	850.096	490.58	891.839	743.094	584.49	585.72	430.994	429.14	594.541	654.419	709.134
SCG5	1.09181	27.8341	33.3399	33.2351	29.9996	80.9347	90.2904	44.4057	59.1595	57.6093	50.5855	62.0832	50.5568	57.8361	18.348	31.871	23.284	12.9917	15.8353	17.6352	19.7741	15.0642	15.0437	14.7465
UQCRFS1	1.08896	192.106	191.461	209.014	270.79	577.495	412.256	309.049	386.222	503.937	403.958	517.694	352.29	396.859	1321.05	3524.92	3492.6	2150.79	5335.49	6047.51	5987.83	2383.88	4397.71	4983.89
SAP130	1.08879	842.674	787.414	779.293	1124.48	2181.05	1819.12	2060.84	2518.16	2311.2	2630.24	2938.69	2647.63	2710.45	2057.03	2363.05	2647.81	2184.92	558.158	532.538	663.459	311.914	329.108	379.619
ZDHHC16	1.0867	150.074	186.202	131.819	189.326	410.076	394.773	230.838	276.698	290.375	253.067	279.262	180.854	204.046	1249.46	1054.86	1284.91	1302.76	747.584	758.765	804.032	728.924	675.781	736.336
LOC100295019	1.08553	27.1461	18.8728	22.1443	32.316	40.9289	71.4083	58.941	48.5317	45.2002	136.437	150.161	65.6174	81.5826	11.7719	10.7858	11.7863	12.5329	21.0799	16.8666	23.555	30.4919	32.0943	23.9051
ALDH5A1	1.08437	51.2091	37.2813	34.6553	41.3322	128.894	90.8982	47.5828	39.0337	50.3042	61.8109	68.4976	79.2782	48.7844	45.2305	35.1679	28.6314	52.3215	680.773	583.731	382.612	893.843	1815.01	1548.5
SRA1	1.08306	64.6424	75.4522	112.571	108.041	284.926	142.312	50.8664	80.0497	77.5616	56.4401	49.1888	54.328	46.2308	227.129	116.01	116.01	204.816	529.503	477.59	442.032	451.009	526.95	580.11
CALCOCO2	1.08265	212.831	165.785	159.368	221.464	455.298	462.641	343.222	388.24	513.557	730.687	676.699	628.427	639.439	139.926	50.5112	113.152	262.924	155.956	100.485	104.858	352.103	196.032	295.707
PRPSAP1	1.08257	549.303	585.76	649.526	685.111	1693.03	1401.27	701.026	806.409	941.792	1021.87	1105.4	1037.24	992.502	982.117	988.758	899.739	1086.53	4049.15	4452.8	4296.05	2287.54	3306.92	3015.88
TRAPPC11	1.08218	199.29	195.712	163.671	81.0706	650.045	451.724	425.431	452.59	954.88	1302.54	1421.28	1392.37	1337.24	603.341	410.227	610.685	683.092	183.56	327.266	303.331	196.532	228.822	267.444
CRYZL1	1.08211	148.727	138.194	96.0873	127.361	459.709	223.806	114.153	111.988	214.542	220.411	345.288	236.79	315.721	265.46	148.767	131.598	230.203	616.791	501.909	702.848	727.105	528.967	650.953
WHSC2	1.08209	492.396	537.961	547.721	439.492	1717.44	1184.02	848.297	885.71	945.966	1111.18	930.689	1071.22	922.575	1330.46	662.899	568.498	1360.18	654.642	692.277	519.953	830.663	801.866	575.124
NIF3L1	1.08093	575.967	507.12	439.489	407.001	1727.53	1086.32	674.241	863.29	1552.09	1598.41	1795.79	1947.58	1693.31	830.338	948.234	1012.52	728.886	554.765	542.234	710.867	302.869	592.441	730.416
TTLL4	1.08066	98.7428	134.371	62.4777	114.226	288.693	222.257	246.301	241.542	367.938	388.754	497.626	359.677	596.914	35.3922	106.089	237.367	65.2387	76.4935	99.6842	84.6952	58.282	60.0495	71.1416
CCDC94	1.08022	56.6014	88.3323	79.654	81.7068	255.288	137.862	100.181	112.203	127.568	168.46	207.788	187.583	178.809	633.088	367.531	381.733	471.326	225.531	166.184	229.792	127.661	217.018	124.487
FDPS	1.07824	1714.42	1797.86	1956.04	1485.51	5773.16	4287.49	2515.64	3096.84	4574.6	2666.93	3915.65	2678.3	2952.74	258.663	564.536	705.653	301.164	901.116	665.583	773.623	991.317	2099.62	1441.47
PDLIM4	1.07752	25.1166	29.6573	33.6726	109.798	41.6054	35.2544	40.4309	27.7044	32.0104	91.2889	36.3675	41.2566	28.4793	29.0013	38.8347	38.398	38.5885	1898.05	1245.57	673.807	1329.83	3381.31	3763.18
LOC785805	1.07241	12.7294	13.2997	13.0049	25.2167	42.9036	13.9656	19.9494	15.4144	36.7673	12.0062	20.2507	22.6599	16.8821	11.4067	13.6005	13.6591	12.9607	14.6984	15.4135	14.0805	11.7276	15.0437	14.8906
CRTC3	1.07209	154.617	147.933	203.403	445.631	299.263	318.857	614.397	553.618	352.334	558.467	256.869	524.905	351.197	65.8635	67.5017	122.893	88.1263	129.01	138.387	121.118	74.6277	140.678	71.4803
HOXA4	1.07188	67.7094	73.8841	81.4041	86.4582	222.667	159.655	125.313	152.141	155.903	185.784	188.374	189.334	205.128	116.52	177.081	259.082	128.604	38.9347	33.0281	29.9255	27.7177	41.9104	32.1028
STXBP6	1.07136	29.6323	37.5037	39.5635	42.8525	101.716	79.6505	51.8707	64.8773	65.2277	73.6917	89.1558	82.8218	92.6063	75.9816	77.5619	61.2433	98.4772	49.5791	47.7601	52.9241	94.4854	104.363	110.241
CCDC28B	1.07081	63.8622	52.826	47.2694	95.0672	151.824	97.5191	55.1331	43.9	49.7471	61.73	41.5288	52.9736	57.2304	68.8854	85.4959	46.2657	54.2297	580.994	760.227	469.215	651.866	509.862	575.814
C21H15orf39	1.07055	80.8396	102.22	77.9244	63.1717	286.005	198.951	145.589	175.977	213.763	286.005	230.336	246.183	242.432	650.139	795.418	1225.59	599.211	1129.05	936.835	874.097	527.757	913.885	762.63
TOM1L1	1.06963	75.1538	70.0189	83.7985	101.318	238.374	140.895	108.744	125.873	176.968	257.575	263.324	316.618	356.51	545.922	387.881	816.559	757.076	164.655	112.989	190.283	132.575	160.187	219.649
UCP3	1.06889	41.3783	36.5201	38.4067	52.1695	119.448	72.3693	54.6199	70.492	60.003	73.609	119.546	57.9562	70.405	38.1829	44.1912	29.3798	27.6441	35.7125	27.5523	32.6272	40.0658	31.1727	28.5112
FN3KRP	1.06866	381.815	446.351	513.39	774.229	1138.52	901.143	1076.55	1236.63	951.042	1140.41	1020.04	1071.44	901.436	431.747	155.802	143.917	308.272	405.01	532.054	447.573	345.054	378.684	465.292
PEX11B	1.06563	112.629	98.1456	120.625	83.0906	390.598	219.956	100.036	180.184	138.609	130.445	102.491	124.361	109.026	306.693	247.051	307.338	336.323	511.771	514.254	445.259	366.907	469.599	502.517
PSAT1	1.06502	141.577	160.206	224.072	130.544	502.378	467.27	197.912	321.831	356.563	766.018	523.335	817.503	1016.05	77.7356	44.3815	116.541	81.3827	824.313	413.509	211.377	1150.31	2706.01	908.454
C1H3orf38	1.06473	1305.33	1471.27	1516.29	1977.5	4185.74	2816.55	3091.98	3078.66	4935.57	6789.96	8175.97	7986.07	7406.01	2186.43	5454.8	6491.52	2464.99	730.966	679.292	926.068	664.115	746.539	988.266
GPI	1.06321	1327.5	1288.22	1423.45	2149.16	3970.14	2320.84	2354.36	2736.32	2441.76	3311.39	2604	3772.92	2982.21	5985.54	5280.49	3972.5	5143.28	6129.9	6070.29	5265.15	3077.17	5188.71	4035.9
RPGR	1.06223	210.447	160.763	173.662	283.077	474.188	380.515	219.927	267.186	314.094	491.852	559.042	528.583	704.18	66.782	37.8256	51.679	84.9581	152.417	126.189	127.452	55.8543	97.1648	64.1328
NDUFV2	1.06013	549.165	529.292	461.752	949.153	1333.6	928.772	788.096	850.705	1001.53	1852.44	2189.32	2333.36	1952.56	230.644	368.2	766.177	370.853	2949.62	2743.83	3209.77	2713.94	3006.5	3457.04
BOLA1	1.05927	75.8171	84.0331	61.6272	112.643	178.757	170.13	49.8149	62.2927	110.777	102.951	109.718	82.1067	90.6293	229.125	274.733	257.482	123.551	522.092	404.976	610.698	338.367	483.965	490.157
MAP2K5	1.05843	37.0331	24.8882	32.0488	47.3125	93.3399	55.056	32.9977	41.1928	43.0171	56.5993	53.192	44.8431	59.6176	27.2964	33.7772	33.226	32.9367	171.066	111.647	114.691	261.756	264.055	229.035
FAM195B	1.05776	208.723	225.836	239.142	209.598	804.985	387.859	220.095	200.435	269.07	266.982	263.528	298.499	298.499	244.242	199.915	191.304	214.024	618.847	578.741	677.507	618.134	696.606	650.678
PDE6A	1.05753	40.9769	50.9776	57.0036	62.0534	133.678	114.304	80.3449	96.7233	78.5983	218.733	257.795	281.826	293.142	20.3322	63.4888	60.7216	31.1409	25.681	31.4223	32.08	24.1313	24.3459	25.9009
PDSS1	1.05727	181.13	208.514	199.626	157.486	706.233	362.55	209.355	254.193	364.048	558.882	569.335	843.71	672.211	736.755	513.375	386.407	604.305	654.529	716.444	720.864	558.501	574.494	637.606
ACSL5	1.05656	165.248	171.144	100.763	165.99	432.531	310.746	165.292	201.126	199.447	572.262	344.098	655.217	456.482	63.2835	63.1022	124.351	47.1426	58.4125	65.13	79.5892	129.283	64.6405	54.3005
PIGU	1.05592	764.957	870.546	852.379	929.596	2184.9	2057.92	1206.41	1612.28	1933.29	1572.25	2101.2	1324.72	1600.22	312.371	202.996	269.313	188.19	539.773	511.065	748.749	336.529	490.328	751.462
ATXN7	1.05435	1093.97	1078.06	1463.92	1616.5	3687.75	2246.84	2276.36	2488.73	1868.19	2221.09	2235.51	2064.58	1872.77	382.793	278.681	345.838	312.652	325.728	334.014	250.721	512.679	405.291	254.948
RALY	1.05228	538.814	703.879	698.879	942.029	1743.23	1341.18	1188.23	1447.82	1432.87	1419.12	1304.47	1481.51	1421.68	1852.15	1831.92	2059.94	1408.34	2086.69	1561.37	1623.04	1637.99	2106.69	1874.39
APOO	1.05174	1192.2	1460.04	1478.03	1655.27	3851.1	3055.75	1918	3016.48	3550.86	2985.32	3883.31	2743.74	3248.69	1733.84	2146.19	2429.66	1699.43	2765.79	3628.1	3598.41	2201.6	3066.59	2959.37
PKNOX1	1.0517	320.019	249.356	341.459	480.27	797.032	610.827	760.596	470.727	815.792	1089.24	1329.17	1564.58	1386.08	541.119	731.578	731.352	650.328	330.623	261.998	210.363	317.414	430.232	259.143
RORA	1.05147	139.459	163.906	138.88	315.762	262.963	337.889	283.334	289.545	222.963	389.796	419.153	409.628	365.711	105.338	110.596	235.224	52.8577	23.6589	22.3297	22.7628	23.1742	23.1883	24.8345
OCEL1	1.05097	258.896	207.233	228.064	230.65	739.479	468.183	345.349	477.558	404.232	521.934	515.047	546.785	484.885	182.256	115.108	142.762	99.3341	401.264	320.872	307.388	251.984	277.21	385.122
LAP3	1.05087	248.362	260.28	214.119	267.029	745.708	484.661	303.62	282.537	613.207	806.796	971.444	1150.81	889.444	455.517	379.728	462.367	598.862	2341.19	1588.53	2156.01	1280.55	2023.49	1961.64
AKR1B1	1.05006	4063.16	4055.17	4789.31	4047.21	13322.9	9356.7	6983.66	7904.28	9261.8	8304.5	11363.7	9768.44	8975	1957.95	2684.89	3735.58	1702.85	895.916	683.143	994.508	2664.66	3338.25	4452.22
TMED3	1.04968	93.1689	115.929	101.496	88.5391	335.062	219.351	96.8653	123.143	194.087	220.324	217.199	239.008	169.306	113.116	74.8169	85.7451	66.8146	526.825	447.053	498.771	442.227	659.563	545.488
AKAP4	1.04949	19.3448	19.6719	23.5541	21.1969	64.7543	43.5576	22.8595	17.4369	32.6803	24.7213	21.718	32.7556	20.7981	15.0048	17.2918	15.8281	18.0121	18.5936	14.0374	17.4476	16.4045	16.576	15.3865
BABAM1	1.04935	233.854	328.438	261.222	250.021	1003.51	450.812	277.425	340.802	325.665	453.994	553.026	623.517	499.749	2015.72	2334.53	1843.43	2255.81	428.736	563.248	835.963	221.139	295.644	433.662
SLC25A4	1.0475	425.334	482.591	469.227	619.088	1278.66	948.741	608.223	840.775	821.51	927.323	1243.98	1296.29	1256	1706.91	1040.99	1018.35	1919.32	1650.14	1503.01	1913.61	955.637	1489.77	1411.1
PPIL2	1.04739	64.6315	82.6855	66.3674	65.9412	207.313	168.385	102.717	99.6282	102.976	119.365	122.342	128.439	109.496	204.219	224.238	181.083	153.113	316.887	251.262	228.547	197.83	295.655	278.883
POP7	1.04734	1029.92	1249.36	1504.43	1807.36	3550.53	2461.94	2462.48	2958.79	2665.5	2488.88	2609.65	1913.79	2281.1	1156.52	2270.47	3115.87	922.426	1557.02	1802.79	1936.5	1415.15	1481.38	1604.36
RPS4Y1	1.04706	3942.78	4491.03	4668.42	7230.88	11774.8	8067.66	4751.87	5865.65	7557.84	6823.18	7452.18	5973.78	6170.91	12498.1	15430.3	16554	13154	15753.1	15529.1	16476.7	14815.7	14886	15931.2
NISCH	1.04629	714.682	841.922	723.861	667.519	2430.4	1611.72	1734.55	1935.71	1975.13	2369.09	2040.37	2329.39	2263.76	1208.82	763.423	739.154	1029.8	380.77	446.238	238.047	484.098	411.933	373.164
UROC1	1.04621	83.4185	80.8205	93.4993	98.8335	271.369	162.054	144.391	122.135	156.101	203.513	171.285	191.846	161.493	180.462	231.299	225.369	163.242	148.666	119.37	121.475	148.666	123.396	136.867
RPL22	1.04572	422.624	388.416	456.792	1147.73	862.081	607.488	270.776	379.533	348.076	530.503	192.761	388.084	178.493	1903.91	1938.37	1505.92	1844.77	6116.77	6196.68	6535.4	4158.16	5982.88	6726.82
SCLY	1.04551	184.363	196.177	228.064	242.272	607.597	406.353	345.756	331.381	275.688	328.196	276.818	304.713	257.013	223.175	167.293	104.784	213.909	238.739	156.18	189.214	183.341	210.212	250.455
C14H8orf76	1.04354	285.98	302.129	401.084	297.282	992.459	749.255	406.104	393.91	641.937	721.008	770.474	954.115	837.153	267.416	467.471	591.897	332.791	171.136	137.602	209.74	165.167	192.435	165.549
DPH2	1.04313	899.596	946.183	733.658	971.89	2403.64	1939.88	2318.25	2630.33	2261.2	3424.84	3276.63	3866.47	3171.02	1542.89	1628.76	1474.52	1425.1	716.488	722.096	584.765	610.66	693.618	632.213
MPDU1	1.04304	166.915	173.613	160.689	186.919	482.816	363.052	235.384	245.74	300.218	482.375	413.506	402.834	374.399	1190.12	1240.71	1568.45	1054.63	718.599	570.322	536.934	476.05	700.854	567.746
RNF8	1.04202	1793.44	1694.4	1575.88	1057.62	6120.6	3248.55	2140.31	2441.38	3106.84	3392.79	3103.73	4427.79	3220.75	1747.07	1643.38	1781.98	1415.15	2011.51	2989.96	2346.58	1891.06	2045.38	1908.1
AAMDC	1.04175	98.6093	85.2479	82.2159	342.862	118.823	86.0856	65.5615	75.3675	65.7911	106.23	76.6866	76.0653	59.0366	280.91	192.597	117.67	275.971	737.903	741.488	700.661	363.323	345.853	310.964
IGFBP7	1.04166	63.5231	47.2339	77.2363	240.121	81.0188	65.8614	50.2279	44.9224	63.5231	52.9011	63.5231	49.0564	46.8859	382.913	39.6257	63.1989	200.328	115.242	52.8761	103.989	54.9885	55.1061	54.8794
PARVG	1.03789	26.0502	22.36	28.8653	27.9779	55.9795	74.7063	28.2291	28.3299	37.5323	41.613	53.8824	40.7614	41.6146	22.8615	29.1382	25.7237	19.9375	23.8019	23.2043	25.482	19.4713	22.0632	23.8615
PEPD	1.0378	29.5018	25.9483	30.6715	109.163	36.7053	30.9468	24.5808	38.2677	39.9526	172.173	41.5015	440.991	29.8115	14.2943	21.9108	22.5386	24.5097	5605.25	5130.9	4171.1	6321.36	5269.24	6914.44
NME4	1.03699	67.7459	83.1697	91.1884	149.205	208.204	139.374	70.6515	103.241	111.043	96.454	119.165	96.0344	89.0365	97.6502	131.744	86.1763	118.052	304.155	380.446	547.314	254.001	360.061	464.687
RPL19	1.03656	1141.28	1118.92	1181.64	2446.35	2815.26	1798.73	1012.86	720.112	1494.81	1898.24	1770.01	2355.34	1614.49	6217.46	8915.74	8879.33	5567.59	9548.79	7877.09	10027.2	8043.31	9906.04	10185.5
NOP14	1.03623	96.468	93.165	121.567	89.8772	313.943	234.407	120.991	124.856	183.816	241.135	207.934	210.006	262.095	4191.66	2913.1	2420.69	3697.48	1026.53	1271.34	905.935	1277.25	909.11	846.711
UQCRQ	1.03493	596.523	489.793	536.587	799.035	1491.61	1034.69	665.36	496.193	531.966	568.29	678.922	543.335	517.201	324.069	240.269	405.639	296.797	2760.18	2771.78	2563.89	1612.84	2130.7	2643.1
C23H6orf108	1.03407	92.4423	90.2265	137.961	151.604	270.076	234.901	162.873	163.53	171.378	157.645	157.456	112.587	131.794	53.7942	70.0266	56.3373	64.8457	1092.29	649.24	1059.57	1220.55	924.854	799.666
LSM2	1.03388	128.816	118.815	150.329	184.673	278.581	351.578	157.686	170.521	314.076	368.795	664.784	271.457	355.289	202.398	126.343	144.379	127.518	272.453	152.215	146.571	167.122	305.467	163.108
PIAS2	1.03387	552.379	537.722	586.652	699.661	1659.98	1073.53	874.107	1077.05	1461.47	1693.68	2116.91	1871.08	1993.09	5496.93	4188.21	4282.86	5231.96	2351.56	2656.59	2557.99	1383.04	1562.43	1467.1
RBM10	1.03329	84.0805	124.538	105.107	164.564	282.347	195.185	225.06	241.352	125.939	290.848	215.655	272.54	327.354	2571.73	2746.4	2272.84	2184.98	880.117	972.823	483.257	721.856	858.404	671.629
MARK3	1.03236	117.065	148.433	107.882	148.262	351.277	264.159	217.705	197.834	335.542	526.292	605.732	586.879	698.844	606.531	488.768	676.574	717.506	197.58	256.814	287.264	111.114	134.836	153.967
LONP1	1.02784	165.141	157.203	173.614	317.614	361.014	332.613	321.997	328.121	307.357	369.653	304.486	374.185	364.861	617.31	396.369	302.761	500.906	1372.54	1400.12	870.558	1192.58	1280.43	1503.04
C11H9orf114	1.02693	259.55	404.852	241.913	104.45	996.014	746.326	420.775	399.787	548.968	900.865	397.443	1035.86	622.27	413.992	608.761	556.783	303.376	294.874	263.065	359.651	375.686	262.205	300.343
SMARCA2	1.02559	561.661	485.198	509.22	1298.17	1274.13	595.547	644.434	634.314	884.145	1552.83	1715.78	2203.17	1731.78	586.826	333.282	275.57	690.841	126.386	247.859	93.2605	303.515	136.592	173.842
POP5	1.02465	50.6986	76.6899	95.6724	113.446	219.504	120.86	65.7975	86.4639	93.4538	97.3026	114.608	56.2917	91.0222	2030.99	2739.17	2457.52	1498.6	2041.98	2714.47	2591.35	1217.38	1507.5	1771.73
BRMS1	1.02405	172.939	204.203	159.967	119.372	656.206	316.694	247.35	194.573	259.513	296.471	318.394	321.731	332.266	516.087	516.27	639.755	472.741	984.653	965.599	1379.17	402.052	564.541	514.524
JAK3	1.02216	48.4127	40.2345	57.0036	154.451	79.3908	61.9693	53.788	61.3546	77.417	66.5106	73.8317	56.4826	64.1986	88.4817	146.199	201.397	81.4846	38.2677	32.7744	46.709	98.028	39.1696	33.8774
S100A13	1.02121	44.8216	54.2058	57.0425	219.02	52.8377	44.9038	48.9936	43.7519	46.4566	61.951	51.492	38.7689	39.928	43.7827	63.7739	49.3719	40.2723	65.3605	55.1226	47.2961	69.2038	64.0537	77.5238
RANBP10	1.01976	21.8607	25.6072	20.0695	18.9811	58.3268	59.6298	26.985	24.8166	40.0994	42.7022	39.0823	42.4298	47.2944	942.723	656.547	862.361	929.248	330.103	269.416	168.298	265.74	343.453	327.372
DEXI	1.01763	58.2726	51.5656	49.242	53.7658	178.523	89.7847	80.3449	109.742	79.0044	102.724	80.919	115.37	103.989	114.463	147.764	129.939	112.351	89.7657	75.9969	44.6538	90.0656	83.0413	74.1177
MAF1	1.01745	309.132	344.37	380.856	574.618	806.853	712.423	632.714	907.474	452.792	710.618	408.749	480.807	495.203	1639.41	1230.99	1175.99	1192.94	1693.69	1425.84	1401.6	1326.23	1429.78	1492.92
TMEM119	1.01548	65.5738	76.0784	74.9091	111.175	225.836	100.785	118.796	153.243	85.182	201.836	119.808	288.059	195.886	112.337	86.2766	115.434	89.4435	73.99	57.9744	53.9913	62.2674	54.758	60.5947
FTH1	1.01454	3329.29	3933.77	4731.89	10262.9	8668.01	5302.04	7785.03	6569.32	8459.08	13142.7	10868.3	20365	11274.3	7927.67	6123.62	5422.48	6826	18795.9	18357.9	18280.3	16537.2	19373	18136.6
MMADHC	1.01406	109.215	116.467	189.926	317.398	264.041	257.919	195.01	231.43	255.896	353.06	408.586	321.96	393.619	641.825	511.397	769.616	781.014	2416.7	1724.4	2462.85	1897.17	2310.16	2362.05
TMEM230	1.01191	877.484	928.915	783.254	978.053	2437.62	1806.57	1117.74	1348.93	2018.55	2489.32	2388.52	2611.71	2732.04	2912.27	2474.57	2955.29	2910.09	2274.95	2139.16	2902.34	2063.76	1753.41	1977.26
ZNF181	1.01069	437.943	273.749	227.027	446.575	741.841	702.987	823.733	1328.6	1127.91	1123.76	1339.01	921.722	1466.49	54.8642	64.34	130.293	45.9666	83.3024	94.4449	122.016	36.8797	72.5064	46.541
LMO2	1.0099	55.8256	30.6417	45.0697	65.5081	112.631	86.7466	63.0079	131.931	88.1239	309.601	136.078	260.446	147.902	2449.16	1181.58	1332.57	2248.13	196.077	526.687	277.425	392.663	220.81	541.879
SNRPA	1.00986	141.482	113.855	107.29	80.4674	432.293	217.467	203.043	254.575	266.077	219.305	304.676	160.742	248.422	112.309	113.751	150.884	169.426	371.034	407.304	508.14	99.5757	253.246	240.087
RPL17	1.00855	4180.78	3858.17	3785.65	7237.17	10318.5	6234.17	2180.72	2174.02	5586.52	5949.97	4906.33	4785.53	3564.41	15214.4	19620.1	18295.1	15179.4	24056.3	22118.6	24065.2	19975.2	22651.4	24464.9
CDK20	1.00852	64.1782	91.8561	107.03	52.3308	328.55	148.364	149.055	253.527	277.233	279.424	237.4	191.964	210.731	1988.5	2548.78	2408.18	1761.39	470.12	711.886	414.565	442.624	371.363	380.81
PSMD14	1.00838	777.276	588.814	478.524	1055.27	1674.97	980.471	561.944	564.594	992.359	1691.19	1966.44	1832.18	1873.53	2605.42	2523.59	2496.33	2521.04	3053.42	2807.42	3858.46	2215.48	3483.39	2658.13
THEM4	1.00813	56.0334	75.8758	76.7588	93.0809	190.87	135.743	152.659	142.901	124.03	308.286	254.593	257.035	333.613	60.8079	41.4051	78.1623	46.6945	331.552	95.8861	130.393	277.569	498.834	381.055
MRPS18B	1.00569	463.574	539.978	465.173	578.444	1409.18	961.438	731.687	1005.95	1297.67	792.109	1202.1	827.643	983.009	1782.66	2247.32	2505.09	1670.68	2304.37	1858.77	2414.01	1086.45	1962.49	2018.37
FABP5	1.00539	2611.29	2772.61	3107.61	3895.21	7825.62	5325.71	4592.34	5317.48	5956.5	7436.36	8887.2	7575.43	8060.42	4106.69	3596.67	6128.86	4467.24	738.288	217.353	345.634	2699.83	3771.65	4934.24
MARS	1.0051	204.555	200.941	212.033	262.226	592.974	384.231	319.197	523.943	348.71	363.881	379.552	352.79	412.054	1181.25	699.103	742.531	1033.75	975.176	1202.85	807.315	552.444	818.518	690.867
TMEM125	1.0046	57.8741	103.648	74.3947	68.6082	230.457	174.275	116.493	92.078	121.468	172.321	113.161	140.635	121.797	63.2403	119.605	72.2666	50.5732	271.838	114.49	164.02	304.245	568.052	476.85
TRAF6	1.00415	591.189	477.096	451.454	414.07	1462.61	1171.55	587.118	762.792	814.835	1195.01	1361.34	1610.84	1434.78	398.06	510.759	612.316	383.548	295.788	444.053	523.445	242.017	393.374	333.64
POLR3H	1.00407	70.6633	80.5413	89.9263	101.329	222.432	159.865	137.384	150.568	114.244	149.74	162.964	113.424	115.386	142.949	273.944	231.353	148.209	109.298	125.765	134.7	65.5417	93.0915	80.7545
RAP1GDS1	1.00393	68.0562	98.0238	89.6713	165.783	196.169	150.945	133.727	201.276	252.215	279.694	288.863	310.044	395.62	49.2522	81.9362	65.8089	77.2315	176.858	249.804	220.454	92.2706	171.643	289.319
NAA60	1.00306	159.758	126.341	112.272	110.925	457.279	230.227	149.209	143.376	192.045	195.02	180.986	227.447	214.401	126.438	167.238	139.019	113.06	212.371	170.148	233.851	205.094	216.31	228.616
CKMT1B	1.00119	587.053	405.114	513.837	353.146	1530.56	1130.78	410.369	520.857	932.778	780.25	870.874	735.795	830.761	634.352	895.314	971.835	700.325	3464.04	3902.9	3347.21	2565.7	4388.55	6371.75
PPP1R11	1.0008	43.8851	35.9553	42.6351	32.3548	144.954	67.7784	83.1744	86.7709	89.9807	120.056	138.671	132.761	139.913	178.13	359.208	562.497	205.687	129.817	151.968	150.309	118.113	127.703	172.769
ZNF692	1.00036	38.7329	61.0579	38.6415	29.4041	143.445	104.084	78.6983	72.3958	78.4283	123.51	91.5601	122.725	89.1565	120.841	115.887	70.5841	129.9	123.817	119.145	116.079	93.4788	117.252	110.465
PKM	1.00035	82.0947	67.707	61.9001	169.965	172.924	80.6186	109.132	110.401	110.458	161.123	142.409	147.253	158.737	48.795	76.3005	62.9402	56.0123	295.889	217.424	192.299	265.987	507.14	559.185
ZNF771	1.00035	307.104	318.954	311.341	465.395	882.591	527.271	655.759	981.118	628.078	474.614	636.797	426.783	461.406	326.563	319.333	357.445	566.21	288.649	391.837	326.402	151.056	140.304	238.601
SLC18A2	-1.00298	113.979	124.905	166.482	65.9412	72.5973	63.7263	84.5108	92.8048	225.79	100.317	210.79	96.11	186.739	676.172	77.6175	434.65	405.595	81.3195	52.157	128.869	33.6767	57.6565	51.9318
CCNG2	-1.01109	1056.89	1173.58	1054.47	765.088	371.619	493.183	674.227	737.746	876.313	872.023	749.454	785.461	769.84	289.995	56.8987	172.717	357.128	135.395	136.247	108.815	180.853	102.127	198.415
CEP120	-1.02619	4218.11	5787.25	3616.05	3026.69	1411.72	2249.77	3324.81	4155.13	2653.39	2039.41	3104.61	1550.1	2654.73	312.285	184.034	119.383	504.689	276.075	437.752	358.819	321.247	285.601	383.12
ARHGAP29	-1.02668	1174.85	1446.24	1302.93	873.121	432.938	620.002	847.344	621.853	1164.85	910.565	1125.72	935.002	1215.33	91.659	65.5849	149.147	92.7293	26.7667	23.0885	45.5321	55.1803	35.8446	42.9064
LOC100336614	-1.02701	755.827	627.009	596.824	283.47	340.77	347.234	344.07	498.532	379.621	308.064	232.172	191.09	268.35	52.5434	64.7824	22.2506	63.1965	24.3354	23.8773	27.2575	16.9993	23.2649	25.982
MFSD1	-1.03314	214.368	151.282	148.873	114.998	52.5843	83.8362	98.4956	99.744	79.5614	105.338	78.6157	96.728	82.2332	179.125	55.9235	189.079	225.37	685.505	576.097	830.25	616.524	754.238	713.831
PPP3CB	-1.04118	211.907	198.652	105.034	117.476	73.0957	59.9709	65.2339	68.0739	84.4263	57.0857	52.7114	63.22	55.5081	215.721	85.4592	104.349	246.697	105.034	162.966	136.147	249.219	133.757	292.746
CBR4	-1.04237	780.147	981.944	614.302	482.775	318.799	352.237	362.891	399.384	306.717	165.37	365.735	44.1441	206.514	57.9496	32.3517	88.7355	97.7792	443.194	555.547	445.099	614.02	704.456	530.029
MEAF6	-1.04359	515.624	436.314	229.168	308.318	188.283	76.3745	50.8899	33.7491	60.7484	48.2318	46.7796	37.4397	65.5343	734.879	142.724	118.838	681.227	822.62	719.274	755.913	757.604	927.466	563.692
ITGA6	-1.04392	831.401	687.044	764.682	469.169	253.018	385.151	329.426	438.551	142.959	263.744	143.955	176.785	125.153	239.554	42.6856	96.1995	369.491	369.958	710.252	357.287	876.126	818.174	734.168
DUSP1	-1.05037	303.25	236.027	274.114	165.624	113.034	114.083	231.686	139.932	186.597	1090.49	95.403	626.27	134.872	7436.58	6912.15	6641.15	7695.15	1957.25	2944.16	3034.15	2826.3	1013.83	1828.36
KLF5	-1.06079	373.583	375.437	274.992	207.427	121.251	162.201	114.916	118.063	229.394	162.492	58.387	51.7352	62.5783	835.183	291.555	482.339	1153.98	2098.87	1688.96	2149.43	2098.21	2241.85	2075.27
FAM221A	-1.06509	93.5275	148.117	181.083	91.2943	70.6623	40.0825	36.1477	25.4184	93.5662	42.2063	45.7488	36.104	52.9147	33.4288	26.8984	26.9431	55.0351	23.0523	12.4049	26.9216	41.471	41.2335	38.0062
TASP1	-1.07485	243.104	191.531	167.618	92.8373	108.603	84.4606	128.77	79.4333	65.5701	83.3866	48.4111	52.2073	83.9533	491.521	355.788	257.554	620.864	305.995	304.007	266.512	170.671	208.498	217.467
LOC618696	-1.07758	44.2474	155.536	303.115	91.5177	96.7578	50.0095	180.469	126.223	55.8018	53.6446	334.961	31.5362	106.511	1551.98	649.991	661.087	1492.76	117.476	282.544	200.18	364.824	1094.5	266.403
JUN	-1.08807	440.83	403.48	442.68	253.512	184.894	166.982	329.791	431.075	261.968	1121.23	291.923	499.656	373.889	142.648	53.6508	146.391	117.026	171.769	222.508	367.413	5179.9	328.263	499.592
PRDM2	-1.08866	513.297	570.723	222.296	262.964	128.075	223.187	349.638	419.3	338.367	469.045	342.582	476.152	438.158	439.531	335.086	548.08	425.184	34.9475	51.7187	60.6739	75.0138	48.7701	65.5944
GEM	-1.08996	17.2449	54.3921	44.0346	28.7886	12.4274	13.1237	15.5671	13.9033	13.3474	11.6646	12.4301	12.0955	13.1824	14.2279	13.9825	10.3612	13.2785	12.0741	11.974	11.5729	12.502	10.6806	13.3396
TMEM70	-1.09254	303.258	274.276	332.188	204.2	133.646	88.7531	109.885	60.4778	119.085	55.0459	18.5346	34.2601	39.5122	1894.16	1382.75	1928.6	1852.81	889.281	1167.69	1396.55	598.302	593.26	767.882
PFKFB3	-1.09581	229.22	431.504	277.964	245.565	104.626	88.9953	113.433	93.0251	185.731	225.499	44.3147	128.63	144.492	190.421	161.891	247.034	148.812	96.866	113.384	69.4111	512.227	229.339	208.446
ZFYVE20	-1.09647	86.8948	55.9601	60.0608	45.1628	24.5416	25.1912	67.5017	107.131	44.1409	45.3726	29.536	37.0231	44.7658	200.25	79.8528	148.576	184.26	913.662	769.75	821.14	735.956	951.844	874.023
TANC1	-1.09693	1750.79	1160.68	1325	734.294	578.104	668.19	1173.91	855.615	327.435	533.328	451.814	342.044	374.542	1520.06	261.403	260.889	2066.69	343.447	301.125	299.904	555.675	381.547	326.017
G0S2	-1.10334	17.2918	40.2902	118.859	49.5597	15.7238	16.8386	15.7697	13.9557	15.0465	33.3996	14.4429	41.4855	11.8972	52.5288	14.7374	17.4745	67.0434	15.645	12.1707	13.9048	38.5127	17.0791	19.94
PAPD5	-1.11552	78.6958	42.1076	50.1848	38.5601	17.4343	22.9208	26.8512	23.4162	30.465	42.6949	23.0011	48.4543	19.8952	1229.6	235.562	365.571	1261.12	409.82	713.753	484.847	300.172	326.907	341.523
CHIC2	-1.12051	130.563	121.165	139.969	69.3681	42.2807	68.5047	54.1849	66.2806	127.862	186.984	186.194	163.32	206.457	20.0147	11.8218	16.452	27.2518	15.173	21.6017	30.5372	16.0657	19.7764	12.1063
ELL2	-1.12225	189.567	228.353	198.348	125.386	78.936	78.7769	111.395	89.7013	175.096	159.702	194.147	116.03	217.38	2612.71	2474.97	4307.37	3145.9	317.667	383.89	391.461	231.116	365.743	140.635
LOC100848625	-1.1291	389.806	347.972	346.061	203.415	116.947	175.169	290.522	283.659	263.345	200.59	172.83	166.313	211.372	72.8554	30.872	27.7539	90.6306	519.727	639.404	458.307	442.227	635.17	464.531
LOC100851799 /// SLC40A1	-1.13965	1345.89	919.658	1232.76	836.183	341.29	410.3	786.403	607.037	510.928	546.901	446.257	368.076	504.338	318.987	53.6006	34.9576	275.119	102.147	59.4899	138.265	510.803	384.357	621.279
MAP2	-1.14574	392.141	303.595	414.027	235.941	105.291	160.334	275.601	194.092	197.935	173.028	102.718	89.1242	180.007	77.6653	34.1959	57.8979	76.5095	23.1318	29.0051	27.5484	31.8218	26.2699	24.7951
LOC789374	-1.15	280.472	228.79	245.262	116.066	123.974	99.9677	210.984	284.525	134.793	93.4953	100.398	95.6918	130.071	81.3714	87.9338	110.772	67.782	82.9595	78.8809	74.3415	50.8681	55.6183	55.3456
H2B	-1.15002	648.016	880.901	703.966	375.208	228.363	402.611	618.728	924.079	240.227	548.745	309.774	390.714	361.074	805.099	241.69	154.058	1066.12	749.779	567.488	732.077	976.533	802.563	394.254
SEC14L1	-1.15174	2165.31	1984.52	2179.8	1033.68	1053.55	761.624	1265.35	702.941	1114.22	1025.75	841.512	1468.38	1369.75	802.835	809.691	760.953	588.736	1473.54	1304.67	1087.59	973.611	1702.79	1734.38
TCP11L2	-1.1531	68.7615	26.2908	18.7798	16.5903	15.9606	18.6348	17.5649	22.62	15.8489	26.6521	14.5715	15.1098	15.3734	30.6553	15.5615	15.2589	38.2269	133.218	160.355	97.8955	27.4844	29.6653	28.45
RERE	-1.16795	179.93	170.052	56.923	56.8019	44.1934	80.0998	187.626	228.841	209.404	376.726	286.756	329.631	278.734	69.346	93.6938	97.855	67.5451	19.7053	21.0312	24.3692	55.0219	20.5527	19.0156
PARD6B	-1.16821	420.464	398.113	268.634	172.229	150.14	161.411	207.902	288.101	214.138	254.874	186.429	270.364	221.164	761.28	1134.1	1046	609.436	59.7746	57.4405	82.4557	113.114	49.5462	42.2356
FGF2	-1.17059	29.3707	18.1718	44.8264	16.4985	12.24	12.2956	12.5236	12.3129	12.2956	11.8895	11.7779	11.0591	11.224	15.0386	10.7113	10.9548	14.7995	11.085	11.2052	9.32281	11.1019	14.7694	14.9355
GABRA4	-1.1717	463.052	327.966	618.944	355.748	176.865	93.2665	286.324	152.191	75.6648	57.8486	77.3278	136.368	101.789	39.6826	41.2191	46.754	35.9122	37.8162	44.5559	43.467	30.9737	40.6469	46.9975
ZCCHC11	-1.1767	378.052	256.849	236.592	186.418	84.0982	114.998	152.62	127.23	123.491	122.933	226.082	107.969	102.856	50.9985	49.5816	55.5416	37.7045	219.589	303.733	295.404	385.109	282.118	481.756
RAPGEF6	-1.18059	812.073	627.473	619.283	325.872	200.948	381.475	524.488	523.205	373.178	268.076	104.321	114.846	188.28	739.485	313.263	488.212	824.227	368.291	371.816	334.513	311.215	281.543	337.992
TNFAIP6	-1.19205	16.2664	24.6674	53.1718	14.3755	15.3621	11.4505	15.8375	12.7908	13.3516	12.7756	13.0368	21.4054	17.466	118.324	73.8714	77.0356	115.834	16.0883	14.2846	27.1722	66.3674	28.0681	50.9955
UBE4B	-1.21758	117.731	101.814	98.7539	44.8596	46.5162	45.4942	68.6085	58.2519	42.0314	32.6698	31.102	23.794	35.6105	63.4367	25.1017	41.0511	41.4532	57.0141	70.2281	38.2613	120.955	53.1847	78.3619
IFITM1	-1.22965	92.2937	161.534	474.188	130.715	90.6155	89.1097	97.2447	44.6056	62.363	89.5439	72.0253	69.0265	53.6968	97.5191	104.449	62.473	74.5393	395.092	209.853	310.594	163.811	275.926	336.261
RBM24	-1.23269	131.315	63.7166	92.6065	58.6909	27.3158	36.3899	61.9317	66.9711	262.648	76.3311	61.8512	97.7361	178.993	13.9048	12.643	10.8292	11.3036	11.2591	19.6228	29.5437	17.2214	10.4076	12.3572
SLC16A6	-1.24398	62.9141	80.4051	50.2707	26.0656	27.9567	27.7128	31.4595	30.7523	35.6771	35.5665	25.8859	55.1577	45.9594	76.7811	67.6038	150.618	76.5936	112.274	192.452	106.14	230.839	137.941	129.874
BMP4	-1.24987	216.429	207.771	249.111	79.5623	95.0395	108.516	165.571	221.744	162.844	125.634	104.931	130.096	105.064	255.757	607.509	521.559	287.602	35.0258	59.3321	41.5397	36.8797	27.2165	36.2355
FAM63B	-1.25765	100.81	102.031	53.1718	29.8541	32.1959	45.021	47.9323	39.5562	83.3392	39.4658	41.9664	36.2147	32.512	39.7564	24.3516	26.2186	42.9861	46.8316	55.1077	153.676	134.089	73.4483	127.816
LOC100851458	-1.26789	793.216	520.813	536.311	409.193	187.419	171.775	325.973	91.1594	232.28	252.356	185.748	232.45	320.069	64.2939	24.2903	43.5206	138.831	39.0373	49.1829	40.807	24.3681	28.0894	17.205
PLAU	-1.27544	69.6034	58.392	108.237	28.2598	33.9167	35.4108	47.8206	31.8318	34.2016	304.962	41.9709	293.018	29.9085	52.2352	53.3458	26.3274	57.5726	4705.88	3697.08	3641.26	8821.68	13113.6	9864.31
PDK4	-1.27644	20.4792	22.9709	53.4393	15.8088	13.3126	10.8759	10.4068	12.7502	13.5958	23.7077	13.8072	14.934	12.4418	10.5653	13.8283	13.2432	14.6903	13.9191	13.5109	12.1555	12.0201	15.0437	19.777
PPARGC1A	-1.28584	145.831	55.194	117.087	41.6998	47.0396	41.7287	40.9374	21.0865	38.3382	46.0035	86.0922	67.2856	54.7707	24.8855	20.5748	15.4709	15.7923	16.1291	13.5453	18.4053	33.9047	16.8996	26.2992
NRK	-1.29928	76.7707	22.8869	32.7911	19.863	15.1531	18.8017	16.5127	30.5547	20.2607	18.9909	13.9662	15.8821	13.6919	80.2809	31.8549	137.915	57.6614	10.8455	12.9961	12.5427	11.5625	9.7952	11.6887
PIP5K1B	-1.30429	121.347	166.469	137.584	31.0057	70.9566	70.2908	29.5116	50.2439	46.6882	52.301	45.046	46.0531	56.5113	15.5637	33.8539	18.9697	19.384	56.0282	33.7683	79.4784	63.0779	52.4955	86.0849
SLC39A14	-1.30605	576.557	609.431	518.11	333.044	113.884	242.256	432.866	467.615	306.27	125.459	146.862	142.423	221.812	365.815	211.824	182.732	621.896	1149.01	1193.62	1154.66	1143.77	1504.77	1784.21
ISG15	-1.31599	61.0266	122.407	343.335	89.0616	60.4984	62.0164	50.8658	47.8377	52.242	64.3217	55.8988	109.21	52.9487	100.987	81.0972	75.5812	79.0357	63.2389	45.7258	54.7811	53.0003	65.0468	57.4886
LRPPRC	-1.32302	538.209	328.09	326.974	205.035	153.959	117.955	176.487	105.69	91.7498	137.993	111.741	103.726	95.1627	3005.77	2826.01	2911.15	3473.89	2499.92	2937.66	3265.72	1914.29	2070.77	2324.08
MTHFD2L	-1.36538	336.141	419.076	311.674	61.8028	33.7364	318.555	99.3255	102.557	22.0348	82.2984	24.3111	335.451	35.2783	246.59	68.613	89.584	246.418	183.689	31.3852	1033.61	218.629	29.9016	190.334
MARF1	-1.40928	396.381	275.153	229.313	120.621	123.931	94.6176	124.983	134.172	178.84	186.984	194.196	149.344	197.814	6815.77	4105.74	4516.26	7497.84	791.601	1129.46	965.088	1169.89	691.395	626.651
SPIN1	-1.43577	288.422	218.577	168.256	110.902	63.5739	75.1319	101.834	62.1983	163.949	124.601	268.876	134.371	193.785	1160.38	486.392	1337.21	1682.32	2292.6	2538.71	3136.46	2968.7	2285.81	2233.17
MYB	-1.47377	154.548	222.599	148.737	42.0785	118.225	29.0362	153.614	58.7052	279.452	144.043	215.91	121.098	154.296	1234.66	699.916	783.023	1279.76	94.8628	97.1748	59.3176	67.9401	51.644	31.1373
MOSPD2	-1.53063	414.043	422.594	293.617	172.092	107.658	111.46	116.007	76.8767	90.1532	135.161	180.507	128.1	190.093	37.2877	49.0912	98.8705	52.4334	103.829	135.588	164.041	180.79	329.936	199.534
HOXB4	-1.5432	77.2039	128.933	88.6545	28.8822	48.5349	23.733	24.5889	27.7912	25.5623	67.7288	12.1043	29.4951	20.0076	28.2291	13.3897	27.8351	28.3889	17.9366	17.5126	13.0572	144.269	17.3439	15.3539
MARS2	-1.61009	490.227	470.051	277.684	129.831	104.854	170.844	269.84	339.198	219.131	136.64	92.928	165.805	187.257	274.787	403.897	478.525	184.825	208.35	220.499	214.609	252.003	174.945	230.545
NIPSNAP3A	-1.71456	269.181	286	241.913	183.735	19.5933	39.5418	38.0996	261.803	142.609	60.0788	153.469	71.3277	157.705	87.1208	20.4928	174.107	168.862	238.638	183.849	227.523	239.662	305.931	321.814
AQP3	-1.92845	752.596	604.454	587.017	124.745	264.235	121.749	236.759	201.186	175.81	274.084	120.281	658.491	277.941	4864.3	2781.53	1378.75	5974.39	7334.53	7851.99	3302.13	2939.97	6266.2	6347.79
SERPINA14	-2.99762	164.501	604.007	1084.2	26.8764	120.481	84.6145	54.5871	39.2142	61.6614	40.3931	55.866	38.3106	51.1519	46.3693	52.4904	32.1503	38.2908	24.1885	28.1364	28.2921	35.2787	32.2553	29.6676
