# Supplementary material for: Exploring timing activation of functional pathway based on differential co-expression analysis in preimplantation embryogenesis
Source: Oncotarget. 2016 Sep 29;7(45):74120–31. doi: 10.18632/oncotarget.12339 (PMC5342040; doi:10.18632/oncotarget.12339)
Supplement: Supplementary file 9 [file oncotarget-07-74120-s009.xlsx]

## Sheet: Up regulatory Cluster
Supplementary Table S8: The DAVID GO enrichment of differentially expressed genes betwwen In Vivo and In Vitro maturated oocyte
Enrichment Score: 18.300634492474167
Term	Count	%	PValue	Genes	List Total	Pop Hits	Pop Total	Fold Enrichment	Bonferroni	Benjamini	FDR
GO:0005739~mitochondrion	196	19.0661	5.30857e-48	MRPL40, HCCS, OXA1L, TARS2, MRPL41, RNASEH1, MPV17, ACBD3, MRPL36, MRPL37, MRPL35, AADAT, ACAA2, MRPL51, SUCLG1, NME4, ATPIF1, MRPL48, MRPL45, MRPL46, HSD17B10, TXN2, FARS2, CHKB, PIN4, TK2, HADHB, DTD1, COX6B1, MRPL55, PHB, CIDEA, VDAC3, KIAA1279, PTCD3, HEBP2, HEBP1, COX6A1, MRP63, ATP5D, ATP5E, CKMT1B, TIMM17B, QARS, ACN9, CKB, GPX1, LONP1, DNAJC11, GPX4, SLC25A1, ATP5H, COX17, MRPL2, NDUFB11,…	770	1087	12782	2.99319	2.67021e-45	2.67021e-45	7.65099e-45
GO:0044429~mitochondrial part	133	12.9377	5.51981e-42	HCCS, MRPL40, OXA1L, MRPL41, TARS2, MPV17, COX5A, COX5B, UQCR10, CISD1, UQCR11, TIMM9, MRPL36, SLC25A28, MRPL37, SLC25A26, MRPL35, ACAA2, MRPL51, SUCLG1, COX6C, NME4, MRPS18B, ATPIF1, SLC25A39, AKAP1, MRPL45, MRPS17, HSD17B10, MRPS15, MRPS14, FARS2, CHKB, MRPS11, PIN4, TK2, HADHB, DTD1, COX6B1, MRPL55, DNAJA3, ATP5J2, MRPS25, PHB, MRPS24, CIDEA, VDAC3, USMG5, UCP3, TOMM70A, NDUFV1, NDUFV2, ALDH2,…	770	595	12782	3.71059	2.77646e-39	1.38823e-39	7.95544e-39
GO:0005740~mitochondrial envelope	94	9.14397	1.77733e-29	HCCS, CYB5R3, ATP5D, ATP5E, OXA1L, CKMT1B, TIMM17B, CYC1, MPV17, PINK1, TIMM50, UQCRFS1, COX5A, COX5B, UQCRQ, ACN9, NDUFS7, NDUFS6, NDUFS5, UQCR10, NDUFS4, UQCR11, CISD1, GPX4, DNAJC11, TIMM9, NDUFS8, SLC25A28, SLC25A1, SLC25A26, NDUFS3, NDUFS2, COX17, ATP5H, SQRDL, ACAA2, NDUFB11, NDUFB10, CYP11A1, SLC25A4, SUCLG1, NDUFC2, COX4I1, TIMM23, NDUFA12, TIMM22, COX6C, NME4, PSEN1, TOMM22, ATPIF1, SLC2…	770	419	12782	3.72411	8.93999e-27	2.98e-27	2.56159e-26
GO:0005743~mitochondrial inner membrane	79	7.68482	5.022e-29	HCCS, ATP5D, CYB5R3, ATP5E, OXA1L, CKMT1B, TIMM17B, CYC1, MPV17, TIMM50, UQCRFS1, COX5A, COX5B, UQCRQ, NDUFS7, NDUFS6, NDUFS5, UQCR10, UQCR11, NDUFS4, DNAJC11, GPX4, TIMM9, NDUFS8, SLC25A28, SLC25A1, SLC25A26, NDUFS3, NDUFS2, ATP5H, SQRDL, ACAA2, NDUFB11, NDUFB10, CYP11A1, SLC25A4, SUCLG1, NDUFC2, COX4I1, TIMM23, NDUFA12, TIMM22, COX6C, NME4, PSEN1, TOMM22, ATPIF1, SLC25A39, MRPL45, HSD17B10, HSD…	770	306	12782	4.28562	2.52606e-26	6.31516e-27	7.23797e-26
GO:0031966~mitochondrial membrane	89	8.65759	4.03545e-28	HCCS, CYB5R3, ATP5D, ATP5E, OXA1L, CKMT1B, TIMM17B, CYC1, MPV17, PINK1, TIMM50, UQCRFS1, COX5A, COX5B, UQCRQ, NDUFS7, NDUFS6, NDUFS5, UQCR10, NDUFS4, UQCR11, CISD1, DNAJC11, GPX4, TIMM9, NDUFS8, SLC25A28, SLC25A1, SLC25A26, NDUFS3, NDUFS2, ATP5H, SQRDL, ACAA2, NDUFB11, NDUFB10, CYP11A1, SLC25A4, SUCLG1, NDUFC2, COX4I1, TIMM23, NDUFA12, TIMM22, COX6C, NME4, PSEN1, TOMM22, ATPIF1, SLC25A39, MRPL45,…	770	394	12782	3.74975	2.02983e-25	3.38305e-26	5.8161e-25
Enrichment Score: 17.580693270033834
Term	Count	%	PValue	Genes	List Total	Pop Hits	Pop Total	Fold Enrichment	Bonferroni	Benjamini	FDR
GO:0006412~translation	84	8.17121	6.34065e-30	RPL18, ABCF1, RPL17, RPL36A, TARS2, MRPL41, RPL19, COPS5, NARS, RPL13, EIF5B, DPH1, QARS, EIF3CL, RPS3A, MRPL36, FAU, MRPL37, RPL12, EIF2B2, EIF2B4, MRPL35, MRPL2, MRPL51, MRPL4, MRPL3, SARS, AARS, MRPL9, EEF2, MRPS6, MRPS7, MRPS2, MRPS18B, RARS, EIF2S2, HARS, RPS4Y1, PELO, DHPS, FARSA, MRPL48, MRPL45, EEF1D, TUFM, MRPS17, MRPS15, MRPS14, FARS2, MRPS11, RPL38, PTRH2, VARS, DTD1, MRPL11, MRPL10, E…	823	331	13528	4.17143	1.74495e-26	1.74495e-26	1.13077e-26
GO:0030529~ribonucleoprotein complex	94	9.14397	1.53089e-22	RALY, MRPL40, RPL18, ABCF1, RPP38, RPL17, RPL36A, MRPL41, RPL19, RPL13, SRP68, RBM5, SART1, DKC1, RPS3A, EDC3, MRPL36, FAU, MRPL37, LSM3, RPL12, LSM2, IMP4, MRPL35, TFIP11, MRPL2, PRPF31, MRPL51, MRPL4, RRP1, MRPL3, EMG1, EFTUD2, MRPL9, EEF2, MRPS6, MRPS7, ZCCHC17, PRPF4, MRPS2, PIH1D1, MRPS18B, WRAP53, SNRPA, RPS4Y1, MRPL48, MRPL45, MRPL46, NHP2, MRPS17, MRPS15, MRPS14, MRPS11, QTRT1, BOP1, RPL3…	770	515	12782	3.0299	7.70038e-20	9.62547e-21	2.2064e-19
GO:0005840~ribosome	53	5.15564	1.35152e-18	ABCF1, RPL18, MRPL40, RPL17, RPL36A, RPL19, MRPL41, RPL13, SRP68, RPS3A, MRPL36, MRPL37, FAU, RPL12, MRPL35, MRPL2, MRPL51, MRPL4, MRPL3, MRPL9, MRPS6, MRPS7, ZCCHC17, MRPS2, MRPS18B, RPS4Y1, MRPL48, MRPL45, MRPL46, MRPS17, MRPS15, MRPS14, MRPS11, RPL38, QTRT1, MRPL11, MRPL10, MRPL17, RPL34, MRPL55, MRPS25, MRPS24, RPL26, RPL24, RPS6, MRPL23, MRPL21, RPL18A, MRPL28, MRPL27, RPL22, MRP63, DAP3	770	215	12782	4.09209	6.79814e-16	5.22934e-17	1.94788e-15
Enrichment Score: 11.90823968515413
Term	Count	%	PValue	Genes	List Total	Pop Hits	Pop Total	Fold Enrichment	Bonferroni	Benjamini	FDR
GO:0031974~membrane-enclosed lumen	203	19.7471	5.39339e-19	MRPL40, S100A4, TGOLN2, RPP38, XRCC5, MRPL41, TARS2, SRP68, MED22, WDR74, EPC1, BRPF1, MRPL36, MRPL37, MRPL35, NUDT16, MRPL51, EMG1, SUCLG1, MYH2, RFC5, NME4, RFC3, NOP2, MED16, ABT1, RARS, MED18, PIAS2, ANAPC7, ACAA1, FUS, TXN2, FARS2, BOP1, PIN4, HADHB, DTD1, PPAN, NUP50, CACYBP, COX6B1, FBXO5, MRPL55, NAT10, PTGR2, PHB, SRA1, PMF1, NXF1, RPS6, U2AF1L4, NOP14, SAP130, POP5, POP7, MRP63, ATP5D, …	770	1856	12782	1.81563	2.71287e-16	2.26073e-17	7.77324e-16
GO:0043233~organelle lumen	195	18.9689	3.32276e-17	MRPL40, S100A4, TGOLN2, RPP38, XRCC5, TARS2, MRPL41, SRP68, MED22, WDR74, EPC1, BRPF1, MRPL36, MRPL37, MRPL35, NUDT16, MRPL51, EMG1, SUCLG1, MYH2, RFC5, RFC3, NOP2, MED16, ABT1, RARS, MED18, PIAS2, ANAPC7, ACAA1, FUS, TXN2, FARS2, BOP1, PIN4, HADHB, DTD1, PPAN, NUP50, FBXO5, MRPL55, NAT10, PTGR2, PHB, SRA1, PMF1, NXF1, RPS6, U2AF1L4, NOP14, SAP130, POP5, POP7, MRP63, ATP5D, ATP5E, HNF1B, COPS5, Q…	770	1820	12782	1.77857	1.67135e-14	1.04459e-15	4.78894e-14
GO:0031981~nuclear lumen	145	14.1051	3.78117e-10	MMS19, S100A4, TGOLN2, RPP38, XRCC5, RPL36A, SRP68, RBM5, MED22, NR2E3, CTNNBL1, WDR74, EPC1, BRPF1, MDFIC, OIP5, DDX24, GNL2, IMP4, GNL3, NUDT16, ZNF593, RRP1, EMG1, MYH2, ZNF3, MRTO4, RFC5, RFC3, NOP2, MED16, ABT1, RARS, MED18, EDF1, PIAS2, PAF1, ANAPC7, SMARCA2, FUS, TXN2, BOP1, PIN4, PPAN, SMARCB1, NUP50, TFDP2, FBXO5, NAT10, TBL3, PTGR2, PHB, SRA1, SAP18, NXF1, PMF1, WHSC2, INTS10, KAT5, RPS…	770	1450	12782	1.66	1.90193e-07	7.92471e-09	5.44963e-07
GO:0005730~nucleolus	80	7.7821	2.86713e-08	S100A4, RPP38, TGOLN2, RPL36A, HNF1B, COPS5, SRP68, RBM5, RPS19BP1, CTNNBL1, WDR74, CCDC104, DKC1, RPS3A, MDFIC, GRWD1, DDX24, GNL2, IMP4, FTSJ2, PSMD8, FTSJ3, GNL3, NUDT16, STX5, NLRP5, ZNF593, RRP1, EXOSC9, POLR1E, EMG1, POLR1D, NOL8, EXOSC4, MYH2, EXOSC5, APTX, EXOSC1, MCM3, ZCCHC17, ZNF3, MRTO4, NOC2L, NOP2, ABT1, RARS, NHP2, NOL12, FUS, TXN2, BOP1, PIN4, MINA, PPAN, KIAA0020, SMARCB1, WDR13,…	770	698	12782	1.90258	1.44215e-05	5.54678e-07	4.13225e-05
GO:0005654~nucleoplasm	76	7.393	0.00133841	XRCC5, MMS19, RPL36A, HNF1B, TIMM50, DMAP1, NR2E3, MED22, RPS19BP1, EPC1, BRPF1, DKC1, OIP5, CCNO, GNL3, NUDT16, TFIP11, PRPF31, POLR1D, APTX, CDK4, ECSIT, MCM3, PRPF4, GTF2H2, RFC5, RFC3, MED16, ABT1, MED8, WRAP53, MED18, DDB2, EDF1, PIAS2, PAF1, ANAPC7, RUVBL1, CPSF3, SMARCA2, NHP2, POLR2G, POLR2E, POLR2L, POLR2I, BOP1, SRRT, SMARCB1, NUP50, TFDP2, FBXO5, GTF3C5, GEMIN6, POLR3H, PHB, CREB1, SRA…	770	882	12782	1.43039	0.490166	0.0180425	1.91176
Enrichment Score: 7.018217299626778
Term	Count	%	PValue	Genes	List Total	Pop Hits	Pop Total	Fold Enrichment	Bonferroni	Benjamini	FDR
GO:0034470~ncRNA processing	35	3.40467	7.25791e-09	RPP38, HSD17B10, FARS2, TRMT1, TRPT1, QTRT1, BOP1, PIN4, SRRT, DKC1, FTSJ2, IMP4, FTSJ3, NSA2, DUS3L, TBL3, PDCD11, TRMU, EXOSC9, RRP1, EMG1, SARS, EXOSC4, AARS, EXOSC5, RPL26, EXOSC1, RPS6, INTS10, FBL, NOP14, NOP2, POP5, NHP2, POP7	823	187	13528	3.07652	1.99736e-05	1.53644e-06	1.29435e-05
GO:0042254~ribosome biogenesis	26	2.52918	6.36555e-08	BOP1, PIN4, MINA, DKC1, AATF, GNL2, FTSJ2, IMP4, FTSJ3, NSA2, PDCD11, TBL3, EXOSC9, RRP1, EMG1, EXOSC4, EXOSC5, RPL26, RPL24, EXOSC1, RPS6, FBL, MRTO4, NOP14, NOP2, NHP2	823	122	13528	3.50306	0.000175165	1.16786e-05	0.000113521
GO:0006364~rRNA processing	21	2.0428	4.84053e-07	TBL3, PDCD11, RRP1, EXOSC9, EMG1, EXOSC4, EXOSC5, RPL26, BOP1, EXOSC1, PIN4, RPS6, FBL, NOP14, NOP2, DKC1, IMP4, NHP2, FTSJ2, FTSJ3, NSA2	823	92	13528	3.75202	0.00133123	7.83566e-05	0.000863241
GO:0016072~rRNA metabolic process	21	2.0428	9.94707e-07	TBL3, PDCD11, RRP1, EXOSC9, EMG1, EXOSC4, EXOSC5, RPL26, BOP1, EXOSC1, PIN4, RPS6, FBL, NOP14, NOP2, DKC1, IMP4, NHP2, FTSJ2, FTSJ3, NSA2	823	96	13528	3.59569	0.00273369	0.000144065	0.00177392
Enrichment Score: 6.166320284050987
Term	Count	%	PValue	Genes	List Total	Pop Hits	Pop Total	Fold Enrichment	Bonferroni	Benjamini	FDR
GO:0006119~oxidative phosphorylation	31	3.01556	5.25523e-14	ATP5D, ATP5E, NDUFB7, NDUFB9, ATP5G1, NDUFS7, ATP6V0C, NDUFS6, UQCR10, NDUFS5, NDUFS4, UQCR11, NDUFS8, NDUFS3, ATP6V0D1, NDUFS2, ATP5H, TCIRG1, NDUFA5, NDUFA2, NDUFA3, NDUFB10, NDUFA8, NDUFA9, NDUFA7, NDUFC2, ATP6V1D, ATP6V1F, NDUFV1, ATP6V1E1, NDUFV2	823	98	13528	5.19959	1.44517e-10	4.81725e-11	9.36473e-11
GO:0006793~phosphorus metabolic process	74	7.19844	0.0339162	ATP5D, ATP5E, PRKAG1, PINK1, PRDX2, TIMM50, NDUFS7, NDUFS6, NDUFS5, UQCR10, UQCR11, NDUFS4, MDFIC, NDUFS8, NDUFS3, ATP6V0D1, NDUFS2, ATP5H, MAP2K6, IP6K2, MAP2K5, DBNL, NDUFB10, NDUFC2, MARK3, CDK4, ATP6V1D, CDK5, GAK, ATP6V1F, PPM1G, PSEN1, SCYL1, NME1, INPP1, STK16, FGR, NDUFB7, NDUFB9, C5, MAPKAPK2, PTPMT1, ATP5G1, ACP1, TRIB2, ATP6V0C, GALK2, DUSP13, TEK, TCIRG1, NDUFA5, NDUFA2, NDUFA3, NDUFA…	823	973	13528	1.25012	1	0.521022	45.9546
GO:0016310~phosphorylation	62	6.03113	0.0371801	ATP5D, ATP5E, PRKAG1, PINK1, PRDX2, NDUFS7, NDUFS6, NDUFS5, UQCR10, UQCR11, NDUFS4, MDFIC, NDUFS8, NDUFS3, ATP6V0D1, ATP5H, NDUFS2, MAP2K6, IP6K2, MAP2K5, DBNL, NDUFB10, NDUFC2, MARK3, CDK4, ATP6V1D, CDK5, GAK, ATP6V1F, PSEN1, SCYL1, NME1, STK16, FGR, NDUFB7, NDUFB9, C5, MAPKAPK2, ATP5G1, TRIB2, ATP6V0C, GALK2, TEK, TCIRG1, NDUFA5, NDUFA2, NDUFA3, NDUFA8, NDUFA9, CREB1, NDUFA7, MAP2K4, MAPK10, CS…	823	800	13528	1.2739	1	0.546122	49.12
Enrichment Score: 3.85669887216407
Term	Count	%	PValue	Genes	List Total	Pop Hits	Pop Total	Fold Enrichment	Bonferroni	Benjamini	FDR
GO:0008135~translation factor activity, nucleic acid binding	21	2.0428	9.5688e-07	TUFM, ABCF1, COPS5, EIF1AD, EIF5B, EEF2, MTRF1L, GTF2H2, EIF3D, EIF3CL, TCEA3, EIF3G, ICT1, EIF3F, EIF2S2, TCEB2, EIF3I, EIF2B2, EEF1D, EIF3M, EIF2B4	771	98	12983	3.60839	0.000892371	9.91917e-05	0.00149847
GO:0006413~translational initiation	11	1.07004	0.000295863	EIF3D, EIF3CL, EIF3G, RPS3A, EIF1AD, EIF3F, EIF2S2, EIF3I, EIF2B2, EIF2B4, EIF3M	823	45	13528	4.01804	0.557067	0.0158406	0.526322
Enrichment Score: 3.261390863553163
Term	Count	%	PValue	Genes	List Total	Pop Hits	Pop Total	Fold Enrichment	Bonferroni	Benjamini	FDR
GO:0008380~RNA splicing	38	3.6965	9.06957e-06	RALY, FUS, POLR2G, RPL36A, POLR2E, POLR2L, POLR2I, RBM5, RP9, TRPT1, SF3B5, SART1, PPAN, PRMT7, CD2BP2, PRMT5, LSM3, SCNM1, LSM2, SNRNP35, DDX41, GEMIN6, RBM10, DHX8, TFIP11, PRPF31, SNUPN, EFTUD2, SF3A1, U2AF1L4, PRPF4, GTF2F1, SNRPA, LSM10, CPSF3, SNRNP25, PUF60, TXNL4A	823	284	13528	2.19937	0.0246507	0.000779683	0.0161732
GO:0006397~mRNA processing	38	3.6965	0.00013039	RALY, FUS, POLR2G, FIP1L1, RPL36A, POLR2E, POLR2L, POLR2I, RBM5, MLH1, SF3B5, SART1, PRMT7, CD2BP2, PRMT5, LSM3, SCNM1, LSM2, SNRNP35, DDX41, GEMIN6, RBM10, DHX8, TFIP11, PRPF31, PHRF1, SNUPN, EFTUD2, SF3A1, U2AF1L4, PRPF4, GTF2F1, SNRPA, LSM10, CPSF3, SNRNP25, PUF60, TXNL4A	823	321	13528	1.94586	0.301526	0.00812269	0.232279
GO:0005681~spliceosome	19	1.84825	0.000922927	DHX8, TFIP11, RALY, PRPF31, EFTUD2, RBM5, SF3B5, SF3A1, PRPF4, U2AF1L4, SART1, SNRPA, LSM3, SNRNP35, LSM2, GEMIN6, DDX41, SNRNP25, TXNL4A	770	132	12782	2.38939	0.371517	0.0131823	1.32197
Enrichment Score: 2.605480762747736
Term	Count	%	PValue	Genes	List Total	Pop Hits	Pop Total	Fold Enrichment	Bonferroni	Benjamini	FDR
GO:0015992~proton transport	12	1.16732	0.000994888	ATP5D, ATP6V0C, TCIRG1, ATP5E, ATP5J2, UCP3, ATP6V1E1, ATP5G1, ATP6V0D1, ATP6V1D, ATP5H, ATP6V1F	823	61	13528	3.23359	0.935384	0.0368292	1.75947
GO:0016887~ATPase activity	35	3.40467	0.00145097	ATP5D, XRCC5, ABCF1, ATP5E, ATP1B3, MYO9B, ATP5G1, ATP6V0C, LONP1, DDX24, VPS4A, SNRNP35, DDX10, DDX41, PSMD6, ATP6V0D1, ATP5H, DHX58, HSPA8, DHX8, ATP5J2, RALBP1, ATP6V1D, GTF2H2, ATP6V1F, RFC5, ABCG8, RFC3, ATP2C2, ATP6V1E1, PSMC2, SMARCAL1, PSMC1, RUVBL1, SMARCA2	771	334	12983	1.76458	0.741985	0.0654937	2.24822
GO:0034062~RNA polymerase activity	8	0.77821	0.0124806	POLR2G, POLR3H, POLR2E, POLR2L, POLR1E, POLR1D, POLR2I, POLR3C	771	43	12983	3.13287	0.999992	0.332394	17.8544
GO:0010257~NADH dehydrogenase complex assembly	6	0.583658	0.000159509	NDUFS7, NDUFS5, OXA1L, NDUFS4, NDUFS8, BCS1L	823	10	13528	9.86245	0.355321	0.00949814	0.284081
Enrichment Score: 1.9999378812316666
Term	Count	%	PValue	Genes	List Total	Pop Hits	Pop Total	Fold Enrichment	Bonferroni	Benjamini	FDR
GO:0000278~mitotic cell cycle	41	3.98833	0.000278522	KIF22, ANAPC13, NEDD9, PSMB5, PSMF1, PSMB7, PSMB6, OIP5, FBXO5, PSMD6, ZWILCH, CDCA5, NUDC, PSMD8, PINX1, SSSCA1, ZNF830, TBRG4, RPL24, PMF1, DCTN3, CDC25C, SUGT1, CDK4, RNF8, FSD1, PSMD14, CHMP1A, PSMA6, PSME1, CCND2, PLK1, PSME2, PSMC3, PSMD10, PSMC2, PSMC1, RUVBL1, ANAPC7, MAD2L2, TXNL4A	823	370	13528	1.82144	0.53541	0.0152151	0.495545
GO:0007049~cell cycle	67	6.51751	0.00330303	KIF22, CEP72, MRPL41, DTYMK, MLH1, SART1, OIP5, VPS4A, PSMD6, CDCA5, PSMD8, MAP2K6, TBRG4, INHA, DCTN3, MCM3, CDK4, CDK5, GAK, PPM1G, CHMP1A, PFDN1, PSMA6, PSME1, CCND2, PSME2, PELO, ANAPC7, RUVBL1, MAD2L2, MCTS1, ANAPC13, NEDD9, PIN1, PSMB5, PSMF1, PSMB7, GADD45GIP1, PSMB6, DUSP13, SMARCB1, TFDP2, FBXO5, ZWILCH, NUDC, PINX1, SSSCA1, ZNF830, CINP, PSRC1, RPL24, PMF1, CDC25C, SUGT1, AVPI1, FSD1, R…	823	776	13528	1.41921	0.999889	0.10046	5.72957
GO:0051301~cell division	29	2.82101	0.0127235	ANAPC13, NEDD9, OIP5, VPS4A, FBXO5, AATF, ZWILCH, CDCA5, NUDC, SSSCA1, ZNF830, CINP, PMF1, CDK4, CDC25C, DCTN3, CDK5, FSD1, RNF8, CHMP1A, CCND2, PLK1, ANXA11, PELO, RUVBL1, ANAPC7, MAD2L2, CDK20, TXNL4A	823	295	13528	1.61588	1	0.299497	20.4164
GO:0007067~mitosis	23	2.23735	0.0147416	SSSCA1, KIF22, ANAPC13, ZNF830, NEDD9, PMF1, CDC25C, SUGT1, DCTN3, FSD1, RNF8, CHMP1A, OIP5, PLK1, FBXO5, ANAPC7, RUVBL1, ZWILCH, MAD2L2, CDCA5, NUDC, PINX1, TXNL4A	823	220	13528	1.71846	1	0.330146	23.2682

## Sheet: Down regulatory Cluster
Annotation Cluster 1	Enrichment Score: 2.080165929122267
Term	Count	%	PValue	Fold Enrichment	Bonferroni	Benjamini	FDR	Genes
GO:0009991~response to extracellular stimulus	6	10.7143	0.000865893	7.8499	0.513606	0.513606	1.32768	BMP4, DUSP1, ITGA6, JUN, PPARGC1A, AQP3
GO:0031667~response to nutrient levels	5	8.92857	0.00441514	7.30532	0.974816	0.458595	6.59941	BMP4, DUSP1, JUN, PPARGC1A, AQP3
GO:0032526~response to retinoic acid	3	5.35714	0.00558517	26.1663	0.990532	0.486085	8.27872	BMP4, DUSP1, AQP3
GO:0033189~response to vitamin A	3	5.35714	0.00893274	20.5593	0.999427	0.56373	12.9288	BMP4, DUSP1, AQP3
Annotation Cluster 2	Enrichment Score: 1.4792202148412423
GO:0005516~calmodulin binding	3	5.35714	0.0720661	6.62398	1	0.999344	60.7168	MAP2, PPP3CB, GEM
Annotation Cluster 3	Enrichment Score: 1.4206997279893792
Term	Count	%	PValue	Fold Enrichment	Bonferroni	Benjamini	FDR	Genes
GO:0007049~cell cycle	8	14.2857	0.0150622	2.96732	0.999997	0.594216	20.8768	PARD6B, SPIN1, CEP120, DUSP1, PPP3CB, G0S2, PAPD5, CCNG2
GO:0051301~cell division	4	7.14286	0.0785101	3.90278	1	0.960812	71.6782	HOXB4, PARD6B, PAPD5, CCNG2
Annotation Cluster 4	Enrichment Score: 1.3362991857569122
Term	Count	%	PValue	Fold Enrichment	Bonferroni	Benjamini	FDR	Genes
GO:0006606~protein import into nucleus	4	7.14286	0.00309155	13.3874	0.923934	0.576294	4.66505	JUN, PPP3CB, FGF2, RERE
GO:0051170~nuclear import	4	7.14286	0.00329932	13.0832	0.936045	0.497114	4.97116	JUN, PPP3CB, FGF2, RERE
GO:0034504~protein localization in nucleus	4	7.14286	0.00397337	12.2481	0.963572	0.484432	5.95791	JUN, PPP3CB, FGF2, RERE
GO:0017038~protein import	4	7.14286	0.00994607	8.7887	0.999756	0.530483	14.2923	JUN, PPP3CB, FGF2, RERE
GO:0033365~protein localization in organelle	4	7.14286	0.0133232	7.88575	0.999986	0.576166	18.6937	JUN, PPP3CB, FGF2, RERE
GO:0006913~nucleocytoplasmic transport	4	7.14286	0.0158965	7.38025	0.999998	0.588854	21.9046	JUN, PPP3CB, FGF2, RERE
GO:0051169~nuclear transport	4	7.14286	0.0164424	7.28683	0.999999	0.577732	22.5704	JUN, PPP3CB, FGF2, RERE
Annotation Cluster 5	Enrichment Score: 1.320759769359278
Term	Count	%	PValue	Fold Enrichment	Bonferroni	Benjamini	FDR	Genes
GO:0009991~response to extracellular stimulus	6	10.7143	0.000865893	7.8499	0.513606	0.513606	1.32768	BMP4, DUSP1, ITGA6, JUN, PPARGC1A, AQP3
GO:0031667~response to nutrient levels	5	8.92857	0.00441514	7.30532	0.974816	0.458595	6.59941	BMP4, DUSP1, JUN, PPARGC1A, AQP3
