# Supplementary material for: Exploring timing activation of functional pathway based on differential co-expression analysis in preimplantation embryogenesis
Source: Oncotarget. 2016 Sep 29;7(45):74120–31. doi: 10.18632/oncotarget.12339 (PMC5342040; doi:10.18632/oncotarget.12339)
Supplement: Supplementary file 10 [file oncotarget-07-74120-s010.xls]

## Sheet: Sample
Supplementary Table S9: The samples used in this study
A: The microarry dataset(GSE12327)				A: TheRNA-seq dataset(GSE59186)
Accession	Time point	Sample		Accession	Time point	Sample
GSM309704	Oocyte invitro	rep1		GSM1429881	MII Oocyte	replicate1
GSM309705	Oocyte invitro	rep2		GSM1429882	MII Oocyte	replicate2
GSM309706	Oocyte invitro	rep3		GSM1429883	2-cell	replicate1
GSM309707	Oocyte invivo	rep1		GSM1429884	2-cell	replicate2
GSM309708	Oocyte invivo	rep2		GSM1429885	4-cell	replicate1
GSM309709	Oocyte invivo	rep3		GSM1429886	4-cell	replicate2
GSM309710	Zygote	rep1		GSM1429887	8-cell	replicate1
GSM309711	Zygote	rep2		GSM1429888	8-cell	replicate2
GSM309712	Zygote	rep3		GSM1429889	16-cell	replicate1
GSM309713	2 Cell	rep1		GSM1429890	16-cell	replicate2
GSM309714	2 Cell	rep2		GSM1429891	Early morula	replicate1
GSM309715	4 Cell	rep1		GSM1429892	Early morula	replicate2
GSM309716	4 Cell	rep2		GSM1429893	Compact morula	replicate1
GSM309717	8 Cell	rep1		GSM1429894	Compact morula	replicate2
GSM309718	8 Cell	rep2		GSM1429895	Blastocyst	replicate1
GSM309719	8 Cell	rep3		GSM1429896	Blastocyst	replicate2
GSM309720	8 Cell	rep4
GSM309721	Morula	rep1
GSM309722	Morula	rep2
GSM309723	Morula	rep3
GSM309724	Blastocyst	rep1
GSM309725	Blastocyst	rep2
GSM309726	Blastocyst	rep3
